# Supplementary material for: Comparative transcriptomic analysis of roots of contrasting Gossypium herbaceum genotypes revealing adaptation to drought
Source: BMC Genomics. 2012 Nov 29;13:680. doi: 10.1186/1471-2164-13-680 (PMC3558330; doi:10.1186/1471-2164-13-680)
Supplement: Additional file 1 — List of primer used in RT-PCR Description: Word file containing list of primer sequences used for RT-PCR. [file 1471-2164-13-680-S1.xls]

## Sheet: Sheet1
Additional file 1: probe sets Up-regulated (FC≥2;P≤0.05)in Vagad under control condtion.
Probe Set ID	Annotation	RAHS14_root_Water_1	RAHS14_root_Water_2	RAHS14_root_Water_3	Vagad_root_Water_1	Vagad_root_Water_2	Vagad_root_Water_3	pvalue([tolerant] Vs [sensitive])	statvalue([tolerant] Vs [sensitive])	rank([tolerant] Vs [sensitive])	FCAbsolute([tolerant] Vs [sensitive])	regulation([tolerant] Vs [sensitive])	Average([tolerant])([tolerant] Vs [sensitive])	Average([sensitive])([tolerant] Vs [sensitive])	StdDev([tolerant])([tolerant] Vs [sensitive])	StdDev([sensitive])([tolerant] Vs [sensitive])
Ghi.482.1.A1_s_at	Squalene monooxygenase	4.22951	4.23381	4.57304	12.051	12.0542	12.0222	2.90865e-07	67.3683	6	207.507	up	12.0425	4.34545	0.0175947	0.197108
Ghi.585.1.S1_s_at	SBP1 (selenium-binding protein 1)	3.44145	3.10269	3.2532	9.77351	9.75279	9.76141	3.12439e-07	66.1731	8	90.3087	up	9.76257	3.26578	0.0104111	0.169732
GraAffx.9185.1.S1_s_at	BB (BIG BROTHER); protein binding / ubiquitin-protein ligase/ zinc ion binding	3.00831	2.79974	2.89476	8.42725	8.47969	8.53287	1.28887e-07	82.5808	2	47.802	up	8.47994	2.90094	0.0528082	0.10442
Ghi.10826.1.S1_at	catalytic/ cation binding / hydrolase, hydrolyzing O-glycosyl compounds	4.55779	4.36116	4.37011	9.2054	9.28372	9.2675	2.42575e-07	70.4987	4	28.2959	up	9.25221	4.42969	0.0413419	0.111036
GraAffx.28538.1.S1_s_at	UPF0706 protein At5g01750 n=2 Tax=Arabidopsis thaliana RepID	2.60754	2.46676	2.18246	6.9623	7.23972	7.35577	9.85902e-06	27.8708	71	27.2279	up	7.18593	2.41892	0.202174	0.216539
GhiAffx.46297.1.S1_s_at	hypothetical protein	6.08481	5.99514	5.8967	10.7841	10.6099	10.7319	3.81461e-07	62.9496	9	26.2898	up	10.7087	5.99222	0.0893735	0.0940914
GhiAffx.12340.1.S1_at	RNA-directed DNA polymerase	3.19935	3.6033	3.05883	7.86033	7.86089	7.47113	2.86789e-05	21.3088	144	21.7603	up	7.73079	3.28716	0.224865	0.282658
Ghi.10646.1.S1_s_at	Osmotin-like protein	7.31965	7.13751	7.16902	11.4582	11.4957	11.5952	4.05784e-07	61.9834	10	19.8029	up	11.5164	7.20873	0.0708009	0.0973476
Ghi.5776.1.S1_at	SBP1 (selenium-binding protein 1); selenium binding	7.92036	7.90809	7.9428	11.8052	12.0262	12.0953	1.33596e-06	45.9989	20	16.5849	up	11.9756	7.92375	0.151548	0.0176005
GhiAffx.43814.1.S1_at	unknown protein [Arabidopsis thaliana]	5.54829	5.54375	5.65099	9.58881	9.51838	9.54489	6.55495e-08	97.7957	1	15.6672	up	9.55069	5.58101	0.0355739	0.0606426
Ghi.6449.1.A1_at	Lysozyme	4.75065	4.36892	4.59114	8.62488	8.5006	8.47038	5.08037e-06	32.9153	54	15.581	up	8.53195	4.57024	0.0818824	0.191718
Gra.2985.2.S1_s_at	Squalene monooxygenase	3.73811	4.10377	3.8428	7.70666	7.63378	7.24019	3.65127e-05	20.051	170	12.3976	up	7.52688	3.89489	0.250938	0.188315
GhiAffx.41408.1.S1_at	unknown protein	2.62894	3.04819	2.82886	6.2977	6.0137	6.26296	2.39579e-05	22.2959	135	10.2399	up	6.19145	2.83533	0.154919	0.209701
Ghi.6465.2.S1_at	Major pollen allergen	6.27656	5.28886	5.22455	8.14033	9.08224	9.01689	0.00230795	6.9044	1421	8.8755	up	8.74649	5.59666	0.525962	0.589691
Ghi.5773.1.S1_at	receptor protein kinase-related	8.75169	8.82699	8.74831	11.826	11.6618	11.7531	6.53126e-07	55.0237	13	7.84248	up	11.747	8.77567	0.0822771	0.0444822
Ghi.3370.1.A1_at	Serine-threonine protein kinase	5.53361	5.45152	5.66868	8.32624	8.23155	8.36562	3.2319e-06	36.8673	39	6.75772	up	8.3078	5.55127	0.0689095	0.109648
Ghi.5304.2.A1_x_at	Cytochrome P450	4.39401	4.37442	4.43519	6.93988	7.2257	7.27907	1.35788e-05	25.7177	95	6.71324	up	7.14821	4.4012	0.182389	0.031018
Ghi.1825.1.S1_at	actin-7 [Zea mays]	3.93902	3.84476	3.9233	6.40592	6.58879	6.7569	1.42074e-05	25.4269	100	6.41527	up	6.58387	3.90236	0.175542	0.0504982
Ghi.490.1.S1_s_at	Serine-threonine protein kinase	3.88648	4.03647	4.28487	6.78974	6.62295	6.79111	3.23022e-05	20.6797	159	6.34372	up	6.7346	4.06927	0.0966928	0.20121
Ghi.5304.1.A1_at	Cytochrome P450	4.12227	3.88817	4.30751	6.79564	6.69857	6.7028	3.07089e-05	20.9449	154	6.17464	up	6.73234	4.10598	0.054864	0.210144
Ghi.5772.1.S1_a_at	hypothetical protein	3.57238	3.56054	3.66021	6.14469	6.09042	6.20375	6.01793e-07	56.1625	12	5.85057	up	6.14629	3.59771	0.056682	0.0544501
Ghi.787.3.S1_s_at	Nucleoredoxin	7.06133	7.08135	7.22761	9.62633	9.53035	9.59822	2.06117e-06	41.2653	28	5.50806	up	9.58497	7.12343	0.0493431	0.0907758
Ghi.6772.1.A1_at	unknown	5.37569	5.32588	5.5326	7.82317	7.8442	7.93836	4.31361e-06	34.2936	50	5.49144	up	7.86858	5.41139	0.0613391	0.107885
GhiAffx.36353.1.S1_at	ATGSTU7 (ARABIDOPSIS THALIANA GLUTATHIONE S-TRANSFERASE TAU 7); glutathione transferase	4.11774	4.212	4.01882	6.47761	6.52673	6.71527	1.1394e-05	26.8763	81	5.4908	up	6.5732	4.11619	0.125461	0.0966028
Ghi.8492.1.S1_s_at	unknown	3.67846	4.03402	3.82404	6.43919	6.22408	6.17297	5.02674e-05	18.4975	204	5.40103	up	6.27874	3.84551	0.141281	0.178749
GarAffx.6150.1.S1_at	TPS21 (TERPENE SYNTHASE 21); (-)-E-beta-caryophyllene synthase/ alpha-humulene synthase	4.33831	4.09441	4.35662	6.64609	6.58742	6.68127	1.16343e-05	26.7358	86	5.18788	up	6.63826	4.26312	0.04741	0.146386
Gra.398.2.S1_s_at	Spotted leaf protein	2.98866	2.86099	2.82928	5.15142	5.27205	5.36526	7.26645e-06	30.0891	60	5.16917	up	5.26291	2.89298	0.107209	0.0843644
Ghi.6521.1.S1_at	Endochitinase	8.63697	8.55991	8.41868	10.7984	10.9294	10.9954	1.04416e-05	27.472	74	5.16659	up	10.9077	8.53852	0.100283	0.110707
Ghi.8085.1.S1_at	Non-symbiotic hemoglobin	5.93246	6.16054	6.14433	8.50909	8.38285	8.44754	8.575e-06	28.8644	66	5.16004	up	8.44649	6.07911	0.063126	0.127262
Ghi.787.2.S1_s_at	Nucleoredoxin	7.80284	7.75778	7.75585	10.2121	10.0328	10.138	1.68065e-06	43.4296	23	5.11771	up	10.1277	7.77216	0.0900998	0.0265903
GhiAffx.3185.1.S1_at	curculin-like (mannose-binding) lectin family protein	7.34463	7.21742	7.54753	9.74122	9.63257	9.74883	2.2494e-05	22.6525	132	5.0549	up	9.70754	7.36986	0.0650384	0.166491
GhiAffx.1589.31.S1_at	metal ion binding	8.10914	8.32409	8.24064	10.4931	10.5172	10.4723	3.74908e-06	35.5209	46	4.82171	up	10.4942	8.22462	0.0224609	0.108363
GhiAffx.22793.1.S1_s_at	unknown protein	5.45519	5.58363	5.5803	7.84256	7.72198	7.80492	2.17629e-06	40.7073	29	4.75721	up	7.78982	5.5397	0.0616923	0.0732132
Gra.1930.1.A1_s_at	unknown protein	5.41913	5.23591	5.51744	7.82024	7.41766	7.42398	0.000159345	13.8101	378	4.47886	up	7.55396	5.39083	0.230626	0.142881
GhiAffx.6177.1.S1_at	WRKY75; transcription factor	4.81489	4.9108	4.83156	6.99699	7.01033	6.98562	2.42797e-07	70.4825	5	4.42362	up	6.99764	4.85242	0.0123691	0.0512456
GhiAffx.16447.1.A1_at	UGT75B2 (UDP-GLUCOSYL TRANSFERASE 75B2); UDP-glucosyltransferase	3.1638	3.4891	3.28235	5.62111	5.12997	5.53425	0.000290861	11.8448	518	4.337	up	5.42845	3.31175	0.262108	0.164631
GhiAffx.25472.1.A1_s_at	Wound-induced protein WIN2	8.48633	8.51594	8.43965	10.6108	10.6269	10.5515	3.10399e-07	66.2816	7	4.33425	up	10.5964	8.48064	0.0397189	0.0384615
Ghi.3773.1.A1_at	Serine-threonine protein kinase	4.13736	4.12792	4.21177	6.11224	6.24711	6.43233	2.61362e-05	21.8128	138	4.30161	up	6.26389	4.15902	0.160703	0.0459321
Gra.275.1.S1_s_at	Aldo/keto reductase	7.61142	7.56244	7.68414	9.52526	9.72345	9.80716	2.20585e-05	22.7642	129	4.18711	up	9.68529	7.61933	0.144776	0.0612304
GhiAffx.22819.1.S1_at	unknown protein	3.0552	3.39844	3.20315	5.20039	4.99974	5.58489	0.000501678	10.2974	688	4.12029	up	5.26167	3.21893	0.297352	0.172164
Ghi.6918.2.A1_at	1-aminocyclopropane-1-carboxylate oxidase	7.91668	8.04567	7.87102	10.1301	9.89507	9.89565	2.73635e-05	21.5623	140	4.08162	up	9.97359	7.94445	0.13551	0.090581
Ghi.8025.1.S1_s_at	1-aminocyclopropane-1-carboxylate oxidase	6.97416	6.85158	6.93201	8.88039	8.94902	8.97031	1.49658e-06	44.7096	22	4.03898	up	8.93324	6.91925	0.046993	0.0622823
GhiAffx.21205.1.S1_at	lipase, putative	6.65746	6.43396	6.86301	8.48006	8.71465	8.78344	0.000200819	13.0201	432	4.02198	up	8.65939	6.65148	0.159063	0.214585
GhiAffx.5296.1.S1_at	Polyphenol oxidase	3.34816	3.32034	3.29571	5.45885	5.29703	5.21277	1.0976e-05	27.1298	79	4.0041	up	5.32288	3.3214	0.125057	0.0262431
GhiAffx.7956.1.S1_at	ATTPS-CIN (terpene synthase-like sequence-1,8-cineole); (E)-beta-ocimene synthase/ myrcene synthase	8.02777	8.10889	8.38515	10.2046	10.1472	10.0951	6.22664e-05	17.5239	232	3.93137	up	10.149	8.17394	0.0548044	0.187359
GraAffx.32086.1.S1_s_at	THA1 (Threonine Aldolase 1); aldehyde-lyase/ threonine aldolase	8.22954	8.25972	8.24094	10.1851	10.1422	10.1471	3.0597e-08	118.322	0	3.77044	up	10.1581	8.2434	0.0235222	0.0152417
Ghi.1892.1.S1_at	dehydration-responsive protein	7.60428	7.68278	7.67674	9.18423	9.70286	9.80408	0.00059362	9.85956	747	3.75582	up	9.56372	7.6546	0.332524	0.0436799
GhiAffx.49963.1.S1_s_at	TPS21 (TERPENE SYNTHASE 21); (-)-E-beta-caryophyllene synthase/ alpha-humulene synthase	3.03059	2.79974	3.36368	5.00353	4.98143	4.92563	0.00032352	11.5263	559	3.74645	up	4.97019	3.06467	0.040147	0.283513
GhiAffx.61299.1.S1_at	Tumor-related protein	6.93818	6.8732	6.83876	8.85657	8.69894	8.78277	3.94529e-06	35.0696	48	3.72191	up	8.77942	6.88338	0.0788691	0.0504856
Gra.1498.1.S1_x_at	curculin-like (mannose-binding) lectin family protein	2.70467	2.79974	2.95006	4.45075	4.68071	4.97159	0.000350733	11.2901	582	3.68806	up	4.70102	2.81816	0.261016	0.123726
Ghi.8140.1.S1_s_at	Receptor kinase Lecrk	6.45524	6.25321	6.44676	8.35578	8.14902	8.28964	3.08215e-05	20.9256	155	3.68009	up	8.26481	6.38507	0.10559	0.114275
Gra.2794.2.S1_s_at	Flavanone-3-hydroxylase	6.08184	6.1659	6.14353	8.04778	7.8892	8.03677	5.23778e-06	32.6643	55	3.63216	up	7.99125	6.13042	0.0885474	0.0435371
Ghi.8071.1.S1_at	PR1	3.38229	3.47283	4.02298	5.29039	5.56536	5.58687	0.00111758	8.36361	1021	3.61713	up	5.48088	3.62603	0.165317	0.346732
Gra.911.1.A1_s_at	Cysteine synthase	7.11078	6.09551	7.04759	8.56443	8.72571	8.47179	0.00549429	5.45336	2185	3.57023	up	8.58731	6.75129	0.1285	0.568807
GhiAffx.42068.1.S1_at	TIFY6B | JAZ3 (JASMONATE-ZIM-DOMAIN PROTEIN 3)	7.60578	7.65441	7.58153	9.33977	9.43041	9.46691	2.03584e-06	41.3933	27	3.47849	up	9.41236	7.6139	0.0654673	0.0371113
GraAffx.8742.1.S1_at	XTR4 (XYLOGLUCAN ENDOTRANSGLYCOSYLASE 4); hydrolase, acting on glycosyl bonds / hydrolase	4.20917	4.57813	4.47691	6.28474	6.11841	6.15938	0.000127762	14.6075	336	3.40135	up	6.18751	4.4214	0.0866612	0.19064
GhiAffx.2668.1.A1_at	multicopper oxidase [Populus trichocarpa]	7.52409	7.43703	7.42556	9.20313	9.15964	9.30466	4.91881e-06	33.1831	53	3.38757	up	9.22248	7.46223	0.0744205	0.0538833
Ghi.3938.2.S1_s_at	Os06g0705600 [Oryza sativa (japonica cultivar-group)]	3.59497	3.51059	3.94687	5.55432	5.47977	5.29788	0.000332755	11.4435	563	3.38662	up	5.44399	3.68414	0.131908	0.23141
Gra.207.1.A1_s_at	Chalcone synthase	8.23409	8.21472	8.22115	10.0364	9.94403	9.96483	4.15341e-07	61.6235	11	3.38327	up	9.98174	8.22332	0.0484297	0.00986301
GhiAffx.19570.1.S1_at	Patatin T5,	4.55538	4.24017	4.52644	6.34346	6.0755	6.00028	0.000301695	11.7344	536	3.24695	up	6.13975	4.44066	0.180385	0.174237
Ghi.7070.1.S1_s_at	1-aminocyclopropane-1-carboxylate oxidase	6.34954	6.06092	6.4519	7.87523	8.09836	7.98222	0.000220978	12.7063	452	3.24409	up	7.98527	6.28746	0.111599	0.202752
GhiAffx.62078.1.S1_at	Glutaredoxin C9	7.53954	7.45751	7.70098	8.88522	9.42367	9.48044	0.0011129	8.3728	1019	3.24247	up	9.26311	7.56601	0.328491	0.123875
Ghi.9268.1.S1_x_at	Gibberellin 3-beta-dioxygenase	3.89776	3.83253	3.75791	5.23819	5.56052	5.66079	0.000243846	12.3909	466	3.15382	up	5.4865	3.8294	0.220812	0.0699805
Ghi.9584.4.S1_at	Fiber quinone-oxidoreductase	3.59639	3.69059	3.7194	4.61705	5.58512	5.65924	0.00870398	4.79119	2704	3.07023	up	5.28714	3.66879	0.581496	0.0643341
GhiAffx.52370.1.S1_at	TPS21 (TERPENE SYNTHASE 21); (-)-E-beta-caryophyllene synthase/ alpha-humulene synthase	3.88598	3.80626	3.9075	5.11132	5.03298	6.29111	0.0168236	3.94961	3679	3.05652	up	5.47847	3.86658	0.70486	0.0533373
GhiAffx.33673.1.S1_s_at	ATGSTU7 (ARABIDOPSIS THALIANA GLUTATHIONE S-TRANSFERASE	9.70338	9.6721	9.70376	11.3455	11.2356	11.2671	1.29985e-06	46.3156	19	3.00976	up	11.2827	9.69308	0.0566034	0.0181676
GhiAffx.16290.1.S1_s_at	Photosystem II CP43 chlorophyll apoprotein	8.07527	8.66944	8.32203	10.1412	10.0775	9.61327	0.00268367	6.63088	1542	3.00719	up	9.94399	8.35558	0.288178	0.298502
GhiAffx.43038.1.S1_at	jasmonate O-methyltransferase	4.24542	4.23301	4.27598	5.91531	5.79686	5.73744	8.32316e-06	29.0812	64	2.95891	up	5.81653	4.25147	0.090553	0.0221142
GhiAffx.15635.1.S1_at	GHMYB36 transcription factor	4.10188	4.30081	4.24856	5.76976	5.71752	5.82951	2.13608e-05	22.949	127	2.93871	up	5.77226	4.21708	0.0560387	0.103134
GhiAffx.21573.1.S1_at	Peroxidase 10	6.86606	6.72939	6.88731	8.42911	8.35083	8.33974	1.09311e-05	27.1577	77	2.91934	up	8.37323	6.82758	0.0487106	0.0857017
Ghi.1853.1.S1_s_at	dehydration-responsive protein	7.0086	6.90631	6.73228	7.58619	8.80908	8.85795	0.0222954	3.62312	4191	2.89857	up	8.41774	6.8824	0.72056	0.139703
GraAffx.8661.1.S1_at	Flavonol 3-sulfotransferase	3.36991	3.15072	2.88609	4.60025	4.6172	4.78571	0.000543342	10.0876	716	2.89216	up	4.66772	3.13557	0.102531	0.242268
GhiAffx.47143.1.S1_at	Fatty acid 9-hydroperoxide lyase	7.3675	7.6009	7.32654	8.96132	8.98713	8.89978	7.02422e-05	16.9981	252	2.86347	up	8.94941	7.43164	0.0448729	0.148003
Ghi.8386.1.S1_x_at	RD19 (RESPONSIVE TO DEHYDRATION 19)	10.1716	10.1863	10.2564	11.6611	11.73	11.7759	3.63412e-06	35.7993	45	2.86311	up	11.7223	10.2048	0.0577858	0.0452981
GraAffx.12807.1.A1_s_at	Amino acid transporter	8.50673	8.45049	8.4284	9.91198	10.0313	9.97039	3.44652e-06	36.278	42	2.84683	up	9.97123	8.46187	0.0596802	0.0403891
Ghi.8400.1.S1_s_at	plant basic secretory protein (BSP) family protein	6.41065	6.03794	6.28854	7.82444	7.73666	7.69617	0.000203075	12.9831	434	2.84162	up	7.75242	6.24571	0.0655735	0.190011
Ghi.7.1.S1_x_at	1-aminocyclopropane-1-carboxylate oxidase	2.94629	3.31784	3.25092	4.51938	4.70991	4.79217	0.000427665	10.7294	632	2.83263	up	4.67382	3.17168	0.139929	0.198044
Ghi.5401.1.S1_s_at	Cysteine synthase	8.02961	8.10584	8.13156	9.44844	9.66654	9.65476	4.11611e-05	19.4542	182	2.8302	up	9.58991	8.08901	0.122661	0.0530189
Ghi.5199.1.A1_at	ATPER1; antioxidant/ thioredoxin peroxidase	2.69532	2.61674	2.88609	4.58488	4.04944	4.04589	0.00159404	7.61789	1207	2.81672	up	4.22673	2.73272	0.310167	0.138511
Ghi.8360.1.A1_at	Receptor kinase Lecrk	4.2118	3.92791	4.0565	4.70473	5.87133	6.09663	0.0273196	3.39832	4609	2.81309	up	5.55756	4.06541	0.747117	0.142152
Gra.3000.1.S1_at	UDP-glucosyltransferase	2.72193	3.27063	3.28647	4.59045	4.39897	4.70963	0.00203991	7.13556	1351	2.77663	up	4.56635	3.09301	0.156723	0.321462
Ghi.1903.1.S1_at	amino acid transporter [Populus trichocarpa]	8.26912	8.46245	8.30513	9.83415	9.73436	9.84313	2.93497e-05	21.1851	146	2.74787	up	9.80388	8.34557	0.060375	0.102812
GhiAffx.10674.1.S1_at	AMP dependent CoA ligase	8.09306	7.93093	8.12913	9.42704	9.47123	9.61549	6.35756e-05	17.432	235	2.73881	up	9.50459	8.05104	0.0985516	0.105575
GhiAffx.4305.1.S1_at	unknown protein	7.43343	7.32341	7.3969	8.85936	8.8116	8.81081	2.3468e-06	39.9453	31	2.71824	up	8.82725	7.38458	0.0278069	0.0560351
GraAffx.33690.1.A1_s_at	Metallothionein-like protein	6.43833	6.18796	5.47491	7.73145	7.34582	7.34611	0.0103357	4.56041	2928	2.71458	up	7.47446	6.03373	0.222563	0.499884
Ghi.234.1.S1_s_at	LOX1; lipoxygenase	8.04951	7.736	7.81697	9.15482	9.32267	9.38429	0.000258662	12.2055	479	2.67542	up	9.28726	7.86749	0.118765	0.162748
GhiAffx.61409.1.S1_at	Tumor-related protein	3.70167	3.88392	3.77121	5.17671	5.06181	5.34763	0.000138806	14.3031	357	2.65697	up	5.19538	3.7856	0.143824	0.0919762
Ghi.710.1.S1_s_at	Senescence-associated protein	3.70214	4.00815	3.87282	5.11178	5.21962	5.47327	0.000535725	10.1244	710	2.6522	up	5.26823	3.86104	0.185581	0.153344
Ghi.6435.1.A1_at	Lysozyme n=1 Tax=Hevea brasiliensis RepID=CHLY_HEVBR	9.4003	9.50444	9.4763	10.8512	10.8407	10.8719	1.74677e-06	43.0118	24	2.62855	up	10.8546	9.46035	0.0158325	0.0538674
Ghi.6564.1.S1_at	peroxidase	3.60622	3.64271	3.55145	4.94783	5.09033	4.91769	2.0153e-05	23.2875	121	2.612	up	4.98528	3.60013	0.092216	0.0459353
Ghi.9261.2.A1_s_at	VEP1 (VEIN PATTERNING 1)	5.89768	5.66806	5.77521	7.04206	7.1424	7.25003	0.000107828	15.2499	309	2.57489	up	7.14483	5.78032	0.104005	0.114896
Ghi.2516.1.S1_s_at	Chalcone synthase	8.08792	7.8192	7.94804	9.32558	9.27902	9.3071	6.75472e-05	17.1671	247	2.55297	up	9.3039	7.95172	0.0234468	0.134397
Ghi.6898.1.S1_at	1-aminocyclopropane-1-carboxylate oxidase	5.85363	5.54223	5.96741	7.11422	7.15281	7.13053	0.000458129	10.5411	650	2.53989	up	7.13252	5.78776	0.0193698	0.220113
GhiAffx.6475.1.A1_at	nodulin family protein [Arabidopsis thaliana]	3.51413	3.06059	3.39252	4.64741	4.62618	4.71939	0.000634062	9.6929	775	2.53487	up	4.66432	3.32241	0.0488541	0.23476
Ghi.5701.1.A1_at	Glycosyltransferase	6.70056	6.63494	6.55933	7.95143	8.00785	7.95838	7.22432e-06	30.1331	59	2.53317	up	7.97255	6.63161	0.030762	0.0706728
Ghi.9106.3.S1_s_at	Arginine/diaminopimelate/ornithine decarboxylase	5.48251	5.36625	5.53307	6.74473	6.83697	6.81551	1.91038e-05	23.6028	118	2.52881	up	6.79907	5.46061	0.048267	0.085543
GraAffx.34131.2.S1_x_at	Phosphoethanolamine/phosphocholine phosphatase	7.69132	7.62811	7.51925	8.92959	8.92465	8.9777	1.49489e-05	25.1038	105	2.51591	up	8.94398	7.6129	0.0293047	0.0870378
Gra.969.1.A1_at	glutamate-gated kainate-type ion channel receptor	4.616	4.59237	4.68267	6.05024	5.9108	5.92183	1.41581e-05	25.4491	99	2.51509	up	5.96096	4.63035	0.077515	0.0468254
GhiAffx.61976.1.S1_at	WRKY75; transcription factor	7.94108	7.85852	7.93294	9.22942	9.16601	9.24974	3.6269e-06	35.8171	44	2.46949	up	9.21506	7.91084	0.0436749	0.0454999
GhiAffx.45715.1.S1_at	unknown protein [Arabidopsis thaliana]	3.2948	3.25303	3.40907	4.53708	4.69952	4.56467	4.80944e-05	18.705	196	2.43085	up	4.60042	3.31896	0.0869244	0.0807753
Ghi.9106.1.S1_at	Arginine/diaminopimelate/ornithine decarboxylase,	5.33625	5.23697	5.30399	6.46451	6.57412	6.67809	4.75985e-05	18.7539	195	2.42812	up	6.57224	5.2924	0.106804	0.050641
Ghi.9171.3.A1_s_at	proline oxidase, putative / osmotic stress-responsive proline dehydrogenase	4.83629	4.97276	4.94718	6.18687	6.15989	6.24217	1.22219e-05	26.4069	90	2.4243	up	6.19631	4.91874	0.0419445	0.0725437
GhiAffx.8028.1.S1_s_at	curculin-like (mannose-binding) lectin family protein	3.02332	3.15013	2.9043	4.45462	4.25204	4.18499	0.000295149	11.8005	523	2.41379	up	4.29722	3.02592	0.140378	0.122936
GhiAffx.25393.1.S1_at	ATGSTU7 (ARABIDOPSIS THALIANA GLUTATHIONE S-TRANSFERASE TAU 7); glutathione transferase	5.24543	5.43051	5.35079	6.79172	6.66043	6.37648	0.00069218	9.47519	798	2.40711	up	6.60954	5.34224	0.212246	0.0928357
Ghi.3743.1.A1_at	Serine-threonine protein kinase	2.88146	3.13233	2.99738	4.11061	4.145	4.55575	0.0013878	7.9014	1119	2.40616	up	4.27045	3.00372	0.24767	0.125556
Ghi.7938.1.S1_at	Gibberellin 3-beta-dioxygenase	5.14176	5.15231	4.97688	6.41038	6.24812	6.40934	8.57578e-05	16.161	270	2.40432	up	6.35595	5.09032	0.0933825	0.0983811
GhiAffx.24788.1.A1_at	Ribulose-1,5-bisphosphate carboxylase	4.426	4.55879	4.22098	5.83647	5.49272	5.65976	0.000833257	9.02958	878	2.39671	up	5.66298	4.40192	0.1719	0.170188
Ghi.6500.1.S1_at	AT5g18170/MRG7_13 n=1 Tax=Arabidopsis thaliana RepID	6.79721	6.6089	6.71854	8.05104	7.8683	7.97554	7.87588e-05	16.513	259	2.38956	up	7.96496	6.70822	0.0918254	0.0945757
GhiAffx.41038.1.S1_at	unknown protein	5.87983	5.86013	5.71787	7.18554	7.0315	6.99376	8.72273e-05	16.0916	274	2.38005	up	7.07026	5.81928	0.101595	0.0883722
Ghi.7943.1.S1_at	ankyrin repeat family protein [Arabidopsis thaliana]	3.11003	3.2997	3.12058	4.54739	4.42804	4.29633	0.000195232	13.1141	425	2.37372	up	4.42392	3.17677	0.125581	0.10659
Ghi.1171.1.S1_s_at	catalytic/ cation binding / hydrolase, hydrolyzing O-glycosyl compounds	9.8771	9.80247	9.76969	11.109	10.9951	11.0745	1.14762e-05	26.8278	83	2.36712	up	11.0596	9.81642	0.0584064	0.0550468
GraAffx.17697.1.A1_s_at	Sodium-dicarboxylate cotransporter n=1 Tax=Populus trichocarpa RepID=B9HCT6_POPTR	8.00538	7.90328	8.01164	8.9817	9.29481	9.28677	0.00036782	11.1532	600	2.32033	up	9.18776	7.97343	0.1785	0.060834
Ghi.6559.1.S1_at	Peroxidase 73, putative n=1 Tax=Ricinus communis RepID=B9SGY3_RICCO	8.84751	8.72261	8.73362	10.0441	9.93814	9.96255	1.87508e-05	23.7137	117	2.31927	up	9.98158	8.76791	0.0554632	0.0691522
Ghi.3139.1.A1_at	WRKY51; transcription factor	4.96399	4.9629	4.95605	6.08968	6.17325	6.24759	1.21053e-05	26.4706	89	2.31209	up	6.17017	4.96098	0.0790042	0.0043032
GhiAffx.46130.1.S1_at	CYP82C4; electron carrier/ heme binding / iron ion binding	4.13835	3.96763	4.1024	5.27853	5.31924	5.21988	3.51453e-05	20.2448	167	2.30232	up	5.27255	4.06946	0.0499482	0.0899995
GhiAffx.60317.1.S1_at	Ethylene-responsive transcription factor	6.1284	6.00834	5.99203	7.29909	7.14637	7.27242	4.75274e-05	18.761	194	2.29163	up	7.2393	6.04292	0.0815704	0.0744701
GhiAffx.25975.1.S1_at	Wound-induced protein WIN2	4.48316	4.63742	4.57946	5.83387	5.82111	5.633	0.000110956	15.1397	314	2.291	up	5.76266	4.56668	0.112473	0.0779168
Ghi.10327.1.S1_s_at	JAZ1 (JASMONATE-ZIM-DOMAIN PROTEIN 1)	7.31723	7.21236	7.10796	8.44698	8.33679	8.43614	6.86659e-05	17.0959	249	2.28805	up	8.40664	7.21252	0.0607304	0.104634
Gra.432.1.S1_s_at	Chalcone synthase	9.08201	8.84634	9.01498	10.203	10.1208	10.1902	9.02856e-05	15.9518	279	2.2819	up	10.1713	8.98111	0.0442334	0.12143
GhiAffx.6438.1.S1_at	nodulin family protein [Arabidopsis thaliana]	6.44317	6.3692	6.36207	7.71322	7.50119	7.51044	8.88364e-05	16.0173	276	2.27122	up	7.57495	6.39148	0.119838	0.0449076
GhiAffx.7473.1.S1_at	Cytochrome P450	8.09896	7.92902	7.98894	9.2775	9.10015	9.17311	7.98726e-05	16.4545	261	2.26255	up	9.18359	8.00564	0.0891411	0.0861891
Ghi.4724.1.A1_x_at	RD19 (RESPONSIVE TO DEHYDRATION 19)	6.23475	6.06514	6.06872	7.35037	7.23211	7.29594	5.79515e-05	17.8448	222	2.25002	up	7.29281	6.12287	0.0591955	0.0969069
Gra.2250.1.A1_s_at	quinone reductase family protein E	3.72939	3.3787	3.80546	4.59742	4.74248	5.07871	0.00382112	6.02615	1843	2.24755	up	4.8062	3.63785	0.246888	0.227629
Ghi.779.1.S1_at	ERD9 (EARLY-RESPONSIVE TO DEHYDRATION 9)	6.50694	6.64715	6.70876	7.76052	7.75309	7.82909	5.59599e-05	18.0031	216	2.2345	up	7.7809	6.62095	0.0419019	0.103432
Ghi.7033.1.A1_at	1-aminocyclopropane-1-carboxylate oxidase	5.27223	5.04994	4.60707	5.84396	6.29134	6.26928	0.0089548	4.75244	2740	2.23217	up	6.13486	4.97641	0.252172	0.338621
Ghi.1675.1.S1_s_at	Secretory laccase	5.50989	5.29971	5.52383	6.45855	6.63405	6.71065	0.000372451	11.1174	603	2.22933	up	6.60108	5.44447	0.129243	0.125565
Ghi.4.1.A1_at	Short chain alcohol dehydrogenase	8.42143	8.38188	8.30271	9.47479	9.51752	9.58217	1.59633e-05	24.693	110	2.22863	up	9.52483	8.36867	0.054061	0.0604491
Ghi.6362.1.S1_at	Os03g0810900 [Oryza sativa (japonica cultivar-group)]	9.37139	9.37124	9.48165	10.5776	10.493	10.6109	2.24314e-05	22.6684	131	2.22282	up	10.5605	9.40809	0.0607858	0.0637047
Ghi.2939.2.A1_s_at	Alternative oxidase 2	4.50501	4.66038	4.64169	5.95476	5.68167	5.60218	0.000622942	9.73738	769	2.20969	up	5.7462	4.60236	0.184937	0.0848261
Ghi.1234.1.S1_s_at	Leucoanthoxyanidin dioxygenase	9.32631	9.25985	9.28501	10.5098	10.3634	10.4178	1.7019e-05	24.2987	112	2.20374	up	10.4303	9.29039	0.0740048	0.0335579
GhiAffx.22764.1.A1_at	germin-like protein	6.44125	6.53122	6.59421	7.78042	7.59282	7.58317	0.000132381	14.4763	345	2.18845	up	7.65214	6.52223	0.111203	0.0768782
GhiAffx.7865.1.S1_at	Ethylene-responsive element binding factor	5.43034	5.34259	5.4392	6.53584	6.61665	6.42793	5.73892e-05	17.8888	220	2.17764	up	6.52681	5.40404	0.0946874	0.0534049
Gra.2576.1.A1_a_at	quinone reductase family protein	3.3139	3.27184	3.0239	3.83022	4.45511	4.67694	0.014236	4.1521	3394	2.16977	up	4.32076	3.20321	0.439057	0.156708
GhiAffx.1594.1.A1_s_at	UDP-glucoronosyl/UDP-glucosyl transferase family protein	6.53463	6.26346	6.71204	7.70435	7.54195	7.60157	0.00131367	8.01633	1090	2.16232	up	7.61596	6.50338	0.0821491	0.225918
GhiAffx.19899.1.S1_s_at	RNA-directed DNA polymerase	2.99844	2.92033	3.02647	4.2086	3.80195	4.24718	0.00163482	7.56719	1221	2.14973	up	4.08591	2.98175	0.246672	0.0550047
Gra.2150.1.S1_s_at	Catalytic	7.82325	7.64296	7.62871	8.73985	8.78408	8.87531	0.000120097	14.8387	326	2.14569	up	8.79975	7.69831	0.0690736	0.108434
Ghi.3896.1.A1_at	Serine-threonine protein kinase	3.30557	3.13295	3.25523	4.59551	4.15386	4.23843	0.00161867	7.58707	1216	2.14061	up	4.32927	3.23125	0.234419	0.0887771
GhiAffx.5975.1.S1_x_at	Polyphenol oxidase	9.03993	8.99274	9.01243	10.1563	10.0518	10.1283	5.57076e-06	32.1633	57	2.13923	up	10.1121	9.01504	0.0541176	0.0237016
GhiAffx.23482.1.S1_at	Ribulose-1,5-bisphosphate carboxylase/oxygenase activase	3.5445	4.08872	3.63138	4.98863	4.96437	4.58814	0.00683149	5.13148	2431	2.13195	up	4.84705	3.75487	0.224543	0.292371
GraAffx.23349.1.S1_s_at	MYC1 transcription factor	5.65313	5.18706	5.6734	6.59181	6.54725	6.62068	0.00250959	6.75132	1495	2.11704	up	6.58658	5.50453	0.0369971	0.275123
Ghi.9227.1.A1_x_at	catalytic/ epoxide hydrolase	5.638	5.531	5.50879	6.46209	6.61664	6.8287	0.000689471	9.48483	796	2.10899	up	6.63581	5.55926	0.184053	0.0690848
Ghi.1553.1.S1_at	Secretory laccase	9.16272	9.11431	9.0273	10.3206	10.0752	10.1332	0.00021475	12.7993	447	2.10657	up	10.1763	9.10144	0.128254	0.0686222
Ghi.2998.1.A1_x_at	Mangrin n=1 Tax=Bruguiera sexangula RepID	8.32069	8.45543	8.51924	9.39485	9.55022	9.56841	0.000182114	13.3485	411	2.10338	up	9.5045	8.43179	0.0953897	0.101365
GhiAffx.21096.2.S1_a_at	lipase	6.87371	6.50601	6.92292	7.94268	7.75381	7.82177	0.00167955	7.51335	1233	2.10215	up	7.83942	6.76755	0.0956658	0.227828
GhiAffx.31355.1.S1_s_at	UGT73B1 (UDP-glucosyl transferase 73B1); UDP-glycosyltransferase	5.13786	5.10681	5.55661	6.32678	6.15182	6.53536	0.00421622	5.86628	1941	2.10073	up	6.33799	5.2671	0.192012	0.251208
Ghi.6822.1.A1_s_at	UDP-glycosyltransferase/ transferase, transferring glycosyl groups [Arabidopsis thaliana]	5.64496	5.5838	4.76134	6.21091	6.47109	6.50615	0.0236574	3.55663	4306	2.09365	up	6.39605	5.33003	0.161291	0.493451
GhiAffx.41539.1.S1_at	zinc ion binding	6.4929	6.34219	6.43564	7.58093	7.45751	7.42074	8.38497e-05	16.2533	267	2.08901	up	7.48639	6.42358	0.0839086	0.0760734
Ghi.8009.1.S1_s_at	triacylglycerol lipase	8.7161	8.58766	8.59321	9.68429	9.6138	9.76565	6.40915e-05	17.3965	238	2.07857	up	9.68791	8.63232	0.0759872	0.0726055
GhiAffx.30354.1.S1_at	LBD41 (LOB DOMAIN-CONTAINING PROTEIN 41)	8.88236	8.74002	8.84225	9.92585	9.87532	9.81876	3.65351e-05	20.0478	171	2.07307	up	9.87331	8.82155	0.0535772	0.0733929
Ghi.6529.1.S1_at	trypsin and protease inhibitor family protein	7.05886	7.05484	7.06351	8.24282	8.00525	8.07658	0.000118253	14.8971	324	2.0693	up	8.10821	7.05907	0.121905	0.00434022
Ghi.1008.1.S1_at	osmotin	5.4317	5.25326	5.13968	6.40542	6.29255	6.26894	0.000382335	11.0429	609	2.06685	up	6.32231	5.27488	0.0729434	0.147206
Ghi.2177.1.S1_s_at	leucocyanidin reductase [Populus trichocarpa]	7.8036	7.80531	7.72727	8.82526	8.83428	8.80075	2.95201e-06	37.7138	38	2.05818	up	8.82009	7.77873	0.0173521	0.0445672
Ghi.9633.2.S1_s_at	Xylan 1,4-beta-xylosidase	5.18073	4.29185	5.18219	6.18976	5.67294	5.9003	0.0355386	3.11965	5212	2.05065	up	5.921	4.88492	0.259031	0.513616
Ghi.6309.3.A1_at	Os03g0810900 [Oryza sativa (japonica cultivar-group)]	4.53536	4.63322	4.67626	5.62869	5.60424	5.71313	4.12268e-05	19.4464	183	2.04733	up	5.64869	4.61495	0.057134	0.0722026
Ghi.9697.2.S1_s_at	AMP dependent CoA ligase	7.0548	6.66552	7.02606	7.94959	7.94032	7.95082	0.00118694	8.2327	1045	2.04408	up	7.94691	6.91546	0.00573883	0.216929
Ghi.2766.2.S1_s_at	RING/C3HC4/PHD zinc finger-like protein	4.995	4.75461	4.86414	5.842	5.92435	5.93968	0.000169451	13.5957	393	2.0431	up	5.90201	4.87125	0.0525313	0.12035
Ghi.1723.1.S1_s_at	actin-7 [Zea mays]	8.08158	8.25465	8.19866	9.27236	9.24073	9.09026	0.000175124	13.4822	399	2.03189	up	9.20112	8.1783	0.097299	0.0883129
GhiAffx.63229.1.S1_at	Glutaredoxin C9	5.33654	5.53114	5.21447	6.50883	6.2012	6.42194	0.00144118	7.82325	1138	2.02316	up	6.37733	5.36072	0.158592	0.159711
Ghi.6141.1.S1_at	Os03g0810900 [Oryza sativa (japonica cultivar-group)]	6.86106	6.71741	6.82308	7.87925	7.7735	7.79515	4.61692e-05	18.8988	191	2.02153	up	7.81597	6.80052	0.0558611	0.0744352
GhiAffx.20889.1.S1_at	Chloroplast ferredoxin n=1 Tax=Capsicum annuum RepID	6.26077	6.35518	6.21764	7.41827	7.30578	7.14873	0.000326332	11.5008	561	2.01819	up	7.29093	6.27786	0.135384	0.0703476
GraAffx.29143.1.S1_s_at	multidrug resistance protein ABC transporter family [Populus trichocarpa]	5.04452	4.8652	4.8573	5.87809	6.05221	5.86434	0.000301399	11.7373	534	2.0128	up	5.93155	4.92234	0.104725	0.105885
Ghi.6746.1.A1_s_at	peroxidase	5.84887	5.60437	5.88514	6.70443	6.74005	6.91132	0.000762935	9.23891	832	2.00806	up	6.78527	5.77946	0.110609	0.152713
GraAffx.28851.1.S1_at	ripening-responsive protein	5.54234	5.56038	5.40105	6.58846	6.42068	6.50692	0.000136357	14.3679	353	2.00569	up	6.50535	5.50126	0.0838971	0.0872519
Ghi.7942.2.S1_a_at	RD2 protein	6.57172	6.72078	6.74336	7.69429	7.69336	7.65977	5.31139e-05	18.242	210	2.00534	up	7.68247	6.67862	0.0196679	0.0932626
GhiAffx.12635.1.S1_s_at	Protein binding protein	6.93108	6.77421	6.85861	7.86742	7.87074	7.82921	2.93195e-05	21.1906	145	2.0016	up	7.85579	6.85464	0.0230787	0.0785091
