# Supplementary material for: Comparative transcriptomic analysis of roots of contrasting Gossypium herbaceum genotypes revealing adaptation to drought
Source: BMC Genomics. 2012 Nov 29;13:680. doi: 10.1186/1471-2164-13-680 (PMC3558330; doi:10.1186/1471-2164-13-680)
Supplement: Additional file 2 — Annotation and fold change (fold change ≥ 2) of up regulated unique genes in RAHS-14 under control condition. Description: Excel file containing the list of unique up regulated genes and their annotation of RAHS-14 under control condition. [file 1471-2164-13-680-S2.xls]

## Sheet: Root_2fc_up_sensitive_water
Probe Set ID				RAHS14_root_Water_1	RAHS14_root_Water_2	RAHS14_root_Water_3	Vagad_root_Water_1	Vagad_root_Water_2	Vagad_root_Water_3	pvalue([tolerant] Vs [sensitive])	statvalue([tolerant] Vs [sensitive])	rank([tolerant] Vs [sensitive])	FCAbsolute([tolerant] Vs [sensitive])	regulation([tolerant] Vs [sensitive])	Average([tolerant])([tolerant] Vs [sensitive])	Average([sensitive])([tolerant] Vs [sensitive])	StdDev([tolerant])([tolerant] Vs [sensitive])	StdDev([sensitive])([tolerant] Vs [sensitive])
GarAffx.28288.1.S1_s_at	unknown	Ghi.10089.1.S1_s_at	| Symbols: EXO | EXO (EXORDIUM) | chr4:5740378-5741322 FORWARD	6.08343	6.04411	6.25847	5.14447	5.06091	5.02792	0.000146	14.1143	365	2.07183	down	5.07777	6.12867	0.0600729	0.114117
Ghi.10089.1.S1_s_at	unknown	Ghi.10112.1.S1_s_at	| Symbols: | unknown protein | chr3:6840448-6842107 FORWARD	9.04351	8.97873	8.97672	8.02824	7.89946	7.92595	2.01e-05	23.3117	120	2.06828	down	7.95122	8.99965	0.0680046	0.0379934
Ghi.10112.1.S1_s_at	unknown	Ghi.10112.4.S1_s_at	| Symbols: | unknown protein | chr1:3269939-3271732 REVERSE	10.3742	10.2959	10.2075	8.51484	8.45639	8.38072	7.58e-06	29.7717	61	3.5848	down	8.45065	10.2925	0.0672462	0.0834303
Ghi.10112.4.S1_s_at	unknown	Ghi.10424.1.S1_s_at	| Symbols: THI1, TZ, THI4 | THI1; protein homodimerization | chr5:22246634-22247891 FORWARD	7.96578	7.52037	7.90647	6.22727	6.3184	6.07446	0.00053	10.1504	706	3.01223	down	6.20671	7.79754	0.123263	0.241856
Ghi.1037.2.S1_x_at	unknown	Ghi.10462.1.S1_at	| Symbols: GASA1 | GASA1 (GAST1 PROTEIN HOMOLOG 1) | chr1:28441813-28442284 REVERSE	11.3907	11.2217	11.371	9.91396	10.3756	10.5042	0.00472108	5.68688	2036	2.0896	down	10.2646	11.3278	0.310367	0.0923917
Ghi.10424.1.S1_s_at	unknown	Ghi.10493.1.S1_s_at	| Symbols: TCH4, XTH22 | TCH4 (Touch 4); hydrolase, acting on glycosyl bonds / xyloglucan:xyloglucosyl transferase | chr5:23307296-23308235 REVERSE	9.11741	9.07896	9.11575	7.65862	7.60095	7.68702	8.52e-07	51.4877	14	2.7419	down	7.64886	9.10404	0.0438611	0.0217376
Ghi.10462.1.S1_at	unknown	Ghi.10635.1.S1_x_at	| Symbols: LHB1B1, LHCB1.4 | LHB1B1; chlorophyll binding | chr2:14524818-14525618 FORWARD	8.92028	8.95262	8.91025	7.77293	7.6558	7.75558	6.43e-06	31.0207	58	2.29678	down	7.7281	8.92771	0.0632152	0.0221423
Ghi.10493.1.S1_s_at	| Symbols: TCH4, XTH22 | TCH4 (Touch 4); hydrolase, acting on glycosyl bonds / xyloglucan:xyloglucosyl transferase | chr5:23307296-23308235 REVERSE	Ghi.10635.1.S1_x_at	Chlorophyll a-b binding protein, chloroplastic n=25 Tax=Magnoliophyta RepID=CB2A_SPIOL	7.6501	7.78431	7.75765	4.82519	4.45707	4.57971	1.14e-05	26.8716	82	8.634	down	4.62066	7.73069	0.187446	0.0710558
Ghi.10635.1.S1_x_at	light-harvesting complex II protein Lhcb1 [Populus trichocarpa]	Ghi.10635.1.S1_x_at	light-harvesting complex II protein Lhcb1 [Populus trichocarpa]	9.56573	9.60692	9.67877	8.32211	8.3433	8.41827	9.02e-06	28.5011	69	2.38819	down	8.36123	9.61714	0.0505229	0.057208
Ghi.10663.1.S1_s_at	| Symbols: PORA | PORA; oxidoreductase/ protochlorophyllide reductase | chr5:21991183-21992238 REVERSE	Ghi.10663.1.S1_s_at	| Symbols: PORA | PORA; oxidoreductase/ protochlorophyllide reductase | chr5:21991183-21992238 REVERSE	6.86051	6.71361	6.82396	5.66317	5.59474	5.68795	2.51e-05	22.038	137	2.22028	down	5.64862	6.79936	0.0482782	0.0764777
Ghi.1092.1.A1_x_at	| Symbols: | unknown protein | chr4:14579859-14581481 FORWARD	Ghi.1092.1.A1_x_at	| Symbols: | unknown protein | chr4:14579859-14581481 FORWARD	8.09798	8.09758	7.90832	5.17885	4.70628	4.96813	3.36e-05	20.4792	162	8.47692	down	4.95109	8.03463	0.236745	0.109384
Ghi.1092.3.S1_s_at	| Symbols: | unknown protein | chr4:14579859-14581481 FORWARD	Ghi.1092.3.S1_s_at	| Symbols: | unknown protein | chr4:14579859-14581481 FORWARD	6.97289	6.79247	6.90276	3.82538	4.18876	4.09832	1.93e-05	23.5331	119	7.21945	down	4.03749	6.88937	0.189174	0.0909476
Ghi.1118.1.S1_s_at	| Symbols: EXO | EXO (EXORDIUM) | chr4:5740378-5741322 FORWARD	Ghi.1118.1.S1_s_at	| Symbols: EXO | EXO (EXORDIUM) | chr4:5740378-5741322 FORWARD	7.59348	7.38787	7.35323	5.98055	5.74508	5.74801	0.000116	14.9751	320	3.07442	down	5.82455	7.44486	0.135115	0.129871
Ghi.1127.2.A1_x_at	| Symbols: TCH4, XTH22 | TCH4 (Touch 4); hydrolase, acting on glycosyl bonds / xyloglucan:xyloglucosyl transferase | chr5:23307296-23308235 REVERSE	Ghi.1127.2.A1_x_at	| Symbols: TCH4, XTH22 | TCH4 (Touch 4); hydrolase, acting on glycosyl bonds / xyloglucan:xyloglucosyl transferase | chr5:23307296-23308235 REVERSE	8.1652	8.18944	7.97087	5.35332	5.10658	5.25402	8.63e-06	28.8173	67	7.31336	down	5.23797	8.1085	0.12415	0.119809
Ghi.1127.4.S1_x_at	| Symbols: TCH4, XTH22 | TCH4 (Touch 4); hydrolase, acting on glycosyl bonds / xyloglucan:xyloglucosyl transferase | chr5:23307296-23308235 REVERSE	Ghi.1127.4.S1_x_at	| Symbols: TCH4, XTH22 | TCH4 (Touch 4); hydrolase, acting on glycosyl bonds / xyloglucan:xyloglucosyl transferase | chr5:23307296-23308235 REVERSE	8.89752	8.95646	8.8534	6.48994	6.43525	6.45815	2.2e-07	72.2229	3	5.43148	down	6.46112	8.90246	0.027464	0.0517073
Ghi.1272.1.A1_s_at	Beta-galactosidase n=2 Tax=Vitis vinifera RepID=A7NZH6_VITVI	Ghi.1272.1.A1_s_at	| Symbols: BGAL8 | BGAL8 (beta-galactosidase 8); beta-galactosidase/ catalytic/ cation binding / sugar binding | chr2:12169047-12173164 REVERSE	9.98351	10.0124	9.99485	8.82565	8.96894	9.00765	4.54e-05	18.9834	189	2.08902	down	8.93408	9.99691	0.0958776	0.0145303
Ghi.1649.1.S1_at	Beta-galactosidase n=2 Tax=Vitis vinifera RepID=A7NZH6_VITVI	Ghi.1272.1.A1_s_at	Beta-galactosidase n=2 Tax=Vitis vinifera RepID=A7NZH6_VITVI	5.12279	5.03164	5.32826	4.37766	3.7994	3.23899	0.0163422	3.98431	3626	2.55894	down	3.80535	5.1609	0.569354	0.151942
Ghi.1681.1.S1_at	Nicotianamine synthase, putative n=1 Tax=Ricinus communis RepID=B9RFJ1_RICCO	Ghi.1681.1.S1_at	Nicotianamine synthase, putative n=1 Tax=Ricinus communis RepID=B9RFJ1_RICCO	9.22771	9.37057	9.26566	8.10212	8.02939	8.07442	1.39e-05	25.5672	97	2.3284	down	8.06864	9.28798	0.0367092	0.0739993
Ghi.1781.1.S1_at	Cysteine protease, putative n=2 Tax=Ricinus communis RepID=B9SYT2_RICCO	Ghi.1781.1.S1_at	| Symbols: | cysteine proteinase, putative | chr5:20455605-20456862 FORWARD	5.60687	5.44027	5.70057	4.41679	4.36178	4.23498	0.000182	13.3515	410	2.36973	down	4.33785	5.58257	0.093236	0.131837
Ghi.2241.2.A1_at	ketopantoate hydroxymethyltransferase [Populus trichocarpa]	Ghi.1781.1.S1_at	Cysteine protease, putative n=2 Tax=Ricinus communis RepID=B9SYT2_RICCO	6.76185	6.71032	7.01305	2.84996	3.15275	3.46607	5.27e-05	18.2742	209	12.7475	down	3.15626	6.82841	0.308067	0.161969
Ghi.2369.2.S1_at	metal tolerance protein [Populus trichocarpa]	Ghi.2241.2.A1_at	| Symbols: PANB2 | PANB2; 3-methyl-2-oxobutanoate hydroxymethyltransferase | chr3:22771692-22773313 REVERSE	9.23792	9.14969	9.11857	8.03367	7.70955	7.89868	0.000214	12.8082	446	2.44205	down	7.88063	9.16873	0.162815	0.0619101
Ghi.2644.2.A1_s_at	| Symbols: | zinc ion binding | chr3:9489836-9490954 FORWARD	Ghi.2241.2.A1_at	ketopantoate hydroxymethyltransferase [Populus trichocarpa]	5.6337	5.23122	5.6823	4.63573	4.27272	4.60056	0.00529693	5.50896	2154	2.01773	down	4.503	5.51574	0.200205	0.247594
Ghi.2696.1.A1_s_at	Dehydration responsive element-binding protein 2 n=1 Tax=Gossypium hirsutum RepID=Q6IVL3_GOSHI	Ghi.2369.2.S1_at	| Symbols: MTP11, ATMTP11 | MTP11; cation transmembrane transporter/ manganese ion transmembrane transporter/ manganese:hydrogen antiporter | chr2:16471744-16473735 REVERSE	4.9403	5.0327	5.095	3.86103	3.96732	4.04823	0.000112	15.1083	315	2.09044	down	3.95886	5.02267	0.0938871	0.0778384
Ghi.2844.1.A1_at	Dehydration responsive element-binding protein 2 n=1 Tax=Gossypium hirsutum RepID=Q6IVL3_GOSHI	Ghi.2369.2.S1_at	metal tolerance protein [Populus trichocarpa]	4.66625	4.72566	4.43531	3.2775	3.34309	3.09822	0.000284	11.9203	509	2.58375	down	3.23961	4.60907	0.126759	0.153389
Ghi.2844.1.S1_s_at	Dehydration responsive element-binding protein 2 n=1 Tax=Gossypium hirsutum RepID=Q6IVL3_GOSHI	Ghi.2644.2.A1_s_at	| Symbols: | zinc ion binding | chr3:9489836-9490954 FORWARD	8.52955	7.97762	8.32994	3.98231	3.93354	3.76433	1.48e-05	25.1551	104	20.9031	down	3.89339	8.27904	0.114401	0.279464
Ghi.3084.1.A1_at	Dehydration responsive element-binding protein 2 n=1 Tax=Gossypium hirsutum RepID=Q6IVL3_GOSHI	Ghi.2696.1.A1_s_at	Dehydration responsive element-binding protein 2 n=1 Tax=Gossypium hirsutum RepID=Q6IVL3_GOSHI	5.65262	5.91138	5.59339	3.38127	3.59698	3.44212	4.32e-05	19.2175	186	4.74258	down	3.47346	5.71913	0.111216	0.169105
Ghi.3084.1.S1_s_at	unknown	Ghi.3284.1.S1_s_at	| Symbols: | unknown protein | chr5:3877975-3879483 REVERSE	9.45217	9.41431	9.4878	7.68333	7.48924	7.33426	4.63e-05	18.8903	192	3.86146	down	7.50228	9.45142	0.174897	0.0367512
Ghi.3284.1.S1_s_at	unknown	Ghi.3444.2.S1_at	| Symbols: | unknown protein | chr5:18663075-18664629 REVERSE	6.63517	6.46159	6.93963	4.41374	4.31501	4.13224	0.000123	14.7431	330	5.24812	down	4.287	6.6788	0.142825	0.241988
Ghi.3444.2.S1_at	28 kDa heat-and acid-stable phosphoprotein, putative n=1 Tax=Ricinus communis RepID=B9S940_RICCO	Ghi.3444.2.S1_at	28 kDa heat-and acid-stable phosphoprotein, putative n=1 Tax=Ricinus communis RepID=B9S940_RICCO	6.74279	6.57792	6.68625	4.38016	4.0954	4.19434	1.44e-05	25.3514	101	5.44786	down	4.2233	6.66899	0.144574	0.0837775
Ghi.3673.1.S1_at	AP2/ERF domain-containing transcription factor [Populus trichocarpa]	Ghi.3673.1.S1_at	| Symbols: | AP2 domain-containing transcription factor, putative | chr1:6626973-6627530 REVERSE	5.63851	5.38417	5.40415	4.27016	3.664	3.90043	0.00140524	7.87546	1126	2.88936	down	3.94486	5.47561	0.305513	0.141425
Ghi.3700.3.A1_s_at	| Symbols: RCD1, CEO, CEO1, ATP8 | RCD1 (RADICAL-INDUCED CELL DEATH1); protein binding | chr1:11613427-11615894 FORWARD	Ghi.3673.1.S1_at	AP2/ERF domain-containing transcription factor [Populus trichocarpa]	5.88945	5.96383	5.8431	4.41776	4.50697	5.05118	0.0035073	6.16833	1771	2.36224	down	4.65864	5.89879	0.342864	0.0609063
Ghi.3763.1.A1_s_at	| Symbols: | calcium-transporting ATPase, plasma membrane-type, putative / Ca(2+)-ATPase, putative (ACA12) | chr3:23407112-23410213 REVERSE	Ghi.3700.3.A1_s_at	| Symbols: RCD1, CEO, CEO1, ATP8 | RCD1 (RADICAL-INDUCED CELL DEATH1); protein binding | chr1:11613427-11615894 FORWARD	7.17145	6.69444	7.27014	4.34786	4.82862	4.40535	0.00042	10.7791	627	5.72814	down	4.52728	7.04535	0.262547	0.30787
Ghi.3851.1.A1_at	| Symbols: | calcium-transporting ATPase, plasma membrane-type, putative / Ca(2+)-ATPase, putative (ACA12) | chr3:23407112-23410213 REVERSE	Ghi.3763.1.A1_s_at	| Symbols: | calcium-transporting ATPase, plasma membrane-type, putative / Ca(2+)-ATPase, putative (ACA12) | chr3:23407112-23410213 REVERSE	5.8959	5.96656	6.04533	4.72792	4.6337	5.05762	0.00101468	8.57758	981	2.23899	down	4.80642	5.96926	0.222594	0.0747541
Ghi.4009.1.A1_at	| Symbols: | hydroxyproline-rich glycoprotein family protein | chr3:377122-377577 FORWARD	Ghi.4009.1.A1_at	| Symbols: | hydroxyproline-rich glycoprotein family protein | chr3:377122-377577 FORWARD	5.59265	5.47069	5.79758	4.49902	3.93173	4.83748	0.0130224	4.263	3278	2.29352	down	4.42274	5.6203	0.457667	0.165192
Ghi.4434.1.A1_s_at	Os12g0163000 protein n=2 Tax=Oryza sativa RepID=Q2QXB8_ORYSJ	Ghi.4434.1.A1_s_at	| Symbols: ATCNGC16, CNGC16 | ATCNGC16; calmodulin binding / cyclic nucleotide binding / ion channel | chr3:17721335-17724028 REVERSE	4.67704	4.3189	4.91818	3.58462	3.36712	3.70576	0.00561952	5.41933	2216	2.12217	down	3.5525	4.63804	0.171592	0.301541
Ghi.4510.1.S1_at	Os12g0163000 protein n=2 Tax=Oryza sativa RepID=Q2QXB8_ORYSJ	Ghi.4434.1.A1_s_at	Os12g0163000 protein n=2 Tax=Oryza sativa RepID=Q2QXB8_ORYSJ	7.47291	7.58839	7.4026	6.55134	5.93693	6.3012	0.00277727	6.57002	1566	2.33725	down	6.26316	7.48797	0.308968	0.0938094
Ghi.4531.1.A1_at	| Symbols: DUR | DUR (DEFECTIVE UGE IN ROOT); UDP-glucose 4-epimerase/ binding / catalytic/ coenzyme binding | chr5:17921515-17923643 FORWARD	Ghi.4531.1.A1_at	| Symbols: DUR | DUR (DEFECTIVE UGE IN ROOT); UDP-glucose 4-epimerase/ binding / catalytic/ coenzyme binding | chr5:17921515-17923643 FORWARD	7.51289	7.30387	7.41482	6.10887	6.36218	6.52807	0.00137449	7.92147	1109	2.11035	down	6.33304	7.41052	0.211113	0.104575
Ghi.4711.1.A1_at	unknown	Ghi.4750.1.S1_s_at	| Symbols: | unknown protein | chr1:3009109-3009648 FORWARD	5.44654	5.44123	5.59826	4.48091	3.96049	4.55038	0.00380963	6.0311	1842	2.24194	down	4.33059	5.49534	0.322397	0.0891685
Ghi.4750.1.S1_s_at	unknown	Ghi.5211.1.A1_at	| Symbols: | leucine-rich repeat transmembrane protein kinase, putative | chr5:4578503-4581374 REVERSE	8.5107	8.38022	8.50703	6.95612	6.78918	6.96693	2.64e-05	21.7645	139	2.95244	down	6.90408	8.46598	0.0996517	0.0742953
Ghi.5211.1.A1_at	unknown	Ghi.5619.1.A1_at	| Symbols: | epoxide hydrolase, putative | chr3:1623485-1624704 REVERSE	6.34457	6.11139	6.25417	5.49517	4.95372	5.22339	0.00402235	5.94232	1891	2.01756	down	5.2241	6.23671	0.270728	0.117567
Ghi.5619.1.A1_at	Epoxide hydrolase n=2 Tax=Nicotiana benthamiana RepID=B3VMR3_NICBE	Ghi.5619.1.A1_at	Epoxide hydrolase n=2 Tax=Nicotiana benthamiana RepID=B3VMR3_NICBE	7.02623	7.41224	6.84973	3.93259	3.99403	3.7183	6.57e-05	17.2878	242	9.28194	down	3.88164	7.09607	0.144751	0.287687
Ghi.5679.1.S1_s_at	Low molecular weight heat shock protein n=1 Tax=Gossypium hirsutum RepID=A8WCV3_GOSHI	Ghi.5679.1.S1_s_at	| Symbols: | 17.6 kDa class I small heat shock protein (HSP17.6B-CI) | chr2:12633279-12633740 REVERSE	10.1642	10.2743	10.2075	8.89917	9.12788	9.21512	0.000337	11.4031	572	2.19556	down	9.08072	10.2153	0.163171	0.0554508
Ghi.5794.1.A1_s_at	Low molecular weight heat shock protein n=1 Tax=Gossypium hirsutum RepID=A8WCV3_GOSHI	Ghi.5679.1.S1_s_at	Low molecular weight heat shock protein n=1 Tax=Gossypium hirsutum RepID=A8WCV3_GOSHI	6.82721	6.97672	6.91615	5.94995	5.83674	5.60758	0.000539	10.1091	714	2.15637	down	5.79809	6.90669	0.174424	0.0751994
Ghi.5854.1.S1_at	| Symbols: | BURP domain-containing protein | chr1:18246441-18247817 FORWARD	Ghi.5854.1.S1_at	| Symbols: | BURP domain-containing protein | chr1:18246441-18247817 FORWARD	6.19374	6.13614	5.93049	4.80266	4.59951	4.44189	0.000362	11.196	591	2.77426	down	4.61469	6.08679	0.180865	0.138391
Ghi.6075.1.S1_s_at	Copper transporter n=1 Tax=Populus trichocarpa RepID=A9PEN3_POPTR	Ghi.6075.1.S1_s_at	| Symbols: COPT1 | COPT1 (copper transporter 1); copper ion transmembrane transporter | chr5:23833945-23834457 REVERSE	7.13958	7.27193	7.46604	5.17671	5.27311	5.16019	3.24e-05	20.6583	160	4.25506	down	5.20334	7.29252	0.0609862	0.164203
Ghi.6326.1.A1_s_at	cyclin-dependent kinases regulatory subunit [Zea mays]	Ghi.6075.1.S1_s_at	copper transporter [Populus trichocarpa]	6.77895	6.89664	6.85861	5.6217	5.46168	5.86624	0.000622	9.7429	768	2.28923	down	5.64987	6.84473	0.203749	0.0600621
Ghi.6486.1.S1_s_at	Thylakoid membrane phosphoprotein 14 kDa, chloroplast, putative n=1 Tax=Ricinus communis RepID=B9RE13_RICCO	Ghi.6075.1.S1_s_at	Copper transporter n=1 Tax=Populus trichocarpa RepID=A9PEN3_POPTR	8.64851	8.54833	8.16088	4.11061	3.70488	4.26978	3.91e-05	19.7089	176	21.4686	down	4.02842	8.45258	0.291281	0.25753
Ghi.6528.1.S1_at	Meloidogyne-induced cotton 1 n=8 Tax=Gossypium hirsutum RepID=A7LJ97_GOSHI	Ghi.6326.1.A1_s_at	| Symbols: CKS1, CKS1AT | CKS1 (CYCLIN-DEPENDENT KINASE-SUBUNIT 1); cyclin-dependent protein kinase/ protein binding | chr2:11910903-11911543 REVERSE	10.874	10.9061	10.7616	9.50366	9.44202	9.41672	1.05e-05	27.4061	75	2.62642	down	9.45414	10.8472	0.0447198	0.0758399
Ghi.6546.1.S1_s_at	Meloidogyne-induced cotton 1 n=8 Tax=Gossypium hirsutum RepID=A7LJ97_GOSHI	Ghi.6326.1.A1_s_at	cyclin-dependent kinases regulatory subunit [Zea mays]	10.5125	10.4587	10.563	8.85316	8.92989	8.97946	4.74e-06	33.485	51	3.01166	down	8.92084	10.5114	0.0636376	0.052146
Ghi.6616.1.A1_at	Meloidogyne-induced cotton 1 n=8 Tax=Gossypium hirsutum RepID=A7LJ97_GOSHI	Ghi.6486.1.S1_s_at	| Symbols: | unknown protein | chr4:493692-494668 FORWARD	6.83428	6.55971	6.64868	5.38768	5.33064	5.58469	0.000366	11.1654	597	2.37274	down	5.43434	6.68089	0.133298	0.14009
Ghi.6645.1.S1_at	Meloidogyne-induced cotton 1 n=8 Tax=Gossypium hirsutum RepID=A7LJ97_GOSHI	Ghi.6486.1.S1_s_at	Thylakoid membrane phosphoprotein 14 kDa, chloroplast, putative n=1 Tax=Ricinus communis RepID=B9RE13_RICCO	5.22138	5.40166	4.47465	3.63861	4.3578	3.9756	0.0414502	2.96253	5587	2.05893	down	3.99067	5.03256	0.359833	0.491506
Ghi.6676.1.S1_s_at	Arsenite inducuble RNA associated protein aip-1, putative n=1 Tax=Ricinus communis RepID=B9RUF8_RICCO	Ghi.6528.1.S1_at	Meloidogyne-induced cotton 1 n=8 Tax=Gossypium hirsutum RepID=A7LJ97_GOSHI	4.46437	4.1486	4.35277	3.23415	3.06929	2.97679	0.0005	10.3048	687	2.34324	down	3.09341	4.32191	0.130365	0.160133
Ghi.6836.1.S1_s_at	| Symbols: THIC | THIC (ThiaminC); ADP-ribose pyrophosphohydrolase/ catalytic/ iron-sulfur cluster binding | chr2:12667395-12669569 FORWARD	Ghi.6676.1.S1_s_at	| Symbols: PMZ | PMZ; zinc ion binding | chr3:10520585-10521223 FORWARD	9.18454	8.92226	9.07504	8.03054	7.82346	7.96322	0.000326	11.5046	560	2.17579	down	7.93907	9.06061	0.105631	0.131731
Ghi.706.1.S1_at	| Symbols: WRKY46, ATWRKY46 | WRKY46; transcription factor | chr2:19043676-19044754 REVERSE	Ghi.6676.1.S1_s_at	Arsenite inducuble RNA associated protein aip-1, putative n=1 Tax=Ricinus communis RepID=B9RUF8_RICCO	6.30786	5.91044	6.10454	5.13238	5.05343	5.05853	0.000948	8.73064	948	2.03661	down	5.08145	6.10761	0.0441815	0.198727
Ghi.743.1.S1_at	| Symbols: | senescence-associated protein-related | chr5:7006178-7007003 REVERSE	Ghi.6836.1.S1_s_at	| Symbols: THIC | THIC (ThiaminC); ADP-ribose pyrophosphohydrolase/ catalytic/ iron-sulfur cluster binding | chr2:12667395-12669569 FORWARD	9.73281	10.2319	9.96835	3.84595	4.44421	4.68192	3.94e-05	19.6684	177	50.3409	down	4.32403	9.97769	0.430748	0.249675
Ghi.746.2.A1_at	Os11g0703900 [Oryza sativa (japonica cultivar-group)]	Ghi.706.1.S1_at	| Symbols: WRKY46, ATWRKY46 | WRKY46; transcription factor | chr2:19043676-19044754 REVERSE	7.16051	7.09837	7.39133	5.9881	6.02259	6.15476	0.000347	11.3241	578	2.23703	down	6.05515	7.21674	0.0879729	0.154359
Ghi.7720.1.S1_at	Phd/F-box containing protein, putative n=1 Tax=Ricinus communis RepID=B9T560_RICCO	Ghi.743.1.S1_at	| Symbols: | senescence-associated protein-related | chr5:7006178-7007003 REVERSE	7.05133	7.36975	7.02117	5.67091	4.86721	5.04368	0.00188698	7.28495	1305	3.87308	down	5.19393	7.14741	0.422393	0.193137
Ghi.7940.1.S1_at	Multicopper oxidase, putative n=1 Tax=Ricinus communis RepID=B9SR02_RICCO	Ghi.746.2.A1_at	| Symbols: HSC70-1, HSP70-1, AT-HSC70-1, HSC70 | HSC70-1 (HEAT SHOCK COGNATE PROTEIN 70-1); ATP binding | chr5:554055-556334 REVERSE	5.95164	5.98061	6.2337	4.72757	4.56381	4.80212	0.000284	11.9157	511	2.56238	down	4.69783	6.05532	0.121906	0.155161
Ghi.8116.1.S1_at	DREB1-like transcription factor n=3 Tax=Gossypium hirsutum RepID=Q06YX0_GOSHI	Ghi.746.2.A1_at	Heat shock cognate 70 kDa protein, putative, expressed n=1 Tax=Oryza sativa Japonica Group RepID=Q2QZ41_ORYSJ	5.35256	5.27556	5.41885	3.98697	4.08412	3.77893	0.000146	14.1192	364	2.63715	down	3.95001	5.34899	0.155916	0.0717137
Ghi.8611.2.A1_at	| Symbols: | zinc finger (C3HC4-type RING finger) family protein | chr2:18963109-18963753 FORWARD	Ghi.746.2.A1_at	Os11g0703900 [Oryza sativa (japonica cultivar-group)]	5.6435	5.73196	5.96868	4.58048	4.81994	4.70378	0.000822	9.06215	873	2.11401	down	4.7014	5.78138	0.11975	0.16813
Ghi.8947.1.S1_at	| Symbols: | zinc finger (C3HC4-type RING finger) family protein | chr2:18963109-18963753 FORWARD	Ghi.7720.1.S1_at	| Symbols: AL2 | AL2 (ALFIN-LIKE 2); DNA binding / methylated histone residue binding | chr3:3508387-3510418 REVERSE	5.70911	6.00776	6.05627	4.79288	5.04043	4.62582	0.00242533	6.81338	1463	2.1505	down	4.81971	5.92438	0.208606	0.188002
Ghi.904.1.S1_s_at	| Symbols: | zinc finger (C3HC4-type RING finger) family protein | chr2:18963109-18963753 FORWARD	Ghi.7720.1.S1_at	Phd/F-box containing protein, putative n=1 Tax=Ricinus communis RepID=B9T560_RICCO	7.87968	7.67569	7.75701	3.0223	3.4554	2.86827	1.5e-05	25.0987	106	25.2021	down	3.11532	7.77079	0.304417	0.102694
Ghi.9103.1.S1_s_at	Transcription factor, putative n=1 Tax=Ricinus communis RepID=B9RKY3_RICCO	Ghi.7940.1.S1_at	| Symbols: sks5 | sks5 (SKU5 Similar 5); copper ion binding / oxidoreductase | chr1:28578211-28581020 REVERSE	6.2971	6.62072	6.19934	5.43381	5.05572	5.57359	0.00707497	5.08117	2468	2.02513	down	5.35437	6.37239	0.267918	0.220548
Ghi.9149.4.A1_s_at	Transcription factor, putative n=1 Tax=Ricinus communis RepID=B9RKY3_RICCO	Ghi.7940.1.S1_at	Multicopper oxidase, putative n=1 Tax=Ricinus communis RepID=B9SR02_RICCO	8.57903	8.68415	8.48606	7.20283	6.76176	6.73897	0.00048	10.4177	669	3.2085	down	6.90119	8.58308	0.261482	0.0991039
Ghi.9185.1.A1_at	Transcription factor, putative n=1 Tax=Ricinus communis RepID=B9RKY3_RICCO	Ghi.8116.1.S1_at	| Symbols: CBF4, DREB1D | CBF4 (C- REPEAT-BINDING FACTOR 4); DNA binding / transcription activator/ transcription factor | chr5:21117113-21117787 REVERSE	5.33061	5.22068	5.27868	3.66434	4.08633	3.90397	0.000385	11.024	612	2.62401	down	3.88488	5.27666	0.211643	0.0549941
Ghi.9187.1.S1_s_at	Cation transport protein chaC, putative n=1 Tax=Ricinus communis RepID=B9SPS7_RICCO	Ghi.8116.1.S1_at	AP2/ERF domain-containing transcription factor [Populus trichocarpa]	7.64639	7.65866	7.67485	6.10387	6.13753	6.20187	9.16e-07	50.5623	17	2.85246	down	6.14776	7.65997	0.0497959	0.0142756
Ghi.9190.1.A1_at	| Symbols: | DNA binding | chr5:22327727-22331703 REVERSE	Ghi.8116.1.S1_at	DREB1-like transcription factor n=3 Tax=Gossypium hirsutum RepID=Q06YX0_GOSHI	4.94576	5.23745	4.70204	3.87777	3.82685	3.84905	0.00203167	7.14326	1348	2.15925	down	3.85122	4.96175	0.0255286	0.268061
Ghi.9192.1.S1_s_at	WRKY transcription factor 2 n=1 Tax=Gossypium hirsutum RepID=Q0GGW9_GOSHI	Ghi.8611.2.A1_at	| Symbols: | zinc finger (C3HC4-type RING finger) family protein | chr2:18963109-18963753 FORWARD	7.22944	7.10381	7.1077	5.92762	5.88064	5.84234	1.24e-05	26.2926	91	2.40068	down	5.88354	7.14698	0.0427139	0.0714344
Ghi.9193.2.S1_s_at	| Symbols: WRKY70, ATWRKY70 | WRKY70; transcription factor/ transcription repressor | chr3:20909082-20910409 REVERSE	Ghi.9103.1.S1_s_at	| Symbols: | ARID/BRIGHT DNA-binding domain-containing protein | chr1:28708927-28712498 REVERSE	5.92113	6.25659	6.04314	4.80502	4.79015	5.10972	0.001208	8.19481	1048	2.25323	down	4.90163	6.07362	0.180365	0.169794
Ghi.9249.4.A1_at	GH3 family protein n=2 Tax=Populus trichocarpa RepID=B9GHU3_POPTR	Ghi.9103.1.S1_s_at	Transcription factor, putative n=1 Tax=Ricinus communis RepID=B9RKY3_RICCO	7.73163	7.72414	7.78321	6.43494	6.10956	6.22041	0.000106	15.3285	307	2.81153	down	6.25497	7.74633	0.16542	0.0321582
Ghi.947.2.A1_s_at	| Symbols: TRFL8 | TRFL8 (TRF-LIKE 8); DNA binding | chr2:15550042-15551957 FORWARD	Ghi.9187.1.S1_s_at	| Symbols: | ChaC-like family protein | chr4:15186851-15188278 FORWARD	6.10351	6.1278	6.4692	5.11397	4.83854	5.5251	0.0097727	4.6347	2847	2.1057	down	5.1592	6.2335	0.345508	0.204477
Ghi.96.1.S1_at	| Symbols: TRFL8 | TRFL8 (TRF-LIKE 8); DNA binding | chr2:15550042-15551957 FORWARD	Ghi.9187.1.S1_s_at	Cation transport protein chaC, putative n=1 Tax=Ricinus communis RepID=B9SPS7_RICCO	7.72892	7.52972	7.77476	5.5462	5.66591	5.43109	3.02e-05	21.0369	150	4.37738	down	5.54773	7.6778	0.117413	0.130274
Ghi.9720.1.S1_at	AP2/ERF domain-containing transcription factor n=1 Tax=Populus trichocarpa RepID=B9N4Y0_POPTR	Ghi.9190.1.A1_at	| Symbols: | DNA binding | chr5:22327727-22331703 REVERSE	5.73368	5.28257	5.61085	3.35952	3.42252	3.17308	0.000134	14.4345	350	4.67185	down	3.31837	5.54236	0.129709	0.233222
Ghi.9831.1.S1_at	| Symbols: ATEXO70H7 | ATEXO70H7 (EXOCYST SUBUNIT EXO70 FAMILY PROTEIN H7); protein binding | chr5:24064096-24066004 REVERSE	Ghi.9192.1.S1_s_at	| Symbols: WRKY40, ATWRKY40 | WRKY40; transcription factor | chr1:30383834-30385356 FORWARD	6.75055	6.6713	6.61153	5.34242	5.22471	5.36484	2.09e-05	23.077	124	2.57958	down	5.31066	6.67779	0.0752683	0.06974
GhiAffx.10976.1.S1_at	| Symbols: SRG3 | SRG3 (senescence-related gene 3); glycerophosphodiester phosphodiesterase/ phosphoric diester hydrolase | chr3:348505-349909 REVERSE	Ghi.9192.1.S1_s_at	WRKY transcription factor 2 n=1 Tax=Gossypium hirsutum RepID=Q0GGW9_GOSHI	7.39221	7.23492	7.19536	5.02346	4.81944	4.86735	1.03e-05	27.5439	73	5.17208	down	4.90341	7.27416	0.106685	0.104131
GhiAffx.11775.1.S1_at	| Symbols: | unknown protein | chr5:5718853-5719404 FORWARD	Ghi.9193.2.S1_s_at	| Symbols: WRKY70, ATWRKY70 | WRKY70; transcription factor/ transcription repressor | chr3:20909082-20910409 REVERSE	8.81876	8.83811	8.87975	7.42621	7.35908	7.31094	2.59e-06	38.9893	34	2.78975	down	7.36541	8.84554	0.0578964	0.0311685
GhiAffx.12729.1.A1_at	BRASSINOSTEROID INSENSITIVE 1-associated receptor kinase 1, putative n=1 Tax=Ricinus communis RepID=B9REI0_RICCO	Ghi.9249.4.A1_at	| Symbols: GH3.3 | GH3.3; indole-3-acetic acid amido synthetase | chr2:9864125-9866502 REVERSE	8.75908	8.63455	8.67525	5.7651	5.49845	5.66734	3.81e-06	35.3864	47	8.25918	down	5.64363	8.68963	0.134894	0.0634981
GhiAffx.14.1.S1_at	Zinc/iron transporter, putative n=1 Tax=Ricinus communis RepID=B9SP03_RICCO	Ghi.9249.4.A1_at	GH3 family protein [Populus trichocarpa]	6.63895	6.61932	6.61913	5.34081	5.23077	5.32537	2.9e-06	37.8864	37	2.50848	down	5.29899	6.6258	0.0595791	0.0113895
GhiAffx.15164.1.A1_s_at	| Symbols: ATAUX2-11, IAA4 | ATAUX2-11 (AUXIN INDUCIBLE 2-11); DNA binding / transcription factor | chr5:17550465-17551206 FORWARD	Ghi.9249.4.A1_at	GH3 family protein n=2 Tax=Populus trichocarpa RepID=B9GHU3_POPTR	5.19082	5.23745	5.06812	3.214	3.30498	4.03767	0.00344114	6.20031	1753	3.1309	down	3.51888	5.16546	0.451577	0.0874676
GhiAffx.15854.1.S1_at	AP2/ERF domain-containing transcription factor n=1 Tax=Populus trichocarpa RepID=B9HS08_POPTR	Ghi.947.2.A1_s_at	| Symbols: TRFL8 | TRFL8 (TRF-LIKE 8); DNA binding | chr2:15550042-15551957 FORWARD	6.79331	5.79406	6.38769	3.17726	3.59815	3.22554	0.000722	9.37216	812	7.95228	down	3.33365	6.32502	0.230332	0.502561
GhiAffx.18056.1.A1_s_at	| Symbols: EXO | EXO (EXORDIUM) | chr4:5740378-5741322 FORWARD	Ghi.9720.1.S1_at	| Symbols: RRTF1 | RRTF1 ({REDOX RESPONSIVE TRANSCRIPTION FACTOR 1); DNA binding / transcription factor | chr4:16451992-16452798 FORWARD	7.70003	7.62844	7.50044	6.13924	5.93751	6.00232	4.52e-05	19.0003	188	2.99651	down	6.02636	7.60964	0.102993	0.101112
GhiAffx.18859.1.S1_at	| Symbols: EXO | EXO (EXORDIUM) | chr4:5740378-5741322 FORWARD	Ghi.9720.1.S1_at	AP2/ERF domain-containing transcription factor [Populus trichocarpa]	6.38513	6.21247	6.30899	5.60884	5.1492	4.87907	0.00759262	4.98088	2539	2.12849	down	5.21237	6.3022	0.368966	0.0865289
GhiAffx.19697.1.A1_s_at	| Symbols: | unknown protein | chr3:3718529-3721123 FORWARD	Ghi.9720.1.S1_at	AP2/ERF domain-containing transcription factor n=1 Tax=Populus trichocarpa RepID=B9N4Y0_POPTR	6.96905	6.95407	7.00847	5.51325	5.16107	5.40564	0.000105	15.3359	306	3.06782	down	5.35999	6.9772	0.180475	0.0281011
GhiAffx.2014.1.S1_s_at	Transcription factor n=1 Tax=Glycine max RepID=B0LUS3_SOYBN	Ghi.9831.1.S1_at	| Symbols: ATEXO70H7 | ATEXO70H7 (EXOCYST SUBUNIT EXO70 FAMILY PROTEIN H7); protein binding | chr5:24064096-24066004 REVERSE	6.29899	6.27265	6.21862	4.64933	4.48228	4.4779	9.38e-06	28.2239	70	3.31019	down	4.5365	6.26342	0.0977358	0.0409751
GhiAffx.20354.1.S1_at	NAC domain-containing protein, putative n=1 Tax=Ricinus communis RepID=B9RFW3_RICCO	GhiAffx.10976.1.S1_at	| Symbols: SRG3 | SRG3 (senescence-related gene 3); glycerophosphodiester phosphodiesterase/ phosphoric diester hydrolase | chr3:348505-349909 REVERSE	10.5796	10.5021	10.4283	8.25468	8.05518	8.04685	7.83e-06	29.5283	62	5.22137	down	8.1189	10.5033	0.117655	0.0756261
GhiAffx.21605.1.S1_s_at	| Symbols: ATRL5 | ATRL5 (ARABIDOPSIS RAD-LIKE 5); DNA binding / transcription factor | chr1:6756483-6757290 REVERSE	GhiAffx.11775.1.S1_at	| Symbols: | unknown protein | chr5:5718853-5719404 FORWARD	6.87641	6.87329	6.59846	6.10181	5.45876	5.78196	0.00843431	4.8344	2663	2.0026	down	5.78085	6.78272	0.321523	0.159581
GhiAffx.21946.1.S1_at	| Symbols: ATRL5 | ATRL5 (ARABIDOPSIS RAD-LIKE 5); DNA binding / transcription factor | chr1:6756483-6757290 REVERSE	GhiAffx.12729.1.A1_at	| Symbols: RLK1 | RLK1 (RECEPTOR-LIKE PROTEIN KINASE 1); ATP binding / carbohydrate binding / kinase/ protein kinase/ protein serine/threonine kinase/ protein tyrosine kinase/ sugar binding | chr5:24498467-24501494 REVERSE	6.86442	7.00031	6.95533	5.45645	5.18331	5.2236	6.16e-05	17.5687	228	3.1432	down	5.28779	6.94002	0.147445	0.06923
GhiAffx.22487.1.A1_s_at	| Symbols: | FUNCTIONS IN: molecular_function unknown; INVOLVED IN: biological_process unknown; LOCATED IN: cellular_component unknown; EXPRESSED IN: 18 plant structures; EXPRESSED DURING: 9 growth stages; CONTAINS InterPro DOMAIN/s: Wound-induced protein	GhiAffx.12729.1.A1_at	BRASSINOSTEROID INSENSITIVE 1-associated receptor kinase 1, putative n=1 Tax=Ricinus communis RepID=B9REI0_RICCO	8.52077	8.60664	8.47163	6.50251	6.13939	6.27669	3.91e-05	19.7116	175	4.681	down	6.3062	8.53301	0.183349	0.0683339
GhiAffx.22520.1.S1_at	| Symbols: | FUNCTIONS IN: molecular_function unknown; INVOLVED IN: biological_process unknown; LOCATED IN: cellular_component unknown; EXPRESSED IN: 18 plant structures; EXPRESSED DURING: 9 growth stages; CONTAINS InterPro DOMAIN/s: Wound-induced protein	GhiAffx.14.1.S1_at	| Symbols: ZIP3 | ZIP3; zinc ion transmembrane transporter | chr2:13704278-13706612 FORWARD	7.79488	7.88083	8.03255	6.41212	6.65598	6.78629	0.000585	9.8955	743	2.43619	down	6.61813	7.90275	0.189939	0.120342
GhiAffx.24031.1.S1_at	| Symbols: | oxidoreductase, 2OG-Fe(II) oxygenase family protein | chr1:18279600-18280873 FORWARD	GhiAffx.14.1.S1_at	Zinc/iron transporter, putative n=1 Tax=Ricinus communis RepID=B9SP03_RICCO	7.19569	7.31061	7.06927	5.97308	5.96322	5.96089	6.17e-05	17.5678	229	2.33939	down	5.96573	7.19186	0.00647242	0.120714
GhiAffx.25551.1.S1_a_at	| Symbols: | oxidoreductase, 2OG-Fe(II) oxygenase family protein | chr1:18279600-18280873 FORWARD	GhiAffx.15164.1.A1_s_at	| Symbols: ATAUX2-11, IAA4 | ATAUX2-11 (AUXIN INDUCIBLE 2-11); DNA binding / transcription factor | chr5:17550465-17551206 FORWARD	8.26623	8.22983	8.30071	6.96495	6.80265	6.8346	1.29e-05	26.0418	93	2.63571	down	6.8674	8.26559	0.0859755	0.0354424
GhiAffx.25551.2.A1_at	Os07g0613900 [Oryza sativa (japonica cultivar-group)]	GhiAffx.15854.1.S1_at	| Symbols: RRTF1 | RRTF1 ({REDOX RESPONSIVE TRANSCRIPTION FACTOR 1); DNA binding / transcription factor | chr4:16451992-16452798 FORWARD	6.65205	6.74035	6.76035	5.68828	5.3533	5.54185	0.000315	11.6068	550	2.28117	down	5.52781	6.71758	0.167934	0.0576261
GhiAffx.25696.1.S1_at	Heat-shock protein, putative n=1 Tax=Ricinus communis RepID=B9S1R8_RICCO	GhiAffx.15854.1.S1_at	AP2/ERF domain-containing transcription factor [Populus trichocarpa]	6.51319	6.52718	6.63318	4.65704	4.30609	4.09401	0.000197	13.0898	427	4.61225	down	4.35238	6.55785	0.284357	0.0656102
GhiAffx.2754.1.A1_at	Heat-shock protein, putative n=1 Tax=Ricinus communis RepID=B9SLT1_RICCO	GhiAffx.15854.1.S1_at	AP2/ERF domain-containing transcription factor n=1 Tax=Populus trichocarpa RepID=B9HS08_POPTR	6.54744	6.47275	6.51864	5.2396	5.06862	5.21991	2.13e-05	22.9617	126	2.52608	down	5.17604	6.51294	0.0935464	0.0376679
GhiAffx.28289.1.A1_s_at	F1L3.17 n=5 Tax=Arabidopsis thaliana RepID=Q9LNQ8_ARATH	GhiAffx.18056.1.A1_s_at	| Symbols: EXO | EXO (EXORDIUM) | chr4:5740378-5741322 FORWARD	7.00941	6.75387	7.24776	6.08446	5.62272	6.23006	0.0115528	4.41531	3095	2.03439	down	5.97908	7.00368	0.317084	0.246995
GhiAffx.3083.16.A1_s_at	F1L3.17 n=5 Tax=Arabidopsis thaliana RepID=Q9LNQ8_ARATH	GhiAffx.19697.1.A1_s_at	| Symbols: | unknown protein | chr3:3718529-3721123 FORWARD	4.55807	4.56512	4.70189	3.62908	3.73295	3.40327	0.000701	9.44478	804	2.02782	down	3.58844	4.60836	0.168555	0.0810774
GhiAffx.34006.1.S1_at	RNA-directed DNA polymerase (Reverse transcriptase) (Fragment) n=1 Tax=Medicago truncatula RepID=A2Q168_MEDTR	GhiAffx.2014.1.S1_s_at	| Symbols: WRKY70, ATWRKY70 | WRKY70; transcription factor/ transcription repressor | chr3:20909082-20910409 REVERSE	8.40159	8.53308	8.49894	4.04768	4.17514	4.59026	1.53e-05	24.9703	107	18.4666	down	4.27103	8.47787	0.283715	0.0682342
GhiAffx.34159.1.A1_a_at	| Symbols: HSP18.2 | HSP18.2 (heat shock protein 18.2) | chr5:24062632-24063117 FORWARD	GhiAffx.2014.1.S1_s_at	Transcription factor n=1 Tax=Glycine max RepID=B0LUS3_SOYBN	10.4916	10.3654	10.4681	9.31341	9.43414	9.31351	4.09e-05	19.4815	181	2.12584	down	9.35368	10.4417	0.0696751	0.0671031
GhiAffx.38811.1.S1_s_at	| Symbols: ATNUDT2, ATNUDX2 | ATNUDT2 (ARABIDOPSIS THALIANA NUDIX HYDROLASE HOMOLOG 2); ADP-ribose diphosphatase/ NAD or NADH binding / hydrolase | chr5:19310391-19312084 REVERSE	GhiAffx.20354.1.S1_at	NAC domain protein, IPR003441 [Populus trichocarpa]	7.10921	7.0065	7.15904	6.11255	5.845	6.04209	0.000286	11.8918	514	2.13125	down	5.99988	7.09158	0.138683	0.0777829
GhiAffx.42192.1.S1_at	ANAC047 (Arabidopsis NAC domain containing protein 47) [Arabidopsis thaliana]	GhiAffx.20354.1.S1_at	NAC domain-containing protein, putative n=1 Tax=Ricinus communis RepID=B9RFW3_RICCO	5.66614	5.54622	5.61492	3.98697	3.63594	3.97581	0.000132	14.4853	343	3.34695	down	3.86624	5.60909	0.199521	0.0601714
GhiAffx.42527.1.A1_s_at	Peptide transporter, putative n=1 Tax=Ricinus communis RepID=B9S1I2_RICCO	GhiAffx.21605.1.S1_s_at	| Symbols: ATRL5 | ATRL5 (ARABIDOPSIS RAD-LIKE 5); DNA binding / transcription factor | chr1:6756483-6757290 REVERSE	7.60417	7.39283	7.63456	6.35957	6.29481	6.50646	0.0003	11.747	529	2.22979	down	6.38694	7.54385	0.108449	0.131671
GhiAffx.43850.2.S1_at	Fiber protein Fb15 n=1 Tax=Gossypium barbadense RepID=Q7X9S5_GOSBA	GhiAffx.22487.1.A1_s_at	| Symbols: | FUNCTIONS IN: molecular_function unknown; INVOLVED IN: biological_process unknown; LOCATED IN: cellular_component unknown; EXPRESSED IN: 18 plant structures; EXPRESSED DURING: 9 growth stages; CONTAINS InterPro DOMAIN/s: Wound-induced protein	5.88542	5.99025	5.94402	4.93275	4.956	4.85415	1.87e-05	23.7207	116	2.0358	down	4.9143	5.93989	0.0533691	0.0525342
GhiAffx.48041.1.S1_a_at	Fiber protein Fb15 n=1 Tax=Gossypium barbadense RepID=Q7X9S5_GOSBA	GhiAffx.24031.1.S1_at	| Symbols: | oxidoreductase, 2OG-Fe(II) oxygenase family protein | chr1:18279600-18280873 FORWARD	5.78846	4.94381	4.83706	2.66429	2.5456	2.55753	0.00101583	8.57505	983	6.06554	down	2.58914	5.18977	0.0653528	0.521214
GhiAffx.49363.1.S1_x_at	| Symbols: | heavy-metal-associated domain-containing protein | chr1:180401-182066 REVERSE	GhiAffx.25551.2.A1_at	| Symbols: | reverse transcriptase, putative / RNA-dependent DNA polymerase, putative | chr4:14333528-14335255 FORWARD	6.77479	6.62023	6.63102	5.51376	5.60463	5.86307	0.000937	8.7572	938	2.0207	down	5.66049	6.67535	0.18123	0.0862908
GhiAffx.49622.1.A1_at	| Symbols: BIN4 | BIN4 (brassinosteroid-insensitive4); double-stranded DNA binding | chr5:8432523-8435682 REVERSE	GhiAffx.25551.2.A1_at	Os07g0613900 [Oryza sativa (japonica cultivar-group)]	6.29747	6.19422	6.49984	5.48605	5.15761	5.23416	0.00148784	7.75781	1159	2.05324	down	5.29261	6.33051	0.17184	0.155464
GhiAffx.5052.1.S1_at	sodium/calcium exchanger family protein / calcium-binding EF hand family protein [Arabidopsis thaliana]	GhiAffx.25696.1.S1_at	| Symbols: ATHSP22.0 | ATHSP22.0 | chr4:6370537-6371124 FORWARD	5.72149	5.73647	5.78882	4.54739	4.46836	4.39839	1.15e-05	26.8215	84	2.42427	down	4.47138	5.74893	0.0745432	0.0353498
GhiAffx.5097.1.S1_at	Tropinone reductase, putative n=1 Tax=Ricinus communis RepID=B9S3D8_RICCO	GhiAffx.25696.1.S1_at	Heat-shock protein, putative n=1 Tax=Ricinus communis RepID=B9S1R8_RICCO	5.79886	5.90402	5.94318	4.41978	4.85095	4.82814	0.0012819	8.06807	1079	2.26954	down	4.69962	5.88202	0.242618	0.0746311
GhiAffx.53241.1.S1_at	| Symbols: | disease resistance-responsive protein-related / dirigent protein-related | chr1:21536188-21536745 FORWARD	GhiAffx.2754.1.A1_at	| Symbols: | 17.6 kDa class I small heat shock protein (HSP17.6B-CI) | chr2:12633279-12633740 REVERSE	8.00973	7.93227	8.01811	6.83205	6.92006	7.01352	5.58e-05	18.0197	215	2.09192	down	6.92188	7.9867	0.0907517	0.0473277
GhiAffx.5352.1.A1_at	Cytochrome c biogenesis protein ccsA n=2 Tax=Gossypium RepID=CCSA_GOSBA	GhiAffx.2754.1.A1_at	Heat-shock protein, putative n=1 Tax=Ricinus communis RepID=B9SLT1_RICCO	4.69261	5.80554	5.4858	3.86375	3.66926	3.6469	0.00904421	4.73895	2753	3.03427	down	3.72663	5.32798	0.119269	0.573
GhiAffx.58305.1.S1_s_at	NAC domain protein, IPR003441 [Populus trichocarpa]	GhiAffx.28289.1.A1_s_at	| Symbols: ATDRG1, ATDRG | ATDRG1 (ARABIDOPSIS THALIANA DEVELOPMENTALLY REGULATED G-PROTEIN 1); GTP binding / GTPase | chr1:6003442-6006155 FORWARD	8.26649	7.98027	8.15192	6.07529	6.24009	6.30935	5.9e-05	17.7659	224	3.79645	down	6.20824	8.13289	0.120234	0.144057
GhiAffx.58791.1.A1_at	Oligopeptide transporter, putative n=1 Tax=Ricinus communis RepID=B9SER1_RICCO	GhiAffx.28289.1.A1_s_at	ATDRG1 (ARABIDOPSIS THALIANA DEVELOPMENTALLY REGULATED G-PROTEIN 1) [Arabidopsis thaliana]	7.66351	7.3837	7.37159	6.16196	5.61287	5.6735	0.00112077	8.35737	1022	3.15321	down	5.81611	7.47293	0.301046	0.165157
GhiAffx.5954.1.S1_s_at	RING-H2 finger protein ATL3F n=2 Tax=Arabidopsis thaliana RepID=ATL3F_ARATH	GhiAffx.28289.1.A1_s_at	F1L3.17 n=5 Tax=Arabidopsis thaliana RepID=Q9LNQ8_ARATH	7.49681	7.40226	7.3607	6.25523	6.17088	6.30211	2.95e-05	21.1564	147	2.26135	down	6.24274	7.41992	0.066499	0.0697568
GhiAffx.59652.1.S1_at	| Symbols: | tetratricopeptide repeat (TPR)-containing protein | chr4:17512376-17514421 FORWARD	GhiAffx.34006.1.S1_at	RNA-directed DNA polymerase (Reverse transcriptase) (Fragment) n=1 Tax=Medicago truncatula RepID=A2Q168_MEDTR	4.53165	4.73471	4.70625	3.3379	3.43275	3.18552	0.000153	13.947	369	2.52943	down	3.31872	4.65754	0.124725	0.109943
GhiAffx.5986.1.S1_at	| Symbols: TCH2, CML24 | TCH2 (TOUCH 2); calcium ion binding | chr5:14999075-14999560 REVERSE	GhiAffx.34159.1.A1_a_at	| Symbols: HSP18.2 | HSP18.2 (heat shock protein 18.2) | chr5:24062632-24063117 FORWARD	8.78956	8.4876	8.72815	7.22638	7.22993	7.18361	9.88e-05	15.5907	295	2.74182	down	7.21331	8.66844	0.0257816	0.159589
GhiAffx.60321.1.S1_x_at	| Symbols: TCH2, CML24 | TCH2 (TOUCH 2); calcium ion binding | chr5:14999075-14999560 REVERSE	GhiAffx.38811.1.S1_s_at	| Symbols: ATNUDT2, ATNUDX2 | ATNUDT2 (ARABIDOPSIS THALIANA NUDIX HYDROLASE HOMOLOG 2); ADP-ribose diphosphatase/ NAD or NADH binding / hydrolase | chr5:19310391-19312084 REVERSE	9.236	9.31761	9.38194	4.43446	4.8057	5.3032	6.27e-05	17.4936	233	22.0708	down	4.84778	9.31185	0.435896	0.07314
GhiAffx.6042.1.S1_s_at	| Symbols: | gibberellin-regulated family protein | chr5:24111443-24111808 FORWARD	GhiAffx.42192.1.S1_at	| Symbols: anac047 | anac047 (Arabidopsis NAC domain containing protein 47); transcription factor | chr3:1061573-1062976 REVERSE	5.32966	4.48159	5.41568	4.03947	3.85879	3.85829	0.0190385	3.80397	3865	2.22961	down	3.91885	5.07564	0.104459	0.516257
GhiAffx.60792.1.S1_at	DRE-binding protein 3b n=1 Tax=Gossypium hirsutum RepID=Q076D7_GOSHI	GhiAffx.42192.1.S1_at	ANAC047 (Arabidopsis NAC domain containing protein 47) [Arabidopsis thaliana]	5.45139	5.35036	5.26957	4.71065	4.24406	4.08737	0.00654714	5.19309	2375	2.01355	down	4.34736	5.3571	0.324225	0.0910971
GhiAffx.61565.1.S1_s_at	| Symbols: | unknown protein | chr5:15489690-15490238 FORWARD	GhiAffx.42527.1.A1_s_at	| Symbols: NRT1.5 | NRT1.5 (NITRATE TRANSPORTER 1.5); nitrate transmembrane transporter/ transporter | chr1:11715337-11719807 REVERSE	5.50782	5.41781	5.72284	4.41152	4.39447	3.9143	0.00216372	7.0244	1378	2.47838	down	4.2401	5.54949	0.282276	0.156725
GhiAffx.62126.1.S1_a_at	| Symbols: | unknown protein | chr5:15489690-15490238 FORWARD	GhiAffx.42527.1.A1_s_at	Peptide transporter, putative n=1 Tax=Ricinus communis RepID=B9S1I2_RICCO	7.30198	7.49945	7.31087	6.27708	6.20956	6.28736	8.58e-05	16.1596	271	2.16259	down	6.258	7.37076	0.0422645	0.111531
GhiAffx.62259.1.S1_at	Serine/threonine-protein kinase PBS1, putative n=1 Tax=Ricinus communis RepID=B9T7W0_RICCO	GhiAffx.43850.2.S1_at	| Symbols: | unknown protein | chr4:14672947-14673219 FORWARD	6.27487	6.28986	6.12419	4.68131	4.84966	5.03587	0.000284	11.9216	508	2.59193	down	4.85561	6.22964	0.177357	0.09163
GhiAffx.62728.1.A1_at	Serine/threonine-protein kinase PBS1, putative n=1 Tax=Ricinus communis RepID=B9T7W0_RICCO	GhiAffx.43850.2.S1_at	Fiber protein Fb15 n=1 Tax=Gossypium barbadense RepID=Q7X9S5_GOSBA	6.9959	6.97229	7.2729	5.27682	5.54005	5.48152	0.000193	13.1568	421	3.13305	down	5.43279	7.08036	0.138212	0.167158
GhiAffx.63620.1.S1_at	| Symbols: NOI | NOI | chr5:22603617-22604951 FORWARD	GhiAffx.49363.1.S1_x_at	| Symbols: | heavy-metal-associated domain-containing protein | chr1:180401-182066 REVERSE	5.89396	6.09759	6.26524	4.74648	4.70555	4.83973	0.000321	11.5476	557	2.49955	down	4.76392	6.08559	0.068769	0.18593
GhiAffx.6403.1.S1_s_at	| Symbols: | unknown protein | chr5:386557-387921 REVERSE	GhiAffx.49622.1.A1_at	| Symbols: BIN4 | BIN4 (brassinosteroid-insensitive4); double-stranded DNA binding | chr5:8432523-8435682 REVERSE	7.46555	7.31502	7.42757	6.14425	6.39745	6.54014	0.0011063	8.38585	1014	2.05923	down	6.36061	7.40271	0.200501	0.0782806
GhiAffx.64141.1.A1_at	| Symbols: | protein kinase family protein | chr3:21139099-21140469 FORWARD	GhiAffx.5052.1.S1_at	| Symbols: | sodium/calcium exchanger family protein / calcium-binding EF hand family protein | chr1:19844790-19847533 FORWARD	5.20249	5.47808	5.47578	4.12697	4.1026	4.38711	0.000795	9.14159	857	2.26559	down	4.20556	5.38545	0.157699	0.158451
GhiAffx.7472.1.A1_at	| Symbols: | leucine-rich repeat protein kinase, putative | chr5:22695050-22698410 FORWARD	GhiAffx.5052.1.S1_at	Calcium ion binding protein, putative n=1 Tax=Ricinus communis RepID=B9S836_RICCO	7.67592	7.72031	7.92474	5.84467	6.2618	6.24017	0.000441	10.647	641	3.15604	down	6.11555	7.77366	0.234836	0.132712
GhiAffx.7649.1.S1_s_at	| Symbols: | unknown protein | chr5:3877975-3879483 REVERSE	GhiAffx.5052.1.S1_at	sodium/calcium exchanger family protein / calcium-binding EF hand family protein [Arabidopsis thaliana]	5.23575	4.48224	5.01051	3.75539	3.43276	3.42713	0.00524992	5.52257	2147	2.58662	down	3.53843	4.9095	0.187916	0.386777
GhiAffx.7784.1.A1_s_at	| Symbols: | photoassimilate-responsive protein-related | chr3:20014032-20015299 REVERSE	GhiAffx.5097.1.S1_at	| Symbols: | tropinone reductase, putative / tropine dehydrogenase, putative | chr5:1824066-1825833 REVERSE	8.08093	7.79885	7.95909	6.84208	6.69865	6.80191	0.000225	12.6431	456	2.24297	down	6.78088	7.94629	0.0739907	0.141477
GhiAffx.9732.1.A1_at	NADH-plastoquinone oxidoreductase subunit 2 n=1 Tax=Myriophyllum spicatum RepID=A6YA17_9MAGN	GhiAffx.5097.1.S1_at	Tropinone reductase, putative n=1 Tax=Ricinus communis RepID=B9S3D8_RICCO	5.6792	6.62354	6.04044	3.53696	3.63784	3.2385	0.000917	8.80819	929	6.24755	down	3.4711	6.11439	0.207655	0.476498
Gra.1060.1.A1_s_at	| Symbols: | (S)-2-hydroxy-acid oxidase, peroxisomal, putative / glycolate oxidase, putative / short chain alpha-hydroxy acid oxidase, putative | chr3:4821804-4823899 FORWARD	GhiAffx.53241.1.S1_at	| Symbols: | disease resistance-responsive protein-related / dirigent protein-related | chr1:21536188-21536745 FORWARD	4.75783	4.65913	5.29715	3.75505	3.65353	3.89555	0.0056766	5.40412	2230	2.19871	down	3.76804	4.9047	0.121533	0.343435
Gra.1208.1.A1_s_at	| Symbols: | (S)-2-hydroxy-acid oxidase, peroxisomal, putative / glycolate oxidase, putative / short chain alpha-hydroxy acid oxidase, putative | chr3:4821804-4823899 FORWARD	GhiAffx.5352.1.A1_at	| Symbols: YCF5 | hypothetical protein | chrC:114461-115447 FORWARD	5.71601	5.7071	6.21569	5.04337	4.58901	5.0035	0.0107732	4.50598	2993	2.00136	down	4.87862	5.8796	0.251608	0.291098
Gra.1211.1.A1_s_at	| Symbols: CIPK11, PKS5, SIP4, SNRK3.22 | SIP4 (SOS3-INTERACTING PROTEIN 4); kinase/ protein kinase | chr2:12937265-12938572 REVERSE	GhiAffx.5352.1.A1_at	cytochrome c biogenesis protein [Gossypium hirsutum]	6.64223	6.54886	6.96491	5.47937	5.02701	5.72643	0.00554882	5.43842	2197	2.47552	down	5.41094	6.71867	0.354693	0.218306
Gra.1335.1.A1_s_at	Transferase, transferring glycosyl groups, putative n=1 Tax=Ricinus communis RepID=B9SN76_RICCO	GhiAffx.5352.1.A1_at	Cytochrome c biogenesis protein ccsA n=2 Tax=Gossypium RepID=CCSA_GOSBA	5.06345	4.82826	5.30701	3.9438	3.9421	4.10384	0.00195653	7.21522	1327	2.09894	down	3.99658	5.06624	0.0928917	0.239387
Gra.1394.1.A1_s_at	Granule-bound starch synthase 1, chloroplastic/amyloplastic n=2 Tax=Solanum tuberosum RepID=SSG1_SOLTU	GhiAffx.58305.1.S1_s_at	| Symbols: ATAF1, ANAC002 | ATAF1; transcription activator/ transcription factor | chr1:268471-269514 FORWARD	5.48035	5.82029	5.82659	4.66949	4.26773	4.70572	0.00303467	6.41492	1634	2.23679	down	4.54765	5.70908	0.243088	0.198109
Gra.191.1.S1_s_at	| Symbols: | enoyl-CoA hydratase/isomerase family protein | chr1:2003834-2006564 REVERSE	GhiAffx.58305.1.S1_s_at	NAC domain protein NAC1 n=1 Tax=Gossypium hirsutum RepID=C0J1R1_GOSHI	6.26018	6.17834	6.50076	4.96076	5.11278	5.53578	0.00491634	5.6237	2080	2.15843	down	5.20311	6.31309	0.297964	0.167599
Gra.2121.1.A1_s_at	| Symbols: | enoyl-CoA hydratase/isomerase family protein | chr1:2003834-2006564 REVERSE	GhiAffx.58305.1.S1_s_at	NAC domain protein, IPR003441 [Populus trichocarpa]	5.32908	5.2985	5.67872	4.12963	3.91807	4.14815	0.000655	9.61153	786	2.58498	down	4.06528	5.43543	0.127827	0.211245
Gra.2662.1.S1_s_at	| Symbols: THIC | THIC (ThiaminC); ADP-ribose pyrophosphohydrolase/ catalytic/ iron-sulfur cluster binding | chr2:12667395-12669569 FORWARD	GhiAffx.58791.1.A1_at	| Symbols: | nitrate transporter (NTP2) | chr2:11347347-11350916 REVERSE	5.92197	5.52501	5.8482	4.80746	4.6471	4.70286	0.00132037	8.00561	1096	2.06468	down	4.71914	5.76506	0.0814078	0.211139
Gra.2672.1.S1_s_at	Iron-sulfur assembly protein IscA, chloroplast, putative n=1 Tax=Ricinus communis RepID=B9T1R2_RICCO	GhiAffx.58791.1.A1_at	Oligopeptide transporter, putative n=1 Tax=Ricinus communis RepID=B9SER1_RICCO	4.93974	4.46512	4.93781	3.47333	3.63254	4.21302	0.021403	3.66937	4106	2.01102	down	3.77296	4.78089	0.389323	0.27347
Gra.2938.2.A1_at	| Symbols: THI1, TZ, THI4 | THI1; protein homodimerization | chr5:22246634-22247891 FORWARD	GhiAffx.5954.1.S1_s_at	| Symbols: ATL2 | ATL2; protein binding / zinc ion binding | chr3:5692880-5693794 FORWARD	8.11862	7.9012	8.17068	6.69866	6.76646	6.89379	0.00022	12.7195	450	2.42367	down	6.78631	8.0635	0.0990665	0.142947
Gra.425.1.A1_s_at	| Symbols: | NADP-dependent oxidoreductase, putative | chr5:5581831-5583849 REVERSE	GhiAffx.5954.1.S1_s_at	ATL2 (Arabidopsis T?xicos en Levadura 2); protein binding / zinc ion binding [Arabidopsis thaliana]	6.26146	5.98365	6.28634	4.9751	4.45807	5.47277	0.017302	3.91627	3715	2.31097	down	4.96865	6.17715	0.507381	0.168041
Gra.623.2.S1_s_at	Xyloglucan endotransglucosylase/hydrolase protein 22, putative n=2 Tax=Ricinus communis RepID=B9SJQ9_RICCO	GhiAffx.5954.1.S1_s_at	RING-H2 finger protein ATL3F n=2 Tax=Arabidopsis thaliana RepID=ATL3F_ARATH	8.99002	9.00273	8.96326	6.59037	6.2754	6.48591	1.09e-05	27.1522	78	5.79486	down	6.45056	8.98534	0.160434	0.0201499
Gra.70.1.S1_s_at	| Symbols: THI1, TZ, THI4 | THI1; protein homodimerization | chr5:22246634-22247891 FORWARD	GhiAffx.59652.1.S1_at	| Symbols: | tetratricopeptide repeat (TPR)-containing protein | chr4:17512376-17514421 FORWARD	9.04566	9.00623	9.07985	7.54303	7.53098	7.60105	1.04e-06	48.9709	18	2.80026	down	7.55835	9.04391	0.0374629	0.0368412
Gra.718.1.S1_s_at	Nitrate reductase n=1 Tax=Tilia platyphyllos RepID=Q8H1T7_TILPL	GhiAffx.5986.1.S1_at	| Symbols: TCH2, CML24 | TCH2 (TOUCH 2); calcium ion binding | chr5:14999075-14999560 REVERSE	7.85484	7.74793	7.90017	6.13257	6.57228	6.46556	0.000497	10.3233	683	2.72108	down	6.39013	7.83432	0.229351	0.0781667
Gra.744.1.S1_s_at	| Symbols: EXO | EXO (EXORDIUM) | chr4:5740378-5741322 FORWARD	GhiAffx.6042.1.S1_s_at	| Symbols: | gibberellin-regulated family protein | chr5:24111443-24111808 FORWARD	8.47386	8.31708	8.20161	6.76986	6.38784	6.57085	0.000206	12.9381	437	3.37448	down	6.57619	8.33085	0.191067	0.136647
Gra.863.1.A1_s_at	| Symbols: | glucose-6-phosphate isomerase, cytosolic (PGIC) | chr5:17136080-17140622 FORWARD	GhiAffx.60792.1.S1_at	| Symbols: | AP2 domain-containing protein | chr5:21124192-21124890 REVERSE	6.25052	6.14135	6.58155	5.37601	4.93263	5.24061	0.00359917	6.12514	1795	2.20594	down	5.18308	6.32447	0.227215	0.229231
GraAffx.10997.1.A1_s_at	| Symbols: | dual specificity protein phosphatase family protein | chr2:14997004-14998590 REVERSE	GhiAffx.60792.1.S1_at	AP2/ERF domain-containing transcription factor [Populus trichocarpa]	5.55138	5.03022	5.43951	4.29433	4.09176	4.513	0.00646807	5.2108	2362	2.05719	down	4.2997	5.34037	0.21067	0.274364
GraAffx.15288.1.S1_s_at	| Symbols: ARP1, RPL3A | ARP1 (ARABIDOPSIS RIBOSOMAL PROTEIN 1); structural constituent of ribosome | chr1:16267519-16268631 FORWARD	GhiAffx.60792.1.S1_at	DRE-binding protein 3b n=1 Tax=Gossypium hirsutum RepID=Q076D7_GOSHI	5.74114	5.68443	5.93241	4.80984	4.77074	4.67559	0.000262	12.1708	484	2.0476	down	4.75206	5.78599	0.0690495	0.129934
GraAffx.19370.1.A1_s_at	| Symbols: | phagocytosis and cell motility protein ELMO1-related | chr3:22274303-22276839 FORWARD	GhiAffx.61565.1.S1_s_at	| Symbols: | unknown protein | chr5:15489690-15490238 FORWARD	5.69841	5.74766	5.91559	4.90777	4.57417	4.72343	0.00084	9.0117	884	2.07355	down	4.73512	5.78722	0.167108	0.113867
GraAffx.23297.1.A1_s_at	| Symbols: | SIT4 phosphatase-associated family protein | chr1:10779423-10786415 FORWARD	GhiAffx.62259.1.S1_at	Serine/threonine-protein kinase PBS1, putative n=1 Tax=Ricinus communis RepID=B9T7W0_RICCO	5.74165	5.97248	5.90831	4.34287	4.03577	4.26726	0.000135	14.4022	352	3.15764	down	4.2153	5.87415	0.160009	0.11915
GraAffx.2374.1.A1_s_at	| Symbols: CYP76C2 | CYP76C2; electron carrier/ heme binding / iron ion binding / monooxygenase/ oxygen binding | chr2:18779935-18781922 REVERSE	GhiAffx.63620.1.S1_at	| Symbols: NOI | NOI | chr5:22603617-22604951 FORWARD	9.73858	9.69448	9.80215	7.98043	7.75122	7.91406	1.55e-05	24.8678	108	3.63806	down	7.8819	9.74507	0.117942	0.0541301
GraAffx.27075.1.S1_at	Copper amine oxidase, putative n=1 Tax=Ricinus communis RepID=B9SPK3_RICCO	GhiAffx.6403.1.S1_s_at	| Symbols: | unknown protein | chr5:386557-387921 REVERSE	9.07093	9.14818	9.16435	7.6994	7.82178	7.71758	8.53e-06	28.9054	65	2.60551	down	7.74625	9.12782	0.0660328	0.0499307
GraAffx.31587.2.A1_s_at	heavy-metal-associated domain-containing protein [Arabidopsis thaliana]	GhiAffx.64141.1.A1_at	| Symbols: | protein kinase family protein | chr3:21139099-21140469 FORWARD	5.52499	5.59476	5.16047	4.11708	4.14387	4.67197	0.00775074	4.95189	2568	2.1671	down	4.31097	5.42674	0.312918	0.23322
GraAffx.33447.1.A1_s_at	| Symbols: | 20S proteasome beta subunit E, putative | chr3:9650600-9652572 REVERSE	GhiAffx.7472.1.A1_at	| Symbols: | leucine-rich repeat protein kinase, putative | chr5:22695050-22698410 FORWARD	6.37707	5.75711	6.30985	4.63517	5.00501	5.53178	0.0286741	3.34605	4711	2.12976	down	5.05732	6.14801	0.450585	0.340193
GraAffx.33550.1.A1_s_at	High mobility group family n=1 Tax=Populus trichocarpa RepID=B9HSP8_POPTR	GhiAffx.7649.1.S1_s_at	| Symbols: | unknown protein | chr5:3877975-3879483 REVERSE	5.89711	6.31758	5.92576	4.84278	4.72367	5.18191	0.00423491	5.85918	1945	2.18964	down	4.91612	6.04682	0.237763	0.234928
GraAffx.7238.1.A1_s_at	| Symbols: TET8 | TET8 (TETRASPANIN8) | chr2:10135859-10137352 REVERSE	GhiAffx.7784.1.A1_s_at	| Symbols: | photoassimilate-responsive protein-related | chr3:20014032-20015299 REVERSE	8.76952	8.62016	8.85508	7.62499	7.56358	7.84854	0.000638	9.67649	778	2.09829	down	7.67904	8.74825	0.149972	0.118898
GraAffx.9255.1.S1_x_at	| Symbols: PIP3B, PIP2;8 | PIP2;8 (PLASMA MEMBRANE INTRINSIC PROTEIN 2;8); water channel | chr2:7301647-7303180 FORWARD	GhiAffx.9732.1.A1_at	| Symbols: NDHB.2 | NADH dehydrogenase ND2 | chrC:141854-143708 FORWARD	7.43979	7.66214	7.80053	5.07997	5.67796	5.56636	0.000489	10.3665	677	4.57169	down	5.44143	7.63416	0.317965	0.181995
GraAffx.9604.1.S1_s_at	| Symbols: THIC | THIC (ThiaminC); ADP-ribose pyrophosphohydrolase/ catalytic/ iron-sulfur cluster binding | chr2:12667395-12669569 FORWARD	GhiAffx.9732.1.A1_at	NADH dehydrogenase subunit 2 [Gossypium hirsutum]	9.10588	9.09859	9.06105	7.51278	7.5749	7.60251	8.9e-07	50.9229	16	2.87808	down	7.5634	9.0885	0.0459578	0.0240576
		GhiAffx.9732.1.A1_at	NADH-plastoquinone oxidoreductase subunit 2 n=1 Tax=Myriophyllum spicatum RepID=A6YA17_9MAGN
		GhirRNA.3.1.S1_s_at	hypothetical protein Poptr_cp088 [Populus trichocarpa]
		Gra.1060.1.A1_s_at	| Symbols: | (S)-2-hydroxy-acid oxidase, peroxisomal, putative / glycolate oxidase, putative / short chain alpha-hydroxy acid oxidase, putative | chr3:4821804-4823899 FORWARD
		Gra.1211.1.A1_s_at	| Symbols: CIPK11, PKS5, SIP4, SNRK3.22 | SIP4 (SOS3-INTERACTING PROTEIN 4); kinase/ protein kinase | chr2:12937265-12938572 REVERSE
		Gra.1335.1.A1_s_at	| Symbols: ATCSLA02, CSLA02, ATCSLA2 | ATCSLA02; mannan synthase/ transferase, transferring glycosyl groups | chr5:7555379-7559866 REVERSE
		Gra.1335.1.A1_s_at	Transferase, transferring glycosyl groups, putative n=1 Tax=Ricinus communis RepID=B9SN76_RICCO
		Gra.1394.1.A1_s_at	| Symbols: | starch synthase, putative | chr1:11920582-11923506 REVERSE
		Gra.1394.1.A1_s_at	Granule-bound starch synthase 1, chloroplastic/amyloplastic n=2 Tax=Solanum tuberosum RepID=SSG1_SOLTU
		Gra.191.1.S1_s_at	| Symbols: | enoyl-CoA hydratase/isomerase family protein | chr1:2003834-2006564 REVERSE
		Gra.2662.1.S1_s_at	| Symbols: THIC | THIC (ThiaminC); ADP-ribose pyrophosphohydrolase/ catalytic/ iron-sulfur cluster binding | chr2:12667395-12669569 FORWARD
		Gra.2672.1.S1_s_at	| Symbols: ATCPISCA | ATCPISCA (chloroplast-localized IscA-like protein); structural molecule | chr1:3460160-3461340 REVERSE
		Gra.2672.1.S1_s_at	Iron-sulfur assembly protein IscA, chloroplast, putative n=1 Tax=Ricinus communis RepID=B9T1R2_RICCO
		Gra.2938.2.A1_at	| Symbols: THI1, TZ, THI4 | THI1; protein homodimerization | chr5:22246634-22247891 FORWARD
		Gra.425.1.A1_s_at	| Symbols: | NADP-dependent oxidoreductase, putative | chr5:5581831-5583849 REVERSE
		Gra.623.2.S1_s_at	| Symbols: TCH4, XTH22 | TCH4 (Touch 4); hydrolase, acting on glycosyl bonds / xyloglucan:xyloglucosyl transferase | chr5:23307296-23308235 REVERSE
		Gra.623.2.S1_s_at	Xyloglucan endotransglucosylase/hydrolase protein 22, putative n=2 Tax=Ricinus communis RepID=B9SJQ9_RICCO
		Gra.70.1.S1_s_at	| Symbols: THI1, TZ, THI4 | THI1; protein homodimerization | chr5:22246634-22247891 FORWARD
		Gra.718.1.S1_s_at	| Symbols: NIA2, B29, NIA2-1, CHL3, NR, NR2, ATNR2 | NIA2 (NITRATE REDUCTASE 2); nitrate reductase (NADH)/ nitrate reductase | chr1:14158617-14161652 FORWARD
		Gra.718.1.S1_s_at	Nitrate reductase n=1 Tax=Tilia platyphyllos RepID=Q8H1T7_TILPL
		Gra.744.1.S1_s_at	| Symbols: EXO | EXO (EXORDIUM) | chr4:5740378-5741322 FORWARD
		Gra.863.1.A1_s_at	| Symbols: | glucose-6-phosphate isomerase, cytosolic (PGIC) | chr5:17136080-17140622 FORWARD
		GraAffx.10997.1.A1_s_at	| Symbols: | dual specificity protein phosphatase family protein | chr2:14997004-14998590 REVERSE
		GraAffx.15288.1.S1_s_at	| Symbols: ARP1, RPL3A | ARP1 (ARABIDOPSIS RIBOSOMAL PROTEIN 1); structural constituent of ribosome | chr1:16267519-16268631 FORWARD
		GraAffx.19370.1.A1_s_at	| Symbols: | phagocytosis and cell motility protein ELMO1-related | chr3:22274303-22276839 FORWARD
		GraAffx.23297.1.A1_s_at	| Symbols: | SIT4 phosphatase-associated family protein | chr1:10779423-10786415 FORWARD
		GraAffx.2374.1.A1_s_at	| Symbols: CYP76C2 | CYP76C2; electron carrier/ heme binding / iron ion binding / monooxygenase/ oxygen binding | chr2:18779935-18781922 REVERSE
		GraAffx.27075.1.S1_at	| Symbols: | copper amine oxidase, putative | chr2:17691600-17695526 REVERSE
		GraAffx.27075.1.S1_at	Copper amine oxidase, putative n=1 Tax=Ricinus communis RepID=B9SPK3_RICCO
		GraAffx.31587.2.A1_s_at	| Symbols: | heavy-metal-associated domain-containing protein | chr3:1853048-1854673 REVERSE
		GraAffx.31587.2.A1_s_at	Chloroplast-targeted copper chaperone, putative n=1 Tax=Ricinus communis RepID=B9RTT9_RICCO
		GraAffx.31587.2.A1_s_at	heavy-metal-associated domain-containing protein [Arabidopsis thaliana]
		GraAffx.33447.1.A1_s_at	| Symbols: | 20S proteasome beta subunit E, putative | chr3:9650600-9652572 REVERSE
		GraAffx.33550.1.A1_s_at	| Symbols: HMGB3, NFD3, NFD03 | HMGB3 (HIGH MOBILITY GROUP B 3); DNA binding / chromatin binding / structural constituent of chromatin / transcription factor | chr1:7179825-7181170 FORWARD
		GraAffx.33550.1.A1_s_at	high mobility group family [Populus trichocarpa]
		GraAffx.33550.1.A1_s_at	High mobility group family n=1 Tax=Populus trichocarpa RepID=B9HSP8_POPTR
		GraAffx.7238.1.A1_s_at	| Symbols: TET8 | TET8 (TETRASPANIN8) | chr2:10135859-10137352 REVERSE
		GraAffx.9255.1.S1_x_at	| Symbols: PIP3B, PIP2;8 | PIP2;8 (PLASMA MEMBRANE INTRINSIC PROTEIN 2;8); water channel | chr2:7301647-7303180 FORWARD
		GraAffx.9604.1.S1_s_at	| Symbols: THIC | THIC (ThiaminC); ADP-ribose pyrophosphohydrolase/ catalytic/ iron-sulfur cluster binding | chr2:12667395-12669569 FORWARD

## Sheet: Sheet1
Additional file 2:probe sets up regulated (FC≥2;P≤0.05) in RAHAS 14 under control condition
Probe Set ID	Annotation	RAHS14_root_Water_1	RAHS14_root_Water_2	RAHS14_root_Water_3	Vagad_root_Water_1	Vagad_root_Water_2	Vagad_root_Water_3	pvalue([tolerant] Vs [sensitive])	statvalue([tolerant] Vs [sensitive])	rank([tolerant] Vs [sensitive])	FCAbsolute([tolerant] Vs [sensitive])	regulation([tolerant] Vs [sensitive])	Average([tolerant])([tolerant] Vs [sensitive])	Average([sensitive])([tolerant] Vs [sensitive])	StdDev([tolerant])([tolerant] Vs [sensitive])	StdDev([sensitive])([tolerant] Vs [sensitive])
Ghi.743.1.S1_at	senescence-associated protein	9.73281	10.2319	9.96835	3.84595	4.44421	4.68192	3.94e-05	19.6684	177	50.3409	up	4.32403	9.97769	0.430748	0.249675
Ghi.904.1.S1_s_at	zinc finger (C3HC4-type RING finger) family protein	7.87968	7.67569	7.75701	3.0223	3.4554	2.86827	1.5e-05	25.0987	106	25.2021	up	3.11532	7.77079	0.304417	0.102694
GhiAffx.60321.1.S1_x_at	TCH2 (TOUCH 2); calcium ion binding	9.236	9.31761	9.38194	4.43446	4.8057	5.3032	6.27e-05	17.4936	233	22.0708	up	4.84778	9.31185	0.435896	0.07314
Ghi.6486.1.S1_s_at	Thylakoid membrane phosphoprotein	8.64851	8.54833	8.16088	4.11061	3.70488	4.26978	3.91e-05	19.7089	176	21.4686	up	4.02842	8.45258	0.291281	0.25753
Ghi.2844.1.S1_s_at	Dehydration responsive element-binding protein	8.52955	7.97762	8.32994	3.98231	3.93354	3.76433	1.48e-05	25.1551	104	20.9031	up	3.89339	8.27904	0.114401	0.279464
GhiAffx.34006.1.S1_at	RNA-directed DNA polymerase	8.40159	8.53308	8.49894	4.04768	4.17514	4.59026	1.53e-05	24.9703	107	18.4666	up	4.27103	8.47787	0.283715	0.0682342
Ghi.2241.2.A1_at	ketopantoate hydroxymethyltransferase	6.76185	6.71032	7.01305	2.84996	3.15275	3.46607	5.27e-05	18.2742	209	12.7475	up	3.15626	6.82841	0.308067	0.161969
Ghi.5619.1.A1_at	Epoxide hydrolase	7.02623	7.41224	6.84973	3.93259	3.99403	3.7183	6.57e-05	17.2878	242	9.28194	up	3.88164	7.09607	0.144751	0.287687
Ghi.10493.1.S1_s_at	hydrolase / xyloglucan:xyloglucosyl transferase	7.6501	7.78431	7.75765	4.82519	4.45707	4.57971	1.14e-05	26.8716	82	8.634	up	4.62066	7.73069	0.187446	0.0710558
Ghi.1092.1.A1_x_at	unknown protein	8.09798	8.09758	7.90832	5.17885	4.70628	4.96813	3.36e-05	20.4792	162	8.47692	up	4.95109	8.03463	0.236745	0.109384
GhiAffx.12729.1.A1_at	BRASSINOSTEROID INSENSITIVE 1-associated receptor kinase	8.75908	8.63455	8.67525	5.7651	5.49845	5.66734	3.81e-06	35.3864	47	8.25918	up	5.64363	8.68963	0.134894	0.0634981
GhiAffx.15854.1.S1_at	AP2/ERF domain-containing transcription factor	6.79331	5.79406	6.38769	3.17726	3.59815	3.22554	0.000722	9.37216	812	7.95228	up	3.33365	6.32502	0.230332	0.502561
Ghi.1127.2.A1_x_at	hydrolase / xyloglucan:xyloglucosyl transferase	8.1652	8.18944	7.97087	5.35332	5.10658	5.25402	8.63e-06	28.8173	67	7.31336	up	5.23797	8.1085	0.12415	0.119809
Ghi.1092.3.S1_s_at	unknown protein	6.97289	6.79247	6.90276	3.82538	4.18876	4.09832	1.93e-05	23.5331	119	7.21945	up	4.03749	6.88937	0.189174	0.0909476
GhiAffx.9732.1.A1_at	NADH-plastoquinone oxidoreductase	5.6792	6.62354	6.04044	3.53696	3.63784	3.2385	0.000917	8.80819	929	6.24755	up	3.4711	6.11439	0.207655	0.476498
GhiAffx.48041.1.S1_a_at	Fiber protein	5.78846	4.94381	4.83706	2.66429	2.5456	2.55753	0.00101583	8.57505	983	6.06554	up	2.58914	5.18977	0.0653528	0.521214
Gra.623.2.S1_s_at	Xyloglucan endotransglucosylase/hydrolase protein	8.99002	9.00273	8.96326	6.59037	6.2754	6.48591	1.09e-05	27.1522	78	5.79486	up	6.45056	8.98534	0.160434	0.0201499
Ghi.3763.1.A1_s_at	calcium-transporting ATPase	7.17145	6.69444	7.27014	4.34786	4.82862	4.40535	0.00042	10.7791	627	5.72814	up	4.52728	7.04535	0.262547	0.30787
Ghi.3444.2.S1_at	phosphoprotein	6.74279	6.57792	6.68625	4.38016	4.0954	4.19434	1.44e-05	25.3514	101	5.44786	up	4.2233	6.66899	0.144574	0.0837775
Ghi.1127.4.S1_x_at	hydrolase/ xyloglucan:xyloglucosyl transferase	8.89752	8.95646	8.8534	6.48994	6.43525	6.45815	2.2e-07	72.2229	3	5.43148	up	6.46112	8.90246	0.027464	0.0517073
Ghi.3284.1.S1_s_at	unknown	6.63517	6.46159	6.93963	4.41374	4.31501	4.13224	0.000123	14.7431	330	5.24812	up	4.287	6.6788	0.142825	0.241988
GhiAffx.20354.1.S1_at	NAC domain-containing protein	10.5796	10.5021	10.4283	8.25468	8.05518	8.04685	7.83e-06	29.5283	62	5.22137	up	8.1189	10.5033	0.117655	0.0756261
GhiAffx.10976.1.S1_at	senescence-related gene ; glycerophosphodiester phosphodiesterase	7.39221	7.23492	7.19536	5.02346	4.81944	4.86735	1.03e-05	27.5439	73	5.17208	up	4.90341	7.27416	0.106685	0.104131
Ghi.3084.1.A1_at	Dehydration responsive element-binding protein	5.65262	5.91138	5.59339	3.38127	3.59698	3.44212	4.32e-05	19.2175	186	4.74258	up	3.47346	5.71913	0.111216	0.169105
GhiAffx.22487.1.A1_s_at	unknown	8.52077	8.60664	8.47163	6.50251	6.13939	6.27669	3.91e-05	19.7116	175	4.681	up	6.3062	8.53301	0.183349	0.0683339
Ghi.9720.1.S1_at	AP2/ERF domain-containing transcription factor	5.73368	5.28257	5.61085	3.35952	3.42252	3.17308	0.000134	14.4345	350	4.67185	up	3.31837	5.54236	0.129709	0.233222
GhiAffx.25696.1.S1_at	Heat-shock protein	6.51319	6.52718	6.63318	4.65704	4.30609	4.09401	0.000197	13.0898	427	4.61225	up	4.35238	6.55785	0.284357	0.0656102
GraAffx.9255.1.S1_x_at	PIP3B;PLASMA MEMBRANE INTRINSIC PROTEIN	7.43979	7.66214	7.80053	5.07997	5.67796	5.56636	0.000489	10.3665	677	4.57169	up	5.44143	7.63416	0.317965	0.181995
Ghi.96.1.S1_at	TRF-LIKE 8; DNA binding	7.72892	7.52972	7.77476	5.5462	5.66591	5.43109	3.02e-05	21.0369	150	4.37738	up	5.54773	7.6778	0.117413	0.130274
Ghi.6075.1.S1_s_at	Copper transporter	7.13958	7.27193	7.46604	5.17671	5.27311	5.16019	3.24e-05	20.6583	160	4.25506	up	5.20334	7.29252	0.0609862	0.164203
Ghi.7720.1.S1_at	Phd/F-box containing protein	7.05133	7.36975	7.02117	5.67091	4.86721	5.04368	0.00188698	7.28495	1305	3.87308	up	5.19393	7.14741	0.422393	0.193137
Ghi.3084.1.S1_s_at	unknown	9.45217	9.41431	9.4878	7.68333	7.48924	7.33426	4.63e-05	18.8903	192	3.86146	up	7.50228	9.45142	0.174897	0.0367512
GhiAffx.58305.1.S1_s_at	NAC domain protein	8.26649	7.98027	8.15192	6.07529	6.24009	6.30935	5.9e-05	17.7659	224	3.79645	up	6.20824	8.13289	0.120234	0.144057
GraAffx.2374.1.A1_s_at	CYP76C2; electron carrier/ oxygen binding	9.73858	9.69448	9.80215	7.98043	7.75122	7.91406	1.55e-05	24.8678	108	3.63806	up	7.8819	9.74507	0.117942	0.0541301
Ghi.10112.1.S1_s_at	unknown	10.3742	10.2959	10.2075	8.51484	8.45639	8.38072	7.58e-06	29.7717	61	3.5848	up	8.45065	10.2925	0.0672462	0.0834303
Gra.744.1.S1_s_at	unknown	8.47386	8.31708	8.20161	6.76986	6.38784	6.57085	0.000206	12.9381	437	3.37448	up	6.57619	8.33085	0.191067	0.136647
GhiAffx.42192.1.S1_at	Arabidopsis NAC domain containing protein	5.66614	5.54622	5.61492	3.98697	3.63594	3.97581	0.000132	14.4853	343	3.34695	up	3.86624	5.60909	0.199521	0.0601714
GhiAffx.2014.1.S1_s_at	Transcription factor	6.29899	6.27265	6.21862	4.64933	4.48228	4.4779	9.38e-06	28.2239	70	3.31019	up	4.5365	6.26342	0.0977358	0.0409751
Ghi.9149.4.A1_s_at	Transcription factor	8.57903	8.68415	8.48606	7.20283	6.76176	6.73897	0.00048	10.4177	669	3.2085	up	6.90119	8.58308	0.261482	0.0991039
GraAffx.23297.1.A1_s_at	SIT4 phosphatase-associated family protein	5.74165	5.97248	5.90831	4.34287	4.03577	4.26726	0.000135	14.4022	352	3.15764	up	4.2153	5.87415	0.160009	0.11915
GhiAffx.7472.1.A1_at	leucine-rich repeat protein kinase	7.67592	7.72031	7.92474	5.84467	6.2618	6.24017	0.000441	10.647	641	3.15604	up	6.11555	7.77366	0.234836	0.132712
GhiAffx.58791.1.A1_at	Oligopeptide transporter	7.66351	7.3837	7.37159	6.16196	5.61287	5.6735	0.00112077	8.35737	1022	3.15321	up	5.81611	7.47293	0.301046	0.165157
GhiAffx.21946.1.S1_at	ATRL5 (ARABIDOPSIS RAD-LIKE 5); DNA binding / transcription factor	6.86442	7.00031	6.95533	5.45645	5.18331	5.2236	6.16e-05	17.5687	228	3.1432	up	5.28779	6.94002	0.147445	0.06923
GhiAffx.62728.1.A1_at	Serine/threonine-protein kinase	6.9959	6.97229	7.2729	5.27682	5.54005	5.48152	0.000193	13.1568	421	3.13305	up	5.43279	7.08036	0.138212	0.167158
GhiAffx.15164.1.A1_s_at	ATAUX2-11 (AUXIN INDUCIBLE 2-11); DNA binding / transcription factor	5.19082	5.23745	5.06812	3.214	3.30498	4.03767	0.00344114	6.20031	1753	3.1309	up	3.51888	5.16546	0.451577	0.0874676
Ghi.1118.1.S1_s_at	unknown	7.59348	7.38787	7.35323	5.98055	5.74508	5.74801	0.000116	14.9751	320	3.07442	up	5.82455	7.44486	0.135115	0.129871
GhiAffx.19697.1.A1_s_at	unknown protein	6.96905	6.95407	7.00847	5.51325	5.16107	5.40564	0.000105	15.3359	306	3.06782	up	5.35999	6.9772	0.180475	0.0281011
GhiAffx.5352.1.A1_at	Cytochrome c biogenesis protein	4.69261	5.80554	5.4858	3.86375	3.66926	3.6469	0.00904421	4.73895	2753	3.03427	up	3.72663	5.32798	0.119269	0.573
Ghi.10112.4.S1_s_at	unknown	7.96578	7.52037	7.90647	6.22727	6.3184	6.07446	0.00053	10.1504	706	3.01223	up	6.20671	7.79754	0.123263	0.241856
Ghi.6546.1.S1_s_at	Meloidogyne-induced cotton 1 n=8 Tax=Gossypium hirsutum RepID=A7LJ97_GOSHI	10.5125	10.4587	10.563	8.85316	8.92989	8.97946	4.74e-06	33.485	51	3.01166	up	8.92084	10.5114	0.0636376	0.052146
GhiAffx.18056.1.A1_s_at	unknown	7.70003	7.62844	7.50044	6.13924	5.93751	6.00232	4.52e-05	19.0003	188	2.99651	up	6.02636	7.60964	0.102993	0.101112
Ghi.4750.1.S1_s_at	unknown	8.5107	8.38022	8.50703	6.95612	6.78918	6.96693	2.64e-05	21.7645	139	2.95244	up	6.90408	8.46598	0.0996517	0.0742953
Ghi.3673.1.S1_at	AP2/ERF domain-containing transcription factor	5.63851	5.38417	5.40415	4.27016	3.664	3.90043	0.00140524	7.87546	1126	2.88936	up	3.94486	5.47561	0.305513	0.141425
GraAffx.9604.1.S1_s_at	THIC (ThiaminC); ADP-ribose pyrophosphohydrolase	9.10588	9.09859	9.06105	7.51278	7.5749	7.60251	8.9e-07	50.9229	16	2.87808	up	7.5634	9.0885	0.0459578	0.0240576
Ghi.9187.1.S1_s_at	Cation transport protein chaC	7.64639	7.65866	7.67485	6.10387	6.13753	6.20187	9.16e-07	50.5623	17	2.85246	up	6.14776	7.65997	0.0497959	0.0142756
Ghi.9249.4.A1_at	GH3 family protein	7.73163	7.72414	7.78321	6.43494	6.10956	6.22041	0.000106	15.3285	307	2.81153	up	6.25497	7.74633	0.16542	0.0321582
Gra.70.1.S1_s_at	THI1; protein homodimerization	9.04566	9.00623	9.07985	7.54303	7.53098	7.60105	1.04e-06	48.9709	18	2.80026	up	7.55835	9.04391	0.0374629	0.0368412
GhiAffx.11775.1.S1_at	unknown protein	8.81876	8.83811	8.87975	7.42621	7.35908	7.31094	2.59e-06	38.9893	34	2.78975	up	7.36541	8.84554	0.0578964	0.0311685
Ghi.5854.1.S1_at	BURP domain-containing protein	6.19374	6.13614	5.93049	4.80266	4.59951	4.44189	0.000362	11.196	591	2.77426	up	4.61469	6.08679	0.180865	0.138391
Ghi.10424.1.S1_s_at	unknown	9.11741	9.07896	9.11575	7.65862	7.60095	7.68702	8.52e-07	51.4877	14	2.7419	up	7.64886	9.10404	0.0438611	0.0217376
GhiAffx.5986.1.S1_at	TCH2 (TOUCH 2); calcium ion binding	8.78956	8.4876	8.72815	7.22638	7.22993	7.18361	9.88e-05	15.5907	295	2.74182	up	7.21331	8.66844	0.0257816	0.159589
Gra.718.1.S1_s_at	Nitrate reductase	7.85484	7.74793	7.90017	6.13257	6.57228	6.46556	0.000497	10.3233	683	2.72108	up	6.39013	7.83432	0.229351	0.0781667
Ghi.8116.1.S1_at	DREB1-like transcription factor	5.35256	5.27556	5.41885	3.98697	4.08412	3.77893	0.000146	14.1192	364	2.63715	up	3.95001	5.34899	0.155916	0.0717137
GhiAffx.25551.1.S1_a_at	oxidoreductase, 2OG-Fe(II) oxygenase family protein	8.26623	8.22983	8.30071	6.96495	6.80265	6.8346	1.29e-05	26.0418	93	2.63571	up	6.8674	8.26559	0.0859755	0.0354424
Ghi.6528.1.S1_at	Meloidogyne-induced cotton 1 n=8 Tax=Gossypium hirsutum RepID=A7LJ97_GOSHI	10.874	10.9061	10.7616	9.50366	9.44202	9.41672	1.05e-05	27.4061	75	2.62642	up	9.45414	10.8472	0.0447198	0.0758399
Ghi.9185.1.A1_at	Transcription factor	5.33061	5.22068	5.27868	3.66434	4.08633	3.90397	0.000385	11.024	612	2.62401	up	3.88488	5.27666	0.211643	0.0549941
GraAffx.27075.1.S1_at	Copper amine oxidase	9.07093	9.14818	9.16435	7.6994	7.82178	7.71758	8.53e-06	28.9054	65	2.60551	up	7.74625	9.12782	0.0660328	0.0499307
GhiAffx.62259.1.S1_at	Serine/threonine-protein kinase	6.27487	6.28986	6.12419	4.68131	4.84966	5.03587	0.000284	11.9216	508	2.59193	up	4.85561	6.22964	0.177357	0.09163
GhiAffx.7649.1.S1_s_at	unknown protein	5.23575	4.48224	5.01051	3.75539	3.43276	3.42713	0.00524992	5.52257	2147	2.58662	up	3.53843	4.9095	0.187916	0.386777
Gra.2121.1.A1_s_at	enoyl-CoA hydratase/isomerase family protein	5.32908	5.2985	5.67872	4.12963	3.91807	4.14815	0.000655	9.61153	786	2.58498	up	4.06528	5.43543	0.127827	0.211245
Ghi.2844.1.A1_at	Dehydration responsive element-binding protein	4.66625	4.72566	4.43531	3.2775	3.34309	3.09822	0.000284	11.9203	509	2.58375	up	3.23961	4.60907	0.126759	0.153389
Ghi.9831.1.S1_at	ATEXO70H7 (EXOCYST SUBUNIT EXO70 FAMILY PROTEIN H7); protein binding	6.75055	6.6713	6.61153	5.34242	5.22471	5.36484	2.09e-05	23.077	124	2.57958	up	5.31066	6.67779	0.0752683	0.06974
Ghi.7940.1.S1_at	Multicopper oxidase	5.95164	5.98061	6.2337	4.72757	4.56381	4.80212	0.000284	11.9157	511	2.56238	up	4.69783	6.05532	0.121906	0.155161
Ghi.1649.1.S1_at	Beta-galactosidase	5.12279	5.03164	5.32826	4.37766	3.7994	3.23899	0.0163422	3.98431	3626	2.55894	up	3.80535	5.1609	0.569354	0.151942
GhiAffx.59652.1.S1_at	tetratricopeptide repeat (TPR)-containing protein	4.53165	4.73471	4.70625	3.3379	3.43275	3.18552	0.000153	13.947	369	2.52943	up	3.31872	4.65754	0.124725	0.109943
GhiAffx.2754.1.A1_at	Heat-shock protein	6.54744	6.47275	6.51864	5.2396	5.06862	5.21991	2.13e-05	22.9617	126	2.52608	up	5.17604	6.51294	0.0935464	0.0376679
GhiAffx.14.1.S1_at	Zinc/iron transporter	6.63895	6.61932	6.61913	5.34081	5.23077	5.32537	2.9e-06	37.8864	37	2.50848	up	5.29899	6.6258	0.0595791	0.0113895
GhiAffx.63620.1.S1_at	unknown	5.89396	6.09759	6.26524	4.74648	4.70555	4.83973	0.000321	11.5476	557	2.49955	up	4.76392	6.08559	0.068769	0.18593
GhiAffx.61565.1.S1_s_at	unknown protein	5.50782	5.41781	5.72284	4.41152	4.39447	3.9143	0.00216372	7.0244	1378	2.47838	up	4.2401	5.54949	0.282276	0.156725
Gra.1211.1.A1_s_at	SIP4 (SOS3-INTERACTING PROTEIN 4); kinase/ protein kinase	6.64223	6.54886	6.96491	5.47937	5.02701	5.72643	0.00554882	5.43842	2197	2.47552	up	5.41094	6.71867	0.354693	0.218306
Ghi.2369.2.S1_at	metal tolerance protein [Populus trichocarpa]	9.23792	9.14969	9.11857	8.03367	7.70955	7.89868	0.000214	12.8082	446	2.44205	up	7.88063	9.16873	0.162815	0.0619101
GhiAffx.22520.1.S1_at	CONTAINS InterPro DOMAIN/s: Wound-induced protein	7.79488	7.88083	8.03255	6.41212	6.65598	6.78629	0.000585	9.8955	743	2.43619	up	6.61813	7.90275	0.189939	0.120342
GhiAffx.5052.1.S1_at	sodium/calcium exchanger family protein	5.72149	5.73647	5.78882	4.54739	4.46836	4.39839	1.15e-05	26.8215	84	2.42427	up	4.47138	5.74893	0.0745432	0.0353498
Gra.2938.2.A1_at	THI1; protein homodimerization	8.11862	7.9012	8.17068	6.69866	6.76646	6.89379	0.00022	12.7195	450	2.42367	up	6.78631	8.0635	0.0990665	0.142947
Ghi.9192.1.S1_s_at	WRKY transcription factor	7.22944	7.10381	7.1077	5.92762	5.88064	5.84234	1.24e-05	26.2926	91	2.40068	up	5.88354	7.14698	0.0427139	0.0714344
Ghi.10635.1.S1_x_at	light-harvesting complex II protein Lhcb1	9.56573	9.60692	9.67877	8.32211	8.3433	8.41827	9.02e-06	28.5011	69	2.38819	up	8.36123	9.61714	0.0505229	0.057208
Ghi.6616.1.A1_at	Meloidogyne-induced cotton 1 n=8 Tax=Gossypium hirsutum RepID=A7LJ97_GOSHI	6.83428	6.55971	6.64868	5.38768	5.33064	5.58469	0.000366	11.1654	597	2.37274	up	5.43434	6.68089	0.133298	0.14009
Ghi.1781.1.S1_at	Cysteine protease	5.60687	5.44027	5.70057	4.41679	4.36178	4.23498	0.000182	13.3515	410	2.36973	up	4.33785	5.58257	0.093236	0.131837
Ghi.3700.3.A1_s_at	RCD1 (RADICAL-INDUCED CELL DEATH1)	5.88945	5.96383	5.8431	4.41776	4.50697	5.05118	0.0035073	6.16833	1771	2.36224	up	4.65864	5.89879	0.342864	0.0609063
Ghi.6676.1.S1_s_at	Arsenite inducuble RNA associated protein aip-1	4.46437	4.1486	4.35277	3.23415	3.06929	2.97679	0.0005	10.3048	687	2.34324	up	3.09341	4.32191	0.130365	0.160133
GhiAffx.24031.1.S1_at	oxidoreductase, 2OG-Fe(II) oxygenase family protein	7.19569	7.31061	7.06927	5.97308	5.96322	5.96089	6.17e-05	17.5678	229	2.33939	up	5.96573	7.19186	0.00647242	0.120714
Ghi.4510.1.S1_at	Os12g0163000 protein	7.47291	7.58839	7.4026	6.55134	5.93693	6.3012	0.00277727	6.57002	1566	2.33725	up	6.26316	7.48797	0.308968	0.0938094
Ghi.1681.1.S1_at	Nicotianamine synthase	9.22771	9.37057	9.26566	8.10212	8.02939	8.07442	1.39e-05	25.5672	97	2.3284	up	8.06864	9.28798	0.0367092	0.0739993
Gra.425.1.A1_s_at	NADP-dependent oxidoreductase	6.26146	5.98365	6.28634	4.9751	4.45807	5.47277	0.017302	3.91627	3715	2.31097	up	4.96865	6.17715	0.507381	0.168041
Ghi.10462.1.S1_at	unknown	8.92028	8.95262	8.91025	7.77293	7.6558	7.75558	6.43e-06	31.0207	58	2.29678	up	7.7281	8.92771	0.0632152	0.0221423
Ghi.4009.1.A1_at	hydroxyproline-rich glycoprotein family protein	5.59265	5.47069	5.79758	4.49902	3.93173	4.83748	0.0130224	4.263	3278	2.29352	up	4.42274	5.6203	0.457667	0.165192
Ghi.6326.1.A1_s_at	cyclin-dependent kinases regulatory subunit	6.77895	6.89664	6.85861	5.6217	5.46168	5.86624	0.000622	9.7429	768	2.28923	up	5.64987	6.84473	0.203749	0.0600621
GhiAffx.25551.2.A1_at	Os07g0613900 [Oryza sativa (japonica cultivar-group)]	6.65205	6.74035	6.76035	5.68828	5.3533	5.54185	0.000315	11.6068	550	2.28117	up	5.52781	6.71758	0.167934	0.0576261
GhiAffx.5097.1.S1_at	Tropinone reductase	5.79886	5.90402	5.94318	4.41978	4.85095	4.82814	0.0012819	8.06807	1079	2.26954	up	4.69962	5.88202	0.242618	0.0746311
GhiAffx.64141.1.A1_at	protein kinase family protein	5.20249	5.47808	5.47578	4.12697	4.1026	4.38711	0.000795	9.14159	857	2.26559	up	4.20556	5.38545	0.157699	0.158451
GhiAffx.5954.1.S1_s_at	RING-H2 finger protein	7.49681	7.40226	7.3607	6.25523	6.17088	6.30211	2.95e-05	21.1564	147	2.26135	up	6.24274	7.41992	0.066499	0.0697568
Ghi.9193.2.S1_s_at	WRKY70; transcription factor	5.92113	6.25659	6.04314	4.80502	4.79015	5.10972	0.001208	8.19481	1048	2.25323	up	4.90163	6.07362	0.180365	0.169794
GhiAffx.7784.1.A1_s_at	photoassimilate-responsive protein-related	8.08093	7.79885	7.95909	6.84208	6.69865	6.80191	0.000225	12.6431	456	2.24297	up	6.78088	7.94629	0.0739907	0.141477
Ghi.4711.1.A1_at	unknown	5.44654	5.44123	5.59826	4.48091	3.96049	4.55038	0.00380963	6.0311	1842	2.24194	up	4.33059	5.49534	0.322397	0.0891685
Ghi.3851.1.A1_at	calcium-transporting ATPase, plasma membrane-type, putative / Ca(2+)-ATPase	5.8959	5.96656	6.04533	4.72792	4.6337	5.05762	0.00101468	8.57758	981	2.23899	up	4.80642	5.96926	0.222594	0.0747541
Ghi.746.2.A1_at	Os11g0703900 [Oryza sativa (japonica cultivar-group)]	7.16051	7.09837	7.39133	5.9881	6.02259	6.15476	0.000347	11.3241	578	2.23703	up	6.05515	7.21674	0.0879729	0.154359
Gra.1394.1.A1_s_at	Granule-bound starch synthase 1, chloroplastic/amyloplastic	5.48035	5.82029	5.82659	4.66949	4.26773	4.70572	0.00303467	6.41492	1634	2.23679	up	4.54765	5.70908	0.243088	0.198109
GhiAffx.42527.1.A1_s_at	Peptide transporter, putative n=1 Tax=Ricinus communis RepID=B9S1I2_RICCO	7.60417	7.39283	7.63456	6.35957	6.29481	6.50646	0.0003	11.747	529	2.22979	up	6.38694	7.54385	0.108449	0.131671
GhiAffx.6042.1.S1_s_at	gibberellin-regulated family protein	5.32966	4.48159	5.41568	4.03947	3.85879	3.85829	0.0190385	3.80397	3865	2.22961	up	3.91885	5.07564	0.104459	0.516257
Ghi.10663.1.S1_s_at	PORA; oxidoreductase/ protochlorophyllide reductase	6.86051	6.71361	6.82396	5.66317	5.59474	5.68795	2.51e-05	22.038	137	2.22028	up	5.64862	6.79936	0.0482782	0.0764777
Gra.863.1.A1_s_at	glucose-6-phosphate isomerase, cytosolic (PGIC)	6.25052	6.14135	6.58155	5.37601	4.93263	5.24061	0.00359917	6.12514	1795	2.20594	up	5.18308	6.32447	0.227215	0.229231
Gra.1060.1.A1_s_at	(S)-2-hydroxy-acid oxidase, peroxisomal, putative / glycolate oxidase	4.75783	4.65913	5.29715	3.75505	3.65353	3.89555	0.0056766	5.40412	2230	2.19871	up	3.76804	4.9047	0.121533	0.343435
Ghi.5679.1.S1_s_at	Low molecular weight heat shock protein	10.1642	10.2743	10.2075	8.89917	9.12788	9.21512	0.000337	11.4031	572	2.19556	up	9.08072	10.2153	0.163171	0.0554508
GraAffx.33550.1.A1_s_at	High mobility group family	5.89711	6.31758	5.92576	4.84278	4.72367	5.18191	0.00423491	5.85918	1945	2.18964	up	4.91612	6.04682	0.237763	0.234928
Ghi.6836.1.S1_s_at	(ThiaminC); ADP-ribose pyrophosphohydrolase/ catalytic/ iron-sulfur cluster binding	9.18454	8.92226	9.07504	8.03054	7.82346	7.96322	0.000326	11.5046	560	2.17579	up	7.93907	9.06061	0.105631	0.131731
GraAffx.31587.2.A1_s_at	heavy-metal-associated domain-containing protein [Arabidopsis thaliana]	5.52499	5.59476	5.16047	4.11708	4.14387	4.67197	0.00775074	4.95189	2568	2.1671	up	4.31097	5.42674	0.312918	0.23322
GhiAffx.62126.1.S1_a_at	unknown protein	7.30198	7.49945	7.31087	6.27708	6.20956	6.28736	8.58e-05	16.1596	271	2.16259	up	6.258	7.37076	0.0422645	0.111531
Ghi.9190.1.A1_at	DNA binding protein	4.94576	5.23745	4.70204	3.87777	3.82685	3.84905	0.00203167	7.14326	1348	2.15925	up	3.85122	4.96175	0.0255286	0.268061
Gra.191.1.S1_s_at	enoyl-CoA hydratase/isomerase family protein	6.26018	6.17834	6.50076	4.96076	5.11278	5.53578	0.00491634	5.6237	2080	2.15843	up	5.20311	6.31309	0.297964	0.167599
Ghi.5794.1.A1_s_at	Low molecular weight heat shock protein	6.82721	6.97672	6.91615	5.94995	5.83674	5.60758	0.000539	10.1091	714	2.15637	up	5.79809	6.90669	0.174424	0.0751994
Ghi.8947.1.S1_at	zinc finger (C3HC4-type RING finger) family protein	5.70911	6.00776	6.05627	4.79288	5.04043	4.62582	0.00242533	6.81338	1463	2.1505	up	4.81971	5.92438	0.208606	0.188002
GhiAffx.38811.1.S1_s_at	ATNUDT2 (ARABIDOPSIS THALIANA NUDIX HYDROLASE HOMOLOG 2); ADP-ribose diphosphatase/ NAD or NADH binding / hydrolase REVERSE	7.10921	7.0065	7.15904	6.11255	5.845	6.04209	0.000286	11.8918	514	2.13125	up	5.99988	7.09158	0.138683	0.0777829
GraAffx.33447.1.A1_s_at	20S proteasome beta subunit	6.37707	5.75711	6.30985	4.63517	5.00501	5.53178	0.0286741	3.34605	4711	2.12976	up	5.05732	6.14801	0.450585	0.340193
GhiAffx.18859.1.S1_at	unknown	6.38513	6.21247	6.30899	5.60884	5.1492	4.87907	0.00759262	4.98088	2539	2.12849	up	5.21237	6.3022	0.368966	0.0865289
GhiAffx.34159.1.A1_a_at	HSP18.2 (heat shock protein 18.2)	10.4916	10.3654	10.4681	9.31341	9.43414	9.31351	4.09e-05	19.4815	181	2.12584	up	9.35368	10.4417	0.0696751	0.0671031
Ghi.4434.1.A1_s_at	Os12g0163000 protein n=2 Tax=Oryza sativa RepID=Q2QXB8_ORYSJ	4.67704	4.3189	4.91818	3.58462	3.36712	3.70576	0.00561952	5.41933	2216	2.12217	up	3.5525	4.63804	0.171592	0.301541
Ghi.8611.2.A1_at	zinc finger (C3HC4-type RING finger) family protein	5.6435	5.73196	5.96868	4.58048	4.81994	4.70378	0.000822	9.06215	873	2.11401	up	4.7014	5.78138	0.11975	0.16813
Ghi.4531.1.A1_at	DUR (DEFECTIVE UGE IN ROOT); UDP-glucose 4-epimerase/ binding	7.51289	7.30387	7.41482	6.10887	6.36218	6.52807	0.00137449	7.92147	1109	2.11035	up	6.33304	7.41052	0.211113	0.104575
Ghi.947.2.A1_s_at	TRFL8 (TRF-LIKE 8); DNA binding	6.10351	6.1278	6.4692	5.11397	4.83854	5.5251	0.0097727	4.6347	2847	2.1057	up	5.1592	6.2335	0.345508	0.204477
Gra.1335.1.A1_s_at	Transferase, transferring glycosyl groups	5.06345	4.82826	5.30701	3.9438	3.9421	4.10384	0.00195653	7.21522	1327	2.09894	up	3.99658	5.06624	0.0928917	0.239387
GraAffx.7238.1.A1_s_at	TET8 | TET8 (TETRASPANIN8)	8.76952	8.62016	8.85508	7.62499	7.56358	7.84854	0.000638	9.67649	778	2.09829	up	7.67904	8.74825	0.149972	0.118898
GhiAffx.53241.1.S1_at	disease resistance-responsive protein-related	8.00973	7.93227	8.01811	6.83205	6.92006	7.01352	5.58e-05	18.0197	215	2.09192	up	6.92188	7.9867	0.0907517	0.0473277
Ghi.2696.1.A1_s_at	Dehydration responsive element-binding protein	4.9403	5.0327	5.095	3.86103	3.96732	4.04823	0.000112	15.1083	315	2.09044	up	3.95886	5.02267	0.0938871	0.0778384
Ghi.1037.2.S1_x_at	unknown	11.3907	11.2217	11.371	9.91396	10.3756	10.5042	0.00472108	5.68688	2036	2.0896	up	10.2646	11.3278	0.310367	0.0923917
Ghi.1272.1.A1_s_at	Beta-galactosidase	9.98351	10.0124	9.99485	8.82565	8.96894	9.00765	4.54e-05	18.9834	189	2.08902	up	8.93408	9.99691	0.0958776	0.0145303
GraAffx.19370.1.A1_s_at	phagocytosis and cell motility protein	5.69841	5.74766	5.91559	4.90777	4.57417	4.72343	0.00084	9.0117	884	2.07355	up	4.73512	5.78722	0.167108	0.113867
GarAffx.28288.1.S1_s_at	unknown	6.08343	6.04411	6.25847	5.14447	5.06091	5.02792	0.000146	14.1143	365	2.07183	up	5.07777	6.12867	0.0600729	0.114117
Ghi.10089.1.S1_s_at	unknown	9.04351	8.97873	8.97672	8.02824	7.89946	7.92595	2.01e-05	23.3117	120	2.06828	up	7.95122	8.99965	0.0680046	0.0379934
Gra.2662.1.S1_s_at	THIC (ThiaminC); ADP-ribose pyrophosphohydrolase	5.92197	5.52501	5.8482	4.80746	4.6471	4.70286	0.00132037	8.00561	1096	2.06468	up	4.71914	5.76506	0.0814078	0.211139
GhiAffx.6403.1.S1_s_at	unknown protein	7.46555	7.31502	7.42757	6.14425	6.39745	6.54014	0.0011063	8.38585	1014	2.05923	up	6.36061	7.40271	0.200501	0.0782806
Ghi.6645.1.S1_at	Meloidogyne-induced cotton	5.22138	5.40166	4.47465	3.63861	4.3578	3.9756	0.0414502	2.96253	5587	2.05893	up	3.99067	5.03256	0.359833	0.491506
GraAffx.10997.1.A1_s_at	dual specificity protein phosphatase family protein	5.55138	5.03022	5.43951	4.29433	4.09176	4.513	0.00646807	5.2108	2362	2.05719	up	4.2997	5.34037	0.21067	0.274364
GhiAffx.49622.1.A1_at	BIN4 (brassinosteroid-insensitive4)	6.29747	6.19422	6.49984	5.48605	5.15761	5.23416	0.00148784	7.75781	1159	2.05324	up	5.29261	6.33051	0.17184	0.155464
GraAffx.15288.1.S1_s_at	ARP1 (ARABIDOPSIS RIBOSOMAL PROTEIN 1)	5.74114	5.68443	5.93241	4.80984	4.77074	4.67559	0.000262	12.1708	484	2.0476	up	4.75206	5.78599	0.0690495	0.129934
Ghi.706.1.S1_at	WRKY46; transcription factor	6.30786	5.91044	6.10454	5.13238	5.05343	5.05853	0.000948	8.73064	948	2.03661	up	5.08145	6.10761	0.0441815	0.198727
GhiAffx.43850.2.S1_at	Fiber protein Fb15	5.88542	5.99025	5.94402	4.93275	4.956	4.85415	1.87e-05	23.7207	116	2.0358	up	4.9143	5.93989	0.0533691	0.0525342
GhiAffx.28289.1.A1_s_at	F1L3.17 n=5 Tax=Arabidopsis thaliana RepID	7.00941	6.75387	7.24776	6.08446	5.62272	6.23006	0.0115528	4.41531	3095	2.03439	up	5.97908	7.00368	0.317084	0.246995
GhiAffx.3083.16.A1_s_at	F1L3.17 n=5 Tax=Arabidopsis thaliana RepID	4.55807	4.56512	4.70189	3.62908	3.73295	3.40327	0.000701	9.44478	804	2.02782	up	3.58844	4.60836	0.168555	0.0810774
Ghi.9103.1.S1_s_at	Transcription factor	6.2971	6.62072	6.19934	5.43381	5.05572	5.57359	0.00707497	5.08117	2468	2.02513	up	5.35437	6.37239	0.267918	0.220548
GhiAffx.49363.1.S1_x_at	heavy-metal-associated domain-containing protein	6.77479	6.62023	6.63102	5.51376	5.60463	5.86307	0.000937	8.7572	938	2.0207	up	5.66049	6.67535	0.18123	0.0862908
Ghi.2644.2.A1_s_at	zinc ion binding	5.6337	5.23122	5.6823	4.63573	4.27272	4.60056	0.00529693	5.50896	2154	2.01773	up	4.503	5.51574	0.200205	0.247594
Ghi.5211.1.A1_at	unknown	6.34457	6.11139	6.25417	5.49517	4.95372	5.22339	0.00402235	5.94232	1891	2.01756	up	5.2241	6.23671	0.270728	0.117567
GhiAffx.60792.1.S1_at	DRE-binding protein	5.45139	5.35036	5.26957	4.71065	4.24406	4.08737	0.00654714	5.19309	2375	2.01355	up	4.34736	5.3571	0.324225	0.0910971
Gra.2672.1.S1_s_at	Iron-sulfur assembly protein	4.93974	4.46512	4.93781	3.47333	3.63254	4.21302	0.021403	3.66937	4106	2.01102	up	3.77296	4.78089	0.389323	0.27347
GhiAffx.21605.1.S1_s_at	ATRL5 (ARABIDOPSIS RAD-LIKE 5)	6.87641	6.87329	6.59846	6.10181	5.45876	5.78196	0.00843431	4.8344	2663	2.0026	up	5.78085	6.78272	0.321523	0.159581
Gra.1208.1.A1_s_at	(S)-2-hydroxy-acid oxidase, peroxisomal, putative / glycolate oxidase	5.71601	5.7071	6.21569	5.04337	4.58901	5.0035	0.0107732	4.50598	2993	2.00136	up	4.87862	5.8796	0.251608	0.291098
