# Supplementary material for: Comparative transcriptomic analysis of roots of contrasting Gossypium herbaceum genotypes revealing adaptation to drought
Source: BMC Genomics. 2012 Nov 29;13:680. doi: 10.1186/1471-2164-13-680 (PMC3558330; doi:10.1186/1471-2164-13-680)
Supplement: Additional file 3 — Annotation and fold change (fold change ≥ 2) of up regulated unique genes in RAHS-14 under drought stress. Description: Excel file containing the list of unique up regulated genes and their annotation of RAHS-14 under drought stress. [file 1471-2164-13-680-S3.xls]

## Sheet: Root_2fc_up_sensitive_Drought
Probe Set ID	Annotation			RAHS14_root_drought_1	RAHS14_root_drought_2	RAHS14_root_drought_3	Vagad_root_drought_1	Vagad_root_drought_2	Vagad_root_drought_3	pvalue([tolerant] Vs [sensitive])	statvalue([tolerant] Vs [sensitive])	rank([tolerant] Vs [sensitive])	FCAbsolute([tolerant] Vs [sensitive])	regulation([tolerant] Vs [sensitive])	Average([tolerant])([tolerant] Vs [sensitive])	Average([sensitive])([tolerant] Vs [sensitive])	StdDev([tolerant])([tolerant] Vs [sensitive])	StdDev([sensitive])([tolerant] Vs [sensitive])
GarAffx.37322.1.S1_s_at	| Symbols: WER, ATMYB66, WER1 | ATMYB66 (MYB DOMAIN PROTEIN 66); DNA binding / protein binding / transcription factor/ transcription regulator | chr5:4763656-4764738 REVERSE	GarAffx.37322.1.S1_s_at	| Symbols: WER, ATMYB66, WER1 | ATMYB66 (MYB DOMAIN PROTEIN 66); DNA binding / protein binding / transcription factor/ transcription regulator | chr5:4763656-4764738 REVERSE	5.56959	5.64144	5.68093	3.28241	4.44161	4.59592	0.0214804	3.66527	725	2.87589	down	4.10665	5.63065	0.717967	0.0564461
GarAffx.38922.1.S1_s_at	leucocyanidin reductase [Populus trichocarpa]	GarAffx.38922.1.S1_s_at	| Symbols: | oxidoreductase, acting on NADH or NADPH | chr1:28253890-28255173 FORWARD	9.97513	10.1028	10.0408	7.96861	7.45711	9.40485	0.0392594	3.01751	1378	3.39342	down	8.27686	10.0396	1.0098	0.0638555
GbaAffx.16.1.S1_at	| Symbols: | peptide methionine sulfoxide reductase, putative | chr4:12898802-12899998 REVERSE	GarAffx.38922.1.S1_s_at	leucocyanidin reductase [Populus trichocarpa]	7.36469	7.27489	7.23244	4.63157	3.40184	6.44683	0.0496534	2.78325	1887	5.51716	down	4.82675	7.29068	1.53185	0.0675252
GbaAffx.171.1.S1_s_at	| Symbols: UBQ11 | UBQ11 (UBIQUITIN 11); protein binding | chr4:2588271-2588960 REVERSE	GbaAffx.16.1.S1_at	| Symbols: | peptide methionine sulfoxide reductase, putative | chr4:12898802-12899998 REVERSE	11.3187	11.2312	11.3061	9.98994	10.1192	9.61231	0.000873	8.92046	51	2.59941	down	9.90714	11.2853	0.263379	0.0473238
GbaAffx.18.1.S1_at	NADH-ubiquinone oxidoreductase-related [Arabidopsis thaliana]	GbaAffx.171.1.S1_s_at	| Symbols: UBQ11 | UBQ11 (UBIQUITIN 11); protein binding | chr4:2588271-2588960 REVERSE	9.70023	9.5283	9.1423	8.40665	8.08171	8.55717	0.00689359	5.11844	278	2.15612	down	8.34851	9.45695	0.243003	0.285728
GbaAffx.18.1.S1_x_at	NADH-ubiquinone oxidoreductase-related [Arabidopsis thaliana]	GbaAffx.18.1.S1_at	| Symbols: | NADH-ubiquinone oxidoreductase-related | chr2:19551263-19552052 FORWARD	8.91176	8.52027	8.45425	7.68713	6.77848	7.91924	0.0361425	3.10224	1245	2.24567	down	7.46161	8.62876	0.602893	0.2473
Ghi.10009.1.A1_at	NADH-ubiquinone oxidoreductase-related [Arabidopsis thaliana]	GbaAffx.18.1.S1_at	NADH-ubiquinone oxidoreductase-related [Arabidopsis thaliana]	7.62359	7.4941	7.46239	5.07904	5.20012	6.91013	0.0388238	3.02886	1360	3.47481	down	5.72976	7.52669	1.02402	0.0854036
Ghi.10014.1.S1_s_at	| Symbols: ATARCA, RACK1A_AT | ATARCA; nucleotide binding | chr1:6222325-6223901 FORWARD	GbaAffx.18.1.S1_x_at	| Symbols: | NADH-ubiquinone oxidoreductase-related | chr2:19551263-19552052 FORWARD	11.1991	11.1594	11.2004	9.2741	9.47453	10.733	0.0409287	2.9753	1455	2.56521	down	9.82722	11.1863	0.790833	0.0232746
Ghi.10039.1.S1_s_at	| Symbols: | tetratricopeptide repeat (TPR)-containing protein | chr4:14897500-14898937 FORWARD	GbaAffx.18.1.S1_x_at	Fb14 n=2 Tax=Gossypium RepID=Q4TZT1_GOSHI	6.07053	5.94707	5.89508	4.49896	4.25738	5.53426	0.0378019	3.05611	1308	2.30915	down	4.76353	5.97089	0.678313	0.0901152
Ghi.10072.3.A1_at	| Symbols: | glycine-rich protein | chr4:11944050-11945565 REVERSE	GbaAffx.18.1.S1_x_at	NADH-ubiquinone oxidoreductase-related [Arabidopsis thaliana]	5.03771	4.87654	4.83978	2.76049	3.27696	4.13345	0.0195616	3.77253	673	2.88328	down	3.3903	4.91801	0.69346	0.10528
Ghi.10090.1.S1_s_at	| Symbols: | unknown protein | chr2:18503250-18504422 FORWARD	Ghi.10014.1.S1_s_at	| Symbols: ATARCA, RACK1A_AT | ATARCA; nucleotide binding | chr1:6222325-6223901 FORWARD	7.48494	7.53155	7.61237	6.0181	6.20104	6.98525	0.0188071	3.81821	648	2.20608	down	6.40147	7.54295	0.513782	0.0644744
Ghi.10112.1.S1_s_at	| Symbols: | unknown protein | chr3:6840448-6842107 FORWARD	Ghi.10039.1.S1_s_at	| Symbols: | tetratricopeptide repeat (TPR)-containing protein | chr4:14897500-14898937 FORWARD	7.41217	7.25069	7.46095	4.46287	4.22879	6.60103	0.0396964	3.00626	1401	4.84683	down	5.09756	7.3746	1.30729	0.110051
Ghi.1014.1.S1_s_at	| Symbols: SAM-2, MAT2 | SAM-2 (S-ADENOSYLMETHIONINE SYNTHETASE 2); methionine adenosyltransferase | chr4:796298-797479 REVERSE	Ghi.10072.3.A1_at	| Symbols: | glycine-rich protein | chr4:11944050-11945565 REVERSE	9.67104	9.55787	9.52814	8.05242	8.36038	9.25955	0.0478728	2.81908	1798	2.03952	down	8.55745	9.58568	0.627231	0.0754051
Ghi.10160.2.S1_s_at	| Symbols: | indole-3-glycerol phosphate synthase, putative | chr5:19549930-19552046 FORWARD	Ghi.10090.1.S1_s_at	| Symbols: | unknown protein | chr2:18503250-18504422 FORWARD	6.249	6.22482	6.24984	3.83037	4.34218	5.69744	0.0439283	2.9043	1591	3.06926	down	4.62333	6.24122	0.964766	0.0142069
Ghi.10166.1.A1_x_at	metal-dependent phosphohydrolase HD domain-containing protein [Arabidopsis thaliana]	Ghi.10112.1.S1_s_at	| Symbols: | unknown protein | chr3:6840448-6842107 FORWARD	6.48458	6.43295	6.68809	3.93944	4.90784	5.92023	0.0490945	2.79433	1854	3.05824	down	4.9225	6.5352	0.990479	0.134895
Ghi.10212.1.S1_x_at	| Symbols: ROF2, ATFKBP65 | peptidyl-prolyl cis-trans isomerase, putative / FK506-binding protein, putative | chr5:19690746-19693656 REVERSE	Ghi.1014.1.S1_s_at	| Symbols: SAM-2, MAT2 | SAM-2 (S-ADENOSYLMETHIONINE SYNTHETASE 2); methionine adenosyltransferase | chr4:796298-797479 REVERSE	5.75971	5.79355	5.75035	2.57982	3.32941	5.07142	0.0461475	2.85531	1704	4.30989	down	3.66022	5.76787	1.27831	0.0227241
Ghi.10292.1.S1_s_at	| Symbols: ATHSFA2, HSFA2 | ATHSFA2; DNA binding / transcription factor | chr2:11135856-11137217 FORWARD	Ghi.10160.2.S1_s_at	| Symbols: | indole-3-glycerol phosphate synthase, putative | chr5:19549930-19552046 FORWARD	7.57701	7.51535	7.76683	5.29786	5.20061	6.72753	0.0197665	3.76049	679	3.67497	down	5.742	7.61973	0.854878	0.131071
Ghi.10293.1.S1_at	ABC transporter family protein [Populus trichocarpa]	Ghi.10166.1.A1_x_at	| Symbols: | metal-dependent phosphohydrolase HD domain-containing protein | chr1:9044784-9046945 REVERSE	7.29071	7.2313	7.22827	5.49457	4.93419	6.64319	0.0362981	3.09781	1249	2.94741	down	5.69065	7.25009	0.871208	0.0352066
Ghi.10357.1.S1_s_at	| Symbols: | L-galactose dehydrogenase (L-GalDH) | chr4:16169670-16171446 REVERSE	Ghi.10166.1.A1_x_at	metal-dependent phosphohydrolase HD domain-containing protein [Arabidopsis thaliana]	9.49595	9.49792	9.48011	6.27871	6.74803	8.7922	0.0452439	2.87492	1663	4.65359	down	7.27298	9.49132	1.33645	0.00976346
Ghi.1037.2.S1_x_at	| Symbols: | L-galactose dehydrogenase (L-GalDH) | chr4:16169670-16171446 REVERSE	Ghi.10212.1.S1_x_at	| Symbols: ROF2, ATFKBP65 | peptidyl-prolyl cis-trans isomerase, putative / FK506-binding protein, putative | chr5:19690746-19693656 REVERSE	10.6809	10.5898	10.6244	7.86946	7.49478	9.56608	0.0219631	3.64008	744	4.99885	down	8.31011	10.6317	1.10372	0.0460351
Ghi.10423.1.S1_at	| Symbols: CPN60B, LEN1 | CPN60B (CHAPERONIN 60 BETA); ATP binding / protein binding | chr1:20715717-20718673 REVERSE	Ghi.10292.1.S1_s_at	| Symbols: ATHSFA2, HSFA2 | ATHSFA2; DNA binding / transcription factor | chr2:11135856-11137217 FORWARD	7.68963	7.82402	7.68456	4.23297	5.17527	6.8122	0.0368903	3.08115	1272	5.01387	down	5.40681	7.73274	1.30511	0.0790945
Ghi.10461.1.S1_at	| Symbols: UVR8 | UVR8 (UVB-RESISTANCE 8); chromatin binding / guanyl-nucleotide exchange factor | chr5:25554821-25558587 REVERSE	Ghi.10293.1.S1_at	| Symbols: ATGCN3 | ATGCN3; transporter | chr1:23968850-23973369 FORWARD	8.94033	8.94912	9.0509	7.41425	6.28802	7.75485	0.0147246	4.11062	538	3.54981	down	7.15238	8.98012	0.76768	0.0614586
Ghi.10462.1.S1_at	| Symbols: GASA1 | GASA1 (GAST1 PROTEIN HOMOLOG 1) | chr1:28441813-28442284 REVERSE	Ghi.10293.1.S1_at	ABC transporter family protein [Populus trichocarpa]	6.74003	6.94013	6.9738	5.89082	5.29145	5.97619	0.00687331	5.12268	277	2.24259	down	5.71949	6.88465	0.373138	0.126378
Ghi.10505.1.S1_s_at	Phospho-2-dehydro-3-deoxyheptonate aldolase 1, chloroplast, putative n=1 Tax=Ricinus communis RepID=B9RJN2_RICCO	Ghi.10357.1.S1_s_at	| Symbols: | L-galactose dehydrogenase (L-GalDH) | chr4:16169670-16171446 REVERSE	11.6031	11.5442	11.5367	9.92836	10.3595	10.2538	0.000464	10.5064	34	2.6041	down	10.1806	11.5613	0.224703	0.0363987
Ghi.10578.1.S1_x_at	Phospho-2-dehydro-3-deoxyheptonate aldolase 1, chloroplast, putative n=1 Tax=Ricinus communis RepID=B9RJN2_RICCO	Ghi.10423.1.S1_at	| Symbols: CPN60B, LEN1 | CPN60B (CHAPERONIN 60 BETA); ATP binding / protein binding | chr1:20715717-20718673 REVERSE	8.81776	8.81286	8.70655	7.19444	6.8441	8.36774	0.0470966	2.83519	1764	2.47992	down	7.46876	8.77906	0.798004	0.0628413
Ghi.10597.1.S1_at	Putative uncharacterized protein n=1 Tax=Ricinus communis RepID=B9SB58_RICCO	Ghi.10461.1.S1_at	| Symbols: UVR8 | UVR8 (UVB-RESISTANCE 8); chromatin binding / guanyl-nucleotide exchange factor | chr5:25554821-25558587 REVERSE	6.65617	6.78478	6.74384	4.70911	4.31098	6.18717	0.0440877	2.90068	1601	3.15835	down	5.06909	6.72826	0.98854	0.0657048
Ghi.10635.1.S1_x_at	light-harvesting complex II protein Lhcb1 [Populus trichocarpa]	Ghi.10462.1.S1_at	| Symbols: GASA1 | GASA1 (GAST1 PROTEIN HOMOLOG 1) | chr1:28441813-28442284 REVERSE	6.13613	6.24719	6.159	5.78416	4.61894	4.4519	0.0430849	2.92368	1549	2.34422	down	4.95167	6.18077	0.725785	0.0586465
Ghi.10640.1.S1_s_at	Putative uncharacterized protein n=1 Tax=Picea sitchensis RepID=A9NXU2_PICSI	Ghi.10505.1.S1_s_at	| Symbols: | 2-dehydro-3-deoxyphosphoheptonate aldolase, putative / 3-deoxy-D-arabino-heptulosonate 7-phosphate synthase, putative / DAHP synthetase, putative | chr1:7912120-7914742 FORWARD	9.67287	9.71658	9.65468	5.77259	4.40883	8.36666	0.0394068	3.01369	1389	11.3034	down	6.1827	9.68138	2.01053	0.0318183
Ghi.1076.2.S1_s_at	Yth domain-containing protein, putative n=1 Tax=Ricinus communis RepID=B9SHG5_RICCO	Ghi.10505.1.S1_s_at	2-dehydro-3-deoxyphosphoheptonate aldolase/ 3-deoxy-d-arabino-heptulosonate 7-phosphate synthetase [Populus trichocarpa]	7.03923	7.0159	7.14435	5.19975	5.19573	5.63287	0.00033	11.466	29	3.30284	down	5.34278	7.06649	0.25123	0.0684266
Ghi.10814.1.S1_x_at	Formate dehydrogenase n=1 Tax=Lotus japonicus RepID=B6VPZ9_LOTJA	Ghi.10505.1.S1_s_at	Phospho-2-dehydro-3-deoxyheptonate aldolase 1, chloroplast, putative n=1 Tax=Ricinus communis RepID=B9RJN2_RICCO	8.55408	8.61434	8.66645	6.1742	5.65745	7.66877	0.024981	3.49624	861	4.32136	down	6.50014	8.61163	1.04452	0.0562331
Ghi.1123.1.S1_s_at	Ferritin, plant, putative n=2 Tax=eurosids I RepID=B9S460_RICCO	Ghi.10597.1.S1_at	| Symbols: DGS1 | DGS1 (DGD1 SUPPRESSOR 1) | chr5:3974374-3978066 REVERSE	11.7674	11.777	11.6674	9.28907	9.67147	11.1415	0.0395256	3.01064	1393	3.2563	down	10.034	11.7373	0.978006	0.0607078
Ghi.1123.3.S1_s_at	Ferritin, plant, putative n=2 Tax=eurosids I RepID=B9S460_RICCO	Ghi.10597.1.S1_at	Putative uncharacterized protein n=1 Tax=Ricinus communis RepID=B9SB58_RICCO	11.8704	11.8603	11.7823	9.2574	9.66434	11.29	0.0467256	2.843	1743	3.4036	down	10.0706	11.8376	1.07547	0.0482069
Ghi.1137.1.S1_at	Aquaporin, MIP family, PIP subfamily n=1 Tax=Populus trichocarpa RepID=B9HQ93_POPTR	Ghi.10635.1.S1_x_at	| Symbols: LHB1B1, LHCB1.4 | LHB1B1; chlorophyll binding | chr2:14524818-14525618 FORWARD	9.83731	9.79115	9.76329	8.73698	8.07741	9.29533	0.0361417	3.10226	1244	2.13467	down	8.70324	9.79725	0.609661	0.0373846
Ghi.1139.1.S1_at	| Symbols: ECT3 | ECT3 | chr5:24557485-24559780 REVERSE	Ghi.10635.1.S1_x_at	Chlorophyll a-b binding protein, chloroplastic n=25 Tax=Magnoliophyta RepID=CB2A_SPIOL	5.74423	5.88102	5.66975	4.53662	4.44713	5.07942	0.00649807	5.20405	258	2.11005	down	4.68772	5.765	0.342161	0.107153
Ghi.1153.1.S1_s_at	Enoyl-CoA hydratase, mitochondrial, putative n=1 Tax=Ricinus communis RepID=B9SKX9_RICCO	Ghi.10635.1.S1_x_at	light-harvesting complex II protein Lhcb1 [Populus trichocarpa]	8.67687	8.80701	8.80371	6.38487	6.22062	7.8314	0.0191434	3.79759	662	3.86437	down	6.8123	8.76253	0.886385	0.0742034
Ghi.1156.1.S1_s_at	embryogenesis-associated protein EMB8 [Zea mays]	Ghi.10640.1.S1_s_at	| Symbols: HSP70 | HSP70 (heat shock protein 70); ATP binding | chr3:3991487-3993689 REVERSE	6.2464	6.15773	6.27839	4.07343	3.39267	5.40808	0.0309391	3.26484	1055	3.82672	down	4.2914	6.2275	1.02523	0.0625059
Ghi.1164.2.S1_x_at	vitamin-b12 independent methionine synthase, 5-methyltetrahydropteroyltriglutamate-homocysteine [Populus trichocarpa]	Ghi.10640.1.S1_s_at	Putative uncharacterized protein n=1 Tax=Picea sitchensis RepID=A9NXU2_PICSI	10.8601	10.8147	10.9012	8.75551	9.26522	10.0939	0.0190192	3.80515	658	2.80324	down	9.37156	10.8587	0.675519	0.0432665
Ghi.1169.2.S1_s_at	| Symbols: | DEAD/DEAH box helicase, putative (RH10) | chr5:24546601-24549148 REVERSE	Ghi.1076.2.S1_s_at	Yth domain-containing protein, putative n=1 Tax=Ricinus communis RepID=B9SHG5_RICCO	6.16697	6.21828	6.15507	3.37213	3.87566	5.40222	0.0324232	3.21536	1098	3.8999	down	4.21667	6.18011	1.05713	0.0335925
Ghi.1206.1.S1_at	Ribulose-1,5-bisphosphate carboxylase/oxygenase activase 2 (Fragment) n=2 Tax=Gossypium hirsutum RepID=Q9AXG0_GOSHI	Ghi.10814.1.S1_x_at	| Symbols: FDH | FDH (FORMATE DEHYDROGENASE); NAD or NADH binding / binding / catalytic/ cofactor binding / oxidoreductase, acting on the CH-OH group of donors, NAD or NADP as acceptor | chr5:4777043-4779190 FORWARD	4.55182	4.88956	4.6628	2.82439	3.22551	4.19147	0.0368406	3.08254	1269	2.44123	down	3.41379	4.7014	0.702718	0.172146
Ghi.1212.1.S1_at	Metallothionein-like n=1 Tax=Gossypium hirsutum RepID=Q5I3E2_GOSHI	Ghi.10814.1.S1_x_at	Formate dehydrogenase n=1 Tax=Lotus japonicus RepID=B6VPZ9_LOTJA	12.0359	11.9543	11.8663	10.0497	10.2643	11.0775	0.00932713	4.69729	355	2.80563	down	10.4638	11.9522	0.542197	0.0848466
Ghi.1241.1.S1_at	unknown protein [Arabidopsis thaliana]	Ghi.1123.1.S1_s_at	| Symbols: ATFER2 | ATFER2 (ferritin 2); binding / ferric iron binding / oxidoreductase/ transition metal ion binding | chr3:3463651-3465294 FORWARD	4.82854	4.74495	4.90925	2.53786	3.56291	4.20572	0.046267	2.85275	1713	2.62457	down	3.4355	4.82758	0.841201	0.0821523
Ghi.1288.1.S1_x_at	| Symbols: | 40S ribosomal protein S26 (RPS26C) | chr3:20892309-20893343 REVERSE	Ghi.1123.1.S1_s_at	Ferritin, plant, putative n=2 Tax=eurosids I RepID=B9S460_RICCO	10.6177	10.5175	10.412	9.07528	8.74107	10.0753	0.0396618	3.00714	1399	2.32707	down	9.29722	10.5157	0.694258	0.102875
Ghi.1314.1.S1_x_at	Tubulin alpha-2 chain n=22 Tax=Eukaryota RepID=TBA2_ORYSJ	Ghi.1137.1.S1_at	| Symbols: PIP2F, PIP2;4 | PIP2;4 (PLASMA MEMBRANE INTRINSIC PROTEIN 2;4); water channel | chr5:24375673-24376939 REVERSE	10.1433	10.1516	10.204	8.27637	7.75812	9.65164	0.0469663	2.83792	1759	3.04036	down	8.56204	10.1663	0.978551	0.0329473
Ghi.1362.1.S1_at	Tubulin alpha-2 chain n=22 Tax=Eukaryota RepID=TBA2_ORYSJ	Ghi.1137.1.S1_at	aquaporin, MIP family, PIP subfamily [Populus trichocarpa]	8.90982	8.93947	8.86297	6.78652	5.09304	7.86555	0.0451431	2.87713	1658	5.00157	down	6.5817	8.90408	1.39755	0.0385723
Ghi.1443.1.S1_x_at	Chalcone synthase 1 n=1 Tax=Citrus sinensis RepID=CHS1_CITSI	Ghi.1137.1.S1_at	Aquaporin, MIP family, PIP subfamily n=1 Tax=Populus trichocarpa RepID=B9HQ93_POPTR	10.7441	10.6875	10.7424	8.29193	8.36931	10.1164	0.0392328	3.0182	1376	3.47928	down	8.92589	10.7247	1.03177	0.0322302
Ghi.1479.1.S1_at	| Symbols: | unknown protein | chr5:2316064-2316641 FORWARD	Ghi.1139.1.S1_at	| Symbols: ECT3 | ECT3 | chr5:24557485-24559780 REVERSE	9.01397	9.06939	9.08393	7.67567	5.91066	7.99172	0.0451989	2.87591	1661	3.63783	down	7.19269	9.05576	1.12145	0.0369124
Ghi.1503.1.S1_s_at	Ubiquitin carrier protein n=1 Tax=Plantago major RepID=Q5ZFS3_PLAMJ	Ghi.1153.1.S1_s_at	| Symbols: | enoyl-CoA hydratase/isomerase family protein | chr1:2003834-2006564 REVERSE	6.08371	6.05175	6.1484	3.58608	3.77097	4.15968	0.000193	13.1602	14	4.77569	down	3.83891	6.09462	0.292769	0.0492398
Ghi.154.1.S1_s_at	| Symbols: | LOCATED IN: plasma membrane; EXPRESSED IN: 22 plant structures; EXPRESSED DURING: 12 growth stages; BEST Arabidopsis thaliana protein match is: myosin heavy chain-related (TAIR:AT2G37080.1); Has 77946 Blast hits to 39215 proteins in 1793 spec	Ghi.1153.1.S1_s_at	Enoyl-CoA hydratase, mitochondrial, putative n=1 Tax=Ricinus communis RepID=B9SKX9_RICCO	8.01353	7.84869	7.87152	4.86921	6.31098	6.82718	0.0315123	3.24541	1071	3.75495	down	6.00246	7.91125	1.01479	0.0893139
Ghi.1578.1.S1_s_at	| Symbols: CP12-1, CP12 | CP12-1 | chr2:19446889-19447263 FORWARD	Ghi.1156.1.S1_s_at	| Symbols: | esterase/lipase/thioesterase family protein | chr1:12530936-12534031 FORWARD	8.64115	8.6081	8.67366	7.00038	7.35191	7.97605	0.0137993	4.19065	505	2.29451	down	7.44278	8.64097	0.494141	0.0327777
Ghi.1643.1.S1_s_at	Putative membrane protein ycf1 n=2 Tax=Gossypium RepID=YCF1_GOSHI	Ghi.1156.1.S1_s_at	Alpha/beta hydrolase domain containing protein 1,3, putative n=1 Tax=Ricinus communis RepID=B9SLH9_RICCO	10.5088	10.5532	10.6054	8.15104	8.49001	9.17507	0.00297724	6.44809	128	3.86484	down	8.60537	10.5558	0.521672	0.0483629
Ghi.1681.1.S1_at	Nicotianamine synthase, putative n=1 Tax=Ricinus communis RepID=B9RFJ1_RICCO	Ghi.1156.1.S1_s_at	embryogenesis-associated protein EMB8 [Zea mays]	7.95583	8.13349	8.13277	6.06756	6.86351	7.01864	0.00903877	4.73976	347	2.68353	down	6.6499	8.07403	0.510254	0.102364
Ghi.1711.1.S1_s_at	| Symbols: | DNA-binding family protein | chr1:26363674-26364635 REVERSE	Ghi.1164.2.S1_x_at	| Symbols: ATMS2 | AtMS2; 5-methyltetrahydropteroyltriglutamate-homocysteine S-methyltransferase/ methionine synthase | chr3:957602-960740 FORWARD	6.94817	7.07219	7.07931	4.56133	5.07313	6.45083	0.0418019	2.95402	1493	3.18536	down	5.36176	7.03322	0.977259	0.0737461
Ghi.1830.1.S1_at	| Symbols: | DNA-binding family protein | chr1:26363674-26364635 REVERSE	Ghi.1164.2.S1_x_at	5-methyltetrahydropteroyltriglutamate--homocysteine methyltransferase n=2 Tax=Caryophyllales RepID=METE_MESCR	9.84593	9.71915	9.78801	8.07858	8.59929	9.01459	0.0111117	4.46566	411	2.3298	down	8.56415	9.78436	0.468994	0.0634685
Ghi.1834.1.S1_s_at	| Symbols: | DNA-binding family protein | chr1:26363674-26364635 REVERSE	Ghi.1164.2.S1_x_at	vitamin-b12 independent methionine synthase, 5-methyltetrahydropteroyltriglutamate-homocysteine [Populus trichocarpa]	8.83723	9.14639	9.11049	6.99962	7.30298	8.53056	0.0411122	2.97079	1463	2.67643	down	7.61106	9.03137	0.810635	0.169085
Ghi.1849.1.S1_x_at	| Symbols: | unknown protein | chr4:12420593-12421345 REVERSE	Ghi.1169.2.S1_s_at	| Symbols: | DEAD/DEAH box helicase, putative (RH10) | chr5:24546601-24549148 REVERSE	8.21276	8.23507	8.36611	6.32879	6.2494	7.21243	0.00584092	5.36138	239	3.19196	down	6.59687	8.27131	0.534564	0.0828487
Ghi.1892.1.S1_at	| Symbols: | unknown protein | chr4:12420593-12421345 REVERSE	Ghi.1206.1.S1_at	| Symbols: RCA | RCA (RUBISCO ACTIVASE); ADP binding / ATP binding / enzyme regulator/ ribulose-1,5-bisphosphate carboxylase/oxygenase activator | chr2:16570951-16573345 REVERSE	8.61424	8.62328	8.50884	3.18668	3.17444	6.04425	0.00962408	4.65519	366	21.8111	down	4.13512	8.58212	1.65336	0.0636248
Ghi.1932.1.S1_at	| Symbols: | unknown protein | chr4:12420593-12421345 REVERSE	Ghi.1206.1.S1_at	RCA (RUBISCO ACTIVASE) [Arabidopsis thaliana]	9.15859	9.08535	9.13571	4.59373	7.21622	7.23349	0.0339456	3.1673	1150	6.86251	down	6.34781	9.12655	1.5191	0.0374696
Ghi.1934.1.S1_s_at	| Symbols: | unknown protein | chr4:12420593-12421345 REVERSE	Ghi.1206.1.S1_at	Ribulose-1,5-bisphosphate carboxylase/oxygenase activase 2 (Fragment) n=2 Tax=Gossypium hirsutum RepID=Q9AXG0_GOSHI	11.1686	10.9936	10.9345	8.99704	9.4748	10.5022	0.0377792	3.05672	1307	2.59226	down	9.65801	11.0322	0.769106	0.121716
Ghi.1936.1.S1_s_at	| Symbols: | unknown protein | chr4:12420593-12421345 REVERSE	Ghi.1212.1.S1_at	Metallothionein-like n=1 Tax=Gossypium hirsutum RepID=Q5I3E2_GOSHI	8.16049	8.34371	8.42933	6.03658	6.04694	7.71922	0.0388439	3.02834	1362	3.27222	down	6.60091	8.31118	0.968494	0.13734
Ghi.1954.1.S1_at	photosystem II protein M [Pelargonium x hortorum]	Ghi.1241.1.S1_at	| Symbols: | unknown protein | chr3:19143859-19147944 FORWARD	6.11422	6.30824	6.38101	3.11685	3.67095	4.86354	0.0102456	4.57196	389	5.21998	down	3.88378	6.26782	0.892584	0.137913
Ghi.201.1.S1_at	photosystem II protein M [Pelargonium x hortorum]	Ghi.1241.1.S1_at	Putative uncharacterized protein F26O13.260 n=2 Tax=Arabidopsis thaliana RepID=Q9SCY9_ARATH	7.82123	7.80219	7.78673	6.27871	5.75603	6.76585	0.00622597	5.26673	251	2.90094	down	6.26686	7.80338	0.505014	0.017282
Ghi.2078.1.S1_s_at	| Symbols: GA3, CYP701A3, ATKO1 | GA3 (GA REQUIRING 3); ent-kaurene oxidase/ oxygen binding | chr5:9036073-9038278 FORWARD	Ghi.1241.1.S1_at	unknown protein [Arabidopsis thaliana]	4.9815	4.96502	5.17847	3.48645	3.44372	4.6468	0.0416965	2.95656	1489	2.26998	down	3.85899	5.04166	0.682597	0.118763
Ghi.2226.1.S1_x_at	60S ribosomal protein L37 (RPL37B) [Arabidopsis thaliana]	Ghi.1288.1.S1_x_at	| Symbols: | 40S ribosomal protein S26 (RPS26C) | chr3:20892309-20893343 REVERSE	6.98732	7.05544	6.92338	4.01911	3.23179	5.97858	0.0343657	3.15448	1178	5.97477	down	4.40983	6.98871	1.41446	0.0660413
Ghi.2233.1.S1_at	| Symbols: HSP21 | HSP21 (HEAT SHOCK PROTEIN 21) | chr4:13819048-13819895 REVERSE	Ghi.1314.1.S1_x_at	| Symbols: TUA2 | TUA2; structural constituent of cytoskeleton | chr1:18517737-18519729 FORWARD	11.3684	11.3903	11.2892	8.21314	8.78724	8.87989	0.000207	12.9167	16	6.6004	down	8.62675	11.3493	0.361181	0.0532032
Ghi.2241.2.A1_at	ketopantoate hydroxymethyltransferase [Populus trichocarpa]	Ghi.1314.1.S1_x_at	tubulin alpha-1 chain [Populus trichocarpa]	5.52598	5.7254	5.65433	3.4275	3.31475	2.32665	0.00180745	7.36867	88	6.11466	down	3.02297	5.63524	0.605655	0.101071
Ghi.2455.1.S1_at	| Symbols: | acyl-activating enzyme 13 (AAE13) | chr3:5476490-5480128 FORWARD	Ghi.1314.1.S1_x_at	Tubulin alpha-2 chain n=22 Tax=Eukaryota RepID=TBA2_ORYSJ	7.41686	7.27943	7.41353	4.90605	4.9026	6.7339	0.0386066	3.03458	1347	3.61943	down	5.51418	7.36994	1.05631	0.0784006
Ghi.2516.1.S1_s_at	Chalcone synthase E n=5 Tax=Solanales RepID=CHSE_IPONI	Ghi.1443.1.S1_x_at	| Symbols: CHS, TT4, ATCHS | TT4 (TRANSPARENT TESTA 4); naringenin-chalcone synthase | chr5:4488762-4490035 FORWARD	9.27711	9.36192	9.45112	6.67716	6.92237	8.3075	0.0155897	4.04111	560	4.17287	down	7.30235	9.36338	0.879082	0.0870139
Ghi.286.1.S1_s_at	| Symbols: | elongation factor 1-beta / EF-1-beta | chr1:10639286-10640601 FORWARD	Ghi.1443.1.S1_x_at	chalcone synthase [Populus trichocarpa]	10.4485	10.3465	10.442	8.70131	8.24283	9.90814	0.0425415	2.9364	1525	2.75408	down	8.95076	10.4123	0.860222	0.0571102
Ghi.2903.1.A1_at	| Symbols: | elongation factor 1-beta / EF-1-beta | chr1:10639286-10640601 FORWARD	Ghi.1443.1.S1_x_at	Chalcone synthase 1 n=1 Tax=Citrus sinensis RepID=CHS1_CITSI	7.09851	6.92681	7.02436	5.69734	5.47985	6.6945	0.0484082	2.80815	1825	2.08396	down	5.95723	7.01656	0.64769	0.0861111
Ghi.2942.1.A1_s_at	Putative uncharacterized protein n=1 Tax=Ricinus communis RepID=B9RCR6_RICCO	Ghi.1479.1.S1_at	| Symbols: | unknown protein | chr5:2316064-2316641 FORWARD	4.11131	4.47885	4.4426	2.54713	3.07015	3.75205	0.0294042	3.31906	1003	2.33131	down	3.12311	4.34425	0.604208	0.202543
Ghi.2959.2.S1_s_at	| Symbols: TAF7 | TAF7 (TBP-ASSOCIATED FACTOR 7); general RNA polymerase II transcription factor | chr1:20628154-20629490 REVERSE	Ghi.1503.1.S1_s_at	| Symbols: UBC29 | UBC29 (ubiquitin-conjugating enzyme 29); ubiquitin-protein ligase | chr2:7267880-7268737 FORWARD	5.94432	5.70949	5.79039	3.68735	3.21533	4.69133	0.0114605	4.42565	428	3.86392	down	3.86467	5.81473	0.753807	0.119296
Ghi.299.1.S1_s_at	| Symbols: TAF7 | TAF7 (TBP-ASSOCIATED FACTOR 7); general RNA polymerase II transcription factor | chr1:20628154-20629490 REVERSE	Ghi.1503.1.S1_s_at	Ubiquitin carrier protein n=1 Tax=Plantago major RepID=Q5ZFS3_PLAMJ	6.49779	6.47193	6.66604	3.09753	4.22879	5.53554	0.0331014	3.19363	1118	4.78318	down	4.28728	6.54525	1.22006	0.105399
Ghi.2998.2.S1_x_at	Allene oxide cyclase 4, chloroplast, putative n=1 Tax=Ricinus communis RepID=B9SWL5_RICCO	Ghi.154.1.S1_s_at	| Symbols: | LOCATED IN: plasma membrane; EXPRESSED IN: 22 plant structures; EXPRESSED DURING: 12 growth stages; BEST Arabidopsis thaliana protein match is: myosin heavy chain-related (TAIR:AT2G37080.1); Has 77946 Blast hits to 39215 proteins in 1793 spec	8.64309	8.6668	8.58881	6.97656	6.04694	7.99802	0.0448796	2.88295	1638	3.08597	down	7.00718	8.6329	0.975901	0.0399782
Ghi.3041.1.S1_s_at	TTG1-like protein n=1 Tax=Gossypium hirsutum RepID=Q2QDD4_GOSHI	Ghi.1578.1.S1_s_at	| Symbols: CP12-1, CP12 | CP12-1 | chr2:19446889-19447263 FORWARD	6.00442	6.08539	6.01461	4.12555	3.96297	5.55137	0.0421483	2.94572	1505	2.80534	down	4.54663	6.03481	0.873919	0.0441009
Ghi.3051.1.A1_s_at	phosphoglycerate kinase, putative [Arabidopsis thaliana]	Ghi.1643.1.S1_s_at	| Symbols: YCF1.1 | hypothetical protein | chrC:109405-110436 FORWARD	8.36085	8.25676	8.06735	5.59148	6.0702	7.13232	0.0132842	4.23805	486	3.90049	down	6.26466	8.22832	0.788611	0.148802
Ghi.3055.1.S1_s_at	| Symbols: AGO5 | AGO5 (ARGONAUTE 5); nucleic acid binding | chr2:11871488-11876712 FORWARD	Ghi.1643.1.S1_s_at	hypothetical chloroplast RF1 [Gossypium hirsutum]	7.58342	7.47276	7.46296	6.09421	6.04694	6.84861	0.0109836	4.48074	409	2.26021	down	6.32992	7.50638	0.449818	0.0668986
Ghi.3059.1.S1_s_at	| Symbols: | nucleic acid binding | chr3:20991537-20993446 FORWARD	Ghi.1643.1.S1_s_at	Putative membrane protein ycf1 n=2 Tax=Gossypium RepID=YCF1_GOSHI	10.7802	10.7029	10.7431	8.48737	8.36382	10.2482	0.0485031	2.80622	1834	3.26926	down	9.03313	10.7421	1.0541	0.0386427
Ghi.3081.1.S1_s_at	Os08g0440800 [Oryza sativa (japonica cultivar-group)]	Ghi.1681.1.S1_at	Nicotianamine synthase, putative n=1 Tax=Ricinus communis RepID=B9RFJ1_RICCO	8.80594	8.84213	8.97743	5.796	6.2135	7.04014	0.00239221	6.83851	107	5.75689	down	6.34988	8.87517	0.633184	0.0903892
Ghi.310.1.S1_s_at	Os08g0440800 [Oryza sativa (japonica cultivar-group)]	Ghi.1711.1.S1_s_at	| Symbols: | DNA-binding family protein | chr1:26363674-26364635 REVERSE	5.00979	4.9265	5.17771	3.64081	3.92331	4.38714	0.010118	4.58853	384	2.07663	down	3.98375	5.038	0.376817	0.127961
Ghi.3135.1.S1_at	| Symbols: NRT1.5 | NRT1.5 (NITRATE TRANSPORTER 1.5); nitrate transmembrane transporter/ transporter | chr1:11715337-11719807 REVERSE	Ghi.1849.1.S1_x_at	| Symbols: | unknown protein | chr4:12420593-12421345 REVERSE	5.34912	5.44513	5.69438	4.09616	3.1221	3.93886	0.00508384	5.57191	204	3.42754	down	3.71904	5.49621	0.52291	0.178203
Ghi.316.2.S1_s_at	Elongation factor 2 n=17 Tax=Magnoliophyta RepID=EF2_BETVU	Ghi.1954.1.S1_at	| Symbols: PSBM | PSII low MW protein | chrC:28707-28811 REVERSE	10.3744	10.3279	10.3419	8.45526	8.11242	9.66435	0.0271165	3.40642	935	3.03999	down	8.74401	10.3481	0.815266	0.0238523
Ghi.3264.1.S1_s_at	NAC domain protein, IPR003441 [Populus trichocarpa]	Ghi.1954.1.S1_at	photosystem II protein M [Pelargonium x hortorum]	7.50264	7.5106	7.56207	5.04144	4.74626	6.7805	0.0343877	3.15382	1179	4.00658	down	5.52273	7.5251	1.09921	0.0322598
Ghi.3292.2.S1_at	| Symbols: | binding | chr2:12682309-12684745 REVERSE	Ghi.2078.1.S1_s_at	| Symbols: GA3, CYP701A3, ATKO1 | GA3 (GA REQUIRING 3); ent-kaurene oxidase/ oxygen binding | chr5:9036073-9038278 FORWARD	8.58215	8.5362	8.46664	7.40284	6.98065	7.94768	0.0183441	3.84735	641	2.12079	down	7.44372	8.52833	0.484807	0.0581578
Ghi.3292.3.S1_at	| Symbols: | binding | chr2:12682309-12684745 REVERSE	Ghi.2226.1.S1_x_at	| Symbols: | 60S ribosomal protein L37 (RPL37B) | chr1:19475213-19476152 REVERSE	7.24851	7.21051	7.35679	5.04417	5.66037	6.3116	0.0122417	4.34117	454	3.0312	down	5.67205	7.27194	0.633798	0.0758997
Ghi.3309.1.S1_at	Aldo/keto reductase, putative n=1 Tax=Ricinus communis RepID=B9REQ1_RICCO	Ghi.2226.1.S1_x_at	60S ribosomal protein L37 (RPL37B) [Arabidopsis thaliana]	9.72069	9.55051	9.42124	7.36676	6.76402	8.5128	0.017898	3.87626	632	4.0454	down	7.54786	9.56414	0.888341	0.150189
Ghi.3312.4.A1_at	Putative splicing factor (Fragment) n=1 Tax=Cicer arietinum RepID=Q9FT01_CICAR	Ghi.2233.1.S1_at	| Symbols: HSP21 | HSP21 (HEAT SHOCK PROTEIN 21) | chr4:13819048-13819895 REVERSE	6.49432	6.26725	6.41396	3.17431	3.52877	5.40896	0.0277832	3.38009	953	5.11414	down	4.03735	6.39184	1.201	0.115139
Ghi.3415.2.A1_at	Putative splicing factor (Fragment) n=1 Tax=Cicer arietinum RepID=Q9FT01_CICAR	Ghi.2241.2.A1_at	| Symbols: PANB2 | PANB2; 3-methyl-2-oxobutanoate hydroxymethyltransferase | chr3:22771692-22773313 REVERSE	8.521	8.44525	8.45497	6.10597	6.38439	7.92642	0.0422256	2.94388	1509	3.17806	down	6.80559	8.47374	0.980599	0.0412119
Ghi.3442.2.S1_at	| Symbols: | unknown protein | chr1:1457172-1458531 REVERSE	Ghi.2241.2.A1_at	ketopantoate hydroxymethyltransferase [Populus trichocarpa]	9.51745	9.30001	9.40024	5.85248	6.49824	7.66897	0.00695973	5.10471	282	6.64683	down	6.67323	9.4059	0.920797	0.108829
Ghi.3444.2.S1_at	28 kDa heat-and acid-stable phosphoprotein, putative n=1 Tax=Ricinus communis RepID=B9S940_RICCO	Ghi.2455.1.S1_at	| Symbols: | acyl-activating enzyme 13 (AAE13) | chr3:5476490-5480128 FORWARD	6.15728	6.06758	6.21544	2.97723	2.93096	4.86302	0.0160303	4.00747	574	5.88223	down	3.5904	6.14677	1.10236	0.0744891
Ghi.352.1.S1_s_at	28 kDa heat-and acid-stable phosphoprotein, putative n=1 Tax=Ricinus communis RepID=B9S940_RICCO	Ghi.2516.1.S1_s_at	| Symbols: CHS, TT4, ATCHS | TT4 (TRANSPARENT TESTA 4); naringenin-chalcone synthase | chr5:4488762-4490035 FORWARD	7.51104	7.44651	7.51873	4.62141	4.92134	6.84947	0.0439611	2.90355	1593	4.07845	down	5.46407	7.49209	1.20912	0.0396642
Ghi.3549.2.S1_s_at	Farnesyl pyrophosphate synthase n=1 Tax=Gossypium arboreum RepID=O04838_GOSAR	Ghi.2516.1.S1_s_at	chalcone synthase [Populus trichocarpa]	8.84938	8.86096	8.9697	6.84953	7.24713	8.39165	0.0394583	3.01237	1390	2.63398	down	7.4961	8.89335	0.800639	0.0663808
Ghi.3558.1.A1_s_at	| Symbols: | lecithin:cholesterol acyltransferase family protein / LACT family protein | chr3:778767-781488 REVERSE	Ghi.2516.1.S1_s_at	Chalcone synthase E n=5 Tax=Solanales RepID=CHSE_IPONI	7.49487	7.3705	7.50373	5.53585	5.9175	6.46251	0.00550176	5.4513	226	2.79804	down	5.97195	7.45637	0.465726	0.0744911
Ghi.3585.1.S1_at	| Symbols: | lecithin:cholesterol acyltransferase family protein / LACT family protein | chr3:778767-781488 REVERSE	Ghi.286.1.S1_s_at	| Symbols: | elongation factor 1-beta / EF-1-beta | chr1:10639286-10640601 FORWARD	8.89199	8.66027	8.59283	6.80717	6.03131	8.12752	0.049265	2.79094	1868	3.30893	down	6.98867	8.71503	1.05983	0.156917
Ghi.3626.1.A1_at	| Symbols: | lecithin:cholesterol acyltransferase family protein / LACT family protein | chr3:778767-781488 REVERSE	Ghi.2942.1.A1_s_at	| Symbols: | unknown protein | chr5:21561026-21561953 FORWARD	6.66617	6.54173	6.63738	5.38736	5.1227	6.18314	0.0306602	3.27446	1041	2.07153	down	5.5644	6.61509	0.551942	0.0651479
Ghi.3708.1.S1_s_at	| Symbols: | lecithin:cholesterol acyltransferase family protein / LACT family protein | chr3:778767-781488 REVERSE	Ghi.2942.1.A1_s_at	Putative uncharacterized protein n=1 Tax=Ricinus communis RepID=B9RCR6_RICCO	7.14051	7.33179	7.35467	4.97974	5.9841	6.53382	0.0349462	3.13707	1199	2.71905	down	5.83255	7.27566	0.788044	0.117596
Ghi.3729.1.A1_s_at	| Symbols: | lecithin:cholesterol acyltransferase family protein / LACT family protein | chr3:778767-781488 REVERSE	Ghi.2959.2.S1_s_at	| Symbols: TAF7 | TAF7 (TBP-ASSOCIATED FACTOR 7); general RNA polymerase II transcription factor | chr1:20628154-20629490 REVERSE	5.60111	5.31871	5.48136	3.37213	4.3326	4.84629	0.0432969	2.91877	1557	2.43409	down	4.18368	5.46706	0.748278	0.141742
Ghi.3760.1.S1_s_at	| Symbols: AVA-P2, AVA-2PE, ATVHA-C2 | AVA-P2; ATPase/ proton-transporting ATPase, rotational mechanism | chr1:6913317-6914322 FORWARD	Ghi.2998.2.S1_x_at	| Symbols: AOC4 | AOC4 (ALLENE OXIDE CYCLASE 4); allene-oxide cyclase | chr1:4547624-4548552 FORWARD	9.91847	9.93984	9.92853	7.82578	8.00209	9.27371	0.0266878	3.42376	920	2.95212	down	8.36719	9.92895	0.790004	0.0106877
Ghi.3798.1.A1_s_at	| Symbols: AVA-P2, AVA-2PE, ATVHA-C2 | AVA-P2; ATPase/ proton-transporting ATPase, rotational mechanism | chr1:6913317-6914322 FORWARD	Ghi.2998.2.S1_x_at	Allene oxide cyclase 4, chloroplast, putative n=1 Tax=Ricinus communis RepID=B9SWL5_RICCO	8.98745	8.86634	8.77304	5.7026	5.79465	7.91255	0.029361	3.32064	1001	5.29883	down	6.46994	8.87561	1.25019	0.107506
Ghi.3815.1.A1_at	| Symbols: WRKY15 | WRKY15; calmodulin binding / transcription factor | chr2:9924998-9926154 FORWARD	Ghi.3041.1.S1_s_at	| Symbols: ATAN11, LWD1 | ATAN11 (ANTHOCYANIN11); nucleotide binding | chr1:4395114-4396154 REVERSE	7.43568	7.42122	7.49145	5.7309	5.89748	7.07037	0.0448946	2.88262	1640	2.32387	down	6.23292	7.44945	0.730024	0.0370861
Ghi.388.1.S1_x_at	| Symbols: WRKY15 | WRKY15; calmodulin binding / transcription factor | chr2:9924998-9926154 FORWARD	Ghi.3041.1.S1_s_at	TTG1-like protein n=1 Tax=Gossypium hirsutum RepID=Q2QDD4_GOSHI	9.2407	9.19658	9.28983	7.65672	7.37404	8.72135	0.0321797	3.22329	1090	2.50533	down	7.91737	9.24237	0.710465	0.0466485
Ghi.388.2.S1_x_at	| Symbols: WRKY15 | WRKY15; calmodulin binding / transcription factor | chr2:9924998-9926154 FORWARD	Ghi.3051.1.A1_s_at	| Symbols: | phosphoglycerate kinase, putative | chr1:21028622-21030454 FORWARD	10.6808	10.6105	10.7106	9.03386	8.5607	10.2364	0.0496842	2.78264	1889	2.6214	down	9.27697	10.6673	0.863885	0.0514194
Ghi.3921.1.S1_s_at	| Symbols: | binding | chr3:1326289-1329132 FORWARD	Ghi.3051.1.A1_s_at	Phosphoglycerate kinase n=1 Tax=Medicago truncatula RepID=B7FL07_MEDTR	5.8771	5.94342	5.95693	3.71301	3.31494	5.15579	0.0290767	3.33107	991	3.64159	down	4.06125	5.92582	0.968575	0.0427303
Ghi.3932.1.S1_at	Zinc finger protein, putative n=1 Tax=Ricinus communis RepID=B9REY7_RICCO	Ghi.3051.1.A1_s_at	phosphoglycerate kinase, putative [Arabidopsis thaliana]	6.90954	6.8772	7.00753	4.96177	4.95614	6.10864	0.0145481	4.12541	530	3.0089	down	5.34218	6.93142	0.66378	0.0678623
Ghi.3964.1.A1_s_at	Sucrose synthase n=3 Tax=eurosids II RepID=Q9XGB7_GOSHI	Ghi.3055.1.S1_s_at	| Symbols: AGO5 | AGO5 (ARGONAUTE 5); nucleic acid binding | chr2:11871488-11876712 FORWARD	11.8167	11.8603	11.8967	9.97893	10.3165	11.3609	0.0350445	3.13416	1202	2.47215	down	10.5521	11.8579	0.720502	0.0400794
Ghi.3999.1.S1_at	Homolog of defender against apoptotic death 1 n=2 Tax=Nicotiana suaveolens x Nicotiana tabacum RepID=Q9AVB1_9SOLA	Ghi.3059.1.S1_s_at	| Symbols: | nucleic acid binding | chr3:20991537-20993446 FORWARD	6.7801	6.8798	6.95739	5.44456	5.23109	6.48806	0.0424354	2.93891	1520	2.22098	down	5.72124	6.87243	0.672613	0.0888748
Ghi.4010.2.S1_at	Homolog of defender against apoptotic death 1 n=2 Tax=Nicotiana suaveolens x Nicotiana tabacum RepID=Q9AVB1_9SOLA	Ghi.3081.1.S1_s_at	| Symbols: ALDH11A3 | ALDH11A3; 3-chloroallyl aldehyde dehydrogenase/ glyceraldehyde-3-phosphate dehydrogenase (NADP+) | chr2:10327325-10329601 REVERSE	8.72917	8.71531	8.7904	6.77377	6.04694	8.13805	0.0455917	2.86732	1675	3.38394	down	6.98625	8.74496	1.06162	0.0399587
Ghi.4088.1.A1_x_at	| Symbols: SUF4 | SUF4 (suppressor of FRIGIDA4); DNA binding / protein heterodimerization/ protein homodimerization/ transcription factor | chr1:11040613-11043433 REVERSE	Ghi.3081.1.S1_s_at	NADP-dependent glyceraldehyde-3-phosphate dehydrogenase n=7 Tax=Poaceae RepID=GAPN_WHEAT	7.21536	7.09045	7.12385	5.66529	5.3732	6.76254	0.0464486	2.84887	1727	2.31264	down	5.93368	7.14322	0.732524	0.0646701
Ghi.4108.4.A1_s_at	| Symbols: SUF4 | SUF4 (suppressor of FRIGIDA4); DNA binding / protein heterodimerization/ protein homodimerization/ transcription factor | chr1:11040613-11043433 REVERSE	Ghi.3081.1.S1_s_at	Os08g0440800 [Oryza sativa (japonica cultivar-group)]	4.03594	3.99227	4.24994	2.07674	3.37249	3.21183	0.0440333	2.90192	1595	2.30649	down	2.88702	4.09272	0.706302	0.137901
Ghi.4112.1.S1_s_at	| Symbols: | U2 snRNP auxiliary factor large subunit, putative | chr1:22424008-22427806 FORWARD	Ghi.3135.1.S1_at	| Symbols: NRT1.5 | NRT1.5 (NITRATE TRANSPORTER 1.5); nitrate transmembrane transporter/ transporter | chr1:11715337-11719807 REVERSE	8.19341	7.99317	7.97849	4.57433	4.67757	7.29296	0.0465378	2.84698	1735	5.81618	down	5.51495	8.05502	1.54066	0.120068
Ghi.4158.2.S1_s_at	Grr1, plant, putative n=1 Tax=Ricinus communis RepID=B9RP47_RICCO	Ghi.316.2.S1_s_at	| Symbols: LOS1 | LOS1; copper ion binding / translation elongation factor/ translation factor, nucleic acid binding | chr1:20968245-20971077 REVERSE	7.7573	7.65508	7.57789	3.2781	3.18904	6.50394	0.0376841	3.0593	1303	10.1242	down	4.32369	7.66342	1.88867	0.0899925
Ghi.4213.1.S1_s_at	| Symbols: | nucleoporin interacting component family protein | chr2:17350419-17354997 REVERSE	Ghi.316.2.S1_s_at	Elongation factor 2 n=17 Tax=Magnoliophyta RepID=EF2_BETVU	5.58336	5.51914	5.79584	4.23265	4.7151	4.76819	0.00502472	5.58995	202	2.08609	down	4.57198	5.63278	0.295066	0.144819
Ghi.4284.1.S1_at	| Symbols: | nucleoporin interacting component family protein | chr2:17350419-17354997 REVERSE	Ghi.3264.1.S1_s_at	| Symbols: ATAF1, ANAC002 | ATAF1; transcription activator/ transcription factor | chr1:268471-269514 FORWARD	4.65363	4.60704	4.92633	3.21619	3.95158	3.96746	0.0189587	3.80886	655	2.02407	down	3.71174	4.729	0.429235	0.172474
Ghi.4358.1.A1_at	| Symbols: | nucleoporin interacting component family protein | chr2:17350419-17354997 REVERSE	Ghi.3264.1.S1_s_at	NAC domain protein NAC2 n=1 Tax=Gossypium hirsutum RepID=C0J1R2_GOSHI	8.45873	8.46972	8.4887	6.06817	6.81552	7.54836	0.0177203	3.88802	624	3.1639	down	6.81068	8.47238	0.740107	0.0151629
Ghi.442.1.S1_at	Potassium channel SKOR, putative n=1 Tax=Ricinus communis RepID=B9T5D2_RICCO	Ghi.3264.1.S1_s_at	NAC domain protein, IPR003441 [Populus trichocarpa]	6.10336	6.15506	6.28894	4.7664	4.79205	5.76424	0.0320516	3.2275	1086	2.10657	down	5.10756	6.18246	0.56884	0.0957739
Ghi.444.1.S1_at	Putative uncharacterized protein n=1 Tax=Ricinus communis RepID=B9S483_RICCO	Ghi.3292.2.S1_at	| Symbols: | binding | chr2:12682309-12684745 REVERSE	5.3444	5.35189	5.61185	3.37213	3.28956	4.92995	0.0437959	2.90731	1586	2.9735	down	3.86388	5.43604	0.924163	0.152297
Ghi.4450.1.A1_at	Putative uncharacterized protein n=1 Tax=Vitis vinifera RepID=A5C0H0_VITVI	Ghi.3292.3.S1_at	| Symbols: | binding | chr2:12682309-12684745 REVERSE	9.21471	9.26232	9.19557	7.6951	7.739	8.64049	0.0177661	3.88498	625	2.29634	down	8.02486	9.2242	0.533598	0.0343683
Ghi.4495.1.A1_s_at	Putative uncharacterized protein n=1 Tax=Vitis vinifera RepID=A5C0H0_VITVI	Ghi.3309.1.S1_at	| Symbols: | aldo/keto reductase family protein | chr1:22349892-22351668 REVERSE	7.65769	7.59249	7.76636	4.52275	5.01724	6.82127	0.0339342	3.16765	1148	4.65387	down	5.45375	7.67218	1.20984	0.0878381
Ghi.4497.1.S1_at	Calmodulin-related protein n=2 Tax=Eukaryota RepID=CALM3_PETHY	Ghi.3309.1.S1_at	Aldo/keto reductase, putative n=1 Tax=Ricinus communis RepID=B9REQ1_RICCO	10.5322	10.4498	10.439	8.50312	8.71154	9.50809	0.00702795	5.09071	285	2.96097	down	8.90758	10.4737	0.530391	0.0509855
Ghi.4510.1.S1_at	Calmodulin-related protein n=2 Tax=Eukaryota RepID=CALM3_PETHY	Ghi.3312.4.A1_at	| Symbols: | RNA recognition motif (RRM)-containing protein | chr5:3081646-3085179 REVERSE	7.43448	7.53638	7.50341	5.62432	6.04694	6.53448	0.00578444	5.3759	235	2.68114	down	6.06858	7.49142	0.455465	0.051997
Ghi.4512.1.A1_x_at	| Symbols: BEN1 | BEN1; binding / catalytic/ coenzyme binding / oxidoreductase, acting on CH-OH group of donors | chr2:18703960-18706235 REVERSE	Ghi.3312.4.A1_at	Putative splicing factor (Fragment) n=1 Tax=Cicer arietinum RepID=Q9FT01_CICAR	8.01686	8.01079	7.9992	6.15272	6.99869	7.05994	0.0122145	4.34399	451	2.41468	down	6.73712	8.00895	0.50703	0.00897039
Ghi.4543.1.A1_s_at	Putative uncharacterized protein n=1 Tax=Ricinus communis RepID=B9SME8_RICCO	Ghi.3442.2.S1_at	| Symbols: | unknown protein | chr1:1457172-1458531 REVERSE	7.88022	7.98208	8.07827	6.41361	6.74803	7.62867	0.0458217	2.86233	1687	2.07065	down	6.93011	7.98019	0.627661	0.0990414
Ghi.4596.1.A1_s_at	Putative uncharacterized protein n=1 Tax=Ricinus communis RepID=B9SME8_RICCO	Ghi.3444.2.S1_at	| Symbols: | unknown protein | chr5:18663075-18664629 REVERSE	8.62223	8.4963	8.37463	6.622	7.09133	8.04243	0.0424359	2.93889	1521	2.3715	down	7.25192	8.49772	0.723704	0.123807
Ghi.4616.2.S1_x_at	Cysteine synthase n=3 Tax=core eudicotyledons RepID=A9PA30_POPTR	Ghi.3444.2.S1_at	28 kDa heat-and acid-stable phosphoprotein, putative n=1 Tax=Ricinus communis RepID=B9S940_RICCO	9.36304	9.41082	9.38265	6.54359	6.68841	8.79509	0.0484308	2.80769	1830	4.12144	down	7.34236	9.38551	1.26018	0.0240144
Ghi.4621.1.S1_x_at	actin 9 [Populus trichocarpa]	Ghi.3549.2.S1_s_at	| Symbols: FPS2 | FPS2 (FARNESYL DIPHOSPHATE SYNTHASE 2); dimethylallyltranstransferase/ geranyltranstransferase | chr4:9648743-9650865 REVERSE	10.9277	10.8704	10.7936	9.19298	9.4444	10.3046	0.0229386	3.59114	780	2.32399	down	9.64731	10.8639	0.582911	0.067292
Ghi.4635.1.A1_x_at	actin 9 [Populus trichocarpa]	Ghi.3549.2.S1_s_at	Farnesyl pyrophosphate synthase n=1 Tax=Gossypium arboreum RepID=O04838_GOSAR	7.49055	7.3625	7.42114	4.74625	4.23438	6.09654	0.0125494	4.30966	464	5.2744	down	5.02572	7.42473	0.962028	0.0641014
Ghi.4741.1.S1_s_at	Chitinase-like protein n=3 Tax=Gossypium RepID=Q6JX04_GOSHI	Ghi.3558.1.A1_s_at	| Symbols: | lecithin:cholesterol acyltransferase family protein / LACT family protein | chr3:778767-781488 REVERSE	11.0484	10.9729	10.9609	8.7594	9.45079	10.4844	0.0465265	2.84722	1734	2.69297	down	9.56486	10.9941	0.868131	0.0474525
Ghi.4780.1.A1_s_at	| Symbols: DPE1 | DPE1 (DISPROPORTIONATING ENZYME); 4-alpha-glucanotransferase/ catalytic/ cation binding | chr5:25925373-25928788 REVERSE	Ghi.3760.1.S1_s_at	| Symbols: AVA-P2, AVA-2PE, ATVHA-C2 | AVA-P2; ATPase/ proton-transporting ATPase, rotational mechanism | chr1:6913317-6914322 FORWARD	10.2528	10.2358	10.3545	6.5016	5.76202	9.21463	0.041047	2.97239	1461	8.70367	down	7.15942	10.281	1.81788	0.0641927
Ghi.4794.1.A1_x_at	| Symbols: DPE1 | DPE1 (DISPROPORTIONATING ENZYME); 4-alpha-glucanotransferase/ catalytic/ cation binding | chr5:25925373-25928788 REVERSE	Ghi.3815.1.A1_at	| Symbols: WRKY15 | WRKY15; calmodulin binding / transcription factor | chr2:9924998-9926154 FORWARD	7.96637	7.98078	7.6454	5.8955	5.19696	7.27505	0.0484194	2.80792	1828	3.34424	down	6.12251	7.86418	1.05748	0.189609
Ghi.4812.1.A1_s_at	| Symbols: | unknown protein | chr4:5255384-5256525 REVERSE	Ghi.3921.1.S1_s_at	| Symbols: | binding | chr3:1326289-1329132 FORWARD	9.10335	9.03671	8.93428	6.26787	6.84075	8.33037	0.0381686	3.04623	1332	3.67681	down	7.14633	9.02478	1.06467	0.0851609
Ghi.4827.1.S1_s_at	Alpha-soluble nsf attachment protein, putative n=1 Tax=Ricinus communis RepID=B9S4A1_RICCO	Ghi.3932.1.S1_at	Zinc finger protein, putative n=1 Tax=Ricinus communis RepID=B9REY7_RICCO	8.20869	8.14588	8.21777	5.15459	4.07161	7.29109	0.0469624	2.83801	1757	6.43089	down	5.50576	8.19078	1.63821	0.0391497
Ghi.4834.1.A1_at	| Symbols: | helicase domain-containing protein / pentatricopeptide (PPR) repeat-containing protein | chr1:4322913-4326197 REVERSE	Ghi.3964.1.A1_s_at	| Symbols: SUS1, ASUS1, atsus1 | SUS1 (SUCROSE SYNTHASE 1); UDP-glycosyltransferase/ sucrose synthase | chr5:7050599-7054032 REVERSE	4.22053	4.15528	4.17661	2.49788	2.3213	3.55085	0.0222052	3.62769	755	2.6283	down	2.79001	4.18414	0.6648	0.0332676
Ghi.4840.1.A1_at	Initiation factor 5a, putative n=1 Tax=Ricinus communis RepID=B9RCY4_RICCO	Ghi.3964.1.A1_s_at	hypothetical protein POPTRDRAFT_826368 [Populus trichocarpa]	10.3253	10.3001	10.4122	8.35521	8.3254	9.04752	0.0017555	7.42586	85	3.41011	down	8.57604	10.3459	0.408586	0.0588525
Ghi.4881.2.S1_x_at	60S ribosomal protein L38 n=2 Tax=Solanum RepID=RL38_SOLLC	Ghi.3964.1.A1_s_at	Sucrose synthase n=3 Tax=eurosids II RepID=Q9XGB7_GOSHI	11.1947	11.1868	11.2403	8.59028	8.64691	10.5964	0.0430406	2.92471	1545	3.80893	down	9.27786	11.2072	1.14224	0.0288622
Ghi.4960.1.A1_s_at	unknown protein [Arabidopsis thaliana]	Ghi.3999.1.S1_at	| Symbols: DAD2 | DAD2 (DEFENDER AGAINST CELL DEATH 2) | chr2:14921587-14922657 FORWARD	7.10833	7.13036	7.08852	4.88399	4.22879	5.94903	0.0140861	4.16517	511	4.25296	down	5.0206	7.10907	0.868219	0.0209323
Ghi.4960.2.A1_s_at	Fad NAD binding oxidoreductases, putative n=1 Tax=Ricinus communis RepID=B9RPI1_RICCO	Ghi.3999.1.S1_at	Homolog of defender against apoptotic death 1 n=2 Tax=Nicotiana suaveolens x Nicotiana tabacum RepID=Q9AVB1_9SOLA	7.42508	7.40346	7.30043	6.30738	5.19349	5.99465	0.00984188	4.6253	373	2.91699	down	5.83184	7.37632	0.574518	0.0666104
Ghi.4970.2.S1_s_at	RPS15A (RIBOSOMAL PROTEIN S15A); structural constituent of ribosome [Arabidopsis thaliana]	Ghi.4088.1.A1_x_at	| Symbols: SUF4 | SUF4 (suppressor of FRIGIDA4); DNA binding / protein heterodimerization/ protein homodimerization/ transcription factor | chr1:11040613-11043433 REVERSE	11.1764	11.1378	11.2414	9.78467	9.18037	10.6465	0.036841	3.08252	1270	2.48746	down	9.87053	11.1852	0.736848	0.0523648
Ghi.4994.1.A1_s_at	RPS15A (RIBOSOMAL PROTEIN S15A); structural constituent of ribosome [Arabidopsis thaliana]	Ghi.4112.1.S1_s_at	| Symbols: | U2 snRNP auxiliary factor large subunit, putative | chr1:22424008-22427806 FORWARD	7.25303	7.41164	7.4043	4.06232	4.18758	6.47065	0.0354384	3.12257	1218	5.46218	down	4.90685	7.35632	1.35574	0.0895297
Ghi.5090.1.A1_s_at	| Symbols: | UDP-glucoronosyl/UDP-glucosyl transferase family protein | chr2:12874706-12876122 FORWARD	Ghi.4158.2.S1_s_at	| Symbols: EBF1, FBL6 | EBF1 (EIN3-BINDING F BOX PROTEIN 1); protein binding / ubiquitin-protein ligase | chr2:10848018-10850275 REVERSE	5.4858	5.42797	5.43673	2.86666	3.38832	4.7043	0.0303566	3.28504	1034	3.47515	down	3.65309	5.45017	0.947002	0.031173
Ghi.5124.1.S1_x_at	| Symbols: | 60S ribosomal protein L35a (RPL35aC) | chr1:27928415-27929466 REVERSE	Ghi.4158.2.S1_s_at	ein3-binding f-box protein 3 [Populus trichocarpa]	10.3925	10.2925	10.2752	8.71804	8.46415	9.68717	0.0219289	3.64184	742	2.57328	down	8.95645	10.3201	0.645431	0.0633196
Ghi.5141.1.S1_s_at	Elongation factor 1-alpha n=1 Tax=Arabidopsis thaliana RepID=Q9LN13_ARATH	Ghi.4158.2.S1_s_at	Grr1, plant, putative n=1 Tax=Ricinus communis RepID=B9RP47_RICCO	11.6179	11.5619	11.6747	9.7517	10.1266	10.6667	0.00581252	5.36866	237	2.70664	down	10.1817	11.6182	0.460006	0.0563804
Ghi.516.1.S1_s_at	Elongation factor 1-alpha n=1 Tax=Arabidopsis thaliana RepID=Q9LN13_ARATH	Ghi.4213.1.S1_s_at	| Symbols: | nucleoporin interacting component family protein | chr2:17350419-17354997 REVERSE	7.72725	7.80492	7.8074	4.98543	4.51588	6.39533	0.011797	4.38844	438	5.58276	down	5.29888	7.77986	0.978145	0.045576
Ghi.5196.1.A1_s_at	vesicle-associated membrane protein 725 [Zea mays]	Ghi.442.1.S1_at	| Symbols: SKOR | SKOR; cyclic nucleotide binding / inward rectifier potassium channel/ outward rectifier potassium channel | chr3:619701-623473 REVERSE	6.39453	5.97036	6.2622	4.30899	4.98594	5.64064	0.03828	3.04326	1337	2.34648	down	4.97853	6.20903	0.665856	0.217027
Ghi.5206.1.S1_at	| Symbols: | unknown protein | chr5:17114640-17115356 FORWARD	Ghi.442.1.S1_at	Potassium channel SKOR, putative n=1 Tax=Ricinus communis RepID=B9T5D2_RICCO	4.84207	4.95208	4.79933	2.51728	2.56295	3.70579	0.00778658	4.94542	302	3.82594	down	2.92868	4.86449	0.673391	0.0788026
Ghi.5218.1.A1_at	| Symbols: | unknown protein | chr5:17114640-17115356 FORWARD	Ghi.444.1.S1_at	| Symbols: | unknown protein | chr2:16867385-16868961 FORWARD	7.81018	7.95792	8.03351	4.02177	6.02914	6.72013	0.0447232	2.88643	1625	5.07541	down	5.59035	7.93387	1.40168	0.11359
Ghi.5220.2.A1_at	| Symbols: | unknown protein | chr5:17114640-17115356 FORWARD	Ghi.444.1.S1_at	Putative uncharacterized protein n=1 Tax=Ricinus communis RepID=B9S483_RICCO	7.50446	7.5984	7.50262	5.97166	5.92138	7.0966	0.0351472	3.13112	1206	2.30583	down	6.32988	7.53516	0.664476	0.0547766
Ghi.5255.1.A1_at	| Symbols: | transcription factor | chr1:16622244-16624385 REVERSE	Ghi.4450.1.A1_at	| Symbols: VMA10, AVMA10 | VMA10 (VACUOLAR MEMBRANE ATPASE 10); hydrogen ion transporting ATP synthase, rotational mechanism | chr3:150265-150922 REVERSE	6.99013	6.94844	7.00593	4.35836	3.99785	6.29334	0.0422517	2.94326	1510	4.28209	down	4.88318	6.9815	1.23446	0.0296961
Ghi.530.1.S1_at	| Symbols: | transcription factor | chr1:16622244-16624385 REVERSE	Ghi.4450.1.A1_at	Putative uncharacterized protein n=1 Tax=Vitis vinifera RepID=A5C0H0_VITVI	7.48257	7.38125	7.52236	6.16033	6.13882	6.89743	0.0136469	4.20445	499	2.08956	down	6.39886	7.46206	0.431907	0.0727572
Ghi.5305.1.A1_at	| Symbols: | transcription factor | chr1:16622244-16624385 REVERSE	Ghi.4497.1.S1_at	| Symbols: CAM7 | CAM7 (CALMODULIN 7); calcium ion binding | chr3:15664619-15666355 REVERSE	9.17277	9.19945	9.20722	7.71218	7.15817	8.3668	0.0143544	4.1419	522	2.72721	down	7.74572	9.19315	0.605014	0.0180714
Ghi.5318.2.S1_at	3-isopropylmalate dehydratase, putative n=1 Tax=Ricinus communis RepID=B9SXE3_RICCO	Ghi.4497.1.S1_at	Calmodulin-related protein n=2 Tax=Eukaryota RepID=CALM3_PETHY	7.88252	7.81904	7.83593	6.53768	6.34727	7.42176	0.0314351	3.248	1066	2.10954	down	6.7689	7.84583	0.573348	0.032878
Ghi.533.1.S1_s_at	3-isopropylmalate dehydratase, putative n=1 Tax=Ricinus communis RepID=B9SXE3_RICCO	Ghi.4512.1.A1_x_at	| Symbols: BEN1 | BEN1; binding / catalytic/ coenzyme binding / oxidoreductase, acting on CH-OH group of donors | chr2:18703960-18706235 REVERSE	9.49	9.36033	9.44054	5.92865	5.53459	8.54437	0.0431948	2.92113	1551	6.77905	down	6.6692	9.43029	1.63585	0.0654415
Ghi.5340.1.A1_s_at	Fiber protein Fb13 (Fragment) n=1 Tax=Gossypium barbadense RepID=Q8GT80_GOSBA	Ghi.4543.1.A1_s_at	| Symbols: | LOCATED IN: chloroplast; EXPRESSED IN: 24 plant structures; EXPRESSED DURING: 15 growth stages; CONTAINS InterPro DOMAIN/s: Ubiquitin system component Cue (InterPro:IPR003892); BEST Arabidopsis thaliana protein match is: unknown protein (TAIR	11.7424	11.6574	11.5276	9.60222	9.78332	11.1456	0.0405797	2.98396	1439	2.76141	down	10.1771	11.6425	0.84369	0.108189
Ghi.5376.1.A1_s_at	Synapse-associated protein, putative n=1 Tax=Ricinus communis RepID=B9SFN4_RICCO	Ghi.4543.1.A1_s_at	Putative uncharacterized protein n=1 Tax=Ricinus communis RepID=B9SME8_RICCO	8.32586	8.36659	8.36522	7.1955	5.6796	7.47974	0.0485706	2.80486	1836	2.96413	down	6.78495	8.35256	0.96775	0.0231288
Ghi.5410.1.S1_s_at	| Symbols: | unknown protein | chr5:26131448-26133062 FORWARD	Ghi.4616.2.S1_x_at	| Symbols: OASA1, CYTACS1, ATCYS-3A | OASA1 (O-ACETYLSERINE (THIOL) LYASE (OAS-TL) ISOFORM A1); cysteine synthase | chr4:8518209-8520050 REVERSE	7.75671	7.80119	7.70896	6.1354	6.27444	7.35692	0.0393695	3.01466	1384	2.24497	down	6.58892	7.75562	0.66873	0.0461213
Ghi.5474.1.S1_s_at	Putative uncharacterized protein n=1 Tax=Ricinus communis RepID=B9SPU3_RICCO	Ghi.4616.2.S1_x_at	Cysteine synthase n=3 Tax=core eudicotyledons RepID=A9PA30_POPTR	6.88486	6.85314	6.66672	3.78488	4.20209	6.13952	0.0453637	2.87229	1669	4.2656	down	4.70883	6.80157	1.25645	0.117863
Ghi.5489.1.S1_at	| Symbols: RPL18 | RPL18 (RIBOSOMAL PROTEIN L18); structural constituent of ribosome | chr3:1621511-1622775 FORWARD	Ghi.4621.1.S1_x_at	| Symbols: ACT2, ACT7 | ACT7 (ACTIN 7); structural constituent of cytoskeleton | chr5:3052809-3054220 FORWARD	8.21853	8.16469	8.10236	6.36966	6.44379	7.28925	0.00792131	4.92143	305	2.75291	down	6.7009	8.16186	0.510874	0.0581344
Ghi.5512.1.A1_s_at	| Symbols: RPL18 | RPL18 (RIBOSOMAL PROTEIN L18); structural constituent of ribosome | chr3:1621511-1622775 FORWARD	Ghi.4621.1.S1_x_at	Actin (Fragment) n=12 Tax=Eukaryota RepID=A9UAM8_9ROSA	11.128	11.0899	11.1897	8.9277	9.23031	10.675	0.0476142	2.82441	1785	2.87764	down	9.61099	11.1359	0.933767	0.0503777
Ghi.5522.1.A1_s_at	Putative uncharacterized protein n=1 Tax=Picea sitchensis RepID=B8LQM7_PICSI	Ghi.4621.1.S1_x_at	actin 9 [Populus trichocarpa]	10.2705	10.18	10.2373	8.35047	7.99846	9.61822	0.0330712	3.19458	1115	2.97639	down	8.65572	10.2293	0.851929	0.0457881
Ghi.5526.1.S1_x_at	60S ribosomal protein L8 n=19 Tax=Spermatophyta RepID=RL8_SOLLC	Ghi.4741.1.S1_s_at	| Symbols: | chitinase | chr3:5776663-5777886 REVERSE	10.1133	10.2372	10.1175	8.51731	8.62736	9.66168	0.0291609	3.32797	994	2.33036	down	8.93545	10.156	0.631337	0.0703147
Ghi.5529.2.S1_s_at	Dehydration-induced protein RD22-like protein 2 n=1 Tax=Gossypium arboreum RepID=Q6DUZ0_GOSAR	Ghi.4741.1.S1_s_at	Chitinase-like protein n=3 Tax=Gossypium RepID=Q6JX04_GOSHI	5.45232	5.57317	5.52679	3.14201	3.21994	4.93321	0.0402351	2.99259	1426	3.36913	down	3.76505	5.51743	1.0124	0.0609702
Ghi.5530.1.A1_s_at	Dehydration-induced protein RD22-like protein 2 n=1 Tax=Gossypium arboreum RepID=Q6DUZ0_GOSAR	Ghi.4780.1.A1_s_at	| Symbols: DPE1 | DPE1 (DISPROPORTIONATING ENZYME); 4-alpha-glucanotransferase/ catalytic/ cation binding | chr5:25925373-25928788 REVERSE	6.3238	6.15312	6.19307	4.08373	3.66267	5.66759	0.0459166	2.86028	1691	3.36824	down	4.47133	6.22333	1.05716	0.0892713
Ghi.5565.6.S1_s_at	Protein binding protein, putative n=1 Tax=Ricinus communis RepID=B9R9G5_RICCO	Ghi.4812.1.A1_s_at	| Symbols: | unknown protein | chr4:5255384-5256525 REVERSE	5.61534	5.78268	5.63849	4.3552	3.86358	5.11061	0.0279823	3.37237	958	2.35496	down	4.44313	5.67883	0.628149	0.0906715
Ghi.5609.1.A1_x_at	Protein binding protein, putative n=1 Tax=Ricinus communis RepID=B9R9G5_RICCO	Ghi.4827.1.S1_s_at	| Symbols: ALPHA-SNAP2, ASNAP | ALPHA-SNAP2 (ALPHA-SOLUBLE NSF ATTACHMENT PROTEIN 2); binding / soluble NSF attachment protein | chr3:20846119-20848213 REVERSE	5.97983	5.83795	5.77892	3.62778	3.39807	5.00207	0.0211916	3.68066	717	3.62067	down	4.00931	5.86557	0.867395	0.103264
Ghi.5625.1.A1_s_at	A/G-specific adenine glycosylase muty, putative n=1 Tax=Ricinus communis RepID=B9SF01_RICCO	Ghi.4827.1.S1_s_at	Alpha-soluble nsf attachment protein, putative n=1 Tax=Ricinus communis RepID=B9S4A1_RICCO	8.72665	8.73172	8.76545	6.89546	6.3094	7.03069	0.000842	9.00379	49	3.98917	down	6.74519	8.74127	0.383406	0.0210904
Ghi.5656.4.S1_at	| Symbols: | calmodulin-binding protein | chr5:25114988-25116967 FORWARD	Ghi.4834.1.A1_at	| Symbols: | helicase domain-containing protein / pentatricopeptide (PPR) repeat-containing protein | chr1:4322913-4326197 REVERSE	6.15878	6.35079	6.22096	4.87368	4.45968	5.81426	0.0419343	2.95084	1498	2.28834	down	5.0492	6.24351	0.694139	0.09797
Ghi.5674.1.A1_s_at	Putative uncharacterized protein n=2 Tax=Zea mays RepID=B6T5L1_MAIZE	Ghi.4840.1.A1_at	| Symbols: EIF-5A, ELF5A-1, ATELF5A-1, EIF5A | ELF5A-1 (EUKARYOTIC ELONGATION FACTOR 5A-1); translation initiation factor | chr1:4773631-4774668 FORWARD	8.56824	8.44204	8.64915	5.88201	6.49872	7.89874	0.040318	2.99051	1431	3.46612	down	6.75982	8.55314	1.0334	0.104375
Ghi.5679.1.S1_s_at	Low molecular weight heat shock protein n=1 Tax=Gossypium hirsutum RepID=A8WCV3_GOSHI	Ghi.4840.1.A1_at	Initiation factor 5a, putative n=1 Tax=Ricinus communis RepID=B9RCY4_RICCO	11.2131	11.1319	11.207	9.19038	9.33067	9.63243	0.000173	13.5294	13	3.48096	down	9.38449	11.184	0.225888	0.0452296
Ghi.5720.1.A1_s_at	F-box family protein [Arabidopsis thaliana]	Ghi.4881.2.S1_x_at	| Symbols: | 60S ribosomal protein L38 (RPL38B) | chr3:21995897-21996742 REVERSE	7.22128	7.29283	7.21964	5.883	5.51121	6.53121	0.0132052	4.24552	482	2.41069	down	5.97514	7.24458	0.516208	0.0417917
Ghi.5762.1.S1_at	60S ribosomal protein L23A n=1 Tax=Fritillaria agrestis RepID=RL23A_FRIAG	Ghi.4881.2.S1_x_at	60S ribosomal protein L38 n=2 Tax=Solanum RepID=RL38_SOLLC	8.608	8.51354	8.55738	7.26727	6.56024	7.1697	0.00219032	7.00154	102	2.94971	down	6.99907	8.55964	0.383151	0.0472693
Ghi.5856.1.S1_s_at	Ubiquitin-conjugating enzyme E2 1 n=35 Tax=Embryophyta RepID=UBC1_ARATH	Ghi.4960.1.A1_s_at	| Symbols: | FUNCTIONS IN: molecular_function unknown; INVOLVED IN: biological_process unknown; LOCATED IN: cellular_component unknown; CONTAINS InterPro DOMAIN/s: Yippee-like protein (InterPro:IPR004910); BEST Arabidopsis thaliana protein match is: unkno	10.2143	10.1731	10.1233	8.72764	7.97774	9.66914	0.0481391	2.81362	1811	2.60037	down	8.79151	10.1702	0.847509	0.0455433
Ghi.5861.1.S1_s_at	Putative uncharacterized protein n=1 Tax=Picea sitchensis RepID=B8LQU4_PICSI	Ghi.4960.1.A1_s_at	Fad NAD binding oxidoreductases, putative n=1 Tax=Ricinus communis RepID=B9RPI1_RICCO	6.20381	6.35198	6.36365	5.07558	5.33928	5.47014	0.00134348	7.96916	66	2.01598	down	5.295	6.30648	0.200972	0.0891032
Ghi.5902.2.A1_at	Os11g0174000 [Oryza sativa (japonica cultivar-group)]	Ghi.4960.1.A1_s_at	unknown protein [Arabidopsis thaliana]	7.85163	7.65572	7.71238	4.32169	5.49402	6.92273	0.0457407	2.86408	1683	4.47049	down	5.57948	7.73991	1.30262	0.100816
Ghi.5947.1.S1_s_at	| Symbols: | cytochrome c biogenesis protein family | chr5:22051097-22053923 FORWARD	Ghi.4960.2.A1_s_at	| Symbols: | FUNCTIONS IN: molecular_function unknown; INVOLVED IN: biological_process unknown; LOCATED IN: cellular_component unknown; CONTAINS InterPro DOMAIN/s: Yippee-like protein (InterPro:IPR004910); BEST Arabidopsis thaliana protein match is: unkno	6.35814	6.50668	6.45936	3.08283	3.21015	5.34223	0.0250972	3.49113	864	5.90931	down	3.8784	6.44139	1.26931	0.0758796
Ghi.5997.1.A1_at	| Symbols: | unknown protein | chr1:10136376-10139082 REVERSE	Ghi.4960.2.A1_s_at	Fad NAD binding oxidoreductases, putative n=1 Tax=Ricinus communis RepID=B9RPI1_RICCO	5.1549	4.9775	5.02408	3.35069	4.38389	3.91741	0.0183006	3.85013	640	2.24726	down	3.88399	5.05216	0.51741	0.0919752
Ghi.6020.1.A1_s_at	| Symbols: | protein kinase, putative | chr4:10454770-10457468 REVERSE	Ghi.4970.2.S1_s_at	| Symbols: | 40S ribosomal protein S15A (RPS15aF) | chr5:24112499-24113084 REVERSE	10.2234	10.2082	10.2267	8.25709	8.03413	9.6933	0.0400817	2.99646	1422	2.94433	down	8.6615	10.2194	0.900486	0.00987089
Ghi.6033.1.S1_s_at	| Symbols: | protein kinase, putative | chr4:10454770-10457468 REVERSE	Ghi.4970.2.S1_s_at	40S ribosomal protein S15a-4 n=17 Tax=Magnoliophyta RepID=R15A4_ARATH	8.82641	8.78571	8.78765	7.07378	6.36716	8.1678	0.0381049	3.04794	1329	3.02515	down	7.20292	8.79992	0.907239	0.0229609
Ghi.6076.1.S1_s_at	| Symbols: BPS1 | BPS1 (BYPASS 1) | chr1:200526-201575 FORWARD	Ghi.4970.2.S1_s_at	RPS15A (RIBOSOMAL PROTEIN S15A); structural constituent of ribosome [Arabidopsis thaliana]	10.5341	10.5526	10.5967	7.7941	7.69703	9.96204	0.0484177	2.80795	1827	4.21851	down	8.48439	10.5611	1.2806	0.0321946
Ghi.6206.1.S1_at	| Symbols: BPS1 | BPS1 (BYPASS 1) | chr1:200526-201575 FORWARD	Ghi.5090.1.A1_s_at	| Symbols: | UDP-glucoronosyl/UDP-glucosyl transferase family protein | chr2:12874706-12876122 FORWARD	5.90149	5.62751	5.93557	4.69478	4.2967	5.31607	0.0280311	3.37048	959	2.07389	down	4.76918	5.82152	0.513739	0.168882
Ghi.6255.1.S1_at	| Symbols: ARP1, RPL3A | ARP1 (ARABIDOPSIS RIBOSOMAL PROTEIN 1); structural constituent of ribosome | chr1:16266992-16268631 FORWARD	Ghi.5124.1.S1_x_at	| Symbols: | 60S ribosomal protein L35a (RPL35aC) | chr1:27928415-27929466 REVERSE	9.7349	9.69779	9.81152	7.865	8.05086	9.27978	0.038715	3.03172	1352	2.54827	down	8.39855	9.74807	0.768807	0.0579981
Ghi.6296.1.A1_s_at	Heme oxygenase 1 n=1 Tax=Solanum lycopersicum RepID=Q94FW7_SOLLC	Ghi.5141.1.S1_s_at	| Symbols: | elongation factor 1-alpha / EF-1-alpha | chr5:24289226-24290675 FORWARD	7.76697	7.80676	7.7312	6.38954	6.03138	7.38341	0.0449644	2.88108	1646	2.24524	down	6.60144	7.76831	0.700481	0.0377965
Ghi.6383.1.S1_s_at	Putative serine carboxypeptidase n=1 Tax=Gossypium hirsutum RepID=Q8VWQ0_GOSHI	Ghi.5141.1.S1_s_at	Elongation factor 1-alpha n=1 Tax=Arabidopsis thaliana RepID=Q9LN13_ARATH	8.75342	8.83339	8.79273	6.12524	5.69864	7.22254	0.0057748	5.3784	233	5.44288	down	6.34881	8.79318	0.786165	0.0399895
Ghi.6435.1.A1_at	Lysozyme n=1 Tax=Hevea brasiliensis RepID=CHLY_HEVBR	Ghi.5196.1.A1_s_at	vesicle-associated membrane protein 725 [Zea mays]	8.31191	8.35976	8.44507	3.53764	3.73701	6.90963	0.0289935	3.33414	987	12.5026	down	4.72809	8.37225	1.8919	0.0674558
Ghi.6467.1.S1_s_at	Lysozyme n=1 Tax=Hevea brasiliensis RepID=CHLY_HEVBR	Ghi.5206.1.S1_at	| Symbols: | unknown protein | chr5:17114640-17115356 FORWARD	7.15466	7.24718	7.1938	5.45645	5.41372	6.63077	0.0268981	3.41521	929	2.57559	down	5.83365	7.19855	0.69066	0.0464427
Ghi.6486.1.S1_s_at	Thylakoid membrane phosphoprotein 14 kDa, chloroplast, putative n=1 Tax=Ricinus communis RepID=B9RE13_RICCO	Ghi.5255.1.A1_at	| Symbols: | transcription factor | chr1:16622244-16624385 REVERSE	7.26608	7.14969	7.10306	3.12125	5.79606	3.6859	0.021876	3.64458	738	7.84556	down	4.20107	7.17295	1.40986	0.0839632
Ghi.6492.1.S1_s_at	aquaporin, MIP family, PIP subfamily [Populus trichocarpa]	Ghi.5318.2.S1_at	| Symbols: | aconitase C-terminal domain-containing protein | chr2:17918957-17919712 FORWARD	10.1481	10.0711	10.0043	8.15914	7.92738	9.61174	0.0462581	2.85294	1711	2.84499	down	8.56609	10.0745	0.91295	0.0719352
Ghi.6497.1.S1_at	| Symbols: MVD1, ATMVD1 | MVD1 (MEVALONATE DIPHOSPHATE DECARBOXYLASE 1); diphosphomevalonate decarboxylase/ protein homodimerization | chr2:16180918-16183785 REVERSE	Ghi.5318.2.S1_at	3-isopropylmalate dehydratase, putative n=1 Tax=Ricinus communis RepID=B9SXE3_RICCO	7.42324	7.74037	7.86303	5.94881	6.04694	7.25891	0.0464063	2.84978	1724	2.39052	down	6.41822	7.67555	0.729708	0.226946
Ghi.6521.1.S1_at	Endochitinase 1 n=3 Tax=Gossypium hirsutum RepID=CHI1_GOSHI	Ghi.5340.1.A1_s_at	| Symbols: IQD13 | IQD13 (IQ-domain 13); calmodulin binding | chr3:22049572-22051479 FORWARD	8.12547	7.99616	8.08561	6.20423	6.74803	7.44977	0.0249269	3.49864	855	2.40894	down	6.80068	8.06908	0.624438	0.0662205
Ghi.653.1.S1_s_at	cellulose synthase [Populus trichocarpa]	Ghi.5340.1.A1_s_at	Fiber protein Fb13 (Fragment) n=1 Tax=Gossypium barbadense RepID=Q8GT80_GOSBA	10.2693	10.1004	10.1608	8.38672	8.69469	9.77659	0.0447919	2.8849	1633	2.3362	down	8.95267	10.1768	0.729967	0.0856155
Ghi.6540.1.S1_s_at	cellulose synthase [Populus trichocarpa]	Ghi.5376.1.A1_s_at	Synapse-associated protein, putative n=1 Tax=Ricinus communis RepID=B9SFN4_RICCO	10.7589	10.811	10.884	9.4257	9.14243	9.53683	0.000296	11.7961	26	2.73141	down	9.36832	10.818	0.203361	0.0628647
Ghi.6583.1.S1_s_at	cellulose synthase [Populus trichocarpa]	Ghi.5410.1.S1_s_at	| Symbols: | unknown protein | chr5:26131448-26133062 FORWARD	9.28532	9.16142	9.14719	5.54295	7.14891	8.25355	0.048226	2.81185	1815	4.64658	down	6.98181	9.19797	1.363	0.0759769
Ghi.6592.1.A1_x_at	| Symbols: AGD11 | AGD11 (ARF-GAP domain 11); calcium ion binding | chr3:2391189-2391650 FORWARD	Ghi.5474.1.S1_s_at	| Symbols: | CBS domain-containing protein / octicosapeptide/Phox/Bemp1 (PB1) domain-containing protein | chr3:19634866-19636536 FORWARD	8.258	8.07086	8.31317	5.83385	6.0738	7.52718	0.0313739	3.25006	1065	3.33049	down	6.47828	8.21401	0.916261	0.127007
Ghi.6716.1.A1_s_at	Zinc binding dehydrogenase, putative n=1 Tax=Ricinus communis RepID=B9SW66_RICCO	Ghi.5474.1.S1_s_at	Putative uncharacterized protein n=1 Tax=Ricinus communis RepID=B9SPU3_RICCO	6.39947	6.45512	6.47622	4.6143	4.85234	5.52322	0.00609217	5.29878	245	2.72637	down	4.99662	6.4436	0.471321	0.0396471
Ghi.6733.1.S1_s_at	| Symbols: | regulator of chromosome condensation (RCC1) family protein | chr5:5240860-5243308 REVERSE	Ghi.5489.1.S1_at	| Symbols: RPL18 | RPL18 (RIBOSOMAL PROTEIN L18); structural constituent of ribosome | chr3:1621511-1622775 FORWARD	7.42282	7.42115	7.47452	5.16481	4.65876	6.69283	0.0341177	3.16203	1162	3.8212	down	5.50547	7.43949	1.05896	0.0303404
Ghi.6736.1.A1_s_at	| Symbols: | regulator of chromosome condensation (RCC1) family protein | chr5:5240860-5243308 REVERSE	Ghi.5522.1.A1_s_at	| Symbols: | 60S acidic ribosomal protein P1 (RPP1A) | chr1:50284-50954 REVERSE	6.50547	6.52007	6.502	5.45419	4.86572	5.3301	0.00195823	7.21356	94	2.44954	down	5.21667	6.50918	0.310197	0.00959272
Ghi.6772.1.A1_at	Putative uncharacterized protein n=1 Tax=Ricinus communis RepID=B9RLT9_RICCO	Ghi.5522.1.A1_s_at	Putative uncharacterized protein n=1 Tax=Picea sitchensis RepID=B8LQM7_PICSI	5.90272	6.01367	6.02426	3.79983	3.925	4.70723	0.00304734	6.4077	130	3.57068	down	4.14402	5.98022	0.491751	0.0673242
Ghi.6786.1.S1_at	leucine-rich repeat family protein / protein kinase family protein n=1 Tax=Arabidopsis thaliana RepID=UPI0000048714	Ghi.5526.1.S1_x_at	| Symbols: | 60S ribosomal protein L8 (RPL8C) | chr4:17097613-17098656 FORWARD	5.49554	5.48507	5.40082	3.66748	3.79887	5.0339	0.0413292	2.96548	1473	2.45161	down	4.16675	5.46048	0.753843	0.0519304
Ghi.6836.1.S1_s_at	| Symbols: THIC | THIC (ThiaminC); ADP-ribose pyrophosphohydrolase/ catalytic/ iron-sulfur cluster binding | chr2:12667395-12669569 FORWARD	Ghi.5526.1.S1_x_at	60S ribosomal protein L8 n=19 Tax=Spermatophyta RepID=RL8_SOLLC	9.58832	9.63094	9.72611	7.08556	6.22001	8.29564	0.0153775	4.05773	555	5.45678	down	7.2004	9.64845	1.04257	0.0705437
Ghi.6891.1.S1_at	| Symbols: | polcalcin, putative / calcium-binding pollen allergen, putative | chr1:8723893-8724453 REVERSE	Ghi.5529.2.S1_s_at	| Symbols: RD22 | RD22; nutrient reservoir | chr5:8914498-8916684 REVERSE	11.7343	11.6963	11.6639	9.79645	9.50673	10.8092	0.0136922	4.20033	502	3.16164	down	10.0375	11.6981	0.683889	0.0352285
Ghi.6904.1.A1_s_at	| Symbols: | transmembrane protein, putative | chr5:7946563-7950041 FORWARD	Ghi.5529.2.S1_s_at	Dehydration-induced protein RD22-like protein 2 n=1 Tax=Gossypium arboreum RepID=Q6DUZ0_GOSAR	8.75817	8.69702	8.64825	7.03172	6.9888	8.32376	0.0462423	2.85328	1709	2.38345	down	7.44809	8.70115	0.758656	0.0550763
Ghi.7066.1.S1_at	Putative uncharacterized protein n=1 Tax=Ricinus communis RepID=B9R8E8_RICCO	Ghi.5565.6.S1_s_at	| Symbols: ATBAG1 | ATBAG1 (ARABIDOPSIS THALIANA BCL-2-ASSOCIATED ATHANOGENE 1); protein binding | chr5:21152449-21153741 REVERSE	7.58959	7.70056	7.58553	5.97558	5.83103	7.22734	0.0450909	2.87828	1652	2.42936	down	6.34465	7.62523	0.767838	0.0652729
Ghi.710.1.S1_s_at	Senescence-associated protein (SAG29) n=2 Tax=Arabidopsis thaliana RepID=Q8LAG0_ARATH	Ghi.5565.6.S1_s_at	Protein binding protein, putative n=1 Tax=Ricinus communis RepID=B9R9G5_RICCO	6.77623	6.79537	6.95398	4.97788	4.3604	4.05285	0.00102174	8.56207	55	5.19869	down	4.46371	6.84186	0.471086	0.0975692
Ghi.7106.1.A1_at	Senescence-associated protein (SAG29) n=2 Tax=Arabidopsis thaliana RepID=Q8LAG0_ARATH	Ghi.5625.1.A1_s_at	| Symbols: | hydrolase | chr1:17417623-17419296 FORWARD	6.81271	6.81325	6.77075	4.30898	4.56924	6.30203	0.0498603	2.77918	1899	3.33762	down	5.06008	6.7989	1.0834	0.0243866
Ghi.714.1.S1_s_at	Senescence-associated protein (SAG29) n=2 Tax=Arabidopsis thaliana RepID=Q8LAG0_ARATH	Ghi.5625.1.A1_s_at	A/G-specific adenine glycosylase muty, putative n=1 Tax=Ricinus communis RepID=B9SF01_RICCO	7.10395	7.02905	6.93935	4.37388	3.62967	6.25608	0.0441043	2.90031	1602	4.82626	down	4.75321	7.02412	1.35367	0.0824125
Ghi.7299.1.S1_s_at	Oligopeptide transporter, putative n=1 Tax=Ricinus communis RepID=B9SA63_RICCO	Ghi.5656.4.S1_at	| Symbols: | calmodulin-binding protein | chr5:25114988-25116967 FORWARD	8.34801	8.32503	8.22082	6.73754	5.94268	7.56341	0.0298944	3.30139	1018	2.92834	down	6.74787	8.29796	0.81041	0.067779
Ghi.7301.1.S1_s_at	| Symbols: | allyl alcohol dehydrogenase, putative | chr1:24371608-24373673 REVERSE	Ghi.5674.1.A1_s_at	| Symbols: | unknown protein | chr3:21404835-21405179 REVERSE	8.03369	8.02501	8.22778	5.24469	5.7565	7.3254	0.0343098	3.15618	1174	3.9631	down	6.10886	8.09549	1.08418	0.114646
Ghi.7383.1.S1_at	| Symbols: | clathrin adaptor complex small chain family protein | chr1:22448008-22449387 REVERSE	Ghi.5674.1.A1_s_at	hypothetical protein LOC100276139 [Zea mays]	6.30232	6.38974	6.26993	3.72666	3.62649	5.5961	0.0353778	3.12434	1217	4.01179	down	4.31642	6.32066	1.10937	0.0619736
Ghi.7391.1.S1_x_at	Acyl-[acyl-carrier-protein] desaturase, chloroplastic n=7 Tax=Magnoliophyta RepID=STAD_RICCO	Ghi.5674.1.A1_s_at	Putative uncharacterized protein n=2 Tax=Zea mays RepID=B6T5L1_MAIZE	11.9928	11.8954	11.8697	9.93314	9.94962	11.3998	0.0376814	3.05938	1302	2.81236	down	10.4275	11.9193	0.842064	0.0649307
Ghi.743.1.S1_at	Putative uncharacterized protein n=1 Tax=Ricinus communis RepID=B9RR72_RICCO	Ghi.5679.1.S1_s_at	| Symbols: | 17.6 kDa class I small heat shock protein (HSP17.6B-CI) | chr2:12633279-12633740 REVERSE	9.21492	9.22936	9.08892	6.54166	5.97897	3.12375	0.0200837	3.74214	686	15.5942	down	5.21479	9.17773	1.83262	0.0772534
Ghi.7464.1.S1_s_at	Polycomb group protein n=3 Tax=core eudicotyledons RepID=B9I7G3_POPTR	Ghi.5679.1.S1_s_at	Low molecular weight heat shock protein n=1 Tax=Gossypium hirsutum RepID=A8WCV3_GOSHI	7.35934	7.39632	7.4986	5.20011	5.18282	6.76269	0.0316441	3.24099	1076	3.2555	down	5.71521	7.41809	0.907188	0.0721368
Ghi.7471.1.S1_s_at	ATARD2; metal ion binding [Arabidopsis thaliana]	Ghi.5720.1.A1_s_at	| Symbols: | F-box family protein | chr5:15724860-15725618 FORWARD	9.596	9.5965	9.57537	7.44391	6.30428	8.78299	0.0440258	2.90209	1594	4.22484	down	7.51039	9.58929	1.24069	0.0120594
Ghi.7629.1.S1_s_at	Histone H4 n=4 Tax=Eukaryota RepID=B6U980_MAIZE	Ghi.5720.1.A1_s_at	F-box family protein [Arabidopsis thaliana]	10.7984	10.7422	10.5609	9.28229	9.10475	10.1898	0.0267935	3.41946	926	2.25776	down	9.52563	10.7005	0.582034	0.124093
Ghi.7635.1.S1_at	| Symbols: CID9 | CID9 (CTC-Interacting Domain 9); RNA binding / protein binding | chr3:4849788-4851601 FORWARD	Ghi.5762.1.S1_at	| Symbols: RPL23AB | RPL23AB (RIBOSOMAL PROTEIN L23AB); RNA binding / nucleotide binding / structural constituent of ribosome | chr3:20500667-20501519 FORWARD	5.71058	5.60967	5.58086	4.12555	3.45463	5.01442	0.0339951	3.16578	1157	2.70476	down	4.1982	5.6337	0.782427	0.0681153
Ghi.7646.1.S1_s_at	Xaa-pro dipeptidase, putative n=1 Tax=Ricinus communis RepID=B9RKB6_RICCO	Ghi.5762.1.S1_at	60S ribosomal protein L23A n=1 Tax=Fritillaria agrestis RepID=RL23A_FRIAG	8.06935	8.0021	8.15445	6.86191	6.62185	7.64701	0.0299485	3.29946	1021	2.04444	down	7.04359	8.0753	0.536187	0.076351
Ghi.766.1.S1_at	aquaporin, MIP family, PIP subfamily [Populus trichocarpa]	Ghi.5856.1.S1_s_at	| Symbols: ATUBC2, UBC2 | ATUBC2 (UBIQUITING-CONJUGATING ENZYME 2); ubiquitin-protein ligase | chr2:774271-775149 FORWARD	8.62971	8.78816	8.62483	6.94609	7.30298	7.92408	0.0113635	4.43664	422	2.44502	down	7.39105	8.6809	0.494904	0.0929211
Ghi.7661.1.S1_x_at	| Symbols: | dihydrolipoamide S-acetyltransferase, putative | chr3:4596240-4600143 FORWARD	Ghi.5856.1.S1_s_at	Ubiquitin-conjugating enzyme E2 1 n=35 Tax=Embryophyta RepID=UBC1_ARATH	5.48344	5.69198	5.4897	3.77655	3.49517	5.07936	0.0433169	2.9183	1559	2.70948	down	4.11702	5.55504	0.845196	0.118632
Ghi.7684.1.S1_at	T5E21.15 n=1 Tax=Arabidopsis thaliana RepID=Q9MA18_ARATH	Ghi.5861.1.S1_s_at	| Symbols: AVP1, ATAVP3, AVP-3 | AVP1; ATPase/ hydrogen-translocating pyrophosphatase | chr1:5399115-5402185 FORWARD	8.94498	8.87894	8.91592	6.30246	6.33011	8.24849	0.0387573	3.03061	1357	3.87159	down	6.96035	8.91328	1.11564	0.0330989
Ghi.7703.1.S1_at	| Symbols: | FUNCTIONS IN: molecular_function unknown; INVOLVED IN: biological_process unknown; LOCATED IN: cellular_component unknown; EXPRESSED IN: 22 plant structures; EXPRESSED DURING: 14 growth stages; CONTAINS InterPro DOMAIN/s: Uncharacterised cons	Ghi.5861.1.S1_s_at	Putative uncharacterized protein n=1 Tax=Picea sitchensis RepID=B8LQU4_PICSI	7.45355	7.05586	7.05909	5.93927	5.25066	6.60011	0.0375898	3.06187	1299	2.3941	down	5.93002	7.1895	0.674774	0.228681
Ghi.7710.1.S1_s_at	Elongation factor 1-beta, putative n=1 Tax=Ricinus communis RepID=B9RAH5_RICCO	Ghi.5902.2.A1_at	| Symbols: | coatomer beta subunit, putative / beta-coat protein, putative / beta-COP, putative | chr4:15269460-15272693 FORWARD	10.4332	10.4764	10.2523	8.11228	8.1424	9.90815	0.0494006	2.78824	1873	3.17404	down	8.72094	10.3873	1.02826	0.11889
Ghi.7718.1.S1_at	ATP citrate lyase n=10 Tax=Magnoliophyta RepID=Q9FGX1_ARATH	Ghi.5902.2.A1_at	Coatomer subunit beta, putative n=1 Tax=Ricinus communis RepID=B9RNM4_RICCO	5.60854	5.64961	5.70896	3.77332	3.89685	5.04095	0.0247513	3.50645	845	2.67338	down	4.23704	5.6557	0.698944	0.0504884
Ghi.7720.1.S1_at	Phd/F-box containing protein, putative n=1 Tax=Ricinus communis RepID=B9T560_RICCO	Ghi.5902.2.A1_at	Os11g0174000 [Oryza sativa (japonica cultivar-group)]	6.53208	6.48004	6.43898	5.25106	3.08995	4.49105	0.0252899	3.4827	872	4.61504	down	4.27735	6.4837	1.09629	0.0466605
Ghi.7732.1.S1_s_at	| Symbols: | peptidyl-prolyl cis-trans isomerase cyclophilin-type family protein | chr5:4162714-4164720 REVERSE	Ghi.5947.1.S1_s_at	| Symbols: | cytochrome c biogenesis protein family | chr5:22051097-22053923 FORWARD	7.53882	7.46104	7.38662	4.74891	4.57355	6.82003	0.0450188	2.87987	1649	4.23197	down	5.38083	7.46216	1.24947	0.076108
Ghi.7744.1.S1_x_at	Calmodulin binding protein, putative n=1 Tax=Ricinus communis RepID=B9R965_RICCO	Ghi.5997.1.A1_at	| Symbols: | unknown protein | chr1:10136376-10139082 REVERSE	7.30975	7.33071	7.05069	5.2154	5.66232	6.42078	0.0157092	4.03187	566	2.75913	down	5.76617	7.23038	0.609367	0.155972
Ghi.7754.1.A1_at	| Symbols: GRIK2, ATSNAK1 | GRIK2 (GEMINIVIRUS REP INTERACTING KINASE 2); kinase | chr5:24340135-24342356 FORWARD	Ghi.6020.1.A1_s_at	| Symbols: | protein kinase, putative | chr4:10454770-10457468 REVERSE	6.79345	6.70624	6.81259	4.90179	5.19538	6.27113	0.0345565	3.14872	1185	2.48743	down	5.4561	6.77076	0.720941	0.0566897
Ghi.7833.1.S1_at	| Symbols: EMB2083 | EMB2083 (embryo defective 2083); ATP binding / ATP-dependent peptidase/ ATPase/ metalloendopeptidase/ metallopeptidase/ nucleoside-triphosphatase/ nucleotide binding / serine-type endopeptidase | chr3:5521187-5524995 REVERSE	Ghi.6076.1.S1_s_at	| Symbols: BPS1 | BPS1 (BYPASS 1) | chr1:200526-201575 FORWARD	5.91029	5.98572	6.04342	3.9859	4.12192	5.51114	0.0421364	2.94601	1504	2.71351	down	4.53965	5.97981	0.844079	0.0667613
Ghi.7859.2.S1_at	Lon protease homolog n=1 Tax=Vitis vinifera RepID=A5BU86_VITVI	Ghi.6255.1.S1_at	| Symbols: ARP1, RPL3A | ARP1 (ARABIDOPSIS RIBOSOMAL PROTEIN 1); structural constituent of ribosome | chr1:16266992-16268631 FORWARD	8.00944	7.97211	8.04058	5.66529	5.75922	7.45102	0.0417626	2.95497	1492	3.28418	down	6.29185	8.00738	1.00497	0.0342797
Ghi.7917.1.S1_s_at	| Symbols: EMB2107, RPN5A, MSA | EMB2107 (EMBRYO DEFECTIVE 2107) | chr5:3089406-3092434 REVERSE	Ghi.6296.1.A1_s_at	| Symbols: ATHO1, HO1, TED4, GUN2, HY6 | TED4 (REVERSAL OF THE DET PHENOTYPE 4); heme oxygenase (decyclizing) | chr2:11341816-11343394 FORWARD	7.74664	7.81909	7.93484	4.96421	4.20515	7.05676	0.0469648	2.83796	1758	5.3696	down	5.40871	7.83352	1.47686	0.0949275
Ghi.7987.1.S1_s_at	Flavanone-3-hydroxylase n=5 Tax=eurosids II RepID=A2IBF9_GOSHI	Ghi.6296.1.A1_s_at	Heme oxygenase 1 n=1 Tax=Solanum lycopersicum RepID=Q94FW7_SOLLC	11.8216	11.7246	11.6764	9.28781	9.69234	11.1978	0.0447391	2.88607	1626	3.20776	down	10.0593	11.7409	1.00647	0.0739232
Ghi.7995.1.S1_at	Os03g0177400 [Oryza sativa (japonica cultivar-group)]	Ghi.6383.1.S1_s_at	| Symbols: scpl49 | scpl49 (serine carboxypeptidase-like 49); serine-type carboxypeptidase | chr3:3235518-3238063 REVERSE	10.7677	10.7568	10.7408	8.79149	8.80852	10.3233	0.046398	2.84995	1723	2.72702	down	9.30776	10.7551	0.879505	0.01356
Ghi.8004.1.S1_s_at	Ubiquitin carrier protein n=2 Tax=Populus trichocarpa RepID=B9HDK6_POPTR	Ghi.6383.1.S1_s_at	Putative serine carboxypeptidase n=1 Tax=Gossypium hirsutum RepID=Q8VWQ0_GOSHI	11.1682	11.1746	11.1806	9.00302	9.24811	10.4957	0.0261766	3.44488	903	3.01502	down	9.58228	11.1745	0.800501	0.00620092
Ghi.8158.1.S1_s_at	Cyclopropane fatty acid synthase n=2 Tax=Gossypium hirsutum RepID=Q3L7F3_GOSHI	Ghi.6435.1.A1_at	| Symbols: | acidic endochitinase (CHIB1) | chr5:8143805-8145153 REVERSE	11.2665	11.2262	11.2523	5.76352	6.02378	8.27258	0.00460389	5.72636	188	23.616	down	6.68663	11.2483	1.37962	0.0204254
Ghi.8207.1.S1_at	Ubiquitin carrier protein n=2 Tax=Populus trichocarpa RepID=B9HDK6_POPTR	Ghi.6435.1.A1_at	Lysozyme n=1 Tax=Hevea brasiliensis RepID=CHLY_HEVBR	7.77084	7.77554	7.86585	3.66861	5.19573	6.75889	0.0437398	2.90859	1584	6.04747	down	5.20775	7.80408	1.54517	0.0535502
Ghi.8244.1.S1_s_at	| Symbols: LTA2, PLE2 | LTA2; dihydrolipoyllysine-residue acetyltransferase | chr3:9460632-9462585 FORWARD	Ghi.6486.1.S1_s_at	| Symbols: | unknown protein | chr4:493692-494668 FORWARD	5.80307	5.67372	5.61527	4.12555	3.92082	5.11536	0.0246143	3.51259	840	2.4796	down	4.38725	5.69735	0.638822	0.0961079
Ghi.825.2.S1_x_at	| Symbols: LTA2, PLE2 | LTA2; dihydrolipoyllysine-residue acetyltransferase | chr3:9460632-9462585 FORWARD	Ghi.6486.1.S1_s_at	Thylakoid membrane phosphoprotein 14 kDa, chloroplast, putative n=1 Tax=Ricinus communis RepID=B9RE13_RICCO	8.23729	8.133	8.26983	5.40976	5.19573	5.12312	6.35e-06	31.1303	1	7.83808	down	5.24287	8.21337	0.149018	0.07148
Ghi.8267.1.S1_at	| Symbols: COX6B, ATCOX6B2 | COX6B (CYTOCHROME C OXIDASE 6B); cytochrome-c oxidase | chr1:7925447-7926918 FORWARD	Ghi.6492.1.S1_s_at	| Symbols: PIP1C, TMP-B, PIP1;3 | PIP1C (PLASMA MEMBRANE INTRINSIC PROTEIN 1C); water channel | chr1:225986-227176 REVERSE	7.05623	7.0568	7.06226	5.17483	5.3458	6.50453	0.0295957	3.31212	1009	2.60877	down	5.67506	7.05843	0.723417	0.00332763
Ghi.8292.1.S1_s_at	| Symbols: | peptidoglycan-binding LysM domain-containing protein | chr5:2638385-2640508 FORWARD	Ghi.6492.1.S1_s_at	Aquaporin PIP1;3 n=8 Tax=Vitis RepID=A3FA65_VITVI	6.14254	6.2452	6.25519	4.50273	4.20913	5.80948	0.0495302	2.78568	1878	2.59164	down	4.84045	6.21431	0.851949	0.0623573
Ghi.8336.1.S1_at	Putative uncharacterized protein n=1 Tax=Ricinus communis RepID=B9S173_RICCO	Ghi.6492.1.S1_s_at	aquaporin, MIP family, PIP subfamily [Populus trichocarpa]	6.22387	6.20574	6.21234	4.51185	4.85177	5.67607	0.0255005	3.47357	883	2.2986	down	5.01323	6.21399	0.598669	0.00917347
Ghi.8384.2.S1_s_at	| Symbols: | transaldolase, putative | chr5:4302080-4304212 REVERSE	Ghi.6497.1.S1_at	| Symbols: MVD1, ATMVD1 | MVD1 (MEVALONATE DIPHOSPHATE DECARBOXYLASE 1); diphosphomevalonate decarboxylase/ protein homodimerization | chr2:16180918-16183785 REVERSE	10.3853	10.3806	10.4363	7.07301	7.91051	9.64074	0.0441419	2.89946	1606	4.57151	down	8.20809	10.4008	1.30947	0.0308993
Ghi.8388.2.S1_at	| Symbols: | transaldolase, putative | chr5:4302080-4304212 REVERSE	Ghi.6521.1.S1_at	| Symbols: ATHCHIB, PR3, PR-3, CHI-B, B-CHI | ATHCHIB (ARABIDOPSIS THALIANA BASIC CHITINASE); chitinase | chr3:3962501-3963945 REVERSE	12.6588	12.6345	12.6126	10.9587	11.1571	12.2687	0.0451078	2.87791	1654	2.25609	down	11.4615	12.6353	0.706082	0.0230889
Ghi.8395.1.A1_at	ribosomal protein S2 [Gossypium hirsutum]	Ghi.6521.1.S1_at	Endochitinase 1 n=3 Tax=Gossypium hirsutum RepID=CHI1_GOSHI	8.87904	9.17885	8.99987	4.9616	4.82898	7.99229	0.040652	2.98216	1443	8.52458	down	5.92762	9.01925	1.78928	0.150846
Ghi.8399.3.S1_s_at	Ketol-acid reductoisomerase, chloroplast, putative n=1 Tax=Ricinus communis RepID=B9S999_RICCO	Ghi.653.1.S1_s_at	| Symbols: CESA3, IXR1, ATCESA3, ATH-B, CEV1 | CEV1 (CONSTITUTIVE EXPRESSION OF VSP 1); cellulose synthase/ transferase, transferring glycosyl groups | chr5:1530401-1535090 REVERSE	8.37128	8.33084	8.41923	6.07641	6.74803	7.77283	0.0379058	3.0533	1318	2.8442	down	6.86576	8.37378	0.854314	0.0442486
Ghi.8403.1.S1_s_at	Translationally-controlled tumor protein homolog n=12 Tax=Magnoliophyta RepID=TCTP_ELAGV	Ghi.653.1.S1_s_at	cellulose synthase [Populus trichocarpa]	12.3933	12.397	12.3982	10.3272	10.5915	11.955	0.0463094	2.85184	1718	2.71001	down	10.9579	12.3962	0.873538	0.00255898
Ghi.8517.1.S1_x_at	| Symbols: GAPC-2, GAPC2 | GAPC2 (GLYCERALDEHYDE-3-PHOSPHATE DEHYDROGENASE C2); NAD or NADH binding / binding / catalytic/ glyceraldehyde-3-phosphate dehydrogenase (phosphorylating)/ glyceraldehyde-3-phosphate dehydrogenase | chr1:4608465-4610494 REVERSE	Ghi.6592.1.A1_x_at	| Symbols: AGD11 | AGD11 (ARF-GAP domain 11); calcium ion binding | chr3:2391189-2391650 FORWARD	10.1934	10.134	10.1831	7.59337	7.739	9.23614	0.0195989	3.77033	675	3.94669	down	8.18951	10.1702	0.909335	0.0317402
Ghi.8589.2.S1_s_at	Mak, putative n=1 Tax=Ricinus communis RepID=B9S1K5_RICCO	Ghi.6716.1.A1_s_at	| Symbols: | oxidoreductase, zinc-binding dehydrogenase family protein | chr3:16805753-16807774 REVERSE	7.74876	7.65359	7.74886	5.44251	5.34234	6.53475	0.00711619	5.07285	287	3.84736	down	5.7732	7.71707	0.661424	0.0549773
Ghi.8628.1.A1_s_at	| Symbols: | unknown protein | chr1:6763976-6764686 FORWARD	Ghi.6716.1.A1_s_at	Zinc binding dehydrogenase, putative n=1 Tax=Ricinus communis RepID=B9SW66_RICCO	11.0171	11.0172	11.0714	9.38895	8.78723	10.3922	0.0320182	3.2286	1085	2.85296	down	9.52278	11.0352	0.810787	0.0313264
Ghi.865.1.A1_at	| Symbols: | unknown protein | chr1:6763976-6764686 FORWARD	Ghi.6733.1.S1_s_at	| Symbols: | regulator of chromosome condensation (RCC1) family protein | chr5:5240860-5243308 REVERSE	6.31534	6.3505	6.25118	4.79256	5.07245	5.99605	0.0491797	2.79263	1861	2.02603	down	5.28702	6.30567	0.629781	0.0503577
Ghi.8666.1.S1_at	CBL-interacting serine/threonine-protein kinase, putative n=1 Tax=Ricinus communis RepID=B9T407_RICCO	Ghi.6772.1.A1_at	| Symbols: | FUNCTIONS IN: molecular_function unknown; INVOLVED IN: biological_process unknown; LOCATED IN: cellular_component unknown; EXPRESSED IN: 11 plant structures; EXPRESSED DURING: 6 growth stages; CONTAINS InterPro DOMAIN/s: NTP Pyrophosphohydrol	6.68972	6.90148	6.73656	3.76369	4.40749	6.1276	0.047035	2.83648	1763	4.02687	down	4.76626	6.77592	1.22211	0.111229
Ghi.8680.1.A1_x_at	CBL-interacting serine/threonine-protein kinase, putative n=1 Tax=Ricinus communis RepID=B9T407_RICCO	Ghi.6772.1.A1_at	Putative uncharacterized protein n=1 Tax=Ricinus communis RepID=B9RLT9_RICCO	5.96952	6.02156	5.94078	4.29861	5.48643	4.98893	0.0380553	3.04927	1325	2.0743	down	4.92466	5.97729	0.59651	0.0409481
Ghi.8681.3.S1_at	Glutamate synthase, putative n=1 Tax=Ricinus communis RepID=B9RII5_RICCO	Ghi.6786.1.S1_at	| Symbols: | leucine-rich repeat family protein / protein kinase family protein | chr3:4988271-4993891 FORWARD	9.06929	9.06297	9.1562	6.51458	5.45889	8.23144	0.04322	2.92054	1552	5.13794	down	6.73497	9.09616	1.39935	0.0520982
Ghi.8696.1.S1_x_at	Actin depolymerizing factor 3 n=3 Tax=Gossypium hirsutum RepID=A1XJ46_GOSHI	Ghi.6786.1.S1_at	leucine-rich repeat family protein / protein kinase family protein n=1 Tax=Arabidopsis thaliana RepID=UPI0000048714	10.457	10.3951	10.4744	8.28687	9.1124	9.48026	0.0137924	4.19127	504	2.79395	down	8.95984	10.4421	0.611145	0.0416955
Ghi.8698.1.A1_at	GTP-binding protein (P) alpha subunit, gpa1, putative n=1 Tax=Ricinus communis RepID=B9RQY3_RICCO	Ghi.6836.1.S1_s_at	| Symbols: THIC | THIC (ThiaminC); ADP-ribose pyrophosphohydrolase/ catalytic/ iron-sulfur cluster binding | chr2:12667395-12669569 FORWARD	5.97493	5.71678	5.86445	3.67765	4.40822	5.27317	0.0401464	2.99482	1425	2.63726	down	4.45301	5.85205	0.798699	0.129518
Ghi.8700.1.S1_at	40S ribosomal protein S18 n=21 Tax=Embryophyta RepID=RS18_ARATH	Ghi.6891.1.S1_at	| Symbols: | polcalcin, putative / calcium-binding pollen allergen, putative | chr1:8723893-8724453 REVERSE	8.51355	8.47757	8.62476	6.78652	7.02221	7.59641	0.00456604	5.73937	185	2.64557	down	7.13505	8.53862	0.416569	0.0767312
Ghi.8762.1.S1_a_at	| Symbols: | FUNCTIONS IN: molecular_function unknown; INVOLVED IN: biological_process unknown; LOCATED IN: plasma membrane; EXPRESSED IN: 23 plant structures; EXPRESSED DURING: 13 growth stages; CONTAINS InterPro DOMAIN/s: Harpin-induced 1 (InterPro:IPR0	Ghi.6904.1.A1_s_at	| Symbols: | transmembrane protein, putative | chr5:7946563-7950041 FORWARD	7.3938	7.39246	7.6374	5.30719	5.10537	6.93632	0.044559	2.89009	1618	3.23013	down	5.78296	7.47455	1.00393	0.141031
Ghi.8774.1.S1_s_at	Glycosyltransferase n=1 Tax=Gossypium raimondii RepID=Q50HV2_GOSRA	Ghi.7066.1.S1_at	| Symbols: | INVOLVED IN: biological_process unknown; LOCATED IN: cell wall, vacuole; EXPRESSED IN: 22 plant structures; EXPRESSED DURING: 13 growth stages; CONTAINS InterPro DOMAIN/s: Thioredoxin fold (InterPro:IPR012335), Thioredoxin-like fold (InterPro	8.57461	8.536	8.54997	5.09997	5.797	7.76199	0.0428956	2.92809	1540	5.04158	down	6.21965	8.55353	1.38042	0.0195486
Ghi.8806.1.A1_s_at	Glycosyltransferase n=1 Tax=Gossypium raimondii RepID=Q50HV2_GOSRA	Ghi.7066.1.S1_at	Putative uncharacterized protein n=1 Tax=Ricinus communis RepID=B9R8E8_RICCO	11.0404	10.9922	10.9739	8.84692	9.06907	10.413	0.0333925	3.18446	1128	2.94686	down	9.44299	11.0022	0.847352	0.0343509
Ghi.8819.1.A1_at	Glycosyltransferase n=1 Tax=Gossypium raimondii RepID=Q50HV2_GOSRA	Ghi.710.1.S1_s_at	| Symbols: SAG29 | SAG29 (SENESCENCE-ASSOCIATED PROTEIN 29) | chr5:4181331-4183171 REVERSE	4.82827	4.75086	4.75885	3.37213	3.32097	4.03809	0.00662587	5.17571	265	2.301	down	3.57706	4.77933	0.400078	0.0425737
Ghi.8820.1.S1_at	Glycosyltransferase n=1 Tax=Gossypium raimondii RepID=Q50HV2_GOSRA	Ghi.710.1.S1_s_at	nodulin MtN3 family protein [Arabidopsis thaliana]	4.90347	5.09079	5.03045	2.99291	3.96762	3.6024	0.00681332	5.13532	274	2.80356	down	3.52098	5.00823	0.492427	0.0956177
Ghi.8832.1.S1_at	Glycosyltransferase n=1 Tax=Gossypium raimondii RepID=Q50HV2_GOSRA	Ghi.710.1.S1_s_at	Senescence-associated protein (SAG29) n=2 Tax=Arabidopsis thaliana RepID=Q8LAG0_ARATH	5.9925	5.90754	5.90767	3.97062	4.18671	5.04832	0.00971241	4.64297	369	2.89593	down	4.40188	5.93591	0.570162	0.0490145
Ghi.8839.2.S1_s_at	| Symbols: VPS28-1 | VPS28-2; transporter | chr4:2563953-2564585 FORWARD	Ghi.7299.1.S1_s_at	| Symbols: ATOPT3, OPT3 | ATOPT3 (OLIGOPEPTIDE TRANSPORTER); oligopeptide transporter | chr4:9247514-9250071 REVERSE	10.0042	9.9112	9.86236	7.05624	7.31079	9.21011	0.0385521	3.03602	1342	4.18982	down	7.85905	9.92594	1.17695	0.0720799
Ghi.886.1.S1_s_at	Putative uncharacterized protein n=1 Tax=Ricinus communis RepID=B9SRC5_RICCO	Ghi.7299.1.S1_s_at	oligopeptide transporter OPT family [Populus trichocarpa]	7.43478	7.09789	7.01493	6.39303	5.40012	6.42868	0.0371654	3.07352	1279	2.15635	down	6.07394	7.18253	0.583825	0.222352
Ghi.8882.2.S1_s_at	| Symbols: | glucose-6-phosphate isomerase, cytosolic (PGIC) | chr5:17136080-17140622 FORWARD	Ghi.7299.1.S1_s_at	Oligopeptide transporter, putative n=1 Tax=Ricinus communis RepID=B9SA63_RICCO	8.16022	8.138	8.11907	6.56174	6.09837	7.71902	0.0492002	2.79223	1865	2.54216	down	6.79305	8.1391	0.834718	0.0205971
Ghi.8947.1.A1_at	| Symbols: | glucose-6-phosphate isomerase, cytosolic (PGIC) | chr5:17136080-17140622 FORWARD	Ghi.7301.1.S1_s_at	| Symbols: | allyl alcohol dehydrogenase, putative | chr1:24371608-24373673 REVERSE	7.11446	6.91112	7.05994	4.97621	5.5267	6.57308	0.0473412	2.83008	1773	2.5254	down	5.69199	7.02851	0.811166	0.105256
Ghi.8958.1.A1_s_at	| Symbols: | 40S ribosomal protein S29 (RPS29C) | chr4:16233395-16234114 REVERSE	Ghi.7383.1.S1_at	| Symbols: | clathrin adaptor complex small chain family protein | chr1:22448008-22449387 REVERSE	11.0427	10.9577	11.0051	9.75831	9.22581	10.579	0.0436815	2.90992	1577	2.21525	down	9.85436	11.0018	0.681672	0.0425542
Ghi.9028.1.S1_s_at	| Symbols: | transcription regulator NOT2/NOT3/NOT5 family protein | chr5:6021610-6027031 REVERSE	Ghi.7391.1.S1_x_at	| Symbols: SSI2, FAB2 | SSI2; acyl-[acyl-carrier-protein] desaturase/ stearoyl-CoA 9-desaturase | chr2:18120107-18122495 FORWARD	6.33638	6.3537	6.32662	4.01574	4.04741	5.56801	0.0248009	3.50423	848	3.47059	down	4.54372	6.3389	0.887204	0.0137153
Ghi.9038.1.S1_s_at	| Symbols: | transcription regulator NOT2/NOT3/NOT5 family protein | chr5:6021610-6027031 REVERSE	Ghi.7391.1.S1_x_at	Acyl-[acyl-carrier-protein] desaturase, chloroplastic n=7 Tax=Magnoliophyta RepID=STAD_RICCO	10.6133	10.4689	10.4663	8.02238	7.06116	8.47333	0.00314412	6.3538	132	6.3373	down	7.85229	10.5162	0.721287	0.084097
Ghi.904.1.S1_s_at	| Symbols: | transcription regulator NOT2/NOT3/NOT5 family protein | chr5:6021610-6027031 REVERSE	Ghi.743.1.S1_at	| Symbols: | senescence-associated protein-related | chr5:7006178-7007003 REVERSE	8.11653	7.93877	8.17398	3.58388	4.06522	3.03859	0.000121	14.8049	9	22.8459	down	3.56256	8.07643	0.513649	0.122625
Ghi.9054.2.S1_s_at	| Symbols: | nuclear transport factor 2 (NTF2) family protein / RNA recognition motif (RRM)-containing protein | chr3:9157161-9159362 REVERSE	Ghi.743.1.S1_at	Putative uncharacterized protein n=1 Tax=Ricinus communis RepID=B9RR72_RICCO	10.3297	10.2548	10.2279	8.18543	8.36931	9.80952	0.0448955	2.8826	1641	2.79475	down	8.78809	10.2708	0.88935	0.0527437
Ghi.9069.1.S1_s_at	Alpha-1,4 glucan phosphorylase L isozyme, chloroplastic/amyloplastic n=1 Tax=Ipomoea batatas RepID=PHSL_IPOBA	Ghi.7464.1.S1_s_at	| Symbols: FIE, FIS3, FIE1 | FIE (FERTILIZATION-INDEPENDENT ENDOSPERM); nucleotide binding / transcription factor/ transcription regulator | chr3:7249064-7252254 REVERSE	11.7352	11.6571	11.7384	8.96778	9.1989	10.8375	0.0256644	3.46654	889	4.11869	down	9.66806	11.7102	1.01934	0.0460555
Ghi.9109.2.S1_s_at	| Symbols: ITN1 | ITN1 (INCREASED TOLERANCE TO NACL); protein binding | chr3:3934146-3936495 FORWARD	Ghi.7464.1.S1_s_at	polycomb group protein [Populus trichocarpa]	5.36211	5.58665	5.53087	4.14461	4.25381	4.84855	0.00925787	4.70735	353	2.11045	down	4.41566	5.49321	0.378852	0.116916
Ghi.9144.4.S1_at	| Symbols: MLO8, ATMLO8 | MLO8 (MILDEW RESISTANCE LOCUS O 8); calmodulin binding | chr2:7590559-7593768 REVERSE	Ghi.7464.1.S1_s_at	Polycomb group protein n=3 Tax=core eudicotyledons RepID=B9I7G3_POPTR	5.79622	5.79018	5.75548	3.33705	2.95411	4.97359	0.0307781	3.27038	1047	4.07192	down	3.75492	5.78063	1.07263	0.0219839
Ghi.9163.1.S1_s_at	CBL1 n=1 Tax=Gossypium hirsutum RepID=A8TWY2_GOSHI	Ghi.7471.1.S1_s_at	| Symbols: ATARD2 | acireductone dioxygenase [iron(II)-requiring]/ metal ion binding | chr4:8424897-8426360 REVERSE	5.33339	5.63541	5.70146	3.43223	3.50503	4.98539	0.0379604	3.05183	1321	2.99495	down	3.97422	5.55675	0.876459	0.19624
Ghi.9263.1.A1_a_at	Putative uncharacterized protein AT4g13000 n=1 Tax=Arabidopsis thaliana RepID=Q9SV69_ARATH	Ghi.7471.1.S1_s_at	Acireductone dioxygenase, putative n=1 Tax=Ricinus communis RepID=B9RTK2_RICCO	4.51057	4.84289	4.66064	3.3663	2.90924	4.02553	0.0215357	3.66235	728	2.35819	down	3.43369	4.67137	0.561185	0.166423
Ghi.9264.2.A1_s_at	Alternative oxidase n=1 Tax=Daucus carota RepID=B1P5D3_DAUCA	Ghi.7471.1.S1_s_at	ATARD2; metal ion binding [Arabidopsis thaliana]	8.17235	8.16744	8.25948	3.85109	3.59503	7.09426	0.0408889	2.97629	1454	10.2175	down	4.84679	8.19976	1.95057	0.0517819
Ghi.9265.1.S1_at	| Symbols: | photoassimilate-responsive protein-related | chr3:20014032-20015299 REVERSE	Ghi.7629.1.S1_s_at	| Symbols: | histone H4 | chr5:24146352-24146663 REVERSE	9.34089	9.27501	9.27458	6.39564	7.52413	8.10439	0.0176285	3.89415	623	3.87835	down	7.34138	9.29683	0.868909	0.0381583
Ghi.9308.1.S1_at	Low molecular weight heat shock protein n=1 Tax=Gossypium hirsutum RepID=A8WCV0_GOSHI	Ghi.7629.1.S1_s_at	histone H4 [Physcomitrella patens subsp. patens]	5.67818	5.67281	5.72473	4.13625	3.6007	5.06747	0.0293772	3.32005	1002	2.68285	down	4.26814	5.69191	0.742224	0.0285502
Ghi.9321.2.S1_s_at	Putative uncharacterized protein n=1 Tax=Ricinus communis RepID=B9R711_RICCO	Ghi.7629.1.S1_s_at	Histone H4 n=4 Tax=Eukaryota RepID=B6U980_MAIZE	6.7191	6.88568	6.66904	4.47161	4.19465	6.16375	0.0427285	2.932	1532	3.51762	down	4.94334	6.75794	1.06594	0.113423
Ghi.9327.1.S1_s_at	| Symbols: ATXYL1, XYL1 | XYL1 (ALPHA-XYLOSIDASE 1); alpha-N-arabinofuranosidase/ hydrolase, hydrolyzing O-glycosyl compounds / xylan 1,4-beta-xylosidase | chr1:25734435-25737897 REVERSE	Ghi.7635.1.S1_at	| Symbols: CID9 | CID9 (CTC-Interacting Domain 9); RNA binding / protein binding | chr3:4849788-4851601 FORWARD	7.60808	7.68948	7.70834	5.06534	6.08427	6.55416	0.0159668	4.01225	573	3.40433	down	5.90126	7.66863	0.761096	0.0532815
Ghi.9398.1.S1_a_at	| Symbols: ERF1-1 | ERF1-1 (EUKARYOTIC RELEASE FACTOR 1-1); translation release factor | chr5:19386555-19387865 REVERSE	Ghi.7646.1.S1_s_at	| Symbols: | aminopeptidase/ manganese ion binding | chr4:14487943-14491321 FORWARD	7.25887	7.38433	7.40043	4.10623	4.38289	6.28322	0.0241267	3.53477	825	5.3657	down	4.92411	7.34788	1.18512	0.0775018
Ghi.9418.1.S1_at	| Symbols: | 60S ribosomal protein L6 (RPL6A) | chr1:6377448-6378548 REVERSE	Ghi.7646.1.S1_s_at	Xaa-pro dipeptidase, putative n=1 Tax=Ricinus communis RepID=B9RKB6_RICCO	8.12399	7.99648	7.99766	4.67967	4.57463	7.01875	0.030694	3.27329	1042	6.12635	down	5.42435	8.03938	1.38179	0.0732762
Ghi.9553.1.A1_s_at	| Symbols: | 60S ribosomal protein L6 (RPL6A) | chr1:6377448-6378548 REVERSE	Ghi.766.1.S1_at	| Symbols: TMP-C, PIP1;4, PIP1E | PIP1;4 (PLASMA MEMBRANE INTRINSIC PROTEIN 1;4); water channel | chr4:186143-187531 REVERSE	6.71039	6.81624	6.84356	3.37213	3.32941	5.95285	0.0414847	2.96169	1481	5.94605	down	4.21813	6.79006	1.50247	0.0703407
Ghi.9584.1.S1_x_at	Fiber quinone-oxidoreductase (Fragment) n=1 Tax=Gossypium barbadense RepID=Q6T7C8_GOSBA	Ghi.766.1.S1_at	Aquaporin PIP1.1, putative n=1 Tax=Ricinus communis RepID=B9SZD0_RICCO	11.7822	11.7175	11.7044	10.4115	10.4708	11.1943	0.0145619	4.12425	531	2.05977	down	10.6922	11.7347	0.435824	0.0416462
Ghi.965.2.S1_at	| Symbols: | zinc finger (C3HC4-type RING finger) family protein | chr2:15603748-15605988 REVERSE	Ghi.766.1.S1_at	aquaporin, MIP family, PIP subfamily [Populus trichocarpa]	6.8969	6.86759	6.92463	4.12465	4.9813	6.29558	0.0492676	2.79088	1869	3.39293	down	5.13385	6.89638	1.09347	0.0285226
Ghi.9676.1.S1_s_at	unknown protein [Arabidopsis thaliana]	Ghi.7661.1.S1_x_at	| Symbols: | dihydrolipoamide S-acetyltransferase, putative | chr3:4596240-4600143 FORWARD	5.15946	4.99734	5.17482	3.50803	4.22879	4.42578	0.0206386	3.71086	700	2.07964	down	4.0542	5.11054	0.483142	0.098334
Ghi.9697.2.S1_s_at	AMP dependent CoA ligase, putative n=1 Tax=Ricinus communis RepID=B9S209_RICCO	Ghi.7684.1.S1_at	| Symbols: | endomembrane protein 70, putative | chr1:5037669-5040199 FORWARD	8.20087	8.19906	8.31128	4.91829	5.73621	7.44122	0.0414077	2.96356	1477	4.61126	down	6.03191	8.23707	1.2872	0.0642754
Ghi.9768.1.S1_s_at	| Symbols: | starch synthase, putative | chr1:11920582-11923506 REVERSE	Ghi.7684.1.S1_at	endomembrane protein 70, putative [Arabidopsis thaliana]	12.1308	12.2201	12.0669	9.71306	10.0843	11.3064	0.0214942	3.66454	726	3.41367	down	10.3679	12.1393	0.833674	0.0769496
Ghi.9768.4.S1_s_at	| Symbols: | starch synthase, putative | chr1:11920582-11923506 REVERSE	Ghi.7684.1.S1_at	T5E21.15 n=1 Tax=Arabidopsis thaliana RepID=Q9MA18_ARATH	12.1469	12.1856	12.1762	10.1574	9.98583	11.3367	0.0168667	3.94655	601	3.19603	down	10.4933	12.1696	0.735402	0.0201954
Ghi.9771.1.S1_x_at	ATP synthase gamma chain n=2 Tax=core eudicotyledons RepID=A7PDA7_VITVI	Ghi.7703.1.S1_at	| Symbols: | FUNCTIONS IN: molecular_function unknown; INVOLVED IN: biological_process unknown; LOCATED IN: cellular_component unknown; EXPRESSED IN: 22 plant structures; EXPRESSED DURING: 14 growth stages; CONTAINS InterPro DOMAIN/s: Uncharacterised cons	6.52813	6.40036	6.43228	4.20977	4.13704	5.68841	0.0248493	3.50208	853	3.42282	down	4.67841	6.45359	0.875444	0.0664949
Ghi.9775.1.A1_s_at	High mobility group family n=1 Tax=Populus trichocarpa RepID=A9P7V9_POPTR	Ghi.7710.1.S1_s_at	| Symbols: | elongation factor 1-beta, putative / EF-1-beta, putative | chr2:7872636-7873713 FORWARD	9.80974	9.82599	9.79655	7.7941	7.92171	9.34782	0.0430841	2.9237	1548	2.74387	down	8.35454	9.81076	0.862561	0.0147478
Ghi.9780.1.A1_s_at	| Symbols: | esterase/lipase/thioesterase family protein | chr1:19651378-19652576 FORWARD	Ghi.7710.1.S1_s_at	Elongation factor 1-beta, putative n=1 Tax=Ricinus communis RepID=B9RAH5_RICCO	10.4414	10.4846	10.4346	8.03709	8.34001	9.40889	0.0111359	4.46284	412	3.62552	down	8.59533	10.4535	0.72066	0.027135
Ghi.9799.2.S1_s_at	| Symbols: ATRAB8D, ATRABE1B | ATRABE1B (ARABIDOPSIS RAB GTPASE HOMOLOG E1B); GTP binding / GTPase/ translation elongation factor | chr4:10990036-10991466 FORWARD	Ghi.7718.1.S1_at	| Symbols: ACLB-2 | ACLB-2 (ATP CITRATE LYASE SUBUNIT B 2); ATP citrate synthase | chr5:20055048-20058195 FORWARD	8.48982	8.4485	8.52051	6.84676	6.3408	7.93731	0.0375183	3.06382	1295	2.72197	down	7.04162	8.48627	0.815894	0.0361374
Ghi.986.1.S1_at	| Symbols: ATRAB8D, ATRABE1B | ATRABE1B (ARABIDOPSIS RAB GTPASE HOMOLOG E1B); GTP binding / GTPase/ translation elongation factor | chr4:10990036-10991466 FORWARD	Ghi.7718.1.S1_at	ACLB-2 (ATP-citrate lyase B-2) [Arabidopsis thaliana]	7.55528	7.54385	7.54777	5.77682	5.53196	6.91844	0.0260985	3.44815	899	2.77643	down	6.07574	7.54897	0.739999	0.00580812
Ghi.9865.1.S1_s_at	Putative uncharacterized protein n=3 Tax=Zea mays RepID=B6SHU7_MAIZE	Ghi.7718.1.S1_at	ATP citrate lyase n=10 Tax=Magnoliophyta RepID=Q9FGX1_ARATH	8.30658	8.37414	8.16299	5.9839	5.51319	7.56921	0.0368895	3.08117	1271	3.79948	down	6.35544	8.28124	1.07719	0.107831
Ghi.9906.1.A1_s_at	histone H3.2 [Arabidopsis thaliana]	Ghi.7720.1.S1_at	| Symbols: AL2 | AL2 (ALFIN-LIKE 2); DNA binding / methylated histone residue binding | chr3:3508387-3510418 REVERSE	10.2265	10.0608	10.1732	8.84167	8.8311	7.41833	0.0196657	3.7664	678	3.45775	down	8.3637	10.1535	0.818733	0.0845748
Ghi.9921.1.A1_x_at	histone H3.2 [Arabidopsis thaliana]	Ghi.7720.1.S1_at	Phd/F-box containing protein, putative n=1 Tax=Ricinus communis RepID=B9T560_RICCO	8.70092	8.64488	8.64902	7.07898	5.59349	7.12363	0.0147676	4.10706	539	4.18794	down	6.5987	8.66494	0.870826	0.0312302
Ghi.9969.3.A1_s_at	Tubulin (Fragment) n=1 Tax=Hyacinthus orientalis RepID=Q677B1_HYAOR	Ghi.7732.1.S1_s_at	| Symbols: | peptidyl-prolyl cis-trans isomerase cyclophilin-type family protein | chr5:4162714-4164720 REVERSE	9.6339	9.5874	9.53851	6.91231	7.54795	8.97077	0.0434204	2.91591	1563	3.42536	down	7.81034	9.5866	1.05402	0.0476983
Ghi.9984.1.S1_s_at	| Symbols: IAA9 | IAA9 (INDOLE-3-ACETIC ACID INDUCIBLE 9); transcription factor | chr5:26254463-26256134 FORWARD	Ghi.7744.1.S1_x_at	| Symbols: IQD31 | IQD31 (IQ-domain 31); calmodulin binding | chr1:28061498-28063924 REVERSE	10.5907	10.6239	10.6813	9.08882	9.08761	9.82408	0.00624176	5.263	252	2.45963	down	9.33351	10.6319	0.424852	0.0458282
Ghi.9987.1.S1_s_at	| Symbols: IAA9 | IAA9 (INDOLE-3-ACETIC ACID INDUCIBLE 9); transcription factor | chr5:26254463-26256134 FORWARD	Ghi.7744.1.S1_x_at	Calmodulin binding protein, putative n=1 Tax=Ricinus communis RepID=B9R965_RICCO	6.85624	7.02273	6.8956	3.98366	4.75187	6.14705	0.0365036	3.09199	1256	3.90141	down	4.96086	6.92486	1.09673	0.087018
Ghi.9998.1.S1_at	| Symbols: IAA9 | IAA9 (INDOLE-3-ACETIC ACID INDUCIBLE 9); transcription factor | chr5:26254463-26256134 FORWARD	Ghi.7754.1.A1_at	| Symbols: GRIK2, ATSNAK1 | GRIK2 (GEMINIVIRUS REP INTERACTING KINASE 2); kinase | chr5:24340135-24342356 FORWARD	5.01464	5.13622	5.05289	2.67271	2.91941	4.0854	0.0135409	4.21415	496	3.58525	down	3.22584	5.06792	0.754551	0.0621661
GhiAffx.11624.1.S1_s_at	| Symbols: HSP21 | HSP21 (HEAT SHOCK PROTEIN 21) | chr4:13819048-13819895 REVERSE	Ghi.7833.1.S1_at	| Symbols: EMB2083 | EMB2083 (embryo defective 2083); ATP binding / ATP-dependent peptidase/ ATPase/ metalloendopeptidase/ metallopeptidase/ nucleoside-triphosphatase/ nucleotide binding / serine-type endopeptidase | chr3:5521187-5524995 REVERSE	6.01924	6.16924	6.11925	4.93547	4.75204	5.24752	0.00174711	7.4353	83	2.17986	down	4.97834	6.10258	0.250505	0.0763788
GhiAffx.11707.2.S1_a_at	F-box family protein n=1 Tax=Populus trichocarpa RepID=B9GW68_POPTR	Ghi.7859.2.S1_at	| Symbols: LON2 | LON2 (LON PROTEASE 2); ATP binding / ATP-dependent peptidase/ nucleoside-triphosphatase/ nucleotide binding / serine-type endopeptidase/ serine-type peptidase | chr5:19093356-19098678 REVERSE	5.58566	5.53415	5.63934	3.40725	3.32941	4.92454	0.0308699	3.26722	1050	3.24747	down	3.88707	5.58638	0.899322	0.0525989
GhiAffx.1224.1.S1_s_at	ATP-dependent Clp protease proteolytic subunit n=1 Tax=Ricinus communis RepID=B9SCP9_RICCO	Ghi.7859.2.S1_at	Lon protease homolog n=1 Tax=Vitis vinifera RepID=A5BU86_VITVI	4.25592	4.53923	4.26001	2.58255	3.27947	3.89165	0.0476073	2.82456	1784	2.14428	down	3.25122	4.35172	0.655004	0.162403
GhiAffx.12729.1.A1_at	BRASSINOSTEROID INSENSITIVE 1-associated receptor kinase 1, putative n=1 Tax=Ricinus communis RepID=B9REI0_RICCO	Ghi.7917.1.S1_s_at	| Symbols: EMB2107, RPN5A, MSA | EMB2107 (EMBRYO DEFECTIVE 2107) | chr5:3089406-3092434 REVERSE	7.46173	7.50402	7.37566	4.47883	4.57007	5.32109	0.000594	9.85923	39	6.30783	down	4.79	7.44714	0.462196	0.0654148
GhiAffx.1302.1.S1_x_at	Putative nodulin-like protein n=1 Tax=Gossypioides kirkii RepID=B2ZAQ4_9ROSI	Ghi.7987.1.S1_s_at	| Symbols: F3H, TT6, F3'H | F3H (FLAVANONE 3-HYDROXYLASE); naringenin 3-dioxygenase | chr3:19025409-19026658 FORWARD	8.77668	8.7757	8.77615	7.19027	5.08791	7.40124	0.03989	3.00132	1414	4.64722	down	6.55981	8.77618	1.27906	0.000494
GhiAffx.13276.1.S1_at	| Symbols: | binding | chr2:309144-313499 REVERSE	Ghi.7987.1.S1_s_at	Flavanone-3-hydroxylase n=5 Tax=eurosids II RepID=A2IBF9_GOSHI	5.47973	5.38986	5.57357	3.86539	4.22879	4.70066	0.00797145	4.91262	307	2.32319	down	4.26494	5.48105	0.418809	0.0918617
GhiAffx.13472.1.S1_at	| Symbols: GPT2 | GPT2; antiporter/ glucose-6-phosphate transmembrane transporter | chr1:22824527-22826459 FORWARD	Ghi.7995.1.S1_at	| Symbols: | elongation factor 1-alpha / EF-1-alpha | chr5:24289226-24290675 FORWARD	8.45449	8.29602	8.14018	5.97217	7.17846	7.24595	0.0240969	3.53614	824	2.82458	down	6.79886	8.2969	0.716732	0.157155
GhiAffx.13508.1.A1_at	| Symbols: GPT2 | GPT2; antiporter/ glucose-6-phosphate transmembrane transporter | chr1:22824527-22826459 FORWARD	Ghi.7995.1.S1_at	Elongation factor 1-alpha n=1 Tax=Arabidopsis thaliana RepID=Q9LN13_ARATH	8.00413	7.88572	8.02706	6.47898	6.48282	7.23606	0.00832767	4.85195	321	2.36147	down	6.73262	7.97231	0.435995	0.0758547
GhiAffx.13594.4.S1_at	| Symbols: PBG1 | PBG1; peptidase/ threonine-type endopeptidase | chr1:21141970-21144186 FORWARD	Ghi.7995.1.S1_at	Os03g0177400 [Oryza sativa (japonica cultivar-group)]	6.33978	6.14735	6.13876	3.95684	4.94621	3.52331	0.00834425	4.8492	322	4.18872	down	4.14212	6.20863	0.729318	0.113661
GhiAffx.13886.1.S1_s_at	Muconate cycloisomerase, putative n=1 Tax=Ricinus communis RepID=B9SQ11_RICCO	Ghi.8004.1.S1_s_at	| Symbols: UBC28 | ubiquitin-conjugating enzyme, putative | chr1:23833792-23835220 FORWARD	7.16474	7.37275	7.35281	3.37213	3.3993	6.35722	0.0423098	2.94188	1516	7.57132	down	4.37622	7.29676	1.71565	0.114773
GhiAffx.13899.1.S1_at	Os06g0116100 [Oryza sativa (japonica cultivar-group)]	Ghi.8004.1.S1_s_at	Os04g0667800 [Oryza sativa (japonica cultivar-group)]	8.61	8.54896	8.56932	5.01519	5.7052	7.41811	0.0239989	3.54067	821	5.77542	down	6.04617	8.57609	1.23722	0.0310797
GhiAffx.14.1.S1_at	Zinc/iron transporter, putative n=1 Tax=Ricinus communis RepID=B9SP03_RICCO	Ghi.8004.1.S1_s_at	Ubiquitin carrier protein n=2 Tax=Populus trichocarpa RepID=B9HDK6_POPTR	6.45172	6.33898	6.52236	3.78491	4.39967	5.10364	0.0064258	5.22038	255	4.02301	down	4.42941	6.43768	0.659869	0.0924884
GhiAffx.14559.1.S1_at	| Symbols: | rhodanese-like domain-containing protein | chr4:13826541-13827673 REVERSE	Ghi.8158.1.S1_s_at	| Symbols: | cyclopropane fatty acid synthase, putative / CPA-FA synthase, putative | chr3:8428071-8433159 FORWARD	5.94418	6.01387	6.09523	4.09325	4.15502	5.57513	0.0440555	2.90141	1598	2.6573	down	4.6078	6.01776	0.8383	0.0755997
GhiAffx.14799.1.S1_at	| Symbols: SFC, VAN3, AGD3 | SFC (SCARFACE); ARF GTPase activator/ phosphoinositide binding | chr5:4255923-4262018 REVERSE	Ghi.8158.1.S1_s_at	Cyclopropane fatty acid synthase n=2 Tax=Gossypium hirsutum RepID=Q3L7F3_GOSHI	5.42873	5.67548	5.62442	3.37213	2.81721	4.80836	0.033076	3.19443	1116	3.7589	down	3.6659	5.57621	1.02757	0.130252
GhiAffx.15043.1.S1_s_at	T-complex protein 1, alpha subunit n=1 Tax=Vitis vinifera RepID=A7PKF9_VITVI	Ghi.8207.1.S1_at	| Symbols: UBC9 | UBC9 (UBIQUITIN CONJUGATING ENZYME 9); ubiquitin-protein ligase | chr4:13916065-13917293 REVERSE	8.08364	8.12554	8.21504	6.78652	6.12224	7.36459	0.0185759	3.83265	645	2.60922	down	6.75779	8.14141	0.621672	0.0671262
GhiAffx.15131.1.S1_at	| Symbols: | unknown protein | chr3:7874480-7877857 FORWARD	Ghi.8207.1.S1_at	Ubiquitin carrier protein n=2 Tax=Populus trichocarpa RepID=B9HDK6_POPTR	8.64174	8.50369	8.3356	7.12386	7.2859	8.05754	0.0290052	3.33371	988	2.00635	down	7.4891	8.49368	0.498907	0.153319
GhiAffx.15161.1.S1_s_at	| Symbols: SDH1-1 | SDH1-1; ATP binding / succinate dehydrogenase | chr5:26653776-26657224 FORWARD	Ghi.8244.1.S1_s_at	| Symbols: LTA2, PLE2 | LTA2; dihydrolipoyllysine-residue acetyltransferase | chr3:9460632-9462585 FORWARD	8.39172	8.45385	8.51149	5.43072	5.38799	7.82299	0.049851	2.77936	1898	4.71891	down	6.2139	8.45235	1.39368	0.0598996
GhiAffx.15336.1.S1_s_at	Enhancer of zeste, ezh, putative n=1 Tax=Ricinus communis RepID=B9RNE0_RICCO	Ghi.8267.1.S1_at	| Symbols: COX6B, ATCOX6B2 | COX6B (CYTOCHROME C OXIDASE 6B); cytochrome-c oxidase | chr1:7925447-7926918 FORWARD	4.6257	4.91257	4.98096	3.37447	2.98379	3.84215	0.00603216	5.31345	242	2.71247	down	3.40013	4.83974	0.429755	0.188495
GhiAffx.15522.2.S1_at	Enhancer of zeste, ezh, putative n=1 Tax=Ricinus communis RepID=B9RNE0_RICCO	Ghi.8292.1.S1_s_at	| Symbols: | peptidoglycan-binding LysM domain-containing protein | chr5:2638385-2640508 FORWARD	4.1451	3.87471	3.95817	2.63995	2.37492	3.1686	0.00684339	5.12897	275	2.403	down	2.72783	3.99266	0.404071	0.138456
GhiAffx.15562.1.S1_at	| Symbols: | palmitoyl protein thioesterase family protein | chr3:22304395-22306389 FORWARD	Ghi.8336.1.S1_at	| Symbols: | kinase-related | chr1:10278080-10283024 REVERSE	6.80135	6.93118	6.68764	5.27699	4.61937	6.02212	0.0217969	3.64868	734	2.82953	down	5.30616	6.80673	0.701828	0.121856
GhiAffx.15756.1.S1_s_at	| Symbols: | epsilon-adaptin, putative | chr1:11359907-11363916 FORWARD	Ghi.8336.1.S1_at	Putative uncharacterized protein n=1 Tax=Ricinus communis RepID=B9S173_RICCO	7.73031	7.62113	7.73202	5.66529	5.46999	7.08959	0.034032	3.16465	1159	3.07275	down	6.07496	7.69449	0.884108	0.0635332
GhiAffx.1589.10.S1_s_at	| Symbols: COR314-TM2 | COR314-TM2 | chr1:10286409-10287878 REVERSE	Ghi.8384.2.S1_s_at	| Symbols: | transaldolase, putative | chr5:4302080-4304212 REVERSE	10.8026	10.7524	10.5761	8.37185	7.74359	9.66681	0.0206447	3.71052	701	4.33575	down	8.59409	10.7104	0.980681	0.118951
GhiAffx.1589.3.S1_s_at	| Symbols: | GCN5-related N-acetyltransferase (GNAT) family protein | chr5:3619226-3621068 FORWARD	Ghi.8395.1.A1_at	| Symbols: RPS2 | Chloroplast ribosomal protein S2 | chrC:15013-15723 REVERSE	8.21189	8.25326	8.21916	4.43674	5.50692	7.282	0.0400956	2.99611	1424	5.60307	down	5.74189	8.2281	1.43711	0.0220854
GhiAffx.1589.37.S1_x_at	Phosphoethanolamine N-methyltransferase n=1 Tax=Gossypium hirsutum RepID=A9XU50_GOSHI	Ghi.8395.1.A1_at	30S ribosomal protein S2, chloroplastic n=5 Tax=eudicotyledons RepID=RR2_CITSI	10.4993	10.4191	10.3943	6.53555	6.45476	9.23347	0.0294868	3.31606	1006	8.16596	down	7.40793	10.4376	1.58148	0.0549119
GhiAffx.1589.38.A1_at	| Symbols: SGT1A | SGT1A; protein binding | chr4:12300015-12302493 FORWARD	Ghi.8395.1.A1_at	ribosomal protein S2 [Gossypium hirsutum]	9.69131	9.5565	9.52989	7.30896	6.30027	8.87517	0.0491016	2.79419	1857	4.28046	down	7.4948	9.59257	1.29747	0.0865463
GhiAffx.1589.84.S1_x_at	Utp-glucose-1-phosphate uridylyltransferase, putative n=1 Tax=Ricinus communis RepID=B9SKS5_RICCO	Ghi.8399.3.S1_s_at	| Symbols: | ketol-acid reductoisomerase | chr3:21671561-21674639 FORWARD	10.9292	10.8086	10.8593	9.07975	8.9942	10.2723	0.0267163	3.4226	922	2.67016	down	9.44875	10.8657	0.714494	0.060542
GhiAffx.1589.93.S1_s_at	Phosphoethanolamine N-methyltransferase n=1 Tax=Gossypium hirsutum RepID=A9XU50_GOSHI	Ghi.8399.3.S1_s_at	ketol-acid reductoisomerase [Arabidopsis thaliana]	11.867	11.9419	11.8469	9.70129	9.72821	11.1939	0.0273737	3.39617	942	3.19875	down	10.2078	11.8853	0.854066	0.0500486
GhiAffx.15892.1.S1_at	| Symbols: PBB2 | PBB2; endopeptidase/ peptidase/ threonine-type endopeptidase | chr5:16248511-16250451 REVERSE	Ghi.8399.3.S1_s_at	Ketol-acid reductoisomerase, chloroplast, putative n=1 Tax=Ricinus communis RepID=B9S999_RICCO	4.92488	5.22825	5.13745	3.7069	3.58074	4.66841	0.0351616	3.1307	1208	2.16071	down	3.98535	5.09686	0.5949	0.155706
GhiAffx.15941.1.S1_at	Putative uncharacterized protein n=1 Tax=Ricinus communis RepID=O24329_RICCO	Ghi.8403.1.S1_s_at	| Symbols: | INVOLVED IN: biological_process unknown; LOCATED IN: cytoplasm; CONTAINS InterPro DOMAIN/s: Translationally controlled tumour protein (InterPro:IPR018105), Translationally controlled tumour-associated TCTP (InterPro:IPR001983), Mss4/translati	7.90989	7.88518	7.90223	4.69435	4.79759	7.16454	0.0437203	2.90904	1581	5.08744	down	5.55216	7.8991	1.39732	0.0126454
GhiAffx.16056.1.S1_at	Putative uncharacterized protein n=1 Tax=Ricinus communis RepID=O24329_RICCO	Ghi.8403.1.S1_s_at	Os11g0660500 [Oryza sativa (japonica cultivar-group)]	10.3774	10.4189	10.4874	7.7941	7.77811	9.67153	0.0329261	3.1992	1111	4.03701	down	8.41458	10.4279	1.08858	0.0555561
GhiAffx.16735.2.S1_s_at	Putative uncharacterized protein n=1 Tax=Ricinus communis RepID=B9RP66_RICCO	Ghi.8403.1.S1_s_at	Translationally-controlled tumor protein homolog n=12 Tax=Magnoliophyta RepID=TCTP_ELAGV	7.67525	7.49555	7.61663	5.10307	5.89545	7.04218	0.0488787	2.79865	1845	2.99436	down	6.01357	7.59581	0.974935	0.0916422
GhiAffx.16959.2.S1_at	| Symbols: | FUNCTIONS IN: molecular_function unknown; INVOLVED IN: biological_process unknown; CONTAINS InterPro DOMAIN/s: Pentatricopeptide repeat (InterPro:IPR002885); BEST Arabidopsis thaliana protein match is: pentatricopeptide (PPR) repeat-containin	Ghi.8517.1.S1_x_at	| Symbols: GAPC-2, GAPC2 | GAPC2 (GLYCERALDEHYDE-3-PHOSPHATE DEHYDROGENASE C2); NAD or NADH binding / binding / catalytic/ glyceraldehyde-3-phosphate dehydrogenase (phosphorylating)/ glyceraldehyde-3-phosphate dehydrogenase | chr1:4608465-4610494 REVERSE	4.58479	4.60502	4.5779	3.50667	2.87517	3.93886	0.0204934	3.71895	697	2.21761	down	3.44023	4.58924	0.534948	0.0140948
GhiAffx.17865.1.S1_at	| Symbols: HSP81-1, ATHS83, HSP81.1, HSP83, ATHSP90.1 | ATHSP90.1 (HEAT SHOCK PROTEIN 90.1); ATP binding / unfolded protein binding | chr5:21352542-21355147 FORWARD	Ghi.8589.2.S1_s_at	| Symbols: | protein kinase, putative | chr4:10454770-10457468 REVERSE	7.63453	8.0205	7.91846	4.02835	6.0483	6.64185	0.0460053	2.85837	1695	4.87363	down	5.57283	7.85783	1.37009	0.200004
GhiAffx.17897.1.S1_at	| Symbols: HSP81-1, ATHS83, HSP81.1, HSP83, ATHSP90.1 | ATHSP90.1 (HEAT SHOCK PROTEIN 90.1); ATP binding / unfolded protein binding | chr5:21352542-21355147 FORWARD	Ghi.8589.2.S1_s_at	Mak, putative n=1 Tax=Ricinus communis RepID=B9S1K5_RICCO	7.71204	7.80455	7.80784	4.7401	5.2519	6.59054	0.0152594	4.06709	547	4.74792	down	5.52751	7.77481	0.955509	0.0543878
GhiAffx.18156.1.S1_at	| Symbols: | unknown protein | chr3:20479302-20480324 FORWARD	Ghi.8628.1.A1_s_at	| Symbols: | unknown protein | chr1:6763976-6764686 FORWARD	6.91771	7.02348	7.02291	5.46335	4.57682	6.40644	0.0466639	2.8443	1739	2.83988	down	5.48221	6.98804	0.914957	0.0609026
GhiAffx.18686.1.S1_s_at	Actin related protein n=2 Tax=Malpighiales RepID=B9I2R4_POPTR	Ghi.8666.1.S1_at	| Symbols: CIPK23, SnRK3.23, ATCIPK23, LKS1 | CIPK23 (CBL-INTERACTING PROTEIN KINASE 23); kinase/ protein binding / protein serine/threonine kinase | chr1:10655270-10658524 FORWARD	6.54494	6.58144	6.61845	4.80954	4.28158	5.83736	0.0246507	3.51095	842	3.04292	down	4.97616	6.58161	0.791162	0.0367552
GhiAffx.18998.1.A1_at	DNA binding protein, putative n=1 Tax=Ricinus communis RepID=B9R986_RICCO	Ghi.8666.1.S1_at	CBL-interacting serine/threonine-protein kinase, putative n=1 Tax=Ricinus communis RepID=B9T407_RICCO	7.44126	7.55	7.13798	5.30989	6.19798	5.34051	0.00509393	5.56886	206	3.38765	down	5.61613	7.37641	0.504136	0.213527
GhiAffx.19586.1.S1_at	Putative uncharacterized protein n=1 Tax=Ricinus communis RepID=B9S6N5_RICCO	Ghi.8681.3.S1_at	| Symbols: GLT1 | GLT1; glutamate synthase (NADH) | chr5:21700518-21709629 FORWARD	5.72842	5.88711	5.98119	4.71761	3.82449	5.0776	0.0250974	3.49112	865	2.5065	down	4.5399	5.86557	0.645181	0.127752
GhiAffx.20354.1.S1_at	NAC domain-containing protein, putative n=1 Tax=Ricinus communis RepID=B9RFW3_RICCO	Ghi.8681.3.S1_at	Glutamate synthase, putative n=1 Tax=Ricinus communis RepID=B9RII5_RICCO	9.29246	9.43593	9.49154	6.8016	6.14378	8.37635	0.0258719	3.4577	892	4.92254	down	7.10724	9.40665	1.14724	0.102719
GhiAffx.20947.1.S1_at	| Symbols: ATHSP23.6-MITO | ATHSP23.6-MITO (MITOCHONDRION-LOCALIZED SMALL HEAT SHOCK PROTEIN 23.6) | chr4:12917089-12917858 FORWARD	Ghi.8696.1.S1_x_at	| Symbols: ADF1, atadf, ATADF1 | ADF1 (ACTIN DEPOLYMERIZING FACTOR 1); actin binding | chr3:16909679-16910678 REVERSE	8.00437	8.06228	8.14223	5.26486	5.24743	7.23812	0.0312998	3.25256	1061	4.44699	down	5.9168	8.06963	1.14433	0.0692213
GhiAffx.20976.1.S1_a_at	| Symbols: ATHSP23.6-MITO | ATHSP23.6-MITO (MITOCHONDRION-LOCALIZED SMALL HEAT SHOCK PROTEIN 23.6) | chr4:12917089-12917858 FORWARD	Ghi.8696.1.S1_x_at	actin depolymerizing factor 1 [Populus trichocarpa]	9.32096	9.03902	9.01028	5.62591	7.22075	8.14614	0.0458198	2.86237	1686	4.3645	down	6.9976	9.12342	1.27485	0.171681
GhiAffx.21348.1.S1_x_at	| Symbols: | senescence-associated protein-related | chr3:7991827-7992805 REVERSE	Ghi.8696.1.S1_x_at	Actin depolymerizing factor 3 n=3 Tax=Gossypium hirsutum RepID=A1XJ46_GOSHI	8.54587	8.45203	8.40588	6.73917	7.08391	7.92088	0.0259752	3.45334	893	2.32937	down	7.24799	8.46793	0.607699	0.0713379
GhiAffx.21607.1.A1_at	| Symbols: TOZ | TOZ (TORMOZEMBRYO DEFECTIVE); nucleotide binding | chr5:5504541-5509266 REVERSE	Ghi.8698.1.A1_at	| Symbols: GPA1, GP ALPHA 1, ATGPA1 | GP ALPHA 1 (G PROTEIN ALPHA SUBUNIT 1); GTP binding / GTPase/ channel regulator/ signal transducer | chr2:11198087-11200822 FORWARD	4.79141	4.85966	5.10773	3.59369	3.72767	4.16157	0.00513251	5.55725	211	2.13163	down	3.82764	4.9196	0.296848	0.166463
GhiAffx.21609.1.S1_at	| Symbols: FRO1 | FRO1 (FROSTBITE1); NADH dehydrogenase (ubiquinone) | chr5:26958073-26959356 FORWARD	Ghi.8698.1.A1_at	GTP-binding protein (P) alpha subunit, gpa1, putative n=1 Tax=Ricinus communis RepID=B9RQY3_RICCO	6.56263	6.64234	6.62697	5.47074	4.38776	5.85531	0.0355388	3.11964	1222	2.58957	down	5.23793	6.61065	0.760966	0.0422868
GhiAffx.22115.1.S1_x_at	Glutathione S-transferase U1 n=1 Tax=Malva pusilla RepID=Q84VH2_MALPU	Ghi.8700.1.S1_at	| Symbols: RPS18C | RPS18C (S18 RIBOSOMAL PROTEIN); RNA binding / nucleic acid binding / structural constituent of ribosome | chr4:6173818-6174963 FORWARD	4.90343	4.78673	4.65774	3.30131	3.81263	3.96005	0.00673686	5.15163	271	2.13067	down	3.69133	4.78263	0.345718	0.122898
GhiAffx.22356.1.S1_at	Putative uncharacterized protein n=1 Tax=Ricinus communis RepID=B9T527_RICCO	Ghi.8700.1.S1_at	40S ribosomal protein S18 n=21 Tax=Embryophyta RepID=RS18_ARATH	6.97455	6.92155	6.9289	5.04335	5.18013	5.51541	0.000276	12.0064	23	3.23859	down	5.2463	6.94166	0.242883	0.0287155
GhiAffx.22422.4.S1_at	Putative uncharacterized protein n=1 Tax=Ricinus communis RepID=B9T527_RICCO	Ghi.8762.1.S1_a_at	| Symbols: | FUNCTIONS IN: molecular_function unknown; INVOLVED IN: biological_process unknown; LOCATED IN: plasma membrane; EXPRESSED IN: 23 plant structures; EXPRESSED DURING: 13 growth stages; CONTAINS InterPro DOMAIN/s: Harpin-induced 1 (InterPro:IPR0	5.58876	5.46919	5.45191	3.37213	3.5901	4.62136	0.0133057	4.23603	488	3.12117	down	3.8612	5.50328	0.667277	0.0745229
GhiAffx.22487.1.A1_s_at	| Symbols: | FUNCTIONS IN: molecular_function unknown; INVOLVED IN: biological_process unknown; LOCATED IN: cellular_component unknown; EXPRESSED IN: 18 plant structures; EXPRESSED DURING: 9 growth stages; CONTAINS InterPro DOMAIN/s: Wound-induced protein	Ghi.8774.1.S1_s_at	Glycosyltransferase n=1 Tax=Gossypium raimondii RepID=Q50HV2_GOSRA	7.52775	7.55977	7.41045	4.12555	4.54463	6.59416	0.0343182	3.15592	1175	5.31921	down	5.08811	7.49932	1.321	0.0786153
GhiAffx.23783.1.S1_x_at	Glyceraldehyde 3-phosphate dehydrogenase, putative n=1 Tax=Ricinus communis RepID=B9RHV9_RICCO	Ghi.8839.2.S1_s_at	| Symbols: VPS28-1 | VPS28-2; transporter | chr4:2563953-2564585 FORWARD	6.2898	6.18755	6.32388	4.4995	4.78031	5.16388	0.00179857	7.37831	87	2.73685	down	4.81456	6.26708	0.333512	0.0709528
GhiAffx.24031.1.S1_at	Putative uncharacterized protein n=1 Tax=Vitis vinifera RepID=A5BC68_VITVI	Ghi.886.1.S1_s_at	Putative uncharacterized protein n=1 Tax=Ricinus communis RepID=B9SRC5_RICCO	5.75868	5.86197	6.0929	4.99848	4.60832	4.90015	0.0022225	6.97434	103	2.09778	down	4.83565	5.90452	0.202924	0.171129
GhiAffx.24076.1.S1_at	Putative uncharacterized protein n=1 Tax=Vitis vinifera RepID=A5BC68_VITVI	Ghi.8882.2.S1_s_at	| Symbols: | glucose-6-phosphate isomerase, cytosolic (PGIC) | chr5:17136080-17140622 FORWARD	6.21391	6.23592	6.02275	4.4121	5.3257	5.02468	0.0111465	4.4616	413	2.35659	down	4.92083	6.15753	0.465568	0.11724
GhiAffx.2461.1.A1_s_at	Putative membrane protein n=1 Tax=Gossypium hirsutum RepID=Q5K4H9_GOSHI	Ghi.8958.1.A1_s_at	| Symbols: | 40S ribosomal protein S29 (RPS29C) | chr4:16233395-16234114 REVERSE	5.92556	6.14457	6.04914	4.06929	4.87856	5.4771	0.0406155	2.98307	1440	2.34802	down	4.80832	6.03976	0.706528	0.109807
GhiAffx.24684.1.S1_s_at	| Symbols: PDE225, PTAC7 | PTAC7 | chr5:8277750-8279099 FORWARD	Ghi.9028.1.S1_s_at	| Symbols: | transcription regulator NOT2/NOT3/NOT5 family protein | chr5:6021610-6027031 REVERSE	6.39295	6.4947	6.38208	4.31822	3.82463	5.80673	0.0410843	2.97147	1462	3.41855	down	4.64986	6.42324	1.03183	0.0621236
GhiAffx.24712.1.A1_at	Cytochrome P450 n=1 Tax=Populus trichocarpa RepID=B9N4Y2_POPTR	Ghi.9054.2.S1_s_at	| Symbols: | nuclear transport factor 2 (NTF2) family protein / RNA recognition motif (RRM)-containing protein | chr3:9157161-9159362 REVERSE	6.25008	6.30209	6.4231	5.12831	4.83151	4.81173	0.000256	12.2379	20	2.64128	down	4.92385	6.32509	0.177342	0.0887717
GhiAffx.25090.1.S1_at	Putative uncharacterized protein F4P12_260 n=1 Tax=Arabidopsis thaliana RepID=Q9LFG3_ARATH	Ghi.9069.1.S1_s_at	| Symbols: | glucan phosphorylase, putative | chr3:11252871-11257587 FORWARD	5.6115	5.49055	5.54118	2.8176	4.22319	4.75527	0.0492978	2.79028	1871	3.06466	down	3.93202	5.54775	1.00111	0.0607419
GhiAffx.25127.1.A1_at	Cytochrome P450, putative n=1 Tax=Ricinus communis RepID=B9SK63_RICCO	Ghi.9069.1.S1_s_at	Alpha-1,4 glucan phosphorylase L isozyme, chloroplastic/amyloplastic n=1 Tax=Ipomoea batatas RepID=PHSL_IPOBA	7.46357	7.56459	7.66464	5.6875	6.12084	6.85558	0.0177902	3.88338	626	2.53671	down	6.22131	7.56427	0.590484	0.100531
GhiAffx.25551.1.S1_a_at	Cytochrome P450, putative n=1 Tax=Ricinus communis RepID=B9SK63_RICCO	Ghi.9109.2.S1_s_at	| Symbols: ITN1 | ITN1 (INCREASED TOLERANCE TO NACL); protein binding | chr3:3934146-3936495 FORWARD	8.42058	8.48848	8.47133	4.71238	4.22068	6.94708	0.0195442	3.77356	672	8.98021	down	5.29338	8.46013	1.4531	0.0353095
GhiAffx.25551.2.A1_at	Os07g0613900 [Oryza sativa (japonica cultivar-group)]	Ghi.9144.4.S1_at	| Symbols: MLO8, ATMLO8 | MLO8 (MILDEW RESISTANCE LOCUS O 8); calmodulin binding | chr2:7590559-7593768 REVERSE	6.842	6.71671	6.80891	6.25132	5.51242	5.51883	0.0143169	4.14512	521	2.03969	down	5.76086	6.78921	0.424767	0.0649266
GhiAffx.25696.1.S1_at	Heat-shock protein, putative n=1 Tax=Ricinus communis RepID=B9S1R8_RICCO	Ghi.9163.1.S1_s_at	| Symbols: CBL1, ATCBL1, SCABP5 | CBL1 (CALCINEURIN B-LIKE PROTEIN 1); calcium ion binding | chr4:9817142-9818995 FORWARD	9.44319	9.41471	9.47557	5.1226	3.13389	7.38925	0.0262927	3.44004	906	18.7555	down	5.21525	9.44449	2.12919	0.0304506
GhiAffx.2577.1.A1_s_at	Purple acid phosphatase, putative n=1 Tax=Ricinus communis RepID=B9RHA3_RICCO	Ghi.9163.1.S1_s_at	CBL1 n=1 Tax=Gossypium hirsutum RepID=A8TWY2_GOSHI	8.13525	8.22492	8.22344	3.52323	4.42052	7.20462	0.0470198	2.8368	1762	8.84636	down	5.04945	8.19454	1.91959	0.0513492
GhiAffx.25796.1.A1_s_at	Putative uncharacterized protein n=1 Tax=Populus trichocarpa RepID=A9PHP5_POPTR	Ghi.9263.1.A1_a_at	| Symbols: | protein kinase family protein | chr4:7598099-7599217 REVERSE	5.54521	5.45606	5.55022	3.19985	3.40784	4.95488	0.0399704	2.99928	1417	3.16668	down	3.85419	5.51716	0.958886	0.0529783
GhiAffx.26098.1.S1_at	ZIP transporter [Populus trichocarpa]	Ghi.9263.1.A1_a_at	protein kinase family protein [Arabidopsis thaliana]	8.42845	8.48296	8.51149	7.04619	5.77591	7.70796	0.045268	2.87439	1665	3.09716	down	6.84335	8.4743	0.98187	0.0421944
GhiAffx.26160.1.S1_s_at	HPT1 (HOMOGENTISATE PHYTYLTRANSFERASE 1); prenyltransferase [Arabidopsis thaliana]	Ghi.9263.1.A1_a_at	Putative uncharacterized protein AT4g13000 n=1 Tax=Arabidopsis thaliana RepID=Q9SV69_ARATH	6.6049	6.52516	6.52459	5.36887	5.00948	6.22929	0.0488647	2.79893	1843	2.02184	down	5.53588	6.55155	0.62682	0.0462051
GhiAffx.27407.1.S1_at	| Symbols: | unknown protein | chr1:4577229-4577813 REVERSE	Ghi.9264.2.A1_s_at	| Symbols: AOX2 | AOX2; alternative oxidase | chr5:25683965-25685664 REVERSE	5.87884	5.85386	5.81405	3.44731	3.77863	5.34956	0.047687	2.82291	1789	3.15379	down	4.19183	5.84892	1.01621	0.0326808
GhiAffx.27934.1.S1_at	Starch branching enzyme n=1 Tax=Phaseolus vulgaris RepID=Q9XIS5_PHAVU	Ghi.9264.2.A1_s_at	Alternative oxidase n=1 Tax=Daucus carota RepID=B1P5D3_DAUCA	9.73164	9.81142	9.81561	6.29835	6.02875	8.55717	0.0244137	3.52165	831	7.08515	down	6.96143	9.78622	1.38851	0.0473167
GhiAffx.28807.1.S1_at	Histidine-containing phosphotransfer protein, putative n=1 Tax=Ricinus communis RepID=B9RSW5_RICCO	Ghi.9265.1.S1_at	| Symbols: | photoassimilate-responsive protein-related | chr3:20014032-20015299 REVERSE	8.22303	8.15788	8.10813	6.3473	6.51468	7.7503	0.0435611	2.91268	1570	2.4491	down	6.87076	8.16301	0.766286	0.0576184
GhiAffx.2948.1.S1_at	| Symbols: | leucine-rich repeat transmembrane protein kinase, putative | chr3:10667359-10669176 FORWARD	Ghi.9308.1.S1_at	| Symbols: HSP18.2 | HSP18.2 (heat shock protein 18.2) | chr5:24062632-24063117 FORWARD	7.83488	7.87989	7.91854	4.95154	5.69648	6.94131	0.0256279	3.4681	887	4.04085	down	5.86311	7.87777	1.0053	0.0418703
GhiAffx.29807.1.S1_s_at	| Symbols: | hydroxyproline-rich glycoprotein family protein | chr4:455874-458175 FORWARD	Ghi.9308.1.S1_at	Low molecular weight heat shock protein n=1 Tax=Gossypium hirsutum RepID=A8WCV0_GOSHI	7.11852	7.16688	7.337	6.27871	4.87946	6.30848	0.0436936	2.90965	1579	2.61217	down	5.82222	7.20747	0.816586	0.114756
GhiAffx.30258.1.S1_at	Dead box ATP-dependent RNA helicase, putative n=1 Tax=Ricinus communis RepID=B9R9L5_RICCO	Ghi.9321.2.S1_s_at	| Symbols: SAT32, ATSAT32 | interferon-related developmental regulator family protein / IFRD protein family | chr1:9668895-9671322 FORWARD	8.23814	8.2619	8.36693	6.31629	6.05798	7.461	0.0179303	3.87414	633	3.19814	down	6.61176	8.28899	0.74672	0.0685371
GhiAffx.3083.11.S1_at	| Symbols: | MATE efflux family protein | chr1:12005084-12008618 FORWARD	Ghi.9321.2.S1_s_at	interferon-related developmental regulator family protein / IFRD protein family [Arabidopsis thaliana]	6.76894	6.7488	6.94343	4.26313	3.50259	6.09799	0.0465982	2.8457	1738	4.59209	down	4.62124	6.82039	1.33424	0.107028
GhiAffx.30835.1.S1_s_at	Peroxidase 1 n=1 Tax=Litchi chinensis RepID=B5U1R3_LITCN	Ghi.9321.2.S1_s_at	Putative uncharacterized protein n=1 Tax=Ricinus communis RepID=B9R711_RICCO	9.61422	9.62089	9.64745	8.17575	8.07124	9.30955	0.0490504	2.79521	1852	2.15646	down	8.51885	9.62752	0.68676	0.0175776
GhiAffx.30961.1.S1_s_at	Transcription cofactor, putative n=1 Tax=Ricinus communis RepID=B9RHR9_RICCO	Ghi.9327.1.S1_s_at	| Symbols: ATXYL1, XYL1 | XYL1 (ALPHA-XYLOSIDASE 1); alpha-N-arabinofuranosidase/ hydrolase, hydrolyzing O-glycosyl compounds / xylan 1,4-beta-xylosidase | chr1:25734435-25737897 REVERSE	7.22918	7.13301	7.0966	5.68021	5.94047	6.58338	0.0161459	3.99882	578	2.12124	down	6.06802	7.15293	0.464898	0.0684969
GhiAffx.31107.1.S1_at	Transcription cofactor, putative n=1 Tax=Ricinus communis RepID=B9RHR9_RICCO	Ghi.9398.1.S1_a_at	| Symbols: ERF1-1 | ERF1-1 (EUKARYOTIC RELEASE FACTOR 1-1); translation release factor | chr5:19386555-19387865 REVERSE	5.7818	6.0087	5.86673	3.54253	3.99459	5.39264	0.0483161	2.81002	1820	2.98105	down	4.30992	5.88574	0.964521	0.114639
GhiAffx.31263.1.A1_at	| Symbols: ZIP5 | ZIP5; cation transmembrane transporter/ metal ion transmembrane transporter | chr1:1545258-1547709 REVERSE	Ghi.9418.1.S1_at	| Symbols: | 60S ribosomal protein L6 (RPL6A) | chr1:6377448-6378548 REVERSE	8.87776	8.9679	9.02249	4.05338	5.3154	7.28158	0.0223071	3.62253	759	10.5995	down	5.55012	8.95605	1.62685	0.0730892
GhiAffx.31372.1.S1_at	| Symbols: | proteasome-related | chr3:5111952-5115803 FORWARD	Ghi.9584.1.S1_x_at	| Symbols: | oxidoreductase, zinc-binding dehydrogenase family protein | chr4:7600682-7602567 FORWARD	7.527	7.52585	7.49954	4.36564	4.22879	6.57915	0.0320057	3.229	1084	5.50067	down	5.05786	7.51747	1.31925	0.0155311
GhiAffx.3185.1.S1_at	| Symbols: | curculin-like (mannose-binding) lectin family protein | chr1:29646168-29647499 REVERSE	Ghi.9584.1.S1_x_at	Fiber quinone-oxidoreductase (Fragment) n=1 Tax=Gossypium barbadense RepID=Q6T7C8_GOSBA	9.20058	9.24716	9.07005	4.5208	4.20469	7.51089	0.0234695	3.56553	799	13.5523	down	5.41213	9.1726	1.82444	0.0918084
GhiAffx.32176.1.A1_s_at	4-alpha-glucanotransferase, putative n=1 Tax=Ricinus communis RepID=B9SCF0_RICCO	Ghi.965.2.S1_at	| Symbols: | zinc finger (C3HC4-type RING finger) family protein | chr2:15603748-15605988 REVERSE	8.78133	8.67549	8.78549	6.22266	6.43074	7.70608	0.0135188	4.21619	495	3.89316	down	6.78649	8.74744	0.803156	0.062346
GhiAffx.33369.1.S1_s_at	Dihydrolipoamide acetyltransferase component of pyruvate dehydrogenase, putative n=1 Tax=Ricinus communis RepID=B9S5V2_RICCO	Ghi.9676.1.S1_s_at	| Symbols: | unknown protein | chr5:8863430-8865394 FORWARD	5.51608	5.5652	5.49007	3.16502	3.67683	4.85071	0.0311965	3.25606	1059	3.08712	down	3.89752	5.52378	0.864241	0.038152
GhiAffx.34006.1.S1_at	RNA-directed DNA polymerase (Reverse transcriptase) (Fragment) n=1 Tax=Medicago truncatula RepID=A2Q168_MEDTR	Ghi.9676.1.S1_s_at	unknown protein [Arabidopsis thaliana]	7.44726	7.41588	7.6065	3.37213	3.57085	3.44809	1.06e-06	48.7049	0	16.2931	down	3.46369	7.48988	0.100272	0.102205
GhiAffx.34156.1.A1_s_at	| Symbols: UVR8 | UVR8 (UVB-RESISTANCE 8); chromatin binding / guanyl-nucleotide exchange factor | chr5:25554821-25558587 REVERSE	Ghi.9697.2.S1_s_at	| Symbols: 4CL3 | 4CL3; 4-coumarate-CoA ligase | chr1:24167385-24171457 REVERSE	9.32986	9.3101	9.28941	6.8341	5.77809	8.47069	0.0435365	2.91325	1569	4.86405	down	7.02763	9.30979	1.35669	0.0202273
GhiAffx.34159.1.A1_a_at	| Symbols: HSP18.2 | HSP18.2 (heat shock protein 18.2) | chr5:24062632-24063117 FORWARD	Ghi.9697.2.S1_s_at	AMP dependent CoA ligase, putative n=1 Tax=Ricinus communis RepID=B9S209_RICCO	11.3867	11.3518	11.4471	8.70338	8.22469	10.388	0.0251837	3.48733	868	4.89006	down	9.10535	11.3952	1.13627	0.0482382
GhiAffx.34352.1.A1_at	| Symbols: | protein phosphatase 2C, putative / PP2C, putative | chr2:10903154-10904978 REVERSE	Ghi.9768.1.S1_s_at	| Symbols: | starch synthase, putative | chr1:11920582-11923506 REVERSE	7.39181	7.47733	7.3365	5.89489	6.2463	7.01962	0.0386975	3.03219	1351	2.02082	down	6.38694	7.40188	0.5754	0.0709496
GhiAffx.34728.1.S1_s_at	| Symbols: | mitochondrial processing peptidase alpha subunit, putative | chr1:19323929-19326771 REVERSE	Ghi.9771.1.S1_x_at	| Symbols: | ATP synthase gamma chain, mitochondrial (ATPC) | chr2:14018978-14021047 REVERSE	5.88078	5.94299	6.20074	4.46646	4.45376	5.35681	0.016523	3.97114	589	2.37703	down	4.75901	6.00817	0.517749	0.169647
GhiAffx.3475.1.S1_at	| Symbols: HPR | HPR; glycerate dehydrogenase/ poly(U) binding | chr1:25493418-25495720 FORWARD	Ghi.9771.1.S1_x_at	ATP synthase gamma chain n=2 Tax=core eudicotyledons RepID=A7PDA7_VITVI	7.19447	7.14665	7.12095	4.87655	5.66743	6.60513	0.0452424	2.87495	1662	2.7088	down	5.71637	7.15402	0.865328	0.037312
GhiAffx.34934.1.S1_x_at	Uncharacterized protein At4g05320.1 n=14 Tax=Eukaryota RepID=Q3EAA5_ARATH	Ghi.9775.1.A1_s_at	| Symbols: HON4 | HON4; DNA binding | chr3:6169384-6171558 REVERSE	10.1618	10.0252	10.0661	7.61679	7.81972	9.34595	0.0290402	3.33242	990	3.53952	down	8.26082	10.0844	0.945211	0.0701031
GhiAffx.36018.1.S1_at	| Symbols: UGE2 | UGE2 (UDP-D-glucose/UDP-D-galactose 4-epimerase 2); UDP-glucose 4-epimerase/ protein dimerization | chr4:12431416-12433666 FORWARD	Ghi.9775.1.A1_s_at	high mobility group family [Populus trichocarpa]	5.18255	5.2311	5.17014	4.12555	3.5449	4.54756	0.0182683	3.8522	637	2.17638	down	4.07267	5.1946	0.503419	0.0322173
GhiAffx.36892.1.S1_at	Peptidyl-prolyl cis-trans isomerase, putative n=1 Tax=Ricinus communis RepID=B9S287_RICCO	Ghi.9775.1.A1_s_at	High mobility group family n=1 Tax=Populus trichocarpa RepID=A9P7V9_POPTR	6.82798	6.93618	6.82779	5.07669	5.24447	6.48217	0.0468618	2.84012	1751	2.39973	down	5.60111	6.86398	0.767621	0.0625219
GhiAffx.37631.1.S1_at	| Symbols: | NC domain-containing protein | chr5:1947299-1948432 REVERSE	Ghi.9780.1.A1_s_at	| Symbols: | esterase/lipase/thioesterase family protein | chr1:19651378-19652576 FORWARD	8.77169	8.81136	8.88254	7.06808	7.62731	7.73824	0.00305598	6.40281	131	2.53851	down	7.47788	8.82186	0.359202	0.056166
GhiAffx.37912.1.S1_s_at	Cell division protein ftsZ, putative n=1 Tax=Ricinus communis RepID=B9SRX2_RICCO	Ghi.9799.2.S1_s_at	| Symbols: ATRAB8D, ATRABE1B | ATRABE1B (ARABIDOPSIS RAB GTPASE HOMOLOG E1B); GTP binding / GTPase/ translation elongation factor | chr4:10990036-10991466 FORWARD	6.95106	7.09505	7.10984	5.66529	4.96018	6.31877	0.0238132	3.54932	817	2.64617	down	5.64808	7.05199	0.679461	0.0877125
GhiAffx.38699.1.S1_at	ALATS (ALANYL-TRNA SYNTHETASE); ATP binding / alanine-tRNA ligase/ ligase, forming aminoacyl-tRNA and related compounds / nucleic acid binding [Arabidopsis thaliana]	Ghi.9865.1.S1_s_at	| Symbols: | unknown protein | chr3:1616265-1616636 REVERSE	6.96524	6.99881	6.93361	4.33101	5.58978	6.07524	0.0347964	3.14153	1190	3.10345	down	5.33201	6.96588	0.900229	0.0326054
GhiAffx.3886.1.S1_at	| Symbols: | LOCATED IN: chloroplast, chloroplast inner membrane, chloroplast envelope; EXPRESSED IN: 21 plant structures; EXPRESSED DURING: 13 growth stages; CONTAINS InterPro DOMAIN/s: Uncharacterised conserved protein UCP022348 (InterPro:IPR016804), Un	Ghi.9865.1.S1_s_at	hypothetical protein LOC100274732 [Zea mays]	8.2633	8.3475	8.3303	5.43625	5.30288	7.4045	0.0290339	3.33265	989	4.80931	down	6.04787	8.3137	1.17676	0.0444869
GhiAffx.3952.1.S1_s_at	| Symbols: ECT2 | ECT2; protein binding | chr3:4385934-4388220 REVERSE	Ghi.9865.1.S1_s_at	Putative uncharacterized protein n=3 Tax=Zea mays RepID=B6SHU7_MAIZE	8.2232	8.18709	8.08024	6.01554	4.47982	7.11353	0.0399974	2.99859	1419	4.90372	down	5.86963	8.16351	1.3229	0.0743411
GhiAffx.3996.1.S1_s_at	| Symbols: GAD5 | GAD5 (glutamate decarboxylase 5); calmodulin binding | chr3:6078893-6080838 REVERSE	Ghi.9906.1.A1_s_at	| Symbols: | histone H3.2 | chr4:18555840-18556827 REVERSE	10.1064	10.1755	10.2116	8.00206	7.88782	8.86595	0.00351769	6.16338	144	3.76475	down	8.25194	10.1645	0.534806	0.0534548
GhiAffx.40354.1.S1_at	| Symbols: GAD5 | GAD5 (glutamate decarboxylase 5); calmodulin binding | chr3:6078893-6080838 REVERSE	Ghi.9906.1.A1_s_at	Histone H3 n=2 Tax=Neoptera RepID=B4IRL6_DROPE	6.53107	6.52364	6.44625	4.30764	4.32006	5.89689	0.0348699	3.13934	1197	3.15751	down	4.84153	6.50032	0.913987	0.0469709
GhiAffx.4043.6.S1_at	| Symbols: GAD5 | GAD5 (glutamate decarboxylase 5); calmodulin binding | chr3:6078893-6080838 REVERSE	Ghi.9906.1.A1_s_at	histone H3.2 [Arabidopsis thaliana]	6.64947	6.9319	6.81074	4.7338	4.20603	6.20397	0.0441349	2.89962	1605	3.36227	down	5.04793	6.79737	1.03535	0.141691
GhiAffx.40546.1.S1_s_at	| Symbols: | unknown protein | chr1:26920564-26921058 FORWARD	Ghi.9969.3.A1_s_at	| Symbols: TUB8 | TUB8; structural constituent of cytoskeleton | chr5:8042962-8044528 FORWARD	6.82689	6.92561	6.83583	4.16072	4.85709	5.93395	0.0220458	3.63583	748	3.67785	down	4.98392	6.86278	0.893393	0.0545996
GhiAffx.40557.1.S1_s_at	| Symbols: APC10 | anaphase-promoting complex, subunit 10 family / APC10 family | chr2:7948522-7950096 REVERSE	Ghi.9969.3.A1_s_at	Tubulin (Fragment) n=1 Tax=Hyacinthus orientalis RepID=Q677B1_HYAOR	6.07091	5.96069	6.34622	3.91559	3.13631	5.05109	0.0211143	3.68483	714	4.26224	down	4.03433	6.12594	0.962899	0.198567
GhiAffx.40852.1.S1_s_at	| Symbols: | RNA polymerase I specific transcription initiation factor RRN3 family protein | chr2:14660449-14663792 REVERSE	Ghi.9984.1.S1_s_at	| Symbols: IAA9 | IAA9 (INDOLE-3-ACETIC ACID INDUCIBLE 9); transcription factor | chr5:26254463-26256134 FORWARD	8.34402	8.12378	8.3977	5.83108	6.9731	7.55698	0.0431262	2.92272	1550	2.83126	down	6.78705	8.2885	0.87786	0.145157
GhiAffx.41161.1.A1_s_at	| Symbols: | FUNCTIONS IN: molecular_function unknown; INVOLVED IN: biological_process unknown; LOCATED IN: chloroplast; EXPRESSED IN: 23 plant structures; EXPRESSED DURING: 14 growth stages; CONTAINS InterPro DOMAIN/s: CHCH (InterPro:IPR010625); BEST Ara	GhiAffx.11624.1.S1_s_at	| Symbols: HSP21 | HSP21 (HEAT SHOCK PROTEIN 21) | chr4:13819048-13819895 REVERSE	6.74065	6.78853	6.86396	4.12555	5.19573	5.82405	0.0244749	3.51887	833	3.36188	down	5.04844	6.79771	0.858773	0.0621644
GhiAffx.41577.1.S1_s_at	Low molecular weight heat shock protein n=1 Tax=Gossypium hirsutum RepID=A8WCV0_GOSHI	GhiAffx.11707.2.S1_a_at	| Symbols: AtPP2-A12 | AtPP2-A12 (Phloem protein 2-A12); carbohydrate binding | chr1:4326980-4328324 REVERSE	5.50265	5.43635	5.50169	2.56808	2.63753	3.93499	0.0054431	5.46754	221	5.4015	down	3.04687	5.48023	0.769922	0.0380042
GhiAffx.41627.1.S1_at	| Symbols: | protein kinase family protein | chr5:6192736-6195371 FORWARD	GhiAffx.11707.2.S1_a_at	f-box family protein [Populus trichocarpa]	7.37028	7.3137	7.3525	5.04151	4.73351	6.70822	0.0392903	3.01671	1381	3.6077	down	5.49441	7.34549	1.06241	0.0289334
GhiAffx.42453.1.S1_at	Sterol regulatory element-binding protein site 2 protease, putative n=1 Tax=Ricinus communis RepID=B9S7Z4_RICCO	GhiAffx.11707.2.S1_a_at	F-box family protein n=1 Tax=Populus trichocarpa RepID=B9GW68_POPTR	7.08308	7.05786	6.98635	5.08904	5.27611	6.11522	0.00811115	4.88844	311	2.92609	down	5.49346	7.04243	0.546527	0.0501777
GhiAffx.4289.1.S1_s_at	| Symbols: | ATP-binding family protein | chr4:7517280-7518892 REVERSE	GhiAffx.1224.1.S1_s_at	| Symbols: CLPP2, NCLPP7 | NCLPP7 (NUCLEAR-ENCODED CLP PROTEASE P7); serine-type endopeptidase | chr5:7783811-7784826 FORWARD	7.25697	7.2221	7.32414	3.84502	4.22879	6.54553	0.0470067	2.83707	1760	5.2584	down	4.87312	7.26774	1.46101	0.051865
GhiAffx.430.1.A1_at	| Symbols: | ATP-binding family protein | chr4:7517280-7518892 REVERSE	GhiAffx.1224.1.S1_s_at	ATP-dependent Clp protease proteolytic subunit n=1 Tax=Ricinus communis RepID=B9SCP9_RICCO	7.25363	7.17394	7.2718	4.96642	4.97724	6.34812	0.0172387	3.92062	617	3.48832	down	5.43059	7.23312	0.79462	0.0520494
GhiAffx.43198.1.S1_at	Homeobox protein, putative n=1 Tax=Ricinus communis RepID=B9S2C7_RICCO	GhiAffx.12729.1.A1_at	| Symbols: RLK1 | RLK1 (RECEPTOR-LIKE PROTEIN KINASE 1); ATP binding / carbohydrate binding / kinase/ protein kinase/ protein serine/threonine kinase/ protein tyrosine kinase/ sugar binding | chr5:24498467-24501494 REVERSE	8.04006	8.06088	8.18236	6.29448	6.25599	7.59269	0.0353346	3.12561	1216	2.60276	down	6.71439	8.09443	0.760876	0.0768577
GhiAffx.43326.1.S1_a_at	| Symbols: AIM1 | AIM1 (ABNORMAL INFLORESCENCE MERISTEM); enoyl-CoA hydratase | chr4:14297312-14302016 REVERSE	GhiAffx.12729.1.A1_at	BRASSINOSTEROID INSENSITIVE 1-associated receptor kinase 1, putative n=1 Tax=Ricinus communis RepID=B9REI0_RICCO	4.79836	5.03395	5.08345	2.91538	4.1774	3.21215	0.0170898	3.93092	610	2.90179	down	3.43498	4.97192	0.659857	0.15233
GhiAffx.44018.1.S1_at	| Symbols: AIM1 | AIM1 (ABNORMAL INFLORESCENCE MERISTEM); enoyl-CoA hydratase | chr4:14297312-14302016 REVERSE	GhiAffx.1302.1.S1_x_at	| Symbols: | nodulin MtN21 family protein | chr4:5245024-5248153 FORWARD	6.94569	6.80405	6.84562	4.99772	4.51292	6.07633	0.022791	3.59838	775	3.18097	down	5.19565	6.86512	0.800279	0.0728055
GhiAffx.4485.1.S1_s_at	| Symbols: | zinc finger (CCCH-type) family protein | chr2:553407-555899 REVERSE	GhiAffx.1302.1.S1_x_at	Putative nodulin-like protein n=1 Tax=Gossypioides kirkii RepID=B2ZAQ4_9ROSI	6.21664	6.30674	6.17416	4.99296	5.03008	5.26255	0.000256	12.2324	21	2.19972	down	5.0952	6.23252	0.146117	0.0677005
GhiAffx.4525.1.S1_s_at	| Symbols: ATCYP59, CYP59 | CYP59 (CYCLOPHILIN 59); RNA binding / nucleic acid binding / peptidyl-prolyl cis-trans isomerase | chr1:20057012-20059508 FORWARD	GhiAffx.13276.1.S1_at	| Symbols: | binding | chr2:309144-313499 REVERSE	5.74947	5.97998	6.13559	3.35662	4.49182	5.23673	0.0461487	2.85528	1705	3.01737	down	4.36172	5.95501	0.946785	0.194264
GhiAffx.45826.1.S1_s_at	| Symbols: FHY3 | FHY3 (FAR-RED ELONGATED HYPOCOTYLS 3); transcription activator/ transcription factor | chr3:7822359-7825414 REVERSE	GhiAffx.13472.1.S1_at	| Symbols: GPT2 | GPT2; antiporter/ glucose-6-phosphate transmembrane transporter | chr1:22824527-22826459 FORWARD	5.89305	6.04284	6.18691	3.97415	4.88589	5.46254	0.0455079	2.86914	1672	2.40617	down	4.7742	6.04093	0.750455	0.146942
GhiAffx.46297.1.S1_s_at	hypothetical protein POPTRDRAFT_783792 [Populus trichocarpa]	GhiAffx.13594.4.S1_at	| Symbols: PBG1 | PBG1; peptidase/ threonine-type endopeptidase | chr1:21141970-21144186 FORWARD	6.89074	6.83352	6.67033	4.5954	4.48921	6.01325	0.0235469	3.56185	804	3.40009	down	5.03262	6.7982	0.850909	0.114371
GhiAffx.4648.1.S1_s_at	Isoamylase, putative n=1 Tax=Ricinus communis RepID=B9SV81_RICCO	GhiAffx.13886.1.S1_s_at	| Symbols: CYP77A5P | CYP77A5P; catalytic | chr3:6262010-6264025 FORWARD	9.42547	9.46413	9.46869	5.53052	5.85749	8.32307	0.0307956	3.26978	1048	7.37379	down	6.57036	9.45276	1.52667	0.0237488
GhiAffx.46678.1.S1_at	Caspase, putative n=1 Tax=Ricinus communis RepID=B9SIP2_RICCO	GhiAffx.13886.1.S1_s_at	Muconate cycloisomerase, putative n=1 Tax=Ricinus communis RepID=B9SQ11_RICCO	8.57522	8.6015	8.67295	6.77832	7.30298	7.98482	0.0227913	3.59836	776	2.39693	down	7.35537	8.61656	0.604954	0.0505718
GhiAffx.47264.2.S1_s_at	| Symbols: | unknown protein | chr4:6705178-6708846 REVERSE	GhiAffx.13899.1.S1_at	| Symbols: | protein kinase, putative | chr4:10454770-10457468 REVERSE	5.91179	5.86994	5.87993	4.20348	4.76903	5.31353	0.0247059	3.50848	844	2.18133	down	4.76201	5.88722	0.555058	0.0218545
GhiAffx.4771.1.S1_s_at	| Symbols: CIPK10, PKS2, SIP1, SNRK3.8 | SIP1 (SOS3-INTERACTING PROTEIN 1); ATP binding / kinase/ protein kinase/ protein serine/threonine kinase | chr5:23597092-23598531 REVERSE	GhiAffx.13899.1.S1_at	Myb-binding protein n=2 Tax=Oryza sativa RepID=Q5VRL6_ORYSJ	8.07827	8.25561	8.03398	6.74973	5.94822	7.37503	0.0267482	3.4213	924	2.69751	down	6.69099	8.12262	0.715216	0.117284
GhiAffx.4837.1.S1_at	| Symbols: CIPK10, PKS2, SIP1, SNRK3.8 | SIP1 (SOS3-INTERACTING PROTEIN 1); ATP binding / kinase/ protein kinase/ protein serine/threonine kinase | chr5:23597092-23598531 REVERSE	GhiAffx.13899.1.S1_at	Os06g0116100 [Oryza sativa (japonica cultivar-group)]	6.74143	6.7153	6.68383	4.95785	4.22879	5.89381	0.0249385	3.49813	856	3.2192	down	5.02681	6.71352	0.834651	0.0288399
GhiAffx.48661.1.A1_at	Root phototropism protein, putative n=1 Tax=Ricinus communis RepID=B9T4I9_RICCO	GhiAffx.14.1.S1_at	| Symbols: ZIP3 | ZIP3; zinc ion transmembrane transporter | chr2:13704278-13706612 FORWARD	7.12021	7.12251	7.19379	4.44174	4.03393	6.26841	0.0315223	3.24507	1072	4.69396	down	4.91469	7.1455	1.18995	0.0418327
GhiAffx.4959.1.S1_at	Ubiquitin-activating enzyme E1 n=1 Tax=Ricinus communis RepID=B9SKU8_RICCO	GhiAffx.14.1.S1_at	Zinc/iron transporter, putative n=1 Tax=Ricinus communis RepID=B9SP03_RICCO	4.67614	4.81359	4.96996	3.77479	2.42329	3.89561	0.0385861	3.03512	1344	2.74221	down	3.36456	4.8199	0.817402	0.147011
GhiAffx.49705.1.A1_s_at	Ubiquitin-activating enzyme E1 n=1 Tax=Ricinus communis RepID=B9SKU8_RICCO	GhiAffx.14559.1.S1_at	| Symbols: | rhodanese-like domain-containing protein | chr4:13826541-13827673 REVERSE	7.69083	7.69396	7.75795	5.50244	4.84459	7.11192	0.048232	2.81173	1816	3.71818	down	5.81965	7.71425	1.16647	0.0378781
GhiAffx.4994.1.S1_at	C2 domain-containing protein [Arabidopsis thaliana]	GhiAffx.14799.1.S1_at	| Symbols: SFC, VAN3, AGD3 | SFC (SCARFACE); ARF GTPase activator/ phosphoinositide binding | chr5:4255923-4262018 REVERSE	7.21645	7.2951	7.27846	5.66529	4.79016	6.49041	0.030345	3.28545	1033	3.06251	down	5.64862	7.26333	0.85025	0.0414485
GhiAffx.49992.1.S1_s_at	C2 domain-containing protein [Arabidopsis thaliana]	GhiAffx.15043.1.S1_s_at	| Symbols: ATTCP-1 | ATTCP-1; ATP binding / protein binding / unfolded protein binding | chr3:6998544-7002266 REVERSE	8.71633	8.68655	8.63611	5.95612	5.97673	8.11601	0.0495617	2.78505	1880	3.99088	down	6.68295	8.67966	1.24111	0.040551
GhiAffx.5097.1.S1_at	Tropinone reductase, putative n=1 Tax=Ricinus communis RepID=B9S3D8_RICCO	GhiAffx.15043.1.S1_s_at	T-complex protein 1, alpha subunit n=1 Tax=Vitis vinifera RepID=A7PKF9_VITVI	5.56871	5.74657	5.7005	4.01957	3.13461	4.46097	0.0102307	4.57388	388	3.4827	down	3.87172	5.67193	0.675428	0.0923106
GhiAffx.51644.1.S1_at	Translation initiation factor IF-3 n=1 Tax=Ricinus communis RepID=B9T4Q8_RICCO	GhiAffx.15131.1.S1_at	| Symbols: | unknown protein | chr3:7874480-7877857 FORWARD	9.33162	9.26928	8.88677	5.93445	5.85576	8.27739	0.0374105	3.06677	1291	5.55333	down	6.6892	9.16256	1.37598	0.240864
GhiAffx.51947.1.S1_at	Translation initiation factor IF-3 n=1 Tax=Ricinus communis RepID=B9T4Q8_RICCO	GhiAffx.15161.1.S1_s_at	| Symbols: SDH1-1 | SDH1-1; ATP binding / succinate dehydrogenase | chr5:26653776-26657224 FORWARD	6.67658	6.74168	6.62898	4.70519	4.48424	6.11221	0.0363504	3.09633	1251	2.99357	down	5.10055	6.68241	0.883067	0.056578
GhiAffx.52145.1.S1_at	| Symbols: | leucine-rich repeat family protein / protein kinase family protein | chr5:19604584-19606532 REVERSE	GhiAffx.15336.1.S1_s_at	| Symbols: EZA1, SWN, SDG10 | SWN (SWINGER); transcription factor | chr4:886693-891743 FORWARD	5.73562	5.76047	6.06684	4.08831	3.8283	5.01421	0.0146837	4.11403	534	2.91609	down	4.31027	5.85431	0.623332	0.184473
GhiAffx.52546.3.S1_at	| Symbols: GLIP1 | GLIP1 (GDSL LIPASE1); carboxylesterase/ lipase | chr5:16418920-16420400 FORWARD	GhiAffx.15336.1.S1_s_at	Enhancer of zeste, ezh, putative n=1 Tax=Ricinus communis RepID=B9RNE0_RICCO	7.09968	6.75353	6.79184	6.04479	5.5305	5.02059	0.0128409	4.28067	473	2.54864	down	5.53196	6.88168	0.512103	0.189756
GhiAffx.52906.1.S1_at	Putative uncharacterized protein n=1 Tax=Zea mays RepID=B4F857_MAIZE	GhiAffx.15562.1.S1_at	| Symbols: | palmitoyl protein thioesterase family protein | chr3:22304395-22306389 FORWARD	12.3268	12.3328	12.3841	10.1738	10.2565	11.8804	0.0469564	2.83813	1755	2.98488	down	10.7703	12.3479	0.962304	0.0315061
GhiAffx.5294.2.S1_x_at	Protein translocase, putative n=1 Tax=Ricinus communis RepID=B9T270_RICCO	GhiAffx.15756.1.S1_s_at	| Symbols: | epsilon-adaptin, putative | chr1:11359907-11363916 FORWARD	10.022	10.0492	10.0882	7.93326	7.88994	9.45505	0.0342047	3.15937	1169	3.08882	down	8.42608	10.0531	0.891374	0.0332563
GhiAffx.52955.1.A1_at	Beta-1,3-galactosyltransferase sqv-2, putative n=1 Tax=Ricinus communis RepID=B9SDX5_RICCO	GhiAffx.1589.10.S1_s_at	| Symbols: COR314-TM2 | COR314-TM2 | chr1:10286409-10287878 REVERSE	6.1429	6.10298	6.13251	4.46458	5.22764	5.53897	0.0303665	3.28469	1035	2.06919	down	5.07707	6.12613	0.552796	0.0207124
GhiAffx.53252.1.S1_s_at	| Symbols: GLT1 | GLT1; glutamate synthase (NADH) | chr5:21700518-21709629 FORWARD	GhiAffx.1589.3.S1_s_at	| Symbols: | GCN5-related N-acetyltransferase (GNAT) family protein | chr5:3619226-3621068 FORWARD	10.044	10.0259	10.1457	7.16708	6.74974	8.6992	0.0129915	4.26599	476	5.78849	down	7.53867	10.0719	1.02648	0.0645894
GhiAffx.53311.1.A1_s_at	Rac-like small GTP binding protein n=1 Tax=Brassica rapa RepID=O49180_BRACM	GhiAffx.1589.37.S1_x_at	| Symbols: NMT1, XPL1, PEAMT | XPL1 (XIPOTL 1); methyltransferase/ phosphoethanolamine N-methyltransferase | chr3:6154578-6157331 FORWARD	9.23502	9.14856	9.20387	6.76718	7.17679	7.61249	0.0012089	8.19321	61	4.02875	down	7.18549	9.19582	0.422723	0.0437923
GhiAffx.5589.1.S1_s_at	F10B6.2 n=1 Tax=Arabidopsis thaliana RepID=Q9LQW6_ARATH	GhiAffx.1589.37.S1_x_at	NMT1 (N-METHYLTRANSFERASE 1); phosphoethanolamine N-methyltransferase [Arabidopsis thaliana]	7.28287	7.4491	7.55288	5.60547	5.47194	6.96997	0.0435911	2.91199	1572	2.66197	down	6.01579	7.42828	0.829035	0.136204
GhiAffx.56862.1.S1_at	| Symbols: | unknown protein | chr5:20863594-20867171 FORWARD	GhiAffx.1589.37.S1_x_at	Phosphoethanolamine N-methyltransferase n=1 Tax=Gossypium hirsutum RepID=A9XU50_GOSHI	6.94749	6.93947	7.0509	5.14833	5.1056	6.37974	0.0267396	3.42165	923	2.70332	down	5.54456	6.97929	0.723602	0.0621494
GhiAffx.5694.1.S1_x_at	ATP synthase alpha subunit mitochondrial, putative n=1 Tax=Ricinus communis RepID=B9S053_RICCO	GhiAffx.1589.38.A1_at	| Symbols: SGT1A | SGT1A; protein binding | chr4:12300015-12302493 FORWARD	8.48898	8.6319	8.61986	5.20073	6.62367	7.46554	0.0315056	3.24563	1069	4.43909	down	6.42998	8.58024	1.14476	0.0792697
GhiAffx.5732.1.S1_at	ATP binding protein, putative n=1 Tax=Ricinus communis RepID=B9RX51_RICCO	GhiAffx.1589.84.S1_x_at	| Symbols: | UTP--glucose-1-phosphate uridylyltransferase, putative / UDP-glucose pyrophosphorylase, putative / UGPase, putative | chr5:5696955-5700845 REVERSE	7.10369	6.92197	7.04239	5.93006	5.54712	6.47038	0.0189562	3.80901	654	2.05646	down	5.98252	7.02268	0.463864	0.0924515
GhiAffx.5767.1.A1_s_at	Probable non-specific lipid-transfer protein AKCS9 n=1 Tax=Vigna unguiculata RepID=NLTP_VIGUN	GhiAffx.1589.84.S1_x_at	hypothetical protein LOC100191846 [Zea mays]	8.05533	8.09571	8.11002	6.86957	6.97805	6.97412	8.07e-06	29.3084	2	2.21367	down	6.94058	8.08702	0.0615291	0.0283628
GhiAffx.5786.1.A1_s_at	Probable non-specific lipid-transfer protein AKCS9 n=1 Tax=Vigna unguiculata RepID=NLTP_VIGUN	GhiAffx.1589.84.S1_x_at	Utp-glucose-1-phosphate uridylyltransferase, putative n=1 Tax=Ricinus communis RepID=B9SKS5_RICCO	9.76732	9.61706	9.63173	8.1715	7.99651	9.29623	0.0446717	2.88757	1622	2.27199	down	8.48808	9.67204	0.705324	0.0828438
GhiAffx.58357.2.S1_at	| Symbols: AtTLP2 | AtTLP2 (TUBBY LIKE PROTEIN 2); phosphoric diester hydrolase/ transcription factor | chr2:7946754-7948176 FORWARD	GhiAffx.1589.93.S1_s_at	| Symbols: NMT1, XPL1, PEAMT | XPL1 (XIPOTL 1); methyltransferase/ phosphoethanolamine N-methyltransferase | chr3:6154578-6157331 FORWARD	4.91279	4.89794	4.87747	2.62985	3.01457	4.20007	0.0268763	3.4161	928	3.0622	down	3.2815	4.89607	0.818437	0.0177349
GhiAffx.58542.1.S1_s_at	Putative uncharacterized protein n=1 Tax=Ricinus communis RepID=B9RZ66_RICCO	GhiAffx.1589.93.S1_s_at	Phosphoethanolamine N-methyltransferase n=1 Tax=Gossypium hirsutum RepID=A9XU50_GOSHI	5.79089	5.80691	6.05558	4.43348	4.22879	5.46125	0.0395253	3.01064	1392	2.26047	down	4.70784	5.88446	0.660453	0.148407
GhiAffx.5890.1.S1_at	ATP binding protein, putative n=1 Tax=Ricinus communis RepID=B9SE57_RICCO	GhiAffx.15892.1.S1_at	| Symbols: PBB2 | PBB2; endopeptidase/ peptidase/ threonine-type endopeptidase | chr5:16248511-16250451 REVERSE	5.46565	5.34346	5.47404	3.63221	4.0372	5.02321	0.0448992	2.88252	1643	2.29238	down	4.23087	5.42772	0.715438	0.0730859
GhiAffx.58988.1.S1_s_at	| Symbols: | unknown protein | chr1:8212724-8215516 FORWARD	GhiAffx.15941.1.S1_at	| Symbols: | FUNCTIONS IN: molecular_function unknown; INVOLVED IN: biological_process unknown; LOCATED IN: cell wall, plant-type cell wall; EXPRESSED IN: 23 plant structures; EXPRESSED DURING: 13 growth stages; CONTAINS InterPro DOMAIN/s: Protein of unkn	7.7203	7.50455	7.67482	5.34377	4.43076	6.82546	0.04009	2.99625	1423	4.28678	down	5.53333	7.63322	1.20855	0.113733
GhiAffx.5920.2.S1_x_at	Putative uncharacterized protein n=1 Tax=Ricinus communis RepID=B9RZP8_RICCO	GhiAffx.15941.1.S1_at	Putative uncharacterized protein n=1 Tax=Ricinus communis RepID=O24329_RICCO	9.56489	9.58965	9.59084	7.24375	6.9468	8.92698	0.0383145	3.04234	1338	3.67043	down	7.70584	9.58179	1.06791	0.0146516
GhiAffx.5946.1.A1_at	| Symbols: | unknown protein | chr1:8742210-8755243 FORWARD	GhiAffx.16735.2.S1_s_at	| Symbols: | nucleic acid binding | chr1:10223461-10224592 REVERSE	7.48699	7.26371	7.27329	5.60718	5.50215	6.93632	0.0469621	2.83801	1756	2.50726	down	6.01522	7.34133	0.799427	0.126235
GhiAffx.59606.1.S1_s_at	Putative uncharacterized protein n=1 Tax=Ricinus communis RepID=B9RZE6_RICCO	GhiAffx.16735.2.S1_s_at	Putative uncharacterized protein n=1 Tax=Ricinus communis RepID=B9RP66_RICCO	9.11583	9.08893	8.92794	7.23407	7.34499	8.45052	0.0252917	3.48262	874	2.58061	down	7.67652	9.04423	0.672588	0.101604
GhiAffx.59652.1.S1_at	| Symbols: | tetratricopeptide repeat (TPR)-containing protein | chr4:17512376-17514421 FORWARD	GhiAffx.16959.2.S1_at	| Symbols: | FUNCTIONS IN: molecular_function unknown; INVOLVED IN: biological_process unknown; CONTAINS InterPro DOMAIN/s: Pentatricopeptide repeat (InterPro:IPR002885); BEST Arabidopsis thaliana protein match is: pentatricopeptide (PPR) repeat-containin	6.39308	6.57254	6.71181	4.92722	5.19573	3.23359	0.0274707	3.39234	947	4.30783	down	4.45218	6.55914	1.06383	0.159789
GhiAffx.5975.1.S1_x_at	| Symbols: | tetratricopeptide repeat (TPR)-containing protein | chr4:17512376-17514421 FORWARD	GhiAffx.17865.1.S1_at	| Symbols: HSP81-1, ATHS83, HSP81.1, HSP83, ATHSP90.1 | ATHSP90.1 (HEAT SHOCK PROTEIN 90.1); ATP binding / unfolded protein binding | chr5:21352542-21355147 FORWARD	11.5569	11.5395	11.5774	8.01831	8.28409	10.7579	0.0437102	2.90927	1580	5.80727	down	9.02009	11.5579	1.51081	0.0189866
GhiAffx.59851.1.S1_at	| Symbols: | phosphatidylinositol-4-phosphate 5-kinase family protein | chr1:26782839-26788712 FORWARD	GhiAffx.18156.1.S1_at	| Symbols: | unknown protein | chr3:20479302-20480324 FORWARD	7.19403	7.09782	7.12055	5.54616	5.9011	6.77718	0.0443082	2.89571	1608	2.08877	down	6.07481	7.13746	0.633628	0.0502866
GhiAffx.5996.1.S1_s_at	Pectinesterase n=2 Tax=Malpighiales RepID=B9H3W4_POPTR	GhiAffx.18686.1.S1_s_at	| Symbols: ATARP4, ARP4 | ATARP4; structural constituent of cytoskeleton | chr1:6348199-6351766 FORWARD	6.73178	6.87046	6.66395	4.47188	4.02441	5.87131	0.0245884	3.51375	838	3.90737	down	4.7892	6.7554	0.963476	0.105262
GhiAffx.60321.1.S1_x_at	Pectinesterase n=2 Tax=Malpighiales RepID=B9H3W4_POPTR	GhiAffx.18686.1.S1_s_at	actin related protein [Populus trichocarpa]	7.90237	8.00293	7.83504	4.9047	4.70867	3.03527	0.00341735	6.21199	140	12.9712	down	4.21621	7.91345	1.02741	0.0844875
GhiAffx.6053.1.S1_s_at	| Symbols: GPT2 | GPT2; antiporter/ glucose-6-phosphate transmembrane transporter | chr1:22824527-22826459 FORWARD	GhiAffx.18686.1.S1_s_at	Actin related protein n=2 Tax=Malpighiales RepID=B9I2R4_POPTR	7.23761	7.02123	6.99859	5.98383	5.50129	5.55915	0.00117486	8.2548	58	2.64705	down	5.68142	7.08581	0.263481	0.131948
GhiAffx.6110.2.S1_x_at	Predicted protein n=1 Tax=Populus trichocarpa RepID=B9H1F3_POPTR	GhiAffx.18998.1.A1_at	| Symbols: | basic helix-loop-helix (bHLH) family protein | chr3:17568035-17569101 FORWARD	8.35369	8.19243	8.13023	6.69948	7.27994	7.11298	0.00295693	6.46	127	2.28889	down	7.0308	8.22545	0.298825	0.115329
GhiAffx.61881.1.S1_s_at	Protein HVA22, putative n=1 Tax=Ricinus communis RepID=B9R985_RICCO	GhiAffx.18998.1.A1_at	DNA binding protein, putative n=1 Tax=Ricinus communis RepID=B9R986_RICCO	8.70696	8.79581	8.82415	5.37109	5.47433	8.03925	0.046852	2.84033	1750	5.58188	down	6.29489	8.77564	1.51154	0.0611417
GhiAffx.62090.5.S1_s_at	10 kDa putative secreted protein n=1 Tax=Argas monolakensis RepID=Q09JM0_ARGMO	GhiAffx.19586.1.S1_at	| Symbols: | unknown protein | chr2:11567691-11570345 REVERSE	10.4443	10.4372	10.2062	7.88788	8.34401	9.62662	0.0296071	3.31171	1010	3.34744	down	8.6195	10.3626	0.901514	0.135448
GhiAffx.62259.1.S1_at	Serine/threonine-protein kinase PBS1, putative n=1 Tax=Ricinus communis RepID=B9T7W0_RICCO	GhiAffx.19586.1.S1_at	Putative uncharacterized protein n=1 Tax=Ricinus communis RepID=B9S6N5_RICCO	5.48303	5.72948	5.68409	4.93548	3.17527	4.08271	0.0379875	3.0511	1322	2.96435	down	4.06449	5.6322	0.880244	0.131166
GhiAffx.62728.1.A1_at	Serine/threonine-protein kinase PBS1, putative n=1 Tax=Ricinus communis RepID=B9T7W0_RICCO	GhiAffx.20354.1.S1_at	NAC domain protein, IPR003441 [Populus trichocarpa]	5.81224	5.82263	5.62632	3.61548	4.75155	4.78622	0.0246185	3.5124	841	2.58347	down	4.38442	5.75373	0.666145	0.110463
GhiAffx.6354.1.A1_x_at	glutaredoxin S16 [Populus trichocarpa]	GhiAffx.20354.1.S1_at	NAC domain-containing protein, putative n=1 Tax=Ricinus communis RepID=B9RFW3_RICCO	7.18708	7.18371	7.1864	3.48929	4.08202	6.32782	0.0418521	2.95281	1495	5.86726	down	4.63304	7.18573	1.49735	0.00178624
GhiAffx.6646.1.S1_s_at	PREDICTED: hypothetical protein [Vitis vinifera]	GhiAffx.20947.1.S1_at	| Symbols: ATHSP23.6-MITO | ATHSP23.6-MITO (MITOCHONDRION-LOCALIZED SMALL HEAT SHOCK PROTEIN 23.6) | chr4:12917089-12917858 FORWARD	10.1343	10.1836	10.1845	8.5232	8.50291	9.80719	0.0472091	2.83284	1767	2.33439	down	8.94444	10.1675	0.74724	0.0287816
GhiAffx.6716.1.S1_at	predicted protein [Populus trichocarpa]	GhiAffx.21348.1.S1_x_at	| Symbols: | senescence-associated protein-related | chr3:7991827-7992805 REVERSE	6.75727	6.82133	6.85156	5.55292	5.38757	6.0266	0.00396517	5.96561	167	2.22585	down	5.65569	6.81005	0.33168	0.0481474
GhiAffx.7183.1.A1_at	cc-nbs-lrr resistance protein [Populus trichocarpa]	GhiAffx.21607.1.A1_at	| Symbols: TOZ | TOZ (TORMOZEMBRYO DEFECTIVE); nucleotide binding | chr5:5504541-5509266 REVERSE	5.85349	5.95759	5.92605	3.10455	3.89163	4.3712	0.00459141	5.73064	187	4.35675	down	3.78913	5.91238	0.639516	0.0533845
GhiAffx.7221.1.A1_at	ATARLA1A (ADP-ribosylation factor-like A1A); GTP binding [Arabidopsis thaliana]	GhiAffx.21609.1.S1_at	| Symbols: FRO1 | FRO1 (FROSTBITE1); NADH dehydrogenase (ubiquinone) | chr5:26958073-26959356 FORWARD	7.54172	7.62222	7.47104	5.98993	5.23681	7.02873	0.0487929	2.80037	1841	2.75077	down	6.08516	7.54499	0.899746	0.0756408
GhiAffx.7274.1.S1_at	ATARLA1A (ADP-ribosylation factor-like A1A); GTP binding [Arabidopsis thaliana]	GhiAffx.22115.1.S1_x_at	| Symbols: ATGSTU25 | ATGSTU25 (GLUTATHIONE S-TRANSFERASE TAU 25); glutathione transferase | chr1:5872208-5872958 FORWARD	6.49632	6.50111	6.68241	3.87351	5.22331	5.79147	0.0492155	2.79192	1866	3.02552	down	4.96276	6.55995	0.985166	0.106085
GhiAffx.734.1.S1_at	PREDICTED: hypothetical protein [Vitis vinifera]	GhiAffx.22115.1.S1_x_at	Glutathione S-transferase U1 n=1 Tax=Malva pusilla RepID=Q84VH2_MALPU	7.0582	6.9998	7.1332	3.33478	3.73563	5.99605	0.0309141	3.2657	1052	6.53527	down	4.35549	7.06373	1.43483	0.0668754
GhiAffx.7421.1.S1_s_at	Putative cellulose synthase catalytic subunit (Fragment) n=1 Tax=Gossypium hirsutum RepID=Q9M4U1_GOSHI	GhiAffx.22356.1.S1_at	| Symbols: ATRAP, RAP | RAP | chr2:13557100-13559715 REVERSE	8.25554	8.36385	8.32218	4.55333	5.26171	7.47255	0.0441062	2.90027	1603	5.86173	down	5.76253	8.31386	1.52268	0.054631
GhiAffx.7453.1.S1_at	PREDICTED: hypothetical protein [Vitis vinifera]	GhiAffx.22356.1.S1_at	Putative uncharacterized protein n=1 Tax=Ricinus communis RepID=B9T527_RICCO	4.46196	4.45391	4.82019	2.68333	2.81216	3.94945	0.0271419	3.4054	936	2.69516	down	3.14832	4.57869	0.696789	0.209184
GhiAffx.7472.1.A1_at	PREDICTED: hypothetical protein n=1 Tax=Vitis vinifera RepID=UPI0001985831	GhiAffx.22487.1.A1_s_at	| Symbols: | FUNCTIONS IN: molecular_function unknown; INVOLVED IN: biological_process unknown; LOCATED IN: cellular_component unknown; EXPRESSED IN: 18 plant structures; EXPRESSED DURING: 9 growth stages; CONTAINS InterPro DOMAIN/s: Wound-induced protein	6.77393	6.7352	6.63223	6.15609	5.75285	5.01366	0.0334669	3.18213	1132	2.10369	down	5.64087	6.71379	0.579386	0.0732374
GhiAffx.7565.1.S1_s_at	PREDICTED: hypothetical protein [Vitis vinifera]	GhiAffx.23783.1.S1_x_at	| Symbols: GAPCP-2 | GAPCP-2; NAD or NADH binding / binding / catalytic/ glyceraldehyde-3-phosphate dehydrogenase (phosphorylating)/ glyceraldehyde-3-phosphate dehydrogenase | chr1:5574433-5577406 FORWARD	6.48232	6.3457	6.44893	5.04032	4.937	5.80215	0.0134144	4.22586	491	2.24362	down	5.25982	6.42565	0.4725	0.0712199
GhiAffx.7633.1.S1_s_at	PREDICTED: hypothetical protein [Vitis vinifera]	GhiAffx.23783.1.S1_x_at	Glyceraldehyde 3-phosphate dehydrogenase, putative n=1 Tax=Ricinus communis RepID=B9RHV9_RICCO	9.02748	8.91312	8.98728	7.02613	7.2953	8.55733	0.0462788	2.8525	1714	2.5486	down	7.62625	8.97596	0.817493	0.0580097
GhiAffx.7784.1.A1_s_at	Predicted protein n=2 Tax=Populus trichocarpa RepID=B9IG23_POPTR	GhiAffx.24031.1.S1_at	| Symbols: | oxidoreductase, 2OG-Fe(II) oxygenase family protein | chr1:18279600-18280873 FORWARD	8.88989	8.94999	8.76282	5.48181	7.04918	7.80408	0.03822	3.04486	1335	4.25515	down	6.77836	8.86757	1.18459	0.0955641
GhiAffx.7997.1.A1_s_at	Predicted protein n=2 Tax=Populus trichocarpa RepID=B9IG23_POPTR	GhiAffx.24031.1.S1_at	Putative uncharacterized protein n=1 Tax=Vitis vinifera RepID=A5BC68_VITVI	7.21162	7.14087	7.14814	5.66529	5.47373	6.35541	0.00765029	4.97022	298	2.52346	down	5.83147	7.16688	0.463739	0.038916
GhiAffx.8059.1.S1_at	PREDICTED: hypothetical protein [Vitis vinifera]	GhiAffx.2461.1.A1_s_at	| Symbols: | integral membrane family protein | chr4:13133727-13134790 FORWARD	8.23875	8.44636	8.48536	5.18431	6.18907	7.11238	0.0166091	3.96492	591	4.68561	down	6.16192	8.39016	0.964323	0.132565
GhiAffx.8173.1.S1_at	PREDICTED: hypothetical protein [Vitis vinifera]	GhiAffx.2461.1.A1_s_at	Putative membrane protein n=1 Tax=Gossypium hirsutum RepID=Q5K4H9_GOSHI	6.3459	6.27175	6.30705	4.8928	4.27185	5.52416	0.0175584	3.89886	622	2.66099	down	4.89627	6.30823	0.626161	0.0370873
GhiAffx.8684.1.S1_s_at	predicted protein [Populus trichocarpa]	GhiAffx.24684.1.S1_s_at	| Symbols: PDE225, PTAC7 | PTAC7 | chr5:8277750-8279099 FORWARD	7.89888	7.77243	7.87716	6.40462	5.51045	7.28585	0.0478564	2.81942	1796	2.73054	down	6.4003	7.84949	0.887707	0.0676115
GhiAffx.8941.1.S1_x_at	PREDICTED: hypothetical protein n=1 Tax=Vitis vinifera RepID=UPI0001982911	GhiAffx.24712.1.A1_at	| Symbols: CYP707A4 | CYP707A4; (+)-abscisic acid 8'-hydroxylase/ oxygen binding | chr3:6673885-6676400 REVERSE	8.08072	8.04602	8.08429	5.71782	6.01393	7.14957	0.0152255	4.0698	546	3.42611	down	6.29377	8.07034	0.755789	0.0211422
GhiAffx.9056.1.S1_s_at	PREDICTED: hypothetical protein [Vitis vinifera]	GhiAffx.24712.1.A1_at	cytochrome P450 [Populus trichocarpa]	7.0611	7.02704	7.12419	4.43012	4.57809	6.49524	0.0459934	2.85862	1694	3.73979	down	5.16782	7.07078	1.15196	0.0492924
Gra.123.2.S1_s_at	PREDICTED: hypothetical protein [Vitis vinifera]	GhiAffx.24712.1.A1_at	Cytochrome P450 n=1 Tax=Populus trichocarpa RepID=B9N4Y2_POPTR	9.62327	9.65947	9.62679	7.4204	7.7294	9.18838	0.0490907	2.79441	1853	2.87544	down	8.11272	9.63651	0.944272	0.0199618
Gra.1445.1.S1_s_at	Predicted protein n=1 Tax=Populus trichocarpa RepID=B9I113_POPTR	GhiAffx.25090.1.S1_at	| Symbols: | chloroplast lumen common family protein | chr3:19859954-19860976 REVERSE	3.97104	3.9335	3.9693	2.56279	2.56735	3.2666	0.00776349	4.94959	301	2.23308	down	2.79891	3.95795	0.405037	0.021193
Gra.1614.2.S1_x_at	PREDICTED: hypothetical protein [Vitis vinifera]	GhiAffx.25090.1.S1_at	chloroplast lumen common family protein [Arabidopsis thaliana]	9.76119	9.71891	9.69012	7.69358	6.05264	8.50679	0.0331117	3.1933	1119	4.94421	down	7.41767	9.72341	1.25012	0.0357505
Gra.1707.1.A1_s_at	PREDICTED: hypothetical protein [Vitis vinifera]	GhiAffx.25090.1.S1_at	Putative uncharacterized protein F4P12_260 n=1 Tax=Arabidopsis thaliana RepID=Q9LFG3_ARATH	8.89946	9.00296	9.00605	6.18459	5.19573	8.17846	0.0492768	2.7907	1870	5.46377	down	6.51959	8.96949	1.51932	0.0606632
Gra.1721.1.A1_x_at	Predicted protein n=2 Tax=Populus trichocarpa RepID=B9H0V4_POPTR	GhiAffx.25127.1.A1_at	| Symbols: CYP714A1 | CYP714A1; electron carrier/ heme binding / iron ion binding / monooxygenase/ oxygen binding | chr5:8567674-8570260 REVERSE	4.89662	4.93832	5.05693	3.66427	3.68819	4.23215	0.00452062	5.75517	184	2.14714	down	3.86154	4.96395	0.321183	0.083177
Gra.1723.2.S1_s_at	PREDICTED: hypothetical protein isoform 1 [Vitis vinifera]	GhiAffx.25127.1.A1_at	Cytochrome P450, putative n=1 Tax=Ricinus communis RepID=B9SK63_RICCO	8.72853	8.68223	8.60854	6.09876	6.74803	8.01698	0.0382151	3.04499	1334	3.29096	down	6.95459	8.6731	0.975647	0.0605152
Gra.1742.1.A1_s_at	PREDICTED: hypothetical protein [Vitis vinifera]	GhiAffx.25551.2.A1_at	| Symbols: | reverse transcriptase, putative / RNA-dependent DNA polymerase, putative | chr4:14333528-14335255 FORWARD	5.20862	5.014	5.28746	3.06231	3.32797	4.4594	0.0235192	3.56317	801	2.93522	down	3.61656	5.17003	0.741906	0.140755
Gra.1992.2.A1_at	Putative uncharacterized protein n=1 Tax=Vitis vinifera RepID=A5C7K7_VITVI	GhiAffx.25551.2.A1_at	Os07g0613900 [Oryza sativa (japonica cultivar-group)]	11.2855	11.19	11.2576	9.73716	9.71205	10.2295	0.001381	7.91163	67	2.55172	down	9.8929	11.2444	0.291761	0.0491397
Gra.2038.1.A1_s_at	PREDICTED: hypothetical protein isoform 2 [Vitis vinifera]	GhiAffx.25696.1.S1_at	| Symbols: ATHSP22.0 | ATHSP22.0 | chr4:6370537-6371124 FORWARD	3.98516	3.74808	3.94551	3.14444	2.47558	2.93842	0.00786627	4.93117	303	2.05637	down	2.85281	3.89291	0.342549	0.126989
Gra.2054.1.S1_at	PREDICTED: hypothetical protein [Vitis vinifera]	GhiAffx.25696.1.S1_at	Heat-shock protein, putative n=1 Tax=Ricinus communis RepID=B9S1R8_RICCO	8.69097	8.60608	8.50368	7.42212	6.69376	7.90003	0.0236889	3.55515	810	2.39762	down	7.33864	8.60024	0.607451	0.0937801
Gra.2128.2.A1_s_at	PREDICTED: similar to Heat shock 70 kDa protein, mitochondrial [Vitis vinifera]	GhiAffx.2577.1.A1_s_at	| Symbols: PAP10, ATPAP10 | PAP10 (PURPLE ACID PHOSPHATASE 10); acid phosphatase/ protein serine/threonine phosphatase | chr2:7120502-7122772 REVERSE	9.08659	9.31355	9.2574	7.26979	7.00752	8.7371	0.0462532	2.85305	1710	2.92353	down	7.67147	9.21918	0.932134	0.118211
Gra.2169.1.A1_s_at	Pyrophosphate-dependent phosphofructokinase PfpB n=1 Tax=Medicago truncatula RepID=Q2HTG9_MEDTR	GhiAffx.2577.1.A1_s_at	Purple acid phosphatase, putative n=1 Tax=Ricinus communis RepID=B9RHA3_RICCO	9.03054	9.09059	8.97014	7.29217	7.16929	8.61214	0.0444912	2.8916	1613	2.53014	down	7.6912	9.03042	0.799918	0.0602261
Gra.2394.1.S1_s_at	PREDICTED: hypothetical protein n=1 Tax=Vitis vinifera RepID=UPI00019853AB	GhiAffx.25796.1.A1_s_at	| Symbols: | ubiquitin-associated (UBA)/TS-N domain-containing protein / octicosapeptide/Phox/Bemp1 (PB1) domain-containing protein | chr4:12741191-12744202 FORWARD	7.28811	7.47494	7.29645	3.83846	5.70715	6.13439	0.0397372	3.00522	1402	4.36657	down	5.22667	7.35317	1.22105	0.105541
Gra.2508.1.A1_x_at	Chalcone synthase n=45 Tax=core eudicotyledons RepID=CHSY_HYPAN	GhiAffx.25796.1.A1_s_at	Putative uncharacterized protein n=1 Tax=Populus trichocarpa RepID=A9PHP5_POPTR	12.066	11.9794	11.9651	9.79921	9.51726	11.2546	0.0282444	3.3623	964	3.514	down	10.1904	12.0035	0.932406	0.0546273
Gra.2508.2.S1_x_at	Chalcone synthase n=45 Tax=core eudicotyledons RepID=CHSY_HYPAN	GhiAffx.26098.1.S1_at	| Symbols: ZIP6, ATZIP6 | ZIP6; cation transmembrane transporter/ metal ion transmembrane transporter | chr2:12838730-12840112 REVERSE	11.874	11.7562	11.7927	10.1	9.57802	11.1391	0.0289261	3.33664	983	2.89837	down	10.2724	11.8076	0.79466	0.0602996
Gra.263.4.S1_s_at	PREDICTED: hypothetical protein [Vitis vinifera]	GhiAffx.26098.1.S1_at	ZIP transporter [Populus trichocarpa]	7.46097	7.52877	7.51139	5.02932	4.67517	6.34284	0.0132908	4.23743	487	4.44219	down	5.34911	7.50038	0.878627	0.0352187
Gra.2662.1.S1_s_at	Putative thiamin biosynthesis protein n=1 Tax=Arabidopsis thaliana RepID=O82392_ARATH	GhiAffx.26160.1.S1_s_at	| Symbols: HPT1, TPT1, ATHPT, VTE2 | HPT1 (HOMOGENTISATE PHYTYLTRANSFERASE 1); homogentisate phytyltransferase/ prenyltransferase | chr2:8207491-8210047 FORWARD	6.9333	7.02259	6.97108	4.54276	4.22879	5.55417	0.00535865	5.4913	219	4.59611	down	4.77524	6.97565	0.692599	0.0448208
Gra.2682.2.S1_s_at	phenylalanine amonnia lyase [Populus trichocarpa]	GhiAffx.26160.1.S1_s_at	Homogentisate phytyltransferase n=1 Tax=Manihot esculenta RepID=B2M1Y0_MANES	8.36898	8.48068	8.57508	5.68352	5.59484	7.6462	0.0321701	3.22361	1088	4.49003	down	6.30819	8.47491	1.1596	0.103169
Gra.2706.2.S1_s_at	PREDICTED: hypothetical protein [Vitis vinifera]	GhiAffx.26160.1.S1_s_at	HPT1 (HOMOGENTISATE PHYTYLTRANSFERASE 1); prenyltransferase [Arabidopsis thaliana]	6.59371	6.53413	6.51699	3.63272	3.31861	5.7503	0.0388014	3.02945	1358	4.97399	down	4.23387	6.54828	1.32262	0.0402673
Gra.2735.2.A1_s_at	Cationic amino acid transporter, putative n=1 Tax=Ricinus communis RepID=B9SI71_RICCO	GhiAffx.27407.1.S1_at	| Symbols: | unknown protein | chr1:4577229-4577813 REVERSE	9.87624	9.71575	9.80502	7.80405	7.12141	9.11216	0.0380621	3.04909	1327	3.44968	down	8.01254	9.799	1.01162	0.080413
Gra.275.1.S1_s_at	predicted protein [Populus trichocarpa]	GhiAffx.27934.1.S1_at	| Symbols: SBE2.2 | SBE2.2 (starch branching enzyme 2.2); 1,4-alpha-glucan branching enzyme | chr5:931924-937470 FORWARD	8.0392	8.02296	8.13671	5.48817	3.83777	6.70395	0.0306297	3.27552	1039	6.60241	down	5.3433	8.06629	1.43857	0.0615242
Gra.2763.1.S1_s_at	Predicted protein n=1 Tax=Populus trichocarpa RepID=B9HAJ3_POPTR	GhiAffx.27934.1.S1_at	SBE2.2 (STARCH BRANCHING ENZYME 2.2); 1,4-alpha-glucan branching enzyme [Arabidopsis thaliana]	9.75402	9.73321	9.78095	7.38582	7.10395	8.41709	0.00604769	5.30963	243	4.34826	down	7.63562	9.75606	0.691292	0.0239393
Gra.2794.2.S1_s_at	PREDICTED: hypothetical protein isoform 1 [Vitis vinifera]	GhiAffx.27934.1.S1_at	Starch branching enzyme n=1 Tax=Phaseolus vulgaris RepID=Q9XIS5_PHAVU	8.46287	8.43961	8.54227	6.47151	7.31749	7.03591	0.00355931	6.14371	146	2.90783	down	6.94164	8.48158	0.430795	0.0538266
Gra.2810.2.A1_s_at	predicted protein [Populus trichocarpa]	GhiAffx.28807.1.S1_at	| Symbols: AHP1 | AHP1 (HISTIDINE-CONTAINING PHOSPHOTRANSMITTER 1); histidine phosphotransfer kinase | chr3:7578432-7579537 REVERSE	5.68177	5.78834	5.71148	3.96506	4.66514	5.01321	0.0189981	3.80645	656	2.26482	down	4.5478	5.7272	0.533836	0.0549952
Gra.2891.1.S1_s_at	trans-cinnamate 4-monooxygenase [Populus trichocarpa]	GhiAffx.28807.1.S1_at	AHP1 (HISTIDINE-CONTAINING PHOSPHOTRANSMITTER 3); histidine phosphotransfer kinase [Arabidopsis thaliana]	9.99459	10.0571	10.0942	8.01205	7.29096	9.4483	0.0472055	2.83291	1766	3.47777	down	8.25044	10.0486	1.09825	0.0503167
Gra.2910.1.S1_s_at	PREDICTED: hypothetical protein [Vitis vinifera]	GhiAffx.28807.1.S1_at	Histidine-containing phosphotransfer protein, putative n=1 Tax=Ricinus communis RepID=B9RSW5_RICCO	9.57012	9.53447	9.53324	8.34722	7.78104	9.15877	0.0491939	2.79235	1864	2.16885	down	8.42901	9.54594	0.692499	0.0209485
Gra.2919.1.S1_s_at	PREDICTED: hypothetical protein [Vitis vinifera]	GhiAffx.2948.1.S1_at	| Symbols: | leucine-rich repeat transmembrane protein kinase, putative | chr3:10667359-10669176 FORWARD	6.4732	6.80714	6.77793	3.46397	3.44569	6.00544	0.0498856	2.77868	1900	5.20918	down	4.30503	6.68609	1.47263	0.184948
Gra.2938.2.A1_at	PREDICTED: hypothetical protein [Vitis vinifera]	GhiAffx.29807.1.S1_s_at	| Symbols: | hydroxyproline-rich glycoprotein family protein | chr4:455874-458175 FORWARD	9.84951	9.84408	9.90983	6.33345	6.26633	8.72892	0.0271651	3.40448	937	6.76571	down	7.10957	9.86781	1.4028	0.0364965
Gra.2942.1.S1_s_at	predicted protein [Populus trichocarpa]	GhiAffx.30258.1.S1_at	| Symbols: PRH75 | PRH75; ATP-dependent helicase/ DEAD/H-box RNA helicase binding | chr5:24980542-24983879 REVERSE	6.36604	6.37525	6.65342	3.45491	3.62187	5.83622	0.0491007	2.79421	1856	4.4709	down	4.30434	6.4649	1.32928	0.163323
Gra.2980.2.S1_x_at	Putative uncharacterized protein n=1 Tax=Ricinus communis RepID=B9RNY9_RICCO	GhiAffx.30258.1.S1_at	Dead box ATP-dependent RNA helicase, putative n=1 Tax=Ricinus communis RepID=B9R9L5_RICCO	7.3457	7.32225	7.42874	5.68893	5.86605	6.57915	0.00851667	4.82102	329	2.49814	down	6.04471	7.36556	0.471232	0.0559568
Gra.3062.2.S1_s_at	Putative uncharacterized protein n=1 Tax=Vitis vinifera RepID=A5BB92_VITVI	GhiAffx.3083.11.S1_at	| Symbols: | MATE efflux family protein | chr1:12005084-12008618 FORWARD	7.56991	7.62478	7.70757	4.56879	5.19573	6.40678	0.0142851	4.14785	518	4.73595	down	5.39043	7.63409	0.934333	0.0693003
Gra.3081.1.A1_s_at	PREDICTED: hypothetical protein isoform 2 [Vitis vinifera]	GhiAffx.30835.1.S1_s_at	| Symbols: | peroxidase, putative | chr5:1579142-1580819 REVERSE	8.71974	8.60788	8.67193	4.93547	4.22879	7.75048	0.0481188	2.81404	1810	8.15829	down	5.63825	8.66651	1.86306	0.0561274
Gra.349.2.S1_s_at	catalytic [Arabidopsis thaliana]	GhiAffx.30835.1.S1_s_at	Peroxidase 1 n=1 Tax=Litchi chinensis RepID=B5U1R3_LITCN	4.98016	5.08908	5.19867	3.14475	3.20976	4.02508	0.0049425	5.61547	200	3.09393	down	3.45986	5.08931	0.490571	0.109254
Gra.605.2.A1_x_at	Flavonoid 3'5'-hydroxylase n=2 Tax=Gossypium hirsutum RepID=B5LXY4_GOSHI	GhiAffx.30961.1.S1_s_at	| Symbols: HAC1, PCAT2, ATHPCAT2 | HAC1 (HISTONE ACETYLTRANSFERASE OF THE CBP FAMILY 1); H3/H4 histone acetyltransferase/ histone acetyltransferase/ transcription cofactor | chr1:29716933-29723984 REVERSE	8.50641	8.39954	8.34282	6.94007	7.0117	8.03297	0.0378641	3.05442	1314	2.12581	down	7.32825	8.41626	0.611354	0.0830675
Gra.606.1.S1_s_at	Predicted protein n=1 Tax=Populus trichocarpa RepID=B9GWE6_POPTR	GhiAffx.30961.1.S1_s_at	histone acetyltransferase [Populus trichocarpa]	8.93442	8.93713	8.86365	6.72811	6.97682	8.45819	0.0478626	2.81929	1797	2.87592	down	7.38771	8.91173	0.935367	0.0416652
Gra.607.1.S1_s_at	PREDICTED: hypothetical protein [Vitis vinifera]	GhiAffx.30961.1.S1_s_at	Transcription cofactor, putative n=1 Tax=Ricinus communis RepID=B9RHR9_RICCO	10.8632	10.8444	10.9351	8.70131	8.3501	10.2822	0.0409424	2.97497	1457	3.40985	down	9.11122	10.8809	1.02923	0.0478745
Gra.640.1.S1_s_at	PREDICTED: hypothetical protein [Vitis vinifera]	GhiAffx.31263.1.A1_at	| Symbols: ZIP5 | ZIP5; cation transmembrane transporter/ metal ion transmembrane transporter | chr1:1545258-1547709 REVERSE	6.68453	6.8477	6.79733	4.12555	4.51536	5.94626	0.0261689	3.4452	902	3.76886	down	4.86239	6.77652	0.95868	0.083552
Gra.677.1.S1_at	Predicted protein n=1 Tax=Populus trichocarpa RepID=B9IDS2_POPTR	GhiAffx.31372.1.S1_at	| Symbols: | proteasome-related | chr3:5111952-5115803 FORWARD	4.58008	4.42345	4.53503	3.41389	3.15584	3.94662	0.0132329	4.2429	484	2.01029	down	3.50545	4.51285	0.403262	0.080636
Gra.69.1.A1_s_at	PREDICTED: hypothetical protein isoform 2 [Vitis vinifera]	GhiAffx.3185.1.S1_at	| Symbols: | curculin-like (mannose-binding) lectin family protein | chr1:29646168-29647499 REVERSE	6.28271	6.28897	6.26033	4.5842	4.378	5.78325	0.0359201	3.10861	1239	2.57074	down	4.91515	6.27734	0.758829	0.0150596
Gra.700.1.A1_s_at	Pyrophosphatase n=6 Tax=core eudicotyledons RepID=Q42651_BETVU	GhiAffx.32176.1.A1_s_at	| Symbols: DPE2 | DPE2 (DISPROPORTIONATING ENZYME 2); 4-alpha-glucanotransferase/ heteroglycan binding | chr2:17045368-17050779 FORWARD	10.1582	10.1151	10.0611	8.56365	7.94766	8.86163	0.00362699	6.11233	151	3.14667	down	8.45765	10.1115	0.466112	0.0486558
Gra.798.1.S1_s_at	PREDICTED: hypothetical protein [Vitis vinifera]	GhiAffx.32176.1.A1_s_at	4-alpha-glucanotransferase, putative n=1 Tax=Ricinus communis RepID=B9SCF0_RICCO	6.51063	6.47688	6.4678	5.04405	4.83361	6.08471	0.0395997	3.00873	1395	2.24127	down	5.32079	6.48511	0.669888	0.0225692
GraAffx.1390.1.S1_s_at	predicted protein [Populus trichocarpa]	GhiAffx.33369.1.S1_s_at	| Symbols: | dihydrolipoamide S-acetyltransferase, putative | chr3:4596240-4600143 FORWARD	5.53551	5.44007	5.47501	3.3802	4.22879	4.76654	0.028355	3.35809	970	2.56393	down	4.12517	5.48353	0.698953	0.0482882
GraAffx.14966.1.S1_s_at	Os06g0597400 [Oryza sativa (japonica cultivar-group)]	GhiAffx.33369.1.S1_s_at	Dihydrolipoamide acetyltransferase component of pyruvate dehydrogenase, putative n=1 Tax=Ricinus communis RepID=B9S5V2_RICCO	6.47279	6.49359	6.57722	4.83671	4.55263	5.87213	0.0238271	3.54867	818	2.68958	down	5.08715	6.51454	0.694488	0.0552751
GraAffx.15033.1.S1_at	PREDICTED: hypothetical protein [Vitis vinifera]	GhiAffx.34006.1.S1_at	RNA-directed DNA polymerase (Reverse transcriptase) (Fragment) n=1 Tax=Medicago truncatula RepID=A2Q168_MEDTR	6.555	6.62789	6.68669	3.85015	3.8824	5.77025	0.0289009	3.33758	981	4.35376	down	4.50093	6.62319	1.09938	0.0659733
GraAffx.15749.1.A1_s_at	Putative uncharacterized protein n=1 Tax=Zea mays RepID=B8A153_MAIZE	GhiAffx.34156.1.A1_s_at	| Symbols: UVR8 | UVR8 (UVB-RESISTANCE 8); chromatin binding / guanyl-nucleotide exchange factor | chr5:25554821-25558587 REVERSE	10.1848	10.0955	9.84976	8.94882	8.03206	9.17386	0.0218168	3.64764	735	2.50548	down	8.71825	10.0433	0.604815	0.173489
GraAffx.16075.1.A1_s_at	Transcription cofactor, putative n=1 Tax=Ricinus communis RepID=B9SWU1_RICCO	GhiAffx.34159.1.A1_a_at	| Symbols: HSP18.2 | HSP18.2 (heat shock protein 18.2) | chr5:24062632-24063117 FORWARD	7.99354	8.10096	8.23099	5.21032	5.85161	7.44671	0.0440807	2.90084	1600	3.83426	down	6.16955	8.10849	1.1516	0.118904
GraAffx.16429.1.S1_s_at	Transcription factor, putative n=1 Tax=Ricinus communis RepID=B9RJU4_RICCO	GhiAffx.34352.1.A1_at	| Symbols: | protein phosphatase 2C, putative / PP2C, putative | chr2:10903154-10904978 REVERSE	8.9596	8.99413	9.14154	6.76981	6.53876	8.4107	0.038873	3.02757	1363	3.46295	down	7.23976	9.03176	1.02063	0.0966303
GraAffx.1750.1.S1_s_at	predicted protein [Populus trichocarpa]	GhiAffx.34728.1.S1_s_at	| Symbols: | mitochondrial processing peptidase alpha subunit, putative | chr1:19323929-19326771 REVERSE	6.4172	6.53747	6.60335	5.70003	4.4998	5.75156	0.0435	2.91409	1568	2.30092	down	5.31713	6.51934	0.708298	0.0943917
GraAffx.1885.1.S1_x_at	predicted protein [Populus trichocarpa]	GhiAffx.3475.1.S1_at	| Symbols: HPR | HPR; glycerate dehydrogenase/ poly(U) binding | chr1:25493418-25495720 FORWARD	9.36119	9.29555	9.34685	6.1783	7.61986	7.71127	0.0120923	4.35682	447	4.48378	down	7.16981	9.33453	0.85989	0.0345136
GraAffx.1962.1.S1_s_at	predicted protein [Populus trichocarpa]	GhiAffx.34934.1.S1_x_at	| Symbols: UBQ3 | UBQ3 (POLYUBIQUITIN 3); protein binding | chr5:771976-772896 REVERSE	6.7175	6.72946	6.79961	4.98127	5.22677	6.3433	0.0426703	2.93337	1530	2.3485	down	5.51711	6.74886	0.725947	0.0443588
GraAffx.23006.2.S1_s_at	Putative nodulin-like protein n=1 Tax=Gossypioides kirkii RepID=B2ZAQ4_9ROSI	GhiAffx.34934.1.S1_x_at	Uncharacterized protein At4g05320.1 n=14 Tax=Eukaryota RepID=Q3EAA5_ARATH	7.66276	7.67806	7.71878	3.51159	3.92491	6.82273	0.0480367	2.81572	1803	7.63939	down	4.75308	7.68653	1.80424	0.0289525
GraAffx.26736.1.S1_s_at	predicted protein [Populus trichocarpa]	GhiAffx.36018.1.S1_at	| Symbols: UGE2 | UGE2 (UDP-D-glucose/UDP-D-galactose 4-epimerase 2); UDP-glucose 4-epimerase/ protein dimerization | chr4:12431416-12433666 FORWARD	7.24177	7.28765	7.21621	4.2448	4.61786	6.45346	0.0349053	3.13829	1198	4.41732	down	5.10537	7.24855	1.18228	0.0362016
GraAffx.26776.2.A1_x_at	PREDICTED: hypothetical protein isoform 1 [Vitis vinifera]	GhiAffx.36892.1.S1_at	| Symbols: | peptidyl-prolyl cis-trans isomerase cyclophilin-type family protein | chr1:9343193-9344962 FORWARD	10.1436	10.1428	10.1441	8.21376	7.67211	9.59472	0.0448908	2.88271	1639	3.13826	down	8.49353	10.1435	0.991368	0.000669
GraAffx.27050.1.S1_s_at	UPL6 (UBIQUITIN PROTEIN LIGASE 6) [Arabidopsis thaliana]	GhiAffx.36892.1.S1_at	Peptidyl-prolyl cis-trans isomerase, putative n=1 Tax=Ricinus communis RepID=B9S287_RICCO	5.22962	5.18514	5.32237	3.40165	2.67991	4.14682	0.0124818	4.3165	459	3.57081	down	3.40946	5.24571	0.733485	0.0700174
GraAffx.27075.1.S1_at	predicted protein [Populus trichocarpa]	GhiAffx.37631.1.S1_at	| Symbols: | NC domain-containing protein | chr5:1947299-1948432 REVERSE	9.38598	9.27401	9.17501	4.93463	7.55711	7.28605	0.0323772	3.21685	1096	6.4341	down	6.5926	9.27834	1.44222	0.105554
GraAffx.27291.1.S1_s_at	Predicted protein n=1 Tax=Populus trichocarpa RepID=B9MTX9_POPTR	GhiAffx.37912.1.S1_s_at	| Symbols: FTSZ2-1, ATFTSZ2-1 | FTSZ2-1; protein binding / structural molecule | chr2:15197661-15199932 REVERSE	5.4991	5.43356	5.68381	4.19462	3.78353	5.16321	0.0495123	2.78603	1877	2.23206	down	4.38045	5.53882	0.708362	0.129766
GraAffx.27366.1.S1_at	VuP5CS protein n=1 Tax=Vigna unguiculata RepID=Q9AYM4_VIGUN	GhiAffx.37912.1.S1_s_at	Cell division protein ftsZ, putative n=1 Tax=Ricinus communis RepID=B9SRX2_RICCO	7.96848	7.96543	7.9823	7.57394	6.27133	6.93028	0.0496297	2.78371	1885	2.06607	down	6.92518	7.97207	0.651319	0.00899189
GraAffx.27688.1.A1_s_at	PREDICTED: hypothetical protein [Vitis vinifera]	GhiAffx.38699.1.S1_at	| Symbols: ALATS, ACD | ALATS (ALANYL-TRNA SYNTHETASE); ATP binding / alanine-tRNA ligase/ ligase, forming aminoacyl-tRNA and related compounds / nucleic acid binding / nucleotide binding | chr1:18591429-18598311 REVERSE	5.32655	5.58554	5.73507	3.50172	2.81813	4.60348	0.0232577	3.57566	792	3.75274	down	3.64111	5.54905	0.9008	0.206692
GraAffx.27863.1.S1_s_at	Putative uncharacterized protein n=1 Tax=Ricinus communis RepID=B9T070_RICCO	GhiAffx.38699.1.S1_at	ALATS (ALANYL-TRNA SYNTHETASE); ATP binding / alanine-tRNA ligase/ ligase, forming aminoacyl-tRNA and related compounds / nucleic acid binding [Arabidopsis thaliana]	6.89239	7.01971	6.99426	5.6255	5.62124	6.62933	0.0402488	2.99224	1428	2.01404	down	5.95869	6.96879	0.580794	0.0673764
GraAffx.29883.2.S1_s_at	predicted protein [Populus trichocarpa]	GhiAffx.3886.1.S1_at	| Symbols: | LOCATED IN: chloroplast, chloroplast inner membrane, chloroplast envelope; EXPRESSED IN: 21 plant structures; EXPRESSED DURING: 13 growth stages; CONTAINS InterPro DOMAIN/s: Uncharacterised conserved protein UCP022348 (InterPro:IPR016804), Un	9.24804	9.44013	9.52124	4.81452	5.98927	7.14414	0.00723294	5.04964	290	10.7071	down	5.98265	9.40314	1.16483	0.140305
GraAffx.32371.2.A1_at	PREDICTED: hypothetical protein [Vitis vinifera]	GhiAffx.3952.1.S1_s_at	| Symbols: ECT2 | ECT2; protein binding | chr3:4385934-4388220 REVERSE	4.0687	4.02906	3.9449	2.23701	2.75749	3.57586	0.0416632	2.95737	1488	2.2306	down	2.85679	4.01422	0.674922	0.0632159
GraAffx.34139.2.S1_s_at	predicted protein [Populus trichocarpa]	GhiAffx.3996.1.S1_s_at	| Symbols: GAD5 | GAD5 (glutamate decarboxylase 5); calmodulin binding | chr3:6078893-6080838 REVERSE	6.39675	6.29777	6.43596	4.54377	4.59477	5.98719	0.0481988	2.81241	1813	2.52261	down	5.04191	6.37683	0.819032	0.0712202
GraAffx.6067.1.S1_s_at	Transcription factor APETALA2 n=2 Tax=Vitis vinifera RepID=A7PLE5_VITVI	GhiAffx.40546.1.S1_s_at	| Symbols: | unknown protein | chr1:26920564-26921058 FORWARD	7.33764	7.32971	7.5232	4.15135	3.38286	6.39415	0.0383534	3.0413	1339	6.74615	down	4.64279	7.39685	1.56464	0.109496
GraAffx.8198.1.S1_s_at	PREDICTED: hypothetical protein [Vitis vinifera]	GhiAffx.40557.1.S1_s_at	| Symbols: APC10 | anaphase-promoting complex, subunit 10 family / APC10 family | chr2:7948522-7950096 REVERSE	7.03457	6.96734	6.86624	4.30803	3.02343	6.02991	0.0455375	2.8685	1673	5.66573	down	4.45379	6.95605	1.50853	0.0847282
GraAffx.9255.1.S1_x_at	PREDICTED: hypothetical protein [Vitis vinifera]	GhiAffx.40852.1.S1_s_at	| Symbols: | RNA polymerase I specific transcription initiation factor RRN3 family protein | chr2:14660449-14663792 REVERSE	6.39574	6.32544	6.13867	4.99939	4.93728	5.11116	0.00016	13.805	12	2.41274	down	5.01595	6.28662	0.0881167	0.132861
GraAffx.9346.1.S1_s_at	unknown protein [Arabidopsis thaliana]	GhiAffx.41161.1.A1_s_at	| Symbols: | FUNCTIONS IN: molecular_function unknown; INVOLVED IN: biological_process unknown; LOCATED IN: chloroplast; EXPRESSED IN: 23 plant structures; EXPRESSED DURING: 14 growth stages; CONTAINS InterPro DOMAIN/s: CHCH (InterPro:IPR010625); BEST Ara	5.15629	5.09436	5.22933	3.37213	3.60791	4.73416	0.040979	2.97406	1459	2.3871	down	3.90474	5.15999	0.727915	0.0675613
GraAffx.9403.1.S1_s_at	PREDICTED: hypothetical protein [Vitis vinifera]	GhiAffx.41577.1.S1_s_at	| Symbols: | 17.8 kDa class I heat shock protein (HSP17.8-CI) | chr1:2275148-2275621 FORWARD	7.26124	7.44811	7.43737	5.64829	6.62936	6.79425	0.0475749	2.82523	1782	2.03487	down	6.3573	7.38224	0.619533	0.10493
GraAffx.9604.1.S1_s_at	Predicted protein n=3 Tax=core eudicotyledons RepID=B9HP68_POPTR	GhiAffx.41577.1.S1_s_at	Low molecular weight heat shock protein n=1 Tax=Gossypium hirsutum RepID=A8WCV0_GOSHI	9.48085	9.50123	9.49846	6.27871	5.72109	7.70169	0.00769259	4.96247	300	7.60184	down	6.56716	9.49351	1.02132	0.0110525
		GhiAffx.41627.1.S1_at	| Symbols: | protein kinase family protein | chr5:6192736-6195371 FORWARD
		GhiAffx.42453.1.S1_at	| Symbols: ATEGY3, EGY3 | EGY3 (ETHYLENE-DEPENDENT GRAVITROPISM-DEFICIENT AND YELLOW-GREEN-LIKE 3) | chr1:6150036-6152185 REVERSE
		GhiAffx.42453.1.S1_at	ATEGY3 [Arabidopsis thaliana]
		GhiAffx.42453.1.S1_at	Sterol regulatory element-binding protein site 2 protease, putative n=1 Tax=Ricinus communis RepID=B9S7Z4_RICCO
		GhiAffx.4289.1.S1_s_at	| Symbols: | ATP-binding family protein | chr4:7517280-7518892 REVERSE
		GhiAffx.43198.1.S1_at	| Symbols: ATHB-1, ATHB1, HD-ZIP-1, HAT5 | ATHB-1 (ARABIDOPSIS THALIANA HOMEOBOX 1); DNA binding / protein homodimerization/ sequence-specific DNA binding / transcription activator/ transcription factor | chr3:182648-184034 REVERSE
		GhiAffx.43198.1.S1_at	Homeobox protein, putative n=1 Tax=Ricinus communis RepID=B9S2C7_RICCO
		GhiAffx.43326.1.S1_a_at	| Symbols: AIM1 | AIM1 (ABNORMAL INFLORESCENCE MERISTEM); enoyl-CoA hydratase | chr4:14297312-14302016 REVERSE
		GhiAffx.4485.1.S1_s_at	| Symbols: | zinc finger (CCCH-type) family protein | chr2:553407-555899 REVERSE
		GhiAffx.4525.1.S1_s_at	| Symbols: ATCYP59, CYP59 | CYP59 (CYCLOPHILIN 59); RNA binding / nucleic acid binding / peptidyl-prolyl cis-trans isomerase | chr1:20057012-20059508 FORWARD
		GhiAffx.45826.1.S1_s_at	| Symbols: FHY3 | FHY3 (FAR-RED ELONGATED HYPOCOTYLS 3); transcription activator/ transcription factor | chr3:7822359-7825414 REVERSE
		GhiAffx.46297.1.S1_s_at	| Symbols: ATEXLB1, EXPR, AT-EXPR, ATEXPR1, ATHEXP BETA 3.1 | ATEXLB1 (ARABIDOPSIS THALIANA EXPANSIN-LIKE B1) | chr4:9581817-9583181 REVERSE
		GhiAffx.46297.1.S1_s_at	hypothetical protein POPTRDRAFT_783792 [Populus trichocarpa]
		GhiAffx.4648.1.S1_s_at	| Symbols: ISA1, ATISA1 | ISA1 (ISOAMYLASE 1); alpha-amylase/ isoamylase | chr2:16666078-16672183 FORWARD
		GhiAffx.4648.1.S1_s_at	Isoamylase, putative n=1 Tax=Ricinus communis RepID=B9SV81_RICCO
		GhiAffx.46678.1.S1_at	| Symbols: AtMC3 | AtMC3 (metacaspase 3); cysteine-type endopeptidase | chr5:25695836-25697249 FORWARD
		GhiAffx.46678.1.S1_at	Caspase, putative n=1 Tax=Ricinus communis RepID=B9SIP2_RICCO
		GhiAffx.47264.2.S1_s_at	| Symbols: | unknown protein | chr4:6705178-6708846 REVERSE
		GhiAffx.4771.1.S1_s_at	| Symbols: CIPK10, PKS2, SIP1, SNRK3.8 | SIP1 (SOS3-INTERACTING PROTEIN 1); ATP binding / kinase/ protein kinase/ protein serine/threonine kinase | chr5:23597092-23598531 REVERSE
		GhiAffx.48661.1.A1_at	| Symbols: | protein binding / signal transducer | chr5:26884754-26887083 FORWARD
		GhiAffx.48661.1.A1_at	Root phototropism protein, putative n=1 Tax=Ricinus communis RepID=B9T4I9_RICCO
		GhiAffx.4959.1.S1_at	| Symbols: ATUBA2, UBA 2 | ATUBA2; ubiquitin activating enzyme/ ubiquitin-protein ligase | chr5:1970239-1974382 FORWARD
		GhiAffx.4959.1.S1_at	Ubiquitin-activating enzyme E1 n=1 Tax=Ricinus communis RepID=B9SKU8_RICCO
		GhiAffx.4994.1.S1_at	| Symbols: | C2 domain-containing protein | chr3:21431198-21433519 REVERSE
		GhiAffx.4994.1.S1_at	Anthranilate phosphoribosyltransferase-like protein n=7 Tax=rosids RepID=Q9M2R0_ARATH
		GhiAffx.4994.1.S1_at	C2 domain-containing protein [Arabidopsis thaliana]
		GhiAffx.5097.1.S1_at	| Symbols: | tropinone reductase, putative / tropine dehydrogenase, putative | chr5:1824066-1825833 REVERSE
		GhiAffx.5097.1.S1_at	Tropinone reductase, putative n=1 Tax=Ricinus communis RepID=B9S3D8_RICCO
		GhiAffx.51644.1.S1_at	| Symbols: | translation initiation factor 3 (IF-3) family protein | chr4:14960742-14962328 FORWARD
		GhiAffx.51644.1.S1_at	Translation initiation factor IF-3 n=1 Tax=Ricinus communis RepID=B9T4Q8_RICCO
		GhiAffx.52145.1.S1_at	| Symbols: | leucine-rich repeat family protein / protein kinase family protein | chr5:19604584-19606532 REVERSE
		GhiAffx.52546.3.S1_at	| Symbols: GLIP1 | GLIP1 (GDSL LIPASE1); carboxylesterase/ lipase | chr5:16418920-16420400 FORWARD
		GhiAffx.52906.1.S1_at	| Symbols: FAH2, ATFAH2 | FAH2 (FATTY ACID HYDROXYLASE 2); catalytic/ fatty acid alpha-hydroxylase | chr4:11174620-11175878 REVERSE
		GhiAffx.52906.1.S1_at	Putative uncharacterized protein n=1 Tax=Zea mays RepID=B4F857_MAIZE
		GhiAffx.5294.2.S1_x_at	| Symbols: ATOEP16-3, OEP16-3 | mitochondrial import inner membrane translocase subunit Tim17/Tim22/Tim23 family protein | chr2:17590642-17591591 FORWARD
		GhiAffx.5294.2.S1_x_at	Protein translocase, putative n=1 Tax=Ricinus communis RepID=B9T270_RICCO
		GhiAffx.52955.1.A1_at	| Symbols: | galactosyltransferase family protein | chr4:13529911-13532387 REVERSE
		GhiAffx.52955.1.A1_at	Beta-1,3-galactosyltransferase sqv-2, putative n=1 Tax=Ricinus communis RepID=B9SDX5_RICCO
		GhiAffx.53252.1.S1_s_at	| Symbols: GLT1 | GLT1; glutamate synthase (NADH) | chr5:21700518-21709629 FORWARD
		GhiAffx.53311.1.A1_s_at	| Symbols: ARAC3, ROP6, RHO1PS, ATROP6 | ARAC3 (ARABIDOPSIS RAC-LIKE 3); GTP binding / GTPase | chr4:16673176-16674540 FORWARD
		GhiAffx.53311.1.A1_s_at	Rac-like small GTP binding protein n=1 Tax=Brassica rapa RepID=O49180_BRACM
		GhiAffx.5589.1.S1_s_at	| Symbols: | endomembrane protein 70, putative | chr2:452197-454819 REVERSE
		GhiAffx.5589.1.S1_s_at	endomembrane protein 70, putative [Arabidopsis thaliana]
		GhiAffx.5589.1.S1_s_at	F10B6.2 n=1 Tax=Arabidopsis thaliana RepID=Q9LQW6_ARATH
		GhiAffx.56862.1.S1_at	| Symbols: | unknown protein | chr5:20863594-20867171 FORWARD
		GhiAffx.5694.1.S1_x_at	| Symbols: AL6 | AL6 (ALFIN-LIKE 6); DNA binding / methylated histone residue binding | chr2:652837-654621 FORWARD
		GhiAffx.5694.1.S1_x_at	ATP synthase alpha subunit mitochondrial, putative n=1 Tax=Ricinus communis RepID=B9S053_RICCO
		GhiAffx.5732.1.S1_at	| Symbols: | octicosapeptide/Phox/Bem1p (PB1) domain-containing protein | chr5:25762540-25764081 REVERSE
		GhiAffx.5732.1.S1_at	ATP binding protein, putative n=1 Tax=Ricinus communis RepID=B9RX51_RICCO
		GhiAffx.5767.1.A1_s_at	| Symbols: | protease inhibitor/seed storage/lipid transfer protein (LTP) family protein | chr1:18036019-18036303 FORWARD
		GhiAffx.5767.1.A1_s_at	Probable non-specific lipid-transfer protein AKCS9 n=1 Tax=Vigna unguiculata RepID=NLTP_VIGUN
		GhiAffx.58357.2.S1_at	| Symbols: AtTLP2 | AtTLP2 (TUBBY LIKE PROTEIN 2); phosphoric diester hydrolase/ transcription factor | chr2:7946754-7948176 FORWARD
		GhiAffx.58542.1.S1_s_at	| Symbols: SFR6 | SFR6 (SENSITIVE TO FREEZING 6) | chr4:2497931-2504996 FORWARD
		GhiAffx.58542.1.S1_s_at	Putative uncharacterized protein n=1 Tax=Ricinus communis RepID=B9RZ66_RICCO
		GhiAffx.5890.1.S1_at	| Symbols: | protein kinase family protein | chr1:5697846-5699492 FORWARD
		GhiAffx.5890.1.S1_at	ATP binding protein, putative n=1 Tax=Ricinus communis RepID=B9SE57_RICCO
		GhiAffx.58988.1.S1_s_at	| Symbols: | unknown protein | chr1:8212724-8215516 FORWARD
		GhiAffx.5920.2.S1_x_at	| Symbols: | universal stress protein (USP) family protein | chr3:5802728-5804063 REVERSE
		GhiAffx.5920.2.S1_x_at	Putative uncharacterized protein n=1 Tax=Ricinus communis RepID=B9RZP8_RICCO
		GhiAffx.5946.1.A1_at	| Symbols: | unknown protein | chr1:8742210-8755243 FORWARD
		GhiAffx.59606.1.S1_s_at	| Symbols: TOM6 | TOM6 (translocase of the outer mitochondrial membrane 6) | chr1:18286738-18286902 REVERSE
		GhiAffx.59606.1.S1_s_at	Putative uncharacterized protein n=1 Tax=Ricinus communis RepID=B9RZE6_RICCO
		GhiAffx.59652.1.S1_at	| Symbols: | tetratricopeptide repeat (TPR)-containing protein | chr4:17512376-17514421 FORWARD
		GhiAffx.59851.1.S1_at	| Symbols: | phosphatidylinositol-4-phosphate 5-kinase family protein | chr1:26782839-26788712 FORWARD
		GhiAffx.5996.1.S1_s_at	| Symbols: PME31, ATPME31 | pectinesterase family protein | chr3:11073804-11075335 FORWARD
		GhiAffx.5996.1.S1_s_at	Pectinesterase n=2 Tax=Malpighiales RepID=B9H3W4_POPTR
		GhiAffx.6053.1.S1_s_at	| Symbols: GPT2 | GPT2; antiporter/ glucose-6-phosphate transmembrane transporter | chr1:22824527-22826459 FORWARD
		GhiAffx.61881.1.S1_s_at	| Symbols: ATHVA22A | ATHVA22A | chr1:28008109-28009156 REVERSE
		GhiAffx.61881.1.S1_s_at	Protein HVA22, putative n=1 Tax=Ricinus communis RepID=B9R985_RICCO
		GhiAffx.62090.5.S1_s_at	10 kDa putative secreted protein n=1 Tax=Argas monolakensis RepID=Q09JM0_ARGMO
		GhiAffx.62259.1.S1_at	Serine/threonine-protein kinase PBS1, putative n=1 Tax=Ricinus communis RepID=B9T7W0_RICCO
		GhiAffx.6354.1.A1_x_at	| Symbols: CXIP2, ATGRX2 | CXIP2 (CAX-INTERACTING PROTEIN 2); electron carrier/ protein disulfide oxidoreductase | chr2:16031347-16033054 REVERSE
		GhiAffx.6354.1.A1_x_at	glutaredoxin S16 [Populus trichocarpa]
		GhiAffx.6646.1.S1_s_at	| Symbols: | leucine-rich repeat protein, putative | chr5:7164758-7166904 FORWARD
		GhiAffx.6716.1.S1_at	| Symbols: | heterogeneous nuclear ribonucleoprotein, putative / hnRNP, putative | chr3:2492875-2495052 FORWARD
		GhiAffx.7183.1.A1_at	| Symbols: | disease resistance protein (CC-NBS-LRR class), putative | chr1:5461406-5463961 FORWARD
		GhiAffx.7183.1.A1_at	cc-nbs-lrr resistance protein [Populus trichocarpa]
		GhiAffx.7221.1.A1_at	| Symbols: ATARLA1A | ATARLA1A (ADP-ribosylation factor-like A1A); GTP binding | chr5:14969797-14971098 REVERSE
		GhiAffx.7221.1.A1_at	ATARLA1A (ADP-ribosylation factor-like A1A); GTP binding [Arabidopsis thaliana]
		GhiAffx.734.1.S1_at	| Symbols: SBE2.2 | SBE2.2 (starch branching enzyme 2.2); 1,4-alpha-glucan branching enzyme | chr5:931924-937470 FORWARD
		GhiAffx.7421.1.S1_s_at	| Symbols: CESA4, IRX5, NWS2 | CESA4 (CELLULOSE SYNTHASE A4); cellulose synthase/ transferase, transferring glycosyl groups | chr5:17714713-17719564 FORWARD
		GhiAffx.7421.1.S1_s_at	Putative cellulose synthase catalytic subunit (Fragment) n=1 Tax=Gossypium hirsutum RepID=Q9M4U1_GOSHI
		GhiAffx.7453.1.S1_at	| Symbols: | unknown protein | chr2:18197995-18199988 REVERSE
		GhiAffx.7472.1.A1_at	| Symbols: | leucine-rich repeat protein kinase, putative | chr5:22695050-22698410 FORWARD
		GhiAffx.7565.1.S1_s_at	| Symbols: ATMPK4, MPK4 | ATMPK4 (ARABIDOPSIS THALIANA MAP KINASE 4); MAP kinase/ kinase | chr4:567219-568889 FORWARD
		GhiAffx.7633.1.S1_s_at	| Symbols: FATB | FATB (fatty acyl-ACP thioesterases B); acyl carrier/ acyl-[acyl-carrier-protein] hydrolase | chr1:2691546-2693409 REVERSE
		GhiAffx.7633.1.S1_s_at	Palmitoyl-acyl carrier protein thioesterase n=1 Tax=Ricinus communis RepID=A9XUG5_RICCO
		GhiAffx.7784.1.A1_s_at	| Symbols: | photoassimilate-responsive protein-related | chr3:20014032-20015299 REVERSE
		GhiAffx.8059.1.S1_at	| Symbols: | nodulin MtN21 family protein | chr3:11956626-11958969 FORWARD
		GhiAffx.8059.1.S1_at	Auxin-induced protein 5NG4, putative n=1 Tax=Ricinus communis RepID=B9RMY4_RICCO
		GhiAffx.8173.1.S1_at	| Symbols: LSH3 | LSH3 (LIGHT SENSITIVE HYPOCOTYLS 3) | chr2:13277903-13278562 FORWARD
		GhiAffx.8684.1.S1_s_at	| Symbols: | eukaryotic translation initiation factor 2B family protein / eIF-2B family protein | chr3:2324967-2327380 REVERSE
		GhiAffx.8941.1.S1_x_at	| Symbols: | protein kinase family protein | chr2:14769708-14774796 FORWARD
		GhiAffx.9056.1.S1_s_at	| Symbols: PSY | phytoene synthase (PSY) / geranylgeranyl-diphosphate geranylgeranyl transferase | chr5:5659839-5662087 REVERSE
		Gra.123.2.S1_s_at	| Symbols: ATCAD1, CAD1 | cinnamyl-alcohol dehydrogenase, putative | chr1:27359346-27360876 REVERSE
		Gra.1445.1.S1_s_at	| Symbols: | kinase-related | chr1:10278080-10283024 REVERSE
		Gra.1614.2.S1_x_at	| Symbols: ASN1, DIN6, AT-ASN1 | ASN1 (GLUTAMINE-DEPENDENT ASPARAGINE SYNTHASE 1); asparagine synthase (glutamine-hydrolyzing) | chr3:17438136-17441043 REVERSE
		Gra.1707.1.A1_s_at	| Symbols: | 26S proteasome regulatory complex subunit p42D, putative | chr1:17009220-17011607 FORWARD
		Gra.1707.1.A1_s_at	26S proteasome regulatory particle triple-A ATPase subunit4b (Fragment) n=1 Tax=Oryza sativa Japonica Group RepID=Q8W3N8_ORYSJ
		Gra.1721.1.A1_x_at	| Symbols: PAP10, ATPAP10 | PAP10 (PURPLE ACID PHOSPHATASE 10); acid phosphatase/ protein serine/threonine phosphatase | chr2:7120502-7122772 REVERSE
		Gra.1723.2.S1_s_at	| Symbols: | ankyrin repeat family protein | chr2:12378542-12380474 FORWARD
		Gra.1742.1.A1_s_at	| Symbols: SEX1, SOP1, SOP, GWD1, GWD | SEX1 (STARCH EXCESS 1); alpha-glucan, water dikinase | chr1:3581210-3590043 REVERSE
		Gra.1992.2.A1_at	| Symbols: ATMS2 | AtMS2; 5-methyltetrahydropteroyltriglutamate-homocysteine S-methyltransferase/ methionine synthase | chr3:957602-960740 FORWARD
		Gra.1992.2.A1_at	Putative uncharacterized protein n=1 Tax=Vitis vinifera RepID=A5C7K7_VITVI
		Gra.2038.1.A1_s_at	| Symbols: | BURP domain-containing protein | chr1:18246441-18247817 FORWARD
		Gra.2054.1.S1_at	| Symbols: AtFaTA | AtFaTA (Arabidopsis FatA acyl-ACP thioesterase); acyl carrier/ acyl-[acyl-carrier-protein] hydrolase | chr3:9146589-9148273 REVERSE
		Gra.2054.1.S1_at	Oleoyl-acyl carrier protein thioesterase, chloroplastic (Fragment) n=1 Tax=Coriandrum sativum RepID=FATA_CORSA
		Gra.2128.2.A1_s_at	| Symbols: MTHSC70-2, HSC70-5 | MTHSC70-2 (MITOCHONDRIAL HSP70 2); ATP binding | chr5:2975721-2978508 FORWARD
		Gra.2169.1.A1_s_at	| Symbols: | pyrophosphate--fructose-6-phosphate 1-phosphotransferase beta subunit, putative / pyrophosphate-dependent 6-phosphofructose-1-kinase, putative | chr1:4050159-4053727 REVERSE
		Gra.2169.1.A1_s_at	Pyrophosphate-dependent phosphofructokinase PfpB n=1 Tax=Medicago truncatula RepID=Q2HTG9_MEDTR
		Gra.2394.1.S1_s_at	| Symbols: | unknown protein | chr1:7927530-7930351 REVERSE
		Gra.2508.1.A1_x_at	| Symbols: CHS, TT4, ATCHS | TT4 (TRANSPARENT TESTA 4); naringenin-chalcone synthase | chr5:4488762-4490035 FORWARD
		Gra.2508.1.A1_x_at	chalcone synthase [Populus trichocarpa]
		Gra.2508.1.A1_x_at	Chalcone synthase n=45 Tax=core eudicotyledons RepID=CHSY_HYPAN
		Gra.2508.2.S1_x_at	| Symbols: CHS, TT4, ATCHS | TT4 (TRANSPARENT TESTA 4); naringenin-chalcone synthase | chr5:4488762-4490035 FORWARD
		Gra.2508.2.S1_x_at	chalcone synthase [Populus trichocarpa]
		Gra.2508.2.S1_x_at	Chalcone synthase n=45 Tax=core eudicotyledons RepID=CHSY_HYPAN
		Gra.263.4.S1_s_at	| Symbols: PSAD-1 | PSAD-1 (photosystem I subunit D-1) | chr4:1229247-1229873 REVERSE
		Gra.263.4.S1_s_at	Photosystem I reaction center subunit II, chloroplast, putative n=2 Tax=Malpighiales RepID=B9RSQ3_RICCO
		Gra.2662.1.S1_s_at	| Symbols: THIC | THIC (ThiaminC); ADP-ribose pyrophosphohydrolase/ catalytic/ iron-sulfur cluster binding | chr2:12667395-12669569 FORWARD
		Gra.2662.1.S1_s_at	Putative thiamin biosynthesis protein n=1 Tax=Arabidopsis thaliana RepID=O82392_ARATH
		Gra.2682.2.S1_s_at	| Symbols: pal1, ATPAL1 | pal1 (Phe ammonia lyase 1); phenylalanine ammonia-lyase | chr2:15557602-15560237 REVERSE
		Gra.2682.2.S1_s_at	Phenylalanine ammonia-lyase n=3 Tax=Euphorbiaceae RepID=B9S0K2_RICCO
		Gra.2682.2.S1_s_at	phenylalanine amonnia lyase [Populus trichocarpa]
		Gra.2706.2.S1_s_at	| Symbols: | TMS membrane family protein / tumour differentially expressed (TDE) family protein | chr1:5540905-5542670 FORWARD
		Gra.2735.2.A1_s_at	| Symbols: CAT2 | CAT2 (CATIONIC AMINO ACID TRANSPORTER 2); amino acid transmembrane transporter | chr1:21464185-21468141 REVERSE
		Gra.2735.2.A1_s_at	cationic amino acid transporter [Populus trichocarpa]
		Gra.2735.2.A1_s_at	Cationic amino acid transporter, putative n=1 Tax=Ricinus communis RepID=B9SI71_RICCO
		Gra.275.1.S1_s_at	| Symbols: ATB2 | ATB2; oxidoreductase | chr1:22355073-22356627 REVERSE
		Gra.275.1.S1_s_at	Aldo/keto reductase AKR n=1 Tax=Manihot esculenta RepID=Q52QX9_MANES
		Gra.2763.1.S1_s_at	| Symbols: | binding | chr5:6814093-6815171 FORWARD
		Gra.2794.2.S1_s_at	| Symbols: F3H, TT6, F3'H | F3H (FLAVANONE 3-HYDROXYLASE); naringenin 3-dioxygenase | chr3:19025409-19026658 FORWARD
		Gra.2794.2.S1_s_at	Flavanone-3-hydroxylase n=5 Tax=eurosids II RepID=A2IBF9_GOSHI
		Gra.2810.2.A1_s_at	| Symbols: RD22 | RD22; nutrient reservoir | chr5:8914498-8916684 REVERSE
		Gra.2810.2.A1_s_at	Dehydration-induced protein RD22-like protein 2 n=1 Tax=Gossypium arboreum RepID=Q6DUZ0_GOSAR
		Gra.2891.1.S1_s_at	| Symbols: ATC4H, C4H, CYP73A5 | C4H (CINNAMATE-4-HYDROXYLASE); trans-cinnamate 4-monooxygenase | chr2:12993861-12995683 REVERSE
		Gra.2891.1.S1_s_at	Cinnamate-4-hydroxylase n=3 Tax=core eudicotyledons RepID=Q9FUU4_GOSAR
		Gra.2891.1.S1_s_at	trans-cinnamate 4-monooxygenase [Populus trichocarpa]
		Gra.2910.1.S1_s_at	| Symbols: EPC1 | EPC1 (ECTOPICALLY PARTING CELLS); UDP-glucosyltransferase/ transferase, transferring glycosyl groups | chr3:20715101-20717133 FORWARD
		Gra.2910.1.S1_s_at	Exostosin-2, putative n=1 Tax=Ricinus communis RepID=B9SLJ9_RICCO
		Gra.2919.1.S1_s_at	| Symbols: | OTU-like cysteine protease family protein | chr3:21416336-21417809 FORWARD
		Gra.2938.2.A1_at	| Symbols: THI1, TZ, THI4 | THI1; protein homodimerization | chr5:22246634-22247891 FORWARD
		Gra.2942.1.S1_s_at	| Symbols: | eukaryotic translation initiation factor-related | chr1:27518335-27521014 FORWARD
		Gra.2942.1.S1_s_at	Eukaryotic translation initiation factor 3 subunit, putative n=1 Tax=Ricinus communis RepID=B9SX58_RICCO
		Gra.2980.2.S1_x_at	| Symbols: | unknown protein | chr4:15488076-15488621 FORWARD
		Gra.2980.2.S1_x_at	Putative uncharacterized protein n=1 Tax=Ricinus communis RepID=B9RNY9_RICCO
		Gra.3062.2.S1_s_at	| Symbols: CLPC, ATHSP93-V, HSP93-V, DCA1, CLPC1 | CLPC1; ATP binding / ATP-dependent peptidase/ ATPase | chr5:20715710-20719800 REVERSE
		Gra.3062.2.S1_s_at	Putative uncharacterized protein n=1 Tax=Vitis vinifera RepID=A5BB92_VITVI
		Gra.3081.1.A1_s_at	| Symbols: | vacuolar ATP synthase, putative / V-ATPase, putative | chr4:15693399-15694958 REVERSE
		Gra.349.2.S1_s_at	| Symbols: | catalytic | chr4:7775133-7777701 FORWARD
		Gra.349.2.S1_s_at	catalytic [Arabidopsis thaliana]
		Gra.605.2.A1_x_at	| Symbols: TT7, CYP75B1, D501 | TT7 (TRANSPARENT TESTA 7); flavonoid 3'-monooxygenase/ oxygen binding | chr5:2560437-2562859 FORWARD
		Gra.605.2.A1_x_at	cytochrome P450 flavonoid 3',5'-hydroxylase [Populus trichocarpa]
		Gra.605.2.A1_x_at	Flavonoid 3'5'-hydroxylase n=2 Tax=Gossypium hirsutum RepID=B5LXY4_GOSHI
		Gra.606.1.S1_s_at	| Symbols: ATRBL3 | ATRBL3 (ARABIDOPSIS RHOMBOID-LIKE PROTEIN 3) | chr5:2274437-2275935 REVERSE
		Gra.607.1.S1_s_at	| Symbols: CPN20, CPN10, CHCPN10, ATCPN21, CPN21 | CPN20 (CHAPERONIN 20); calmodulin binding | chr5:7015015-7016354 FORWARD
		Gra.607.1.S1_s_at	Cp10-like protein n=1 Tax=Gossypium hirsutum RepID=Q8LK52_GOSHI
		Gra.640.1.S1_s_at	| Symbols: | F-box family protein | chr5:18715638-18716825 REVERSE
		Gra.677.1.S1_at	| Symbols: | FUNCTIONS IN: molecular_function unknown; INVOLVED IN: biological_process unknown; LOCATED IN: cellular_component unknown; EXPRESSED IN: 23 plant structures; EXPRESSED DURING: 13 growth stages; CONTAINS InterPro DOMAIN/s: CCT domain (InterPro
		Gra.69.1.A1_s_at	| Symbols: ATCRT1 | zinc finger (C3HC4-type RING finger) family protein | chr5:22818254-22819444 FORWARD
		Gra.700.1.A1_s_at	| Symbols: AVP1, ATAVP3, AVP-3 | AVP1; ATPase/ hydrogen-translocating pyrophosphatase | chr1:5399115-5402185 FORWARD
		Gra.700.1.A1_s_at	Pyrophosphatase n=6 Tax=core eudicotyledons RepID=Q42651_BETVU
		Gra.798.1.S1_s_at	| Symbols: ATCAD9, CAD9 | CAD9 (CINNAMYL ALCOHOL DEHYDROGENASE 9); binding / catalytic/ oxidoreductase/ zinc ion binding | chr4:18291268-18292772 FORWARD
		Gra.798.1.S1_s_at	Alcohol dehydrogenase, putative n=1 Tax=Ricinus communis RepID=B9R8D9_RICCO
		GraAffx.1390.1.S1_s_at	| Symbols: | GCN5-related N-acetyltransferase (GNAT) family protein | chr2:1702341-1703993 REVERSE
		GraAffx.14966.1.S1_s_at	| Symbols: ZLL, PNH, AGO10 | ZLL (ZWILLE); translation initiation factor | chr5:17611939-17616562 FORWARD
		GraAffx.14966.1.S1_s_at	Eukaryotic translation initiation factor 2c, putative n=1 Tax=Ricinus communis RepID=B9STN2_RICCO
		GraAffx.14966.1.S1_s_at	Os06g0597400 [Oryza sativa (japonica cultivar-group)]
		GraAffx.15033.1.S1_at	| Symbols: ARSK1 | ARSK1 (root-specific kinase 1); kinase | chr2:11192237-11194259 REVERSE
		GraAffx.15749.1.A1_s_at	Putative uncharacterized protein n=1 Tax=Zea mays RepID=B8A153_MAIZE
		GraAffx.16075.1.A1_s_at	| Symbols: | unknown protein | chr1:5430446-5435921 REVERSE
		GraAffx.16075.1.A1_s_at	Transcription cofactor, putative n=1 Tax=Ricinus communis RepID=B9SWU1_RICCO
		GraAffx.16429.1.S1_s_at	| Symbols: | transcription factor/ transcription regulator | chr5:20349556-20350491 FORWARD
		GraAffx.16429.1.S1_s_at	Transcription factor, putative n=1 Tax=Ricinus communis RepID=B9RJU4_RICCO
		GraAffx.1750.1.S1_s_at	| Symbols: | myb family transcription factor | chr2:15945278-15946775 FORWARD
		GraAffx.1750.1.S1_s_at	DNA binding protein, putative n=1 Tax=Ricinus communis RepID=B9T8Y8_RICCO
		GraAffx.1885.1.S1_x_at	| Symbols: | glucan phosphorylase, putative | chr3:11252871-11257587 FORWARD
		GraAffx.1885.1.S1_x_at	Phosphorylase n=1 Tax=Ricinus communis RepID=B9SJB6_RICCO
		GraAffx.1962.1.S1_s_at	| Symbols: | hydroxyproline-rich glycoprotein family protein | chr1:11795892-11796767 REVERSE
		GraAffx.1962.1.S1_s_at	LRX2, putative n=1 Tax=Ricinus communis RepID=B9RN55_RICCO
		GraAffx.23006.2.S1_s_at	| Symbols: | nodulin MtN21 family protein | chr4:5245024-5248153 FORWARD
		GraAffx.23006.2.S1_s_at	nodulin MtN21 family protein [Arabidopsis thaliana]
		GraAffx.23006.2.S1_s_at	Putative nodulin-like protein n=1 Tax=Gossypioides kirkii RepID=B2ZAQ4_9ROSI
		GraAffx.26736.1.S1_s_at	| Symbols: | LOCATED IN: cellular_component unknown; EXPRESSED IN: 24 plant structures; EXPRESSED DURING: 15 growth stages; CONTAINS InterPro DOMAIN/s: N2227-like (InterPro:IPR012901); BEST Arabidopsis thaliana protein match is: unknown protein (TAIR:AT2G
		GraAffx.26776.2.A1_x_at	| Symbols: J8 | J8; heat shock protein binding / unfolded protein binding | chr1:30403863-30404549 REVERSE
		GraAffx.26776.2.A1_x_at	Chaperone protein dnaJ 8, chloroplast, putative n=1 Tax=Ricinus communis RepID=B9RGM8_RICCO
		GraAffx.27050.1.S1_s_at	| Symbols: UPL6 | UPL6 (UBIQUITIN PROTEIN LIGASE 6); ubiquitin-protein ligase | chr3:5873528-5881132 FORWARD
		GraAffx.27050.1.S1_s_at	UPL6 (UBIQUITIN PROTEIN LIGASE 6) [Arabidopsis thaliana]
		GraAffx.27075.1.S1_at	| Symbols: | copper amine oxidase, putative | chr2:17691600-17695526 REVERSE
		GraAffx.27075.1.S1_at	Copper amine oxidase, putative n=1 Tax=Ricinus communis RepID=B9SPK3_RICCO
		GraAffx.27291.1.S1_s_at	| Symbols: | myb family transcription factor | chr5:18405668-18406597 REVERSE
		GraAffx.27366.1.S1_at	| Symbols: P5CS2 | P5CS2 (DELTA 1-PYRROLINE-5-CARBOXYLATE SYNTHASE 2); catalytic/ glutamate 5-kinase/ glutamate-5-semialdehyde dehydrogenase/ oxidoreductase | chr3:20624278-20628989 REVERSE
		GraAffx.27366.1.S1_at	VuP5CS protein n=1 Tax=Vigna unguiculata RepID=Q9AYM4_VIGUN
		GraAffx.27688.1.A1_s_at	| Symbols: CBL1, ATCBL1, SCABP5 | CBL1 (CALCINEURIN B-LIKE PROTEIN 1); calcium ion binding | chr4:9817142-9818995 FORWARD
		GraAffx.27688.1.A1_s_at	CBL1 n=1 Tax=Gossypium hirsutum RepID=A8TWY2_GOSHI
		GraAffx.27863.1.S1_s_at	| Symbols: EDA3 | EDA3 (embryo sac development arrest 3); heat shock protein binding / unfolded protein binding | chr2:14708380-14709804 FORWARD
		GraAffx.27863.1.S1_s_at	Putative uncharacterized protein n=1 Tax=Ricinus communis RepID=B9T070_RICCO
		GraAffx.29883.2.S1_s_at	| Symbols: APL3 | APL3; glucose-1-phosphate adenylyltransferase | chr4:18260332-18263181 FORWARD
		GraAffx.29883.2.S1_s_at	Glucose-1-phosphate adenylyltransferase n=2 Tax=Populus trichocarpa RepID=B9HRL0_POPTR
		GraAffx.32371.2.A1_at	| Symbols: SSI2, FAB2 | SSI2; acyl-[acyl-carrier-protein] desaturase/ stearoyl-CoA 9-desaturase | chr2:18120107-18122495 FORWARD
		GraAffx.32371.2.A1_at	Delta-9 stearoyl-acyl carrier protein desaturase n=1 Tax=Thunbergia alata RepID=Q43197_THUAT
		GraAffx.34139.2.S1_s_at	| Symbols: CRD1, CHL27, ACSF | CRD1 (COPPER RESPONSE DEFECT 1); DNA binding / magnesium-protoporphyrin IX monomethyl ester (oxidative) cyclase | chr3:21076594-21078269 FORWARD
		GraAffx.34139.2.S1_s_at	Magnesium-protoporphyrin IX monomethyl ester [oxidative] cyclase, chloroplastic n=1 Tax=Gossypium hirsutum RepID=CRD1_GOSHI
		GraAffx.6067.1.S1_s_at	| Symbols: AP2, FLO2, FL1 | AP2 (APETALA 2); transcription factor | chr4:17400998-17403140 FORWARD
		GraAffx.6067.1.S1_s_at	Transcription factor APETALA2 n=2 Tax=Vitis vinifera RepID=A7PLE5_VITVI
		GraAffx.8198.1.S1_s_at	| Symbols: | ankyrin repeat family protein | chr5:26347706-26348686 REVERSE
		GraAffx.9255.1.S1_x_at	| Symbols: PIP3B, PIP2;8 | PIP2;8 (PLASMA MEMBRANE INTRINSIC PROTEIN 2;8); water channel | chr2:7301647-7303180 FORWARD
		GraAffx.9346.1.S1_s_at	| Symbols: | unknown protein | chr5:26725997-26727549 FORWARD
		GraAffx.9346.1.S1_s_at	Putative uncharacterized protein n=1 Tax=Ricinus communis RepID=B9S8M2_RICCO
		GraAffx.9346.1.S1_s_at	unknown protein [Arabidopsis thaliana]
		GraAffx.9403.1.S1_s_at	| Symbols: | unknown protein | chr1:16983229-16984408 REVERSE
		GraAffx.9604.1.S1_s_at	| Symbols: THIC | THIC (ThiaminC); ADP-ribose pyrophosphohydrolase/ catalytic/ iron-sulfur cluster binding | chr2:12667395-12669569 FORWARD
		GhiAffx.23783.1.S1_x_at	Glyceraldehyde 3-phosphate dehydrogenase, putative n=1 Tax=Ricinus communis RepID=B9RHV9_RICCO
		GhiAffx.23783.1.S1_x_at	PREDICTED: hypothetical protein [Vitis vinifera]
		GhiAffx.24031.1.S1_at	| Symbols: | oxidoreductase, 2OG-Fe(II) oxygenase family protein | chr1:18279600-18280873 FORWARD
		GhiAffx.24031.1.S1_at	predicted protein [Populus trichocarpa]
		GhiAffx.24031.1.S1_at	Putative uncharacterized protein n=1 Tax=Vitis vinifera RepID=A5BC68_VITVI
		GhiAffx.2461.1.A1_s_at	| Symbols: | integral membrane family protein | chr4:13133727-13134790 FORWARD
		GhiAffx.2461.1.A1_s_at	predicted protein [Populus trichocarpa]
		GhiAffx.2461.1.A1_s_at	Putative membrane protein n=1 Tax=Gossypium hirsutum RepID=Q5K4H9_GOSHI
		GhiAffx.24684.1.S1_s_at	| Symbols: PDE225, PTAC7 | PTAC7 | chr5:8277750-8279099 FORWARD
		GhiAffx.24684.1.S1_s_at	PREDICTED: hypothetical protein [Vitis vinifera]
		GhiAffx.24712.1.A1_at	| Symbols: CYP707A4 | CYP707A4; (+)-abscisic acid 8'-hydroxylase/ oxygen binding | chr3:6673885-6676400 REVERSE
		GhiAffx.24712.1.A1_at	cytochrome P450 [Populus trichocarpa]
		GhiAffx.24712.1.A1_at	Cytochrome P450 n=1 Tax=Populus trichocarpa RepID=B9N4Y2_POPTR
		GhiAffx.25090.1.S1_at	| Symbols: | chloroplast lumen common family protein | chr3:19859954-19860976 REVERSE
		GhiAffx.25090.1.S1_at	chloroplast lumen common family protein [Arabidopsis thaliana]
		GhiAffx.25090.1.S1_at	Putative uncharacterized protein F4P12_260 n=1 Tax=Arabidopsis thaliana RepID=Q9LFG3_ARATH
		GhiAffx.25127.1.A1_at	| Symbols: CYP714A1 | CYP714A1; electron carrier/ heme binding / iron ion binding / monooxygenase/ oxygen binding | chr5:8567674-8570260 REVERSE
		GhiAffx.25127.1.A1_at	Cytochrome P450, putative n=1 Tax=Ricinus communis RepID=B9SK63_RICCO
		GhiAffx.25127.1.A1_at	PREDICTED: hypothetical protein [Vitis vinifera]
		GhiAffx.25551.2.A1_at	| Symbols: | reverse transcriptase, putative / RNA-dependent DNA polymerase, putative | chr4:14333528-14335255 FORWARD
		GhiAffx.25551.2.A1_at	Os07g0613900 [Oryza sativa (japonica cultivar-group)]
		GhiAffx.25696.1.S1_at	| Symbols: ATHSP22.0 | ATHSP22.0 | chr4:6370537-6371124 FORWARD
		GhiAffx.25696.1.S1_at	Heat-shock protein, putative n=1 Tax=Ricinus communis RepID=B9S1R8_RICCO
		GhiAffx.25696.1.S1_at	PREDICTED: hypothetical protein [Vitis vinifera]
		GhiAffx.2577.1.A1_s_at	| Symbols: PAP10, ATPAP10 | PAP10 (PURPLE ACID PHOSPHATASE 10); acid phosphatase/ protein serine/threonine phosphatase | chr2:7120502-7122772 REVERSE
		GhiAffx.2577.1.A1_s_at	predicted protein [Populus trichocarpa]
		GhiAffx.2577.1.A1_s_at	Purple acid phosphatase, putative n=1 Tax=Ricinus communis RepID=B9RHA3_RICCO
		GhiAffx.25796.1.A1_s_at	| Symbols: | ubiquitin-associated (UBA)/TS-N domain-containing protein / octicosapeptide/Phox/Bemp1 (PB1) domain-containing protein | chr4:12741191-12744202 FORWARD
		GhiAffx.25796.1.A1_s_at	predicted protein [Populus trichocarpa]
		GhiAffx.25796.1.A1_s_at	Putative uncharacterized protein n=1 Tax=Populus trichocarpa RepID=A9PHP5_POPTR
		GhiAffx.26098.1.S1_at	| Symbols: ZIP6, ATZIP6 | ZIP6; cation transmembrane transporter/ metal ion transmembrane transporter | chr2:12838730-12840112 REVERSE
		GhiAffx.26098.1.S1_at	ZIP transporter [Populus trichocarpa]
		GhiAffx.26160.1.S1_s_at	| Symbols: HPT1, TPT1, ATHPT, VTE2 | HPT1 (HOMOGENTISATE PHYTYLTRANSFERASE 1); homogentisate phytyltransferase/ prenyltransferase | chr2:8207491-8210047 FORWARD
		GhiAffx.26160.1.S1_s_at	Homogentisate phytyltransferase n=1 Tax=Manihot esculenta RepID=B2M1Y0_MANES
		GhiAffx.26160.1.S1_s_at	HPT1 (HOMOGENTISATE PHYTYLTRANSFERASE 1); prenyltransferase [Arabidopsis thaliana]
		GhiAffx.27407.1.S1_at	| Symbols: | unknown protein | chr1:4577229-4577813 REVERSE
		GhiAffx.27407.1.S1_at	predicted protein [Populus trichocarpa]
		GhiAffx.27407.1.S1_at	Predicted protein n=1 Tax=Populus trichocarpa RepID=B9HJ20_POPTR
		GhiAffx.27934.1.S1_at	| Symbols: SBE2.2 | SBE2.2 (starch branching enzyme 2.2); 1,4-alpha-glucan branching enzyme | chr5:931924-937470 FORWARD
		GhiAffx.27934.1.S1_at	SBE2.2 (STARCH BRANCHING ENZYME 2.2); 1,4-alpha-glucan branching enzyme [Arabidopsis thaliana]
		GhiAffx.27934.1.S1_at	Starch branching enzyme n=1 Tax=Phaseolus vulgaris RepID=Q9XIS5_PHAVU
		GhiAffx.28807.1.S1_at	| Symbols: AHP1 | AHP1 (HISTIDINE-CONTAINING PHOSPHOTRANSMITTER 1); histidine phosphotransfer kinase | chr3:7578432-7579537 REVERSE
		GhiAffx.28807.1.S1_at	AHP1 (HISTIDINE-CONTAINING PHOSPHOTRANSMITTER 3); histidine phosphotransfer kinase [Arabidopsis thaliana]
		GhiAffx.28807.1.S1_at	Histidine-containing phosphotransfer protein, putative n=1 Tax=Ricinus communis RepID=B9RSW5_RICCO
		GhiAffx.2948.1.S1_at	| Symbols: | leucine-rich repeat transmembrane protein kinase, putative | chr3:10667359-10669176 FORWARD
		GhiAffx.2948.1.S1_at	predicted protein [Populus trichocarpa]
		GhiAffx.2948.1.S1_at	Predicted protein n=1 Tax=Populus trichocarpa RepID=B9GHQ2_POPTR
		GhiAffx.29807.1.S1_s_at	| Symbols: | hydroxyproline-rich glycoprotein family protein | chr4:455874-458175 FORWARD
		GhiAffx.29807.1.S1_s_at	Predicted protein (Fragment) n=1 Tax=Populus trichocarpa RepID=B9GQZ9_POPTR
		GhiAffx.29807.1.S1_s_at	predicted protein [Populus trichocarpa]
		GhiAffx.30258.1.S1_at	| Symbols: PRH75 | PRH75; ATP-dependent helicase/ DEAD/H-box RNA helicase binding | chr5:24980542-24983879 REVERSE
		GhiAffx.30258.1.S1_at	Dead box ATP-dependent RNA helicase, putative n=1 Tax=Ricinus communis RepID=B9R9L5_RICCO
		GhiAffx.30258.1.S1_at	PREDICTED: hypothetical protein [Vitis vinifera]
		GhiAffx.3083.11.S1_at	| Symbols: | MATE efflux family protein | chr1:12005084-12008618 FORWARD
		GhiAffx.3083.11.S1_at	Predicted protein n=1 Tax=Populus trichocarpa RepID=B9I6E4_POPTR
		GhiAffx.3083.11.S1_at	PREDICTED: hypothetical protein [Vitis vinifera]
		GhiAffx.30835.1.S1_s_at	| Symbols: | peroxidase, putative | chr5:1579142-1580819 REVERSE
		GhiAffx.30835.1.S1_s_at	Peroxidase 1 n=1 Tax=Litchi chinensis RepID=B5U1R3_LITCN
		GhiAffx.30835.1.S1_s_at	PREDICTED: hypothetical protein [Vitis vinifera]
		GhiAffx.30961.1.S1_s_at	| Symbols: HAC1, PCAT2, ATHPCAT2 | HAC1 (HISTONE ACETYLTRANSFERASE OF THE CBP FAMILY 1); H3/H4 histone acetyltransferase/ histone acetyltransferase/ transcription cofactor | chr1:29716933-29723984 REVERSE
		GhiAffx.30961.1.S1_s_at	histone acetyltransferase [Populus trichocarpa]
		GhiAffx.30961.1.S1_s_at	Transcription cofactor, putative n=1 Tax=Ricinus communis RepID=B9RHR9_RICCO
		GhiAffx.31263.1.A1_at	| Symbols: ZIP5 | ZIP5; cation transmembrane transporter/ metal ion transmembrane transporter | chr1:1545258-1547709 REVERSE
		GhiAffx.31263.1.A1_at	PREDICTED: hypothetical protein isoform 1 [Vitis vinifera]
		GhiAffx.31372.1.S1_at	| Symbols: | proteasome-related | chr3:5111952-5115803 FORWARD
		GhiAffx.31372.1.S1_at	PREDICTED: hypothetical protein [Vitis vinifera]
		GhiAffx.3185.1.S1_at	| Symbols: | curculin-like (mannose-binding) lectin family protein | chr1:29646168-29647499 REVERSE
		GhiAffx.3185.1.S1_at	PREDICTED: hypothetical protein [Vitis vinifera]
		GhiAffx.3185.1.S1_at	PREDICTED: hypothetical protein n=1 Tax=Vitis vinifera RepID=UPI000198586E
		GhiAffx.32176.1.A1_s_at	| Symbols: DPE2 | DPE2 (DISPROPORTIONATING ENZYME 2); 4-alpha-glucanotransferase/ heteroglycan binding | chr2:17045368-17050779 FORWARD
		GhiAffx.32176.1.A1_s_at	4-alpha-glucanotransferase, putative n=1 Tax=Ricinus communis RepID=B9SCF0_RICCO
		GhiAffx.32176.1.A1_s_at	predicted protein [Populus trichocarpa]
		GhiAffx.33369.1.S1_s_at	| Symbols: | dihydrolipoamide S-acetyltransferase, putative | chr3:4596240-4600143 FORWARD
		GhiAffx.33369.1.S1_s_at	Dihydrolipoamide acetyltransferase component of pyruvate dehydrogenase, putative n=1 Tax=Ricinus communis RepID=B9S5V2_RICCO
		GhiAffx.33369.1.S1_s_at	PREDICTED: hypothetical protein [Vitis vinifera]
		GhiAffx.34006.1.S1_at	RNA-directed DNA polymerase (Reverse transcriptase) (Fragment) n=1 Tax=Medicago truncatula RepID=A2Q168_MEDTR
		GhiAffx.34156.1.A1_s_at	| Symbols: UVR8 | UVR8 (UVB-RESISTANCE 8); chromatin binding / guanyl-nucleotide exchange factor | chr5:25554821-25558587 REVERSE
		GhiAffx.34156.1.A1_s_at	PREDICTED: hypothetical protein [Vitis vinifera]
		GhiAffx.34159.1.A1_a_at	| Symbols: HSP18.2 | HSP18.2 (heat shock protein 18.2) | chr5:24062632-24063117 FORWARD
		GhiAffx.34159.1.A1_a_at	predicted protein [Populus trichocarpa]
		GhiAffx.34159.1.A1_a_at	Predicted protein n=1 Tax=Populus trichocarpa RepID=B9GJP5_POPTR
		GhiAffx.34352.1.A1_at	| Symbols: | protein phosphatase 2C, putative / PP2C, putative | chr2:10903154-10904978 REVERSE
		GhiAffx.34352.1.A1_at	PREDICTED: hypothetical protein [Vitis vinifera]
		GhiAffx.34728.1.S1_s_at	| Symbols: | mitochondrial processing peptidase alpha subunit, putative | chr1:19323929-19326771 REVERSE
		GhiAffx.34728.1.S1_s_at	PREDICTED: hypothetical protein [Vitis vinifera]
		GhiAffx.3475.1.S1_at	| Symbols: HPR | HPR; glycerate dehydrogenase/ poly(U) binding | chr1:25493418-25495720 FORWARD
		GhiAffx.3475.1.S1_at	predicted protein [Populus trichocarpa]
		GhiAffx.3475.1.S1_at	Predicted protein n=3 Tax=core eudicotyledons RepID=B9H1J0_POPTR
		GhiAffx.34934.1.S1_x_at	| Symbols: UBQ3 | UBQ3 (POLYUBIQUITIN 3); protein binding | chr5:771976-772896 REVERSE
		GhiAffx.34934.1.S1_x_at	predicted protein [Ostreococcus lucimarinus CCE9901]
		GhiAffx.34934.1.S1_x_at	Uncharacterized protein At4g05320.1 n=14 Tax=Eukaryota RepID=Q3EAA5_ARATH
		GhiAffx.36018.1.S1_at	| Symbols: UGE2 | UGE2 (UDP-D-glucose/UDP-D-galactose 4-epimerase 2); UDP-glucose 4-epimerase/ protein dimerization | chr4:12431416-12433666 FORWARD
		GhiAffx.36018.1.S1_at	predicted protein [Populus trichocarpa]
		GhiAffx.36018.1.S1_at	Predicted protein n=3 Tax=Populus trichocarpa RepID=B9GL51_POPTR
		GhiAffx.36892.1.S1_at	| Symbols: | peptidyl-prolyl cis-trans isomerase cyclophilin-type family protein | chr1:9343193-9344962 FORWARD
		GhiAffx.36892.1.S1_at	Peptidyl-prolyl cis-trans isomerase, putative n=1 Tax=Ricinus communis RepID=B9S287_RICCO
		GhiAffx.36892.1.S1_at	PREDICTED: hypothetical protein [Vitis vinifera]
		GhiAffx.37631.1.S1_at	| Symbols: | NC domain-containing protein | chr5:1947299-1948432 REVERSE
		GhiAffx.37631.1.S1_at	PREDICTED: hypothetical protein [Vitis vinifera]
		GhiAffx.37912.1.S1_s_at	| Symbols: FTSZ2-1, ATFTSZ2-1 | FTSZ2-1; protein binding / structural molecule | chr2:15197661-15199932 REVERSE
		GhiAffx.37912.1.S1_s_at	Cell division protein ftsZ, putative n=1 Tax=Ricinus communis RepID=B9SRX2_RICCO
		GhiAffx.37912.1.S1_s_at	PREDICTED: hypothetical protein [Vitis vinifera]
		GhiAffx.38699.1.S1_at	| Symbols: ALATS, ACD | ALATS (ALANYL-TRNA SYNTHETASE); ATP binding / alanine-tRNA ligase/ ligase, forming aminoacyl-tRNA and related compounds / nucleic acid binding / nucleotide binding | chr1:18591429-18598311 REVERSE
		GhiAffx.38699.1.S1_at	ALATS (ALANYL-TRNA SYNTHETASE); ATP binding / alanine-tRNA ligase/ ligase, forming aminoacyl-tRNA and related compounds / nucleic acid binding [Arabidopsis thaliana]
		GhiAffx.3886.1.S1_at	| Symbols: | LOCATED IN: chloroplast, chloroplast inner membrane, chloroplast envelope; EXPRESSED IN: 21 plant structures; EXPRESSED DURING: 13 growth stages; CONTAINS InterPro DOMAIN/s: Uncharacterised conserved protein UCP022348 (InterPro:IPR016804), Un
		GhiAffx.3886.1.S1_at	PREDICTED: hypothetical protein [Vitis vinifera]
		GhiAffx.3952.1.S1_s_at	| Symbols: ECT2 | ECT2; protein binding | chr3:4385934-4388220 REVERSE
		GhiAffx.3952.1.S1_s_at	PREDICTED: hypothetical protein [Vitis vinifera]
		GhiAffx.3996.1.S1_s_at	| Symbols: GAD5 | GAD5 (glutamate decarboxylase 5); calmodulin binding | chr3:6078893-6080838 REVERSE
		GhiAffx.3996.1.S1_s_at	predicted protein [Populus trichocarpa]
		GhiAffx.40546.1.S1_s_at	| Symbols: | unknown protein | chr1:26920564-26921058 FORWARD
		GhiAffx.40546.1.S1_s_at	PREDICTED: hypothetical protein [Vitis vinifera]
		GhiAffx.40557.1.S1_s_at	| Symbols: APC10 | anaphase-promoting complex, subunit 10 family / APC10 family | chr2:7948522-7950096 REVERSE
		GhiAffx.40557.1.S1_s_at	predicted protein [Populus trichocarpa]
		GhiAffx.40852.1.S1_s_at	| Symbols: | RNA polymerase I specific transcription initiation factor RRN3 family protein | chr2:14660449-14663792 REVERSE
		GhiAffx.40852.1.S1_s_at	PREDICTED: hypothetical protein [Vitis vinifera]
		GhiAffx.41161.1.A1_s_at	| Symbols: | FUNCTIONS IN: molecular_function unknown; INVOLVED IN: biological_process unknown; LOCATED IN: chloroplast; EXPRESSED IN: 23 plant structures; EXPRESSED DURING: 14 growth stages; CONTAINS InterPro DOMAIN/s: CHCH (InterPro:IPR010625); BEST Ara
		GhiAffx.41161.1.A1_s_at	PREDICTED: hypothetical protein [Vitis vinifera]
		GhiAffx.41577.1.S1_s_at	| Symbols: | 17.8 kDa class I heat shock protein (HSP17.8-CI) | chr1:2275148-2275621 FORWARD
		GhiAffx.41577.1.S1_s_at	Low molecular weight heat shock protein n=1 Tax=Gossypium hirsutum RepID=A8WCV0_GOSHI
		GhiAffx.41577.1.S1_s_at	predicted protein [Populus trichocarpa]
		GhiAffx.41627.1.S1_at	| Symbols: | protein kinase family protein | chr5:6192736-6195371 FORWARD
		GhiAffx.41627.1.S1_at	PREDICTED: similar to protein kinase family protein [Vitis vinifera]
		GhiAffx.42453.1.S1_at	| Symbols: ATEGY3, EGY3 | EGY3 (ETHYLENE-DEPENDENT GRAVITROPISM-DEFICIENT AND YELLOW-GREEN-LIKE 3) | chr1:6150036-6152185 REVERSE
		GhiAffx.42453.1.S1_at	ATEGY3 [Arabidopsis thaliana]
		GhiAffx.42453.1.S1_at	Sterol regulatory element-binding protein site 2 protease, putative n=1 Tax=Ricinus communis RepID=B9S7Z4_RICCO
		GhiAffx.4289.1.S1_s_at	| Symbols: | ATP-binding family protein | chr4:7517280-7518892 REVERSE
		GhiAffx.4289.1.S1_s_at	PREDICTED: hypothetical protein [Vitis vinifera]
		GhiAffx.4289.1.S1_s_at	PREDICTED: hypothetical protein n=1 Tax=Vitis vinifera RepID=UPI0001986109
		GhiAffx.43198.1.S1_at	| Symbols: ATHB-1, ATHB1, HD-ZIP-1, HAT5 | ATHB-1 (ARABIDOPSIS THALIANA HOMEOBOX 1); DNA binding / protein homodimerization/ sequence-specific DNA binding / transcription activator/ transcription factor | chr3:182648-184034 REVERSE
		GhiAffx.43198.1.S1_at	Homeobox protein, putative n=1 Tax=Ricinus communis RepID=B9S2C7_RICCO
		GhiAffx.43198.1.S1_at	PREDICTED: hypothetical protein [Vitis vinifera]
		GhiAffx.43326.1.S1_a_at	| Symbols: AIM1 | AIM1 (ABNORMAL INFLORESCENCE MERISTEM); enoyl-CoA hydratase | chr4:14297312-14302016 REVERSE
		GhiAffx.43326.1.S1_a_at	predicted protein [Populus trichocarpa]
		GhiAffx.43326.1.S1_a_at	Predicted protein n=1 Tax=Populus trichocarpa RepID=B9P6A2_POPTR
		GhiAffx.4485.1.S1_s_at	| Symbols: | zinc finger (CCCH-type) family protein | chr2:553407-555899 REVERSE
		GhiAffx.4485.1.S1_s_at	PREDICTED: hypothetical protein [Vitis vinifera]
		GhiAffx.4525.1.S1_s_at	| Symbols: ATCYP59, CYP59 | CYP59 (CYCLOPHILIN 59); RNA binding / nucleic acid binding / peptidyl-prolyl cis-trans isomerase | chr1:20057012-20059508 FORWARD
		GhiAffx.4525.1.S1_s_at	predicted protein [Populus trichocarpa]
		GhiAffx.4525.1.S1_s_at	Predicted protein n=1 Tax=Populus trichocarpa RepID=B9H633_POPTR
		GhiAffx.45826.1.S1_s_at	| Symbols: FHY3 | FHY3 (FAR-RED ELONGATED HYPOCOTYLS 3); transcription activator/ transcription factor | chr3:7822359-7825414 REVERSE
		GhiAffx.45826.1.S1_s_at	PREDICTED: similar to FHY3 (FAR-RED ELONGATED HYPOCOTYLS 3); transcription factor [Vitis vinifera]
		GhiAffx.45826.1.S1_s_at	PREDICTED: similar to FHY3 (FAR-RED ELONGATED HYPOCOTYLS 3); transcription factor n=1 Tax=Vitis vinifera RepID=UPI0001985CA2
		GhiAffx.46297.1.S1_s_at	| Symbols: ATEXLB1, EXPR, AT-EXPR, ATEXPR1, ATHEXP BETA 3.1 | ATEXLB1 (ARABIDOPSIS THALIANA EXPANSIN-LIKE B1) | chr4:9581817-9583181 REVERSE
		GhiAffx.46297.1.S1_s_at	hypothetical protein POPTRDRAFT_783792 [Populus trichocarpa]
		GhiAffx.4648.1.S1_s_at	| Symbols: ISA1, ATISA1 | ISA1 (ISOAMYLASE 1); alpha-amylase/ isoamylase | chr2:16666078-16672183 FORWARD
		GhiAffx.4648.1.S1_s_at	Isoamylase, putative n=1 Tax=Ricinus communis RepID=B9SV81_RICCO
		GhiAffx.4648.1.S1_s_at	predicted protein [Populus trichocarpa]
		GhiAffx.46678.1.S1_at	| Symbols: AtMC3 | AtMC3 (metacaspase 3); cysteine-type endopeptidase | chr5:25695836-25697249 FORWARD
		GhiAffx.46678.1.S1_at	Caspase, putative n=1 Tax=Ricinus communis RepID=B9SIP2_RICCO
		GhiAffx.46678.1.S1_at	predicted protein [Populus trichocarpa]
		GhiAffx.47264.2.S1_s_at	| Symbols: | unknown protein | chr4:6705178-6708846 REVERSE
		GhiAffx.47264.2.S1_s_at	predicted protein [Populus trichocarpa]
		GhiAffx.47264.2.S1_s_at	PREDICTED: hypothetical protein n=1 Tax=Vitis vinifera RepID=UPI0001982BE9
		GhiAffx.4771.1.S1_s_at	| Symbols: CIPK10, PKS2, SIP1, SNRK3.8 | SIP1 (SOS3-INTERACTING PROTEIN 1); ATP binding / kinase/ protein kinase/ protein serine/threonine kinase | chr5:23597092-23598531 REVERSE
		GhiAffx.4771.1.S1_s_at	predicted protein [Populus trichocarpa]
		GhiAffx.4771.1.S1_s_at	Predicted protein n=2 Tax=Populus trichocarpa RepID=B9I6W8_POPTR
		GhiAffx.48661.1.A1_at	| Symbols: | protein binding / signal transducer | chr5:26884754-26887083 FORWARD
		GhiAffx.48661.1.A1_at	PREDICTED: hypothetical protein isoform 2 [Vitis vinifera]
		GhiAffx.48661.1.A1_at	Root phototropism protein, putative n=1 Tax=Ricinus communis RepID=B9T4I9_RICCO
		GhiAffx.4959.1.S1_at	| Symbols: ATUBA2, UBA 2 | ATUBA2; ubiquitin activating enzyme/ ubiquitin-protein ligase | chr5:1970239-1974382 FORWARD
		GhiAffx.4959.1.S1_at	PREDICTED: hypothetical protein [Vitis vinifera]
		GhiAffx.4959.1.S1_at	Ubiquitin-activating enzyme E1 n=1 Tax=Ricinus communis RepID=B9SKU8_RICCO
		GhiAffx.4994.1.S1_at	| Symbols: | C2 domain-containing protein | chr3:21431198-21433519 REVERSE
		GhiAffx.4994.1.S1_at	Anthranilate phosphoribosyltransferase-like protein n=7 Tax=rosids RepID=Q9M2R0_ARATH
		GhiAffx.4994.1.S1_at	C2 domain-containing protein [Arabidopsis thaliana]
		GhiAffx.5097.1.S1_at	| Symbols: | tropinone reductase, putative / tropine dehydrogenase, putative | chr5:1824066-1825833 REVERSE
		GhiAffx.5097.1.S1_at	predicted protein [Populus trichocarpa]
		GhiAffx.5097.1.S1_at	Tropinone reductase, putative n=1 Tax=Ricinus communis RepID=B9S3D8_RICCO
		GhiAffx.51644.1.S1_at	| Symbols: | translation initiation factor 3 (IF-3) family protein | chr4:14960742-14962328 FORWARD
		GhiAffx.51644.1.S1_at	PREDICTED: hypothetical protein [Vitis vinifera]
		GhiAffx.51644.1.S1_at	Translation initiation factor IF-3 n=1 Tax=Ricinus communis RepID=B9T4Q8_RICCO
		GhiAffx.52145.1.S1_at	| Symbols: | leucine-rich repeat family protein / protein kinase family protein | chr5:19604584-19606532 REVERSE
		GhiAffx.52145.1.S1_at	PREDICTED: hypothetical protein [Vitis vinifera]
		GhiAffx.52546.3.S1_at	| Symbols: GLIP1 | GLIP1 (GDSL LIPASE1); carboxylesterase/ lipase | chr5:16418920-16420400 FORWARD
		GhiAffx.52546.3.S1_at	predicted protein [Populus trichocarpa]
		GhiAffx.52546.3.S1_at	Predicted protein n=1 Tax=Populus trichocarpa RepID=B9GXR8_POPTR
		GhiAffx.52906.1.S1_at	| Symbols: FAH2, ATFAH2 | FAH2 (FATTY ACID HYDROXYLASE 2); catalytic/ fatty acid alpha-hydroxylase | chr4:11174620-11175878 REVERSE
		GhiAffx.52906.1.S1_at	PREDICTED: hypothetical protein [Vitis vinifera]
		GhiAffx.52906.1.S1_at	Putative uncharacterized protein n=1 Tax=Zea mays RepID=B4F857_MAIZE
		GhiAffx.5294.2.S1_x_at	| Symbols: ATOEP16-3, OEP16-3 | mitochondrial import inner membrane translocase subunit Tim17/Tim22/Tim23 family protein | chr2:17590642-17591591 FORWARD
		GhiAffx.5294.2.S1_x_at	predicted protein [Populus trichocarpa]
		GhiAffx.5294.2.S1_x_at	Protein translocase, putative n=1 Tax=Ricinus communis RepID=B9T270_RICCO
		GhiAffx.52955.1.A1_at	| Symbols: | galactosyltransferase family protein | chr4:13529911-13532387 REVERSE
		GhiAffx.52955.1.A1_at	Beta-1,3-galactosyltransferase sqv-2, putative n=1 Tax=Ricinus communis RepID=B9SDX5_RICCO
		GhiAffx.52955.1.A1_at	predicted protein [Populus trichocarpa]
		GhiAffx.53252.1.S1_s_at	| Symbols: GLT1 | GLT1; glutamate synthase (NADH) | chr5:21700518-21709629 FORWARD
		GhiAffx.53252.1.S1_s_at	predicted protein [Populus trichocarpa]
		GhiAffx.53252.1.S1_s_at	Predicted protein n=2 Tax=Populus trichocarpa RepID=B9NBU7_POPTR
		GhiAffx.53311.1.A1_s_at	| Symbols: ARAC3, ROP6, RHO1PS, ATROP6 | ARAC3 (ARABIDOPSIS RAC-LIKE 3); GTP binding / GTPase | chr4:16673176-16674540 FORWARD
		GhiAffx.53311.1.A1_s_at	PREDICTED: hypothetical protein isoform 1 [Vitis vinifera]
		GhiAffx.53311.1.A1_s_at	Rac-like small GTP binding protein n=1 Tax=Brassica rapa RepID=O49180_BRACM
		GhiAffx.5589.1.S1_s_at	| Symbols: | endomembrane protein 70, putative | chr2:452197-454819 REVERSE
		GhiAffx.5589.1.S1_s_at	endomembrane protein 70, putative [Arabidopsis thaliana]
		GhiAffx.5589.1.S1_s_at	F10B6.2 n=1 Tax=Arabidopsis thaliana RepID=Q9LQW6_ARATH
		GhiAffx.56862.1.S1_at	| Symbols: | unknown protein | chr5:20863594-20867171 FORWARD
		GhiAffx.56862.1.S1_at	PREDICTED: hypothetical protein [Vitis vinifera]
		GhiAffx.5694.1.S1_x_at	| Symbols: AL6 | AL6 (ALFIN-LIKE 6); DNA binding / methylated histone residue binding | chr2:652837-654621 FORWARD
		GhiAffx.5694.1.S1_x_at	ATP synthase alpha subunit mitochondrial, putative n=1 Tax=Ricinus communis RepID=B9S053_RICCO
		GhiAffx.5694.1.S1_x_at	predicted protein [Populus trichocarpa]
		GhiAffx.5732.1.S1_at	| Symbols: | octicosapeptide/Phox/Bem1p (PB1) domain-containing protein | chr5:25762540-25764081 REVERSE
		GhiAffx.5732.1.S1_at	ATP binding protein, putative n=1 Tax=Ricinus communis RepID=B9RX51_RICCO
		GhiAffx.5732.1.S1_at	predicted protein [Populus trichocarpa]
		GhiAffx.5767.1.A1_s_at	| Symbols: | protease inhibitor/seed storage/lipid transfer protein (LTP) family protein | chr1:18036019-18036303 FORWARD
		GhiAffx.5767.1.A1_s_at	predicted protein [Populus trichocarpa]
		GhiAffx.5767.1.A1_s_at	Probable non-specific lipid-transfer protein AKCS9 n=1 Tax=Vigna unguiculata RepID=NLTP_VIGUN
		GhiAffx.58357.2.S1_at	| Symbols: AtTLP2 | AtTLP2 (TUBBY LIKE PROTEIN 2); phosphoric diester hydrolase/ transcription factor | chr2:7946754-7948176 FORWARD
		GhiAffx.58357.2.S1_at	PREDICTED: hypothetical protein [Vitis vinifera]
		GhiAffx.58357.2.S1_at	PREDICTED: hypothetical protein n=1 Tax=Vitis vinifera RepID=UPI0001983102
		GhiAffx.58542.1.S1_s_at	| Symbols: SFR6 | SFR6 (SENSITIVE TO FREEZING 6) | chr4:2497931-2504996 FORWARD
		GhiAffx.58542.1.S1_s_at	PREDICTED: hypothetical protein [Vitis vinifera]
		GhiAffx.58542.1.S1_s_at	Putative uncharacterized protein n=1 Tax=Ricinus communis RepID=B9RZ66_RICCO
		GhiAffx.5890.1.S1_at	| Symbols: | protein kinase family protein | chr1:5697846-5699492 FORWARD
		GhiAffx.5890.1.S1_at	ATP binding protein, putative n=1 Tax=Ricinus communis RepID=B9SE57_RICCO
		GhiAffx.5890.1.S1_at	predicted protein [Populus trichocarpa]
		GhiAffx.58988.1.S1_s_at	| Symbols: | unknown protein | chr1:8212724-8215516 FORWARD
		GhiAffx.58988.1.S1_s_at	predicted protein [Populus trichocarpa]
		GhiAffx.58988.1.S1_s_at	Predicted protein n=1 Tax=Populus trichocarpa RepID=B9HJD3_POPTR
		GhiAffx.5920.2.S1_x_at	| Symbols: | universal stress protein (USP) family protein | chr3:5802728-5804063 REVERSE
		GhiAffx.5920.2.S1_x_at	predicted protein [Populus trichocarpa]
		GhiAffx.5920.2.S1_x_at	Putative uncharacterized protein n=1 Tax=Ricinus communis RepID=B9RZP8_RICCO
		GhiAffx.5946.1.A1_at	| Symbols: | unknown protein | chr1:8742210-8755243 FORWARD
		GhiAffx.5946.1.A1_at	PREDICTED: hypothetical protein [Vitis vinifera]
		GhiAffx.5946.1.A1_at	PREDICTED: hypothetical protein n=1 Tax=Vitis vinifera RepID=UPI00019828A6
		GhiAffx.59606.1.S1_s_at	| Symbols: TOM6 | TOM6 (translocase of the outer mitochondrial membrane 6) | chr1:18286738-18286902 REVERSE
		GhiAffx.59606.1.S1_s_at	predicted protein [Populus trichocarpa]
		GhiAffx.59606.1.S1_s_at	Putative uncharacterized protein n=1 Tax=Ricinus communis RepID=B9RZE6_RICCO
		GhiAffx.59652.1.S1_at	| Symbols: | tetratricopeptide repeat (TPR)-containing protein | chr4:17512376-17514421 FORWARD
		GhiAffx.59652.1.S1_at	predicted protein [Populus trichocarpa]
		GhiAffx.59652.1.S1_at	Predicted protein n=1 Tax=Populus trichocarpa RepID=B9H6B0_POPTR
		GhiAffx.59851.1.S1_at	| Symbols: | phosphatidylinositol-4-phosphate 5-kinase family protein | chr1:26782839-26788712 FORWARD
		GhiAffx.59851.1.S1_at	Predicted protein (Fragment) n=1 Tax=Populus trichocarpa RepID=B9HW75_POPTR
		GhiAffx.59851.1.S1_at	predicted protein [Populus trichocarpa]
		GhiAffx.5996.1.S1_s_at	| Symbols: PME31, ATPME31 | pectinesterase family protein | chr3:11073804-11075335 FORWARD
		GhiAffx.5996.1.S1_s_at	Pectinesterase n=2 Tax=Malpighiales RepID=B9H3W4_POPTR
		GhiAffx.5996.1.S1_s_at	predicted protein [Populus trichocarpa]
		GhiAffx.6053.1.S1_s_at	| Symbols: GPT2 | GPT2; antiporter/ glucose-6-phosphate transmembrane transporter | chr1:22824527-22826459 FORWARD
		GhiAffx.6053.1.S1_s_at	predicted protein [Populus trichocarpa]
		GhiAffx.6053.1.S1_s_at	Predicted protein n=1 Tax=Populus trichocarpa RepID=B9H1F3_POPTR
		GhiAffx.61881.1.S1_s_at	| Symbols: ATHVA22A | ATHVA22A | chr1:28008109-28009156 REVERSE
		GhiAffx.61881.1.S1_s_at	predicted protein [Populus trichocarpa]
		GhiAffx.61881.1.S1_s_at	Protein HVA22, putative n=1 Tax=Ricinus communis RepID=B9R985_RICCO
		GhiAffx.62090.5.S1_s_at	10 kDa putative secreted protein n=1 Tax=Argas monolakensis RepID=Q09JM0_ARGMO
		GhiAffx.62259.1.S1_at	Serine/threonine-protein kinase PBS1, putative n=1 Tax=Ricinus communis RepID=B9T7W0_RICCO
		GhiAffx.6354.1.A1_x_at	| Symbols: CXIP2, ATGRX2 | CXIP2 (CAX-INTERACTING PROTEIN 2); electron carrier/ protein disulfide oxidoreductase | chr2:16031347-16033054 REVERSE
		GhiAffx.6354.1.A1_x_at	glutaredoxin S16 [Populus trichocarpa]
		GhiAffx.6646.1.S1_s_at	| Symbols: | leucine-rich repeat protein, putative | chr5:7164758-7166904 FORWARD
		GhiAffx.6646.1.S1_s_at	PREDICTED: hypothetical protein [Vitis vinifera]
		GhiAffx.6716.1.S1_at	| Symbols: | heterogeneous nuclear ribonucleoprotein, putative / hnRNP, putative | chr3:2492875-2495052 FORWARD
		GhiAffx.6716.1.S1_at	predicted protein [Populus trichocarpa]
		GhiAffx.7183.1.A1_at	| Symbols: | disease resistance protein (CC-NBS-LRR class), putative | chr1:5461406-5463961 FORWARD
		GhiAffx.7183.1.A1_at	cc-nbs-lrr resistance protein [Populus trichocarpa]
		GhiAffx.7221.1.A1_at	| Symbols: ATARLA1A | ATARLA1A (ADP-ribosylation factor-like A1A); GTP binding | chr5:14969797-14971098 REVERSE
		GhiAffx.7221.1.A1_at	ATARLA1A (ADP-ribosylation factor-like A1A); GTP binding [Arabidopsis thaliana]
		GhiAffx.734.1.S1_at	| Symbols: SBE2.2 | SBE2.2 (starch branching enzyme 2.2); 1,4-alpha-glucan branching enzyme | chr5:931924-937470 FORWARD
		GhiAffx.734.1.S1_at	PREDICTED: hypothetical protein [Vitis vinifera]
		GhiAffx.7421.1.S1_s_at	| Symbols: CESA4, IRX5, NWS2 | CESA4 (CELLULOSE SYNTHASE A4); cellulose synthase/ transferase, transferring glycosyl groups | chr5:17714713-17719564 FORWARD
		GhiAffx.7421.1.S1_s_at	PREDICTED: hypothetical protein [Vitis vinifera]
		GhiAffx.7421.1.S1_s_at	Putative cellulose synthase catalytic subunit (Fragment) n=1 Tax=Gossypium hirsutum RepID=Q9M4U1_GOSHI
		GhiAffx.7453.1.S1_at	| Symbols: | unknown protein | chr2:18197995-18199988 REVERSE
		GhiAffx.7453.1.S1_at	PREDICTED: hypothetical protein [Vitis vinifera]
		GhiAffx.7472.1.A1_at	| Symbols: | leucine-rich repeat protein kinase, putative | chr5:22695050-22698410 FORWARD
		GhiAffx.7472.1.A1_at	predicted protein [Populus trichocarpa]
		GhiAffx.7472.1.A1_at	PREDICTED: hypothetical protein n=1 Tax=Vitis vinifera RepID=UPI0001985831
		GhiAffx.7565.1.S1_s_at	| Symbols: ATMPK4, MPK4 | ATMPK4 (ARABIDOPSIS THALIANA MAP KINASE 4); MAP kinase/ kinase | chr4:567219-568889 FORWARD
		GhiAffx.7565.1.S1_s_at	PREDICTED: hypothetical protein [Vitis vinifera]
		GhiAffx.7633.1.S1_s_at	| Symbols: FATB | FATB (fatty acyl-ACP thioesterases B); acyl carrier/ acyl-[acyl-carrier-protein] hydrolase | chr1:2691546-2693409 REVERSE
		GhiAffx.7633.1.S1_s_at	Palmitoyl-acyl carrier protein thioesterase n=1 Tax=Ricinus communis RepID=A9XUG5_RICCO
		GhiAffx.7633.1.S1_s_at	PREDICTED: hypothetical protein [Vitis vinifera]
		GhiAffx.7784.1.A1_s_at	| Symbols: | photoassimilate-responsive protein-related | chr3:20014032-20015299 REVERSE
		GhiAffx.7784.1.A1_s_at	predicted protein [Populus trichocarpa]
		GhiAffx.7784.1.A1_s_at	Predicted protein n=2 Tax=Populus trichocarpa RepID=B9IG23_POPTR
		GhiAffx.8059.1.S1_at	| Symbols: | nodulin MtN21 family protein | chr3:11956626-11958969 FORWARD
		GhiAffx.8059.1.S1_at	Auxin-induced protein 5NG4, putative n=1 Tax=Ricinus communis RepID=B9RMY4_RICCO
		GhiAffx.8059.1.S1_at	PREDICTED: hypothetical protein [Vitis vinifera]
		GhiAffx.8173.1.S1_at	| Symbols: LSH3 | LSH3 (LIGHT SENSITIVE HYPOCOTYLS 3) | chr2:13277903-13278562 FORWARD
		GhiAffx.8173.1.S1_at	Predicted protein (Fragment) n=2 Tax=Populus trichocarpa RepID=B9H8N7_POPTR
		GhiAffx.8173.1.S1_at	PREDICTED: hypothetical protein [Vitis vinifera]
		GhiAffx.8684.1.S1_s_at	| Symbols: | eukaryotic translation initiation factor 2B family protein / eIF-2B family protein | chr3:2324967-2327380 REVERSE
		GhiAffx.8684.1.S1_s_at	predicted protein [Populus trichocarpa]
		GhiAffx.8941.1.S1_x_at	| Symbols: | protein kinase family protein | chr2:14769708-14774796 FORWARD
		GhiAffx.8941.1.S1_x_at	PREDICTED: hypothetical protein [Vitis vinifera]
		GhiAffx.8941.1.S1_x_at	PREDICTED: hypothetical protein n=1 Tax=Vitis vinifera RepID=UPI0001982911
		GhiAffx.9056.1.S1_s_at	| Symbols: PSY | phytoene synthase (PSY) / geranylgeranyl-diphosphate geranylgeranyl transferase | chr5:5659839-5662087 REVERSE
		GhiAffx.9056.1.S1_s_at	PREDICTED: hypothetical protein [Vitis vinifera]
		Gra.123.2.S1_s_at	| Symbols: ATCAD1, CAD1 | cinnamyl-alcohol dehydrogenase, putative | chr1:27359346-27360876 REVERSE
		Gra.123.2.S1_s_at	PREDICTED: hypothetical protein [Vitis vinifera]
		Gra.1445.1.S1_s_at	| Symbols: | kinase-related | chr1:10278080-10283024 REVERSE
		Gra.1445.1.S1_s_at	predicted protein [Populus trichocarpa]
		Gra.1445.1.S1_s_at	Predicted protein n=1 Tax=Populus trichocarpa RepID=B9I113_POPTR
		Gra.1614.2.S1_x_at	| Symbols: ASN1, DIN6, AT-ASN1 | ASN1 (GLUTAMINE-DEPENDENT ASPARAGINE SYNTHASE 1); asparagine synthase (glutamine-hydrolyzing) | chr3:17438136-17441043 REVERSE
		Gra.1614.2.S1_x_at	PREDICTED: hypothetical protein [Vitis vinifera]
		Gra.1707.1.A1_s_at	| Symbols: | 26S proteasome regulatory complex subunit p42D, putative | chr1:17009220-17011607 FORWARD
		Gra.1707.1.A1_s_at	26S proteasome regulatory particle triple-A ATPase subunit4b (Fragment) n=1 Tax=Oryza sativa Japonica Group RepID=Q8W3N8_ORYSJ
		Gra.1707.1.A1_s_at	PREDICTED: hypothetical protein [Vitis vinifera]
		Gra.1721.1.A1_x_at	| Symbols: PAP10, ATPAP10 | PAP10 (PURPLE ACID PHOSPHATASE 10); acid phosphatase/ protein serine/threonine phosphatase | chr2:7120502-7122772 REVERSE
		Gra.1721.1.A1_x_at	predicted protein [Populus trichocarpa]
		Gra.1721.1.A1_x_at	Predicted protein n=2 Tax=Populus trichocarpa RepID=B9H0V4_POPTR
		Gra.1723.2.S1_s_at	| Symbols: | ankyrin repeat family protein | chr2:12378542-12380474 FORWARD
		Gra.1723.2.S1_s_at	PREDICTED: hypothetical protein isoform 1 [Vitis vinifera]
		Gra.1742.1.A1_s_at	| Symbols: SEX1, SOP1, SOP, GWD1, GWD | SEX1 (STARCH EXCESS 1); alpha-glucan, water dikinase | chr1:3581210-3590043 REVERSE
		Gra.1742.1.A1_s_at	PREDICTED: hypothetical protein [Vitis vinifera]
		Gra.1992.2.A1_at	| Symbols: ATMS2 | AtMS2; 5-methyltetrahydropteroyltriglutamate-homocysteine S-methyltransferase/ methionine synthase | chr3:957602-960740 FORWARD
		Gra.1992.2.A1_at	PREDICTED: hypothetical protein [Vitis vinifera]
		Gra.1992.2.A1_at	Putative uncharacterized protein n=1 Tax=Vitis vinifera RepID=A5C7K7_VITVI
		Gra.2038.1.A1_s_at	| Symbols: | BURP domain-containing protein | chr1:18246441-18247817 FORWARD
		Gra.2038.1.A1_s_at	PREDICTED: hypothetical protein isoform 2 [Vitis vinifera]
		Gra.2054.1.S1_at	| Symbols: AtFaTA | AtFaTA (Arabidopsis FatA acyl-ACP thioesterase); acyl carrier/ acyl-[acyl-carrier-protein] hydrolase | chr3:9146589-9148273 REVERSE
		Gra.2054.1.S1_at	Oleoyl-acyl carrier protein thioesterase, chloroplastic (Fragment) n=1 Tax=Coriandrum sativum RepID=FATA_CORSA
		Gra.2054.1.S1_at	PREDICTED: hypothetical protein [Vitis vinifera]
		Gra.2128.2.A1_s_at	| Symbols: MTHSC70-2, HSC70-5 | MTHSC70-2 (MITOCHONDRIAL HSP70 2); ATP binding | chr5:2975721-2978508 FORWARD
		Gra.2128.2.A1_s_at	PREDICTED: similar to Heat shock 70 kDa protein, mitochondrial [Vitis vinifera]
		Gra.2169.1.A1_s_at	| Symbols: | pyrophosphate--fructose-6-phosphate 1-phosphotransferase beta subunit, putative / pyrophosphate-dependent 6-phosphofructose-1-kinase, putative | chr1:4050159-4053727 REVERSE
		Gra.2169.1.A1_s_at	predicted protein [Populus trichocarpa]
		Gra.2169.1.A1_s_at	Pyrophosphate-dependent phosphofructokinase PfpB n=1 Tax=Medicago truncatula RepID=Q2HTG9_MEDTR
		Gra.2394.1.S1_s_at	| Symbols: | unknown protein | chr1:7927530-7930351 REVERSE
		Gra.2394.1.S1_s_at	PREDICTED: hypothetical protein [Vitis vinifera]
		Gra.2394.1.S1_s_at	PREDICTED: hypothetical protein n=1 Tax=Vitis vinifera RepID=UPI00019853AB
		Gra.2508.1.A1_x_at	| Symbols: CHS, TT4, ATCHS | TT4 (TRANSPARENT TESTA 4); naringenin-chalcone synthase | chr5:4488762-4490035 FORWARD
		Gra.2508.1.A1_x_at	chalcone synthase [Populus trichocarpa]
		Gra.2508.1.A1_x_at	Chalcone synthase n=45 Tax=core eudicotyledons RepID=CHSY_HYPAN
		Gra.2508.2.S1_x_at	| Symbols: CHS, TT4, ATCHS | TT4 (TRANSPARENT TESTA 4); naringenin-chalcone synthase | chr5:4488762-4490035 FORWARD
		Gra.2508.2.S1_x_at	chalcone synthase [Populus trichocarpa]
		Gra.2508.2.S1_x_at	Chalcone synthase n=45 Tax=core eudicotyledons RepID=CHSY_HYPAN
		Gra.263.4.S1_s_at	| Symbols: PSAD-1 | PSAD-1 (photosystem I subunit D-1) | chr4:1229247-1229873 REVERSE
		Gra.263.4.S1_s_at	Photosystem I reaction center subunit II, chloroplast, putative n=2 Tax=Malpighiales RepID=B9RSQ3_RICCO
		Gra.263.4.S1_s_at	PREDICTED: hypothetical protein [Vitis vinifera]
		Gra.2662.1.S1_s_at	| Symbols: THIC | THIC (ThiaminC); ADP-ribose pyrophosphohydrolase/ catalytic/ iron-sulfur cluster binding | chr2:12667395-12669569 FORWARD
		Gra.2662.1.S1_s_at	PREDICTED: hypothetical protein [Vitis vinifera]
		Gra.2662.1.S1_s_at	Putative thiamin biosynthesis protein n=1 Tax=Arabidopsis thaliana RepID=O82392_ARATH
		Gra.2682.2.S1_s_at	| Symbols: pal1, ATPAL1 | pal1 (Phe ammonia lyase 1); phenylalanine ammonia-lyase | chr2:15557602-15560237 REVERSE
		Gra.2682.2.S1_s_at	Phenylalanine ammonia-lyase n=3 Tax=Euphorbiaceae RepID=B9S0K2_RICCO
		Gra.2682.2.S1_s_at	phenylalanine amonnia lyase [Populus trichocarpa]
		Gra.2706.2.S1_s_at	| Symbols: | TMS membrane family protein / tumour differentially expressed (TDE) family protein | chr1:5540905-5542670 FORWARD
		Gra.2706.2.S1_s_at	PREDICTED: hypothetical protein [Vitis vinifera]
		Gra.2735.2.A1_s_at	| Symbols: CAT2 | CAT2 (CATIONIC AMINO ACID TRANSPORTER 2); amino acid transmembrane transporter | chr1:21464185-21468141 REVERSE
		Gra.2735.2.A1_s_at	cationic amino acid transporter [Populus trichocarpa]
		Gra.2735.2.A1_s_at	Cationic amino acid transporter, putative n=1 Tax=Ricinus communis RepID=B9SI71_RICCO
		Gra.275.1.S1_s_at	| Symbols: ATB2 | ATB2; oxidoreductase | chr1:22355073-22356627 REVERSE
		Gra.275.1.S1_s_at	Aldo/keto reductase AKR n=1 Tax=Manihot esculenta RepID=Q52QX9_MANES
		Gra.275.1.S1_s_at	predicted protein [Populus trichocarpa]
		Gra.2763.1.S1_s_at	| Symbols: | binding | chr5:6814093-6815171 FORWARD
		Gra.2763.1.S1_s_at	predicted protein [Populus trichocarpa]
		Gra.2763.1.S1_s_at	Predicted protein n=1 Tax=Populus trichocarpa RepID=B9HAJ3_POPTR
		Gra.2794.2.S1_s_at	| Symbols: F3H, TT6, F3'H | F3H (FLAVANONE 3-HYDROXYLASE); naringenin 3-dioxygenase | chr3:19025409-19026658 FORWARD
		Gra.2794.2.S1_s_at	Flavanone-3-hydroxylase n=5 Tax=eurosids II RepID=A2IBF9_GOSHI
		Gra.2794.2.S1_s_at	PREDICTED: hypothetical protein isoform 1 [Vitis vinifera]
		Gra.2810.2.A1_s_at	| Symbols: RD22 | RD22; nutrient reservoir | chr5:8914498-8916684 REVERSE
		Gra.2810.2.A1_s_at	Dehydration-induced protein RD22-like protein 2 n=1 Tax=Gossypium arboreum RepID=Q6DUZ0_GOSAR
		Gra.2810.2.A1_s_at	predicted protein [Populus trichocarpa]
		Gra.2891.1.S1_s_at	| Symbols: ATC4H, C4H, CYP73A5 | C4H (CINNAMATE-4-HYDROXYLASE); trans-cinnamate 4-monooxygenase | chr2:12993861-12995683 REVERSE
		Gra.2891.1.S1_s_at	Cinnamate-4-hydroxylase n=3 Tax=core eudicotyledons RepID=Q9FUU4_GOSAR
		Gra.2891.1.S1_s_at	trans-cinnamate 4-monooxygenase [Populus trichocarpa]
		Gra.2910.1.S1_s_at	| Symbols: EPC1 | EPC1 (ECTOPICALLY PARTING CELLS); UDP-glucosyltransferase/ transferase, transferring glycosyl groups | chr3:20715101-20717133 FORWARD
		Gra.2910.1.S1_s_at	Exostosin-2, putative n=1 Tax=Ricinus communis RepID=B9SLJ9_RICCO
		Gra.2910.1.S1_s_at	PREDICTED: hypothetical protein [Vitis vinifera]
		Gra.2919.1.S1_s_at	| Symbols: | OTU-like cysteine protease family protein | chr3:21416336-21417809 FORWARD
		Gra.2919.1.S1_s_at	PREDICTED: hypothetical protein [Vitis vinifera]
		Gra.2938.2.A1_at	| Symbols: THI1, TZ, THI4 | THI1; protein homodimerization | chr5:22246634-22247891 FORWARD
		Gra.2938.2.A1_at	PREDICTED: hypothetical protein [Vitis vinifera]
		Gra.2942.1.S1_s_at	| Symbols: | eukaryotic translation initiation factor-related | chr1:27518335-27521014 FORWARD
		Gra.2942.1.S1_s_at	Eukaryotic translation initiation factor 3 subunit, putative n=1 Tax=Ricinus communis RepID=B9SX58_RICCO
		Gra.2942.1.S1_s_at	predicted protein [Populus trichocarpa]
		Gra.2980.2.S1_x_at	| Symbols: | unknown protein | chr4:15488076-15488621 FORWARD
		Gra.2980.2.S1_x_at	predicted protein [Populus trichocarpa]
		Gra.2980.2.S1_x_at	Putative uncharacterized protein n=1 Tax=Ricinus communis RepID=B9RNY9_RICCO
		Gra.3062.2.S1_s_at	| Symbols: CLPC, ATHSP93-V, HSP93-V, DCA1, CLPC1 | CLPC1; ATP binding / ATP-dependent peptidase/ ATPase | chr5:20715710-20719800 REVERSE
		Gra.3062.2.S1_s_at	PREDICTED: hypothetical protein [Vitis vinifera]
		Gra.3062.2.S1_s_at	Putative uncharacterized protein n=1 Tax=Vitis vinifera RepID=A5BB92_VITVI
		Gra.3081.1.A1_s_at	| Symbols: | vacuolar ATP synthase, putative / V-ATPase, putative | chr4:15693399-15694958 REVERSE
		Gra.3081.1.A1_s_at	Predicted protein n=3 Tax=Magnoliophyta RepID=B9IKT0_POPTR
		Gra.3081.1.A1_s_at	PREDICTED: hypothetical protein isoform 2 [Vitis vinifera]
		Gra.349.2.S1_s_at	| Symbols: | catalytic | chr4:7775133-7777701 FORWARD
		Gra.349.2.S1_s_at	catalytic [Arabidopsis thaliana]
		Gra.605.2.A1_x_at	| Symbols: TT7, CYP75B1, D501 | TT7 (TRANSPARENT TESTA 7); flavonoid 3'-monooxygenase/ oxygen binding | chr5:2560437-2562859 FORWARD
		Gra.605.2.A1_x_at	cytochrome P450 flavonoid 3',5'-hydroxylase [Populus trichocarpa]
		Gra.605.2.A1_x_at	Flavonoid 3'5'-hydroxylase n=2 Tax=Gossypium hirsutum RepID=B5LXY4_GOSHI
		Gra.606.1.S1_s_at	| Symbols: ATRBL3 | ATRBL3 (ARABIDOPSIS RHOMBOID-LIKE PROTEIN 3) | chr5:2274437-2275935 REVERSE
		Gra.606.1.S1_s_at	predicted protein [Populus trichocarpa]
		Gra.606.1.S1_s_at	Predicted protein n=1 Tax=Populus trichocarpa RepID=B9GWE6_POPTR
		Gra.607.1.S1_s_at	| Symbols: CPN20, CPN10, CHCPN10, ATCPN21, CPN21 | CPN20 (CHAPERONIN 20); calmodulin binding | chr5:7015015-7016354 FORWARD
		Gra.607.1.S1_s_at	Cp10-like protein n=1 Tax=Gossypium hirsutum RepID=Q8LK52_GOSHI
		Gra.607.1.S1_s_at	PREDICTED: hypothetical protein [Vitis vinifera]
		Gra.640.1.S1_s_at	| Symbols: | F-box family protein | chr5:18715638-18716825 REVERSE
		Gra.640.1.S1_s_at	PREDICTED: hypothetical protein [Vitis vinifera]
		Gra.677.1.S1_at	| Symbols: | FUNCTIONS IN: molecular_function unknown; INVOLVED IN: biological_process unknown; LOCATED IN: cellular_component unknown; EXPRESSED IN: 23 plant structures; EXPRESSED DURING: 13 growth stages; CONTAINS InterPro DOMAIN/s: CCT domain (InterPro
		Gra.677.1.S1_at	predicted protein [Populus trichocarpa]
		Gra.677.1.S1_at	Predicted protein n=1 Tax=Populus trichocarpa RepID=B9IDS2_POPTR
		Gra.69.1.A1_s_at	| Symbols: ATCRT1 | zinc finger (C3HC4-type RING finger) family protein | chr5:22818254-22819444 FORWARD
		Gra.69.1.A1_s_at	PREDICTED: hypothetical protein isoform 2 [Vitis vinifera]
		Gra.700.1.A1_s_at	| Symbols: AVP1, ATAVP3, AVP-3 | AVP1; ATPase/ hydrogen-translocating pyrophosphatase | chr1:5399115-5402185 FORWARD
		Gra.700.1.A1_s_at	PREDICTED: hypothetical protein [Vitis vinifera]
		Gra.700.1.A1_s_at	Pyrophosphatase n=6 Tax=core eudicotyledons RepID=Q42651_BETVU
		Gra.798.1.S1_s_at	| Symbols: ATCAD9, CAD9 | CAD9 (CINNAMYL ALCOHOL DEHYDROGENASE 9); binding / catalytic/ oxidoreductase/ zinc ion binding | chr4:18291268-18292772 FORWARD
		Gra.798.1.S1_s_at	Alcohol dehydrogenase, putative n=1 Tax=Ricinus communis RepID=B9R8D9_RICCO
		Gra.798.1.S1_s_at	PREDICTED: hypothetical protein [Vitis vinifera]
		GraAffx.1390.1.S1_s_at	| Symbols: | GCN5-related N-acetyltransferase (GNAT) family protein | chr2:1702341-1703993 REVERSE
		GraAffx.1390.1.S1_s_at	predicted protein [Populus trichocarpa]
		GraAffx.14966.1.S1_s_at	| Symbols: ZLL, PNH, AGO10 | ZLL (ZWILLE); translation initiation factor | chr5:17611939-17616562 FORWARD
		GraAffx.14966.1.S1_s_at	Eukaryotic translation initiation factor 2c, putative n=1 Tax=Ricinus communis RepID=B9STN2_RICCO
		GraAffx.14966.1.S1_s_at	Os06g0597400 [Oryza sativa (japonica cultivar-group)]
		GraAffx.15033.1.S1_at	| Symbols: ARSK1 | ARSK1 (root-specific kinase 1); kinase | chr2:11192237-11194259 REVERSE
		GraAffx.15033.1.S1_at	PREDICTED: hypothetical protein [Vitis vinifera]
		GraAffx.15749.1.A1_s_at	predicted protein [Populus trichocarpa]
		GraAffx.15749.1.A1_s_at	Putative uncharacterized protein n=1 Tax=Zea mays RepID=B8A153_MAIZE
		GraAffx.16075.1.A1_s_at	| Symbols: | unknown protein | chr1:5430446-5435921 REVERSE
		GraAffx.16075.1.A1_s_at	predicted protein [Populus trichocarpa]
		GraAffx.16075.1.A1_s_at	Transcription cofactor, putative n=1 Tax=Ricinus communis RepID=B9SWU1_RICCO
		GraAffx.16429.1.S1_s_at	| Symbols: | transcription factor/ transcription regulator | chr5:20349556-20350491 FORWARD
		GraAffx.16429.1.S1_s_at	predicted protein [Populus trichocarpa]
		GraAffx.16429.1.S1_s_at	Transcription factor, putative n=1 Tax=Ricinus communis RepID=B9RJU4_RICCO
		GraAffx.1750.1.S1_s_at	| Symbols: | myb family transcription factor | chr2:15945278-15946775 FORWARD
		GraAffx.1750.1.S1_s_at	DNA binding protein, putative n=1 Tax=Ricinus communis RepID=B9T8Y8_RICCO
		GraAffx.1750.1.S1_s_at	predicted protein [Populus trichocarpa]
		GraAffx.1885.1.S1_x_at	| Symbols: | glucan phosphorylase, putative | chr3:11252871-11257587 FORWARD
		GraAffx.1885.1.S1_x_at	Phosphorylase n=1 Tax=Ricinus communis RepID=B9SJB6_RICCO
		GraAffx.1885.1.S1_x_at	predicted protein [Populus trichocarpa]
		GraAffx.1962.1.S1_s_at	| Symbols: | hydroxyproline-rich glycoprotein family protein | chr1:11795892-11796767 REVERSE
		GraAffx.1962.1.S1_s_at	LRX2, putative n=1 Tax=Ricinus communis RepID=B9RN55_RICCO
		GraAffx.1962.1.S1_s_at	predicted protein [Populus trichocarpa]
		GraAffx.23006.2.S1_s_at	| Symbols: | nodulin MtN21 family protein | chr4:5245024-5248153 FORWARD
		GraAffx.23006.2.S1_s_at	nodulin MtN21 family protein [Arabidopsis thaliana]
		GraAffx.23006.2.S1_s_at	Putative nodulin-like protein n=1 Tax=Gossypioides kirkii RepID=B2ZAQ4_9ROSI
		GraAffx.26736.1.S1_s_at	| Symbols: | LOCATED IN: cellular_component unknown; EXPRESSED IN: 24 plant structures; EXPRESSED DURING: 15 growth stages; CONTAINS InterPro DOMAIN/s: N2227-like (InterPro:IPR012901); BEST Arabidopsis thaliana protein match is: unknown protein (TAIR:AT2G
		GraAffx.26736.1.S1_s_at	Predicted protein (Fragment) n=1 Tax=Populus trichocarpa RepID=B9HDF2_POPTR
		GraAffx.26736.1.S1_s_at	predicted protein [Populus trichocarpa]
		GraAffx.26776.2.A1_x_at	| Symbols: J8 | J8; heat shock protein binding / unfolded protein binding | chr1:30403863-30404549 REVERSE
		GraAffx.26776.2.A1_x_at	Chaperone protein dnaJ 8, chloroplast, putative n=1 Tax=Ricinus communis RepID=B9RGM8_RICCO
		GraAffx.26776.2.A1_x_at	PREDICTED: hypothetical protein isoform 1 [Vitis vinifera]
		GraAffx.27050.1.S1_s_at	| Symbols: UPL6 | UPL6 (UBIQUITIN PROTEIN LIGASE 6); ubiquitin-protein ligase | chr3:5873528-5881132 FORWARD
		GraAffx.27050.1.S1_s_at	UPL6 (UBIQUITIN PROTEIN LIGASE 6) [Arabidopsis thaliana]
		GraAffx.27075.1.S1_at	| Symbols: | copper amine oxidase, putative | chr2:17691600-17695526 REVERSE
		GraAffx.27075.1.S1_at	Copper amine oxidase, putative n=1 Tax=Ricinus communis RepID=B9SPK3_RICCO
		GraAffx.27075.1.S1_at	predicted protein [Populus trichocarpa]
		GraAffx.27291.1.S1_s_at	| Symbols: | myb family transcription factor | chr5:18405668-18406597 REVERSE
		GraAffx.27291.1.S1_s_at	predicted protein [Populus trichocarpa]
		GraAffx.27291.1.S1_s_at	Predicted protein n=1 Tax=Populus trichocarpa RepID=B9MTX9_POPTR
		GraAffx.27366.1.S1_at	| Symbols: P5CS2 | P5CS2 (DELTA 1-PYRROLINE-5-CARBOXYLATE SYNTHASE 2); catalytic/ glutamate 5-kinase/ glutamate-5-semialdehyde dehydrogenase/ oxidoreductase | chr3:20624278-20628989 REVERSE
		GraAffx.27366.1.S1_at	PREDICTED: pyrroline-5-carboxylate synthetase [Vitis vinifera]
		GraAffx.27366.1.S1_at	VuP5CS protein n=1 Tax=Vigna unguiculata RepID=Q9AYM4_VIGUN
		GraAffx.27688.1.A1_s_at	| Symbols: CBL1, ATCBL1, SCABP5 | CBL1 (CALCINEURIN B-LIKE PROTEIN 1); calcium ion binding | chr4:9817142-9818995 FORWARD
		GraAffx.27688.1.A1_s_at	CBL1 n=1 Tax=Gossypium hirsutum RepID=A8TWY2_GOSHI
		GraAffx.27688.1.A1_s_at	PREDICTED: hypothetical protein [Vitis vinifera]
		GraAffx.27863.1.S1_s_at	| Symbols: EDA3 | EDA3 (embryo sac development arrest 3); heat shock protein binding / unfolded protein binding | chr2:14708380-14709804 FORWARD
		GraAffx.27863.1.S1_s_at	predicted protein [Populus trichocarpa]
		GraAffx.27863.1.S1_s_at	Putative uncharacterized protein n=1 Tax=Ricinus communis RepID=B9T070_RICCO
		GraAffx.29883.2.S1_s_at	| Symbols: APL3 | APL3; glucose-1-phosphate adenylyltransferase | chr4:18260332-18263181 FORWARD
		GraAffx.29883.2.S1_s_at	Glucose-1-phosphate adenylyltransferase n=2 Tax=Populus trichocarpa RepID=B9HRL0_POPTR
		GraAffx.29883.2.S1_s_at	predicted protein [Populus trichocarpa]
		GraAffx.32371.2.A1_at	| Symbols: SSI2, FAB2 | SSI2; acyl-[acyl-carrier-protein] desaturase/ stearoyl-CoA 9-desaturase | chr2:18120107-18122495 FORWARD
		GraAffx.32371.2.A1_at	Delta-9 stearoyl-acyl carrier protein desaturase n=1 Tax=Thunbergia alata RepID=Q43197_THUAT
		GraAffx.32371.2.A1_at	PREDICTED: hypothetical protein [Vitis vinifera]
		GraAffx.34139.2.S1_s_at	| Symbols: CRD1, CHL27, ACSF | CRD1 (COPPER RESPONSE DEFECT 1); DNA binding / magnesium-protoporphyrin IX monomethyl ester (oxidative) cyclase | chr3:21076594-21078269 FORWARD
		GraAffx.34139.2.S1_s_at	Magnesium-protoporphyrin IX monomethyl ester [oxidative] cyclase, chloroplastic n=1 Tax=Gossypium hirsutum RepID=CRD1_GOSHI
		GraAffx.34139.2.S1_s_at	predicted protein [Populus trichocarpa]
		GraAffx.6067.1.S1_s_at	| Symbols: AP2, FLO2, FL1 | AP2 (APETALA 2); transcription factor | chr4:17400998-17403140 FORWARD
		GraAffx.6067.1.S1_s_at	PREDICTED: hypothetical protein [Vitis vinifera]
		GraAffx.6067.1.S1_s_at	Transcription factor APETALA2 n=2 Tax=Vitis vinifera RepID=A7PLE5_VITVI
		GraAffx.8198.1.S1_s_at	| Symbols: | ankyrin repeat family protein | chr5:26347706-26348686 REVERSE
		GraAffx.8198.1.S1_s_at	PREDICTED: hypothetical protein [Vitis vinifera]
		GraAffx.9255.1.S1_x_at	| Symbols: PIP3B, PIP2;8 | PIP2;8 (PLASMA MEMBRANE INTRINSIC PROTEIN 2;8); water channel | chr2:7301647-7303180 FORWARD
		GraAffx.9255.1.S1_x_at	PREDICTED: hypothetical protein [Vitis vinifera]
		GraAffx.9346.1.S1_s_at	| Symbols: | unknown protein | chr5:26725997-26727549 FORWARD
		GraAffx.9346.1.S1_s_at	Putative uncharacterized protein n=1 Tax=Ricinus communis RepID=B9S8M2_RICCO
		GraAffx.9346.1.S1_s_at	unknown protein [Arabidopsis thaliana]
		GraAffx.9403.1.S1_s_at	| Symbols: | unknown protein | chr1:16983229-16984408 REVERSE
		GraAffx.9403.1.S1_s_at	PREDICTED: hypothetical protein [Vitis vinifera]
		GraAffx.9604.1.S1_s_at	| Symbols: THIC | THIC (ThiaminC); ADP-ribose pyrophosphohydrolase/ catalytic/ iron-sulfur cluster binding | chr2:12667395-12669569 FORWARD
		GraAffx.9604.1.S1_s_at	predicted protein [Populus trichocarpa]
		GraAffx.9604.1.S1_s_at	Predicted protein n=3 Tax=core eudicotyledons RepID=B9HP68_POPTR

## Sheet: Sheet1
Additional file 3: probe sets Up regulated (FC≥2;P≤0.05) in RAHS 14 under drought stress
Probe Set ID	Annotation	Vagad_root_drought_1	Vagad_root_drought_2	Vagad_root_drought_3	pvalue([tolerant] Vs [sensitive])	statvalue([tolerant] Vs [sensitive])	rank([tolerant] Vs [sensitive])	FCAbsolute([tolerant] Vs [sensitive])	regulation([tolerant] Vs [sensitive])	Average([tolerant])([tolerant] Vs [sensitive])	Average([sensitive])([tolerant] Vs [sensitive])	StdDev([tolerant])([tolerant] Vs [sensitive])	StdDev([sensitive])([tolerant] Vs [sensitive])
Ghi.8158.1.S1_s_at	Cyclopropane fatty acid synthase n=2 Tax=Gossypium hirsutum RepID=Q3L7F3_GOSHI	5.76352	6.02378	8.27258	0.00460389	5.72636	188	23.616	up	6.68663	11.2483	1.37962	0.0204254
Ghi.904.1.S1_s_at	transcription regulator NOT2/NOT3/NOT5 family protein	3.58388	4.06522	3.03859	0.000121	14.8049	9	22.8459	up	3.56256	8.07643	0.513649	0.122625
Ghi.1892.1.S1_at	unknown protein	3.18668	3.17444	6.04425	0.00962408	4.65519	366	21.8111	up	4.13512	8.58212	1.65336	0.0636248
GhiAffx.25696.1.S1_at	Heat-shock protein, putative n=1 Tax=Ricinus communis RepID=B9S1R8_RICCO	5.1226	3.13389	7.38925	0.0262927	3.44004	906	18.7555	up	5.21525	9.44449	2.12919	0.0304506
GhiAffx.34006.1.S1_at	RNA-directed DNA polymerase (Reverse transcriptase) (Fragment) n=1 Tax=Medicago truncatula RepID=A2Q168_MEDTR	3.37213	3.57085	3.44809	1.06e-06	48.7049	0	16.2931	up	3.46369	7.48988	0.100272	0.102205
Ghi.743.1.S1_at	Putative uncharacterized protein n=1 Tax=Ricinus communis RepID=B9RR72_RICCO	6.54166	5.97897	3.12375	0.0200837	3.74214	686	15.5942	up	5.21479	9.17773	1.83262	0.0772534
GhiAffx.3185.1.S1_at	curculin-like (mannose-binding) lectin family protein	4.5208	4.20469	7.51089	0.0234695	3.56553	799	13.5523	up	5.41213	9.1726	1.82444	0.0918084
GhiAffx.60321.1.S1_x_at	Pectinesterase n=2 Tax=Malpighiales RepID=B9H3W4_POPTR	4.9047	4.70867	3.03527	0.00341735	6.21199	140	12.9712	up	4.21621	7.91345	1.02741	0.0844875
Ghi.6435.1.A1_at	Lysozyme n=1 Tax=Hevea brasiliensis RepID=CHLY_HEVBR	3.53764	3.73701	6.90963	0.0289935	3.33414	987	12.5026	up	4.72809	8.37225	1.8919	0.0674558
Ghi.10640.1.S1_s_at	Putative uncharacterized protein n=1 Tax=Picea sitchensis RepID=A9NXU2_PICSI	5.77259	4.40883	8.36666	0.0394068	3.01369	1389	11.3034	up	6.1827	9.68138	2.01053	0.0318183
GraAffx.29883.2.S1_s_at	predicted protein [Populus trichocarpa]	4.81452	5.98927	7.14414	0.00723294	5.04964	290	10.7071	up	5.98265	9.40314	1.16483	0.140305
GhiAffx.31263.1.A1_at	ZIP5; cation transmembrane transporter/ metal ion transmembrane transporter	4.05338	5.3154	7.28158	0.0223071	3.62253	759	10.5995	up	5.55012	8.95605	1.62685	0.0730892
Ghi.9264.2.A1_s_at	Alternative oxidase n=1 Tax=Daucus carota RepID=B1P5D3_DAUCA	3.85109	3.59503	7.09426	0.0408889	2.97629	1454	10.2175	up	4.84679	8.19976	1.95057	0.0517819
Ghi.4158.2.S1_s_at	Grr1, plant, putative n=1 Tax=Ricinus communis RepID=B9RP47_RICCO	3.2781	3.18904	6.50394	0.0376841	3.0593	1303	10.1242	up	4.32369	7.66342	1.88867	0.0899925
GhiAffx.25551.1.S1_a_at	Cytochrome P450, putative n=1 Tax=Ricinus communis RepID=B9SK63_RICCO	4.71238	4.22068	6.94708	0.0195442	3.77356	672	8.98021	up	5.29338	8.46013	1.4531	0.0353095
GhiAffx.2577.1.A1_s_at	Purple acid phosphatase, putative n=1 Tax=Ricinus communis RepID=B9RHA3_RICCO	3.52323	4.42052	7.20462	0.0470198	2.8368	1762	8.84636	up	5.04945	8.19454	1.91959	0.0513492
Ghi.4780.1.A1_s_at	DPE1 (DISPROPORTIONATING ENZYME); 4-alpha-glucanotransferase/ catalytic/ cation binding	6.5016	5.76202	9.21463	0.041047	2.97239	1461	8.70367	up	7.15942	10.281	1.81788	0.0641927
Ghi.8395.1.A1_at	ribosomal protein S2 [Gossypium hirsutum]	4.9616	4.82898	7.99229	0.040652	2.98216	1443	8.52458	up	5.92762	9.01925	1.78928	0.150846
GhiAffx.1589.37.S1_x_at	Phosphoethanolamine N-methyltransferase n=1 Tax=Gossypium hirsutum RepID=A9XU50_GOSHI	6.53555	6.45476	9.23347	0.0294868	3.31606	1006	8.16596	up	7.40793	10.4376	1.58148	0.0549119
Gra.3081.1.A1_s_at	PREDICTED: hypothetical protein isoform 2 [Vitis vinifera]	4.93547	4.22879	7.75048	0.0481188	2.81404	1810	8.15829	up	5.63825	8.66651	1.86306	0.0561274
Ghi.6486.1.S1_s_at	Thylakoid membrane phosphoprotein 14 kDa, chloroplast, putative n=1 Tax=Ricinus communis RepID=B9RE13_RICCO	3.12125	5.79606	3.6859	0.021876	3.64458	738	7.84556	up	4.20107	7.17295	1.40986	0.0839632
Ghi.825.2.S1_x_at	LTA2; dihydrolipoyllysine-residue acetyltransferase	5.40976	5.19573	5.12312	6.35e-06	31.1303	1	7.83808	up	5.24287	8.21337	0.149018	0.07148
GraAffx.23006.2.S1_s_at	Putative nodulin-like protein n=1 Tax=Gossypioides kirkii RepID=B2ZAQ4_9ROSI	3.51159	3.92491	6.82273	0.0480367	2.81572	1803	7.63939	up	4.75308	7.68653	1.80424	0.0289525
GraAffx.9604.1.S1_s_at	Predicted protein n=3 Tax=core eudicotyledons RepID=B9HP68_POPTR	6.27871	5.72109	7.70169	0.00769259	4.96247	300	7.60184	up	6.56716	9.49351	1.02132	0.0110525
GhiAffx.13886.1.S1_s_at	Muconate cycloisomerase, putative n=1 Tax=Ricinus communis RepID=B9SQ11_RICCO	3.37213	3.3993	6.35722	0.0423098	2.94188	1516	7.57132	up	4.37622	7.29676	1.71565	0.114773
GhiAffx.4648.1.S1_s_at	Isoamylase, putative n=1 Tax=Ricinus communis RepID=B9SV81_RICCO	5.53052	5.85749	8.32307	0.0307956	3.26978	1048	7.37379	up	6.57036	9.45276	1.52667	0.0237488
GhiAffx.27934.1.S1_at	Starch branching enzyme n=1 Tax=Phaseolus vulgaris RepID=Q9XIS5_PHAVU	6.29835	6.02875	8.55717	0.0244137	3.52165	831	7.08515	up	6.96143	9.78622	1.38851	0.0473167
Ghi.1932.1.S1_at	unknown protein	4.59373	7.21622	7.23349	0.0339456	3.1673	1150	6.86251	up	6.34781	9.12655	1.5191	0.0374696
Ghi.533.1.S1_s_at	3-isopropylmalate dehydratase, putative n=1 Tax=Ricinus communis RepID=B9SXE3_RICCO	5.92865	5.53459	8.54437	0.0431948	2.92113	1551	6.77905	up	6.6692	9.43029	1.63585	0.0654415
Gra.2938.2.A1_at	PREDICTED: hypothetical protein [Vitis vinifera]	6.33345	6.26633	8.72892	0.0271651	3.40448	937	6.76571	up	7.10957	9.86781	1.4028	0.0364965
GraAffx.6067.1.S1_s_at	Transcription factor APETALA2 n=2 Tax=Vitis vinifera RepID=A7PLE5_VITVI	4.15135	3.38286	6.39415	0.0383534	3.0413	1339	6.74615	up	4.64279	7.39685	1.56464	0.109496
Ghi.3442.2.S1_at	unknown protein	5.85248	6.49824	7.66897	0.00695973	5.10471	282	6.64683	up	6.67323	9.4059	0.920797	0.108829
Gra.275.1.S1_s_at	predicted protein [Populus trichocarpa]	5.48817	3.83777	6.70395	0.0306297	3.27552	1039	6.60241	up	5.3433	8.06629	1.43857	0.0615242
Ghi.2233.1.S1_at	HSP21 (HEAT SHOCK PROTEIN 21)	8.21314	8.78724	8.87989	0.000207	12.9167	16	6.6004	up	8.62675	11.3493	0.361181	0.0532032
GhiAffx.734.1.S1_at	PREDICTED: hypothetical protein [Vitis vinifera]	3.33478	3.73563	5.99605	0.0309141	3.2657	1052	6.53527	up	4.35549	7.06373	1.43483	0.0668754
GraAffx.27075.1.S1_at	predicted protein [Populus trichocarpa]	4.93463	7.55711	7.28605	0.0323772	3.21685	1096	6.4341	up	6.5926	9.27834	1.44222	0.105554
Ghi.4827.1.S1_s_at	Alpha-soluble nsf attachment protein, putative n=1 Tax=Ricinus communis RepID=B9S4A1_RICCO	5.15459	4.07161	7.29109	0.0469624	2.83801	1757	6.43089	up	5.50576	8.19078	1.63821	0.0391497
Ghi.9038.1.S1_s_at	transcription regulator NOT2/NOT3/NOT5 family protein	8.02238	7.06116	8.47333	0.00314412	6.3538	132	6.3373	up	7.85229	10.5162	0.721287	0.084097
GhiAffx.12729.1.A1_at	BRASSINOSTEROID INSENSITIVE 1-associated receptor kinase 1, putative n=1 Tax=Ricinus communis RepID=B9REI0_RICCO	4.47883	4.57007	5.32109	0.000594	9.85923	39	6.30783	up	4.79	7.44714	0.462196	0.0654148
Ghi.9418.1.S1_at	60S ribosomal protein L6 (RPL6A)	4.67967	4.57463	7.01875	0.030694	3.27329	1042	6.12635	up	5.42435	8.03938	1.38179	0.0732762
Ghi.2241.2.A1_at	ketopantoate hydroxymethyltransferase [Populus trichocarpa]	3.4275	3.31475	2.32665	0.00180745	7.36867	88	6.11466	up	3.02297	5.63524	0.605655	0.101071
Ghi.8207.1.S1_at	Ubiquitin carrier protein n=2 Tax=Populus trichocarpa RepID=B9HDK6_POPTR	3.66861	5.19573	6.75889	0.0437398	2.90859	1584	6.04747	up	5.20775	7.80408	1.54517	0.0535502
Ghi.2226.1.S1_x_at	60S ribosomal protein L37 (RPL37B) [Arabidopsis thaliana]	4.01911	3.23179	5.97858	0.0343657	3.15448	1178	5.97477	up	4.40983	6.98871	1.41446	0.0660413
Ghi.9553.1.A1_s_at	60S ribosomal protein L6 (RPL6A)	3.37213	3.32941	5.95285	0.0414847	2.96169	1481	5.94605	up	4.21813	6.79006	1.50247	0.0703407
Ghi.5947.1.S1_s_at	cytochrome c biogenesis protein family	3.08283	3.21015	5.34223	0.0250972	3.49113	864	5.90931	up	3.8784	6.44139	1.26931	0.0758796
Ghi.3444.2.S1_at	28 kDa heat-and acid-stable phosphoprotein, putative n=1 Tax=Ricinus communis RepID=B9S940_RICCO	2.97723	2.93096	4.86302	0.0160303	4.00747	574	5.88223	up	3.5904	6.14677	1.10236	0.0744891
GhiAffx.6354.1.A1_x_at	glutaredoxin S16 [Populus trichocarpa]	3.48929	4.08202	6.32782	0.0418521	2.95281	1495	5.86726	up	4.63304	7.18573	1.49735	0.00178624
GhiAffx.7421.1.S1_s_at	Putative cellulose synthase catalytic subunit (Fragment) n=1 Tax=Gossypium hirsutum RepID=Q9M4U1_GOSHI	4.55333	5.26171	7.47255	0.0441062	2.90027	1603	5.86173	up	5.76253	8.31386	1.52268	0.054631
Ghi.4112.1.S1_s_at	U2 snRNP auxiliary factor large subunit, putative	4.57433	4.67757	7.29296	0.0465378	2.84698	1735	5.81618	up	5.51495	8.05502	1.54066	0.120068
GhiAffx.5975.1.S1_x_at	tetratricopeptide repeat (TPR)-containing protein	8.01831	8.28409	10.7579	0.0437102	2.90927	1580	5.80727	up	9.02009	11.5579	1.51081	0.0189866
GhiAffx.53252.1.S1_s_at	GLT1; glutamate synthase (NADH)	7.16708	6.74974	8.6992	0.0129915	4.26599	476	5.78849	up	7.53867	10.0719	1.02648	0.0645894
GhiAffx.13899.1.S1_at	Os06g0116100 [Oryza sativa (japonica cultivar-group)]	5.01519	5.7052	7.41811	0.0239989	3.54067	821	5.77542	up	6.04617	8.57609	1.23722	0.0310797
Ghi.3081.1.S1_s_at	Os08g0440800 [Oryza sativa (japonica cultivar-group)]	5.796	6.2135	7.04014	0.00239221	6.83851	107	5.75689	up	6.34988	8.87517	0.633184	0.0903892
GraAffx.8198.1.S1_s_at	PREDICTED: hypothetical protein [Vitis vinifera]	4.30803	3.02343	6.02991	0.0455375	2.8685	1673	5.66573	up	4.45379	6.95605	1.50853	0.0847282
GhiAffx.1589.3.S1_s_at	GCN5-related N-acetyltransferase (GNAT) family protein	4.43674	5.50692	7.282	0.0400956	2.99611	1424	5.60307	up	5.74189	8.2281	1.43711	0.0220854
Ghi.516.1.S1_s_at	Elongation factor 1-alpha n=1 Tax=Arabidopsis thaliana RepID=Q9LN13_ARATH	4.98543	4.51588	6.39533	0.011797	4.38844	438	5.58276	up	5.29888	7.77986	0.978145	0.045576
GhiAffx.61881.1.S1_s_at	Protein HVA22, putative n=1 Tax=Ricinus communis RepID=B9R985_RICCO	5.37109	5.47433	8.03925	0.046852	2.84033	1750	5.58188	up	6.29489	8.77564	1.51154	0.0611417
GhiAffx.51644.1.S1_at	Translation initiation factor IF-3 n=1 Tax=Ricinus communis RepID=B9T4Q8_RICCO	5.93445	5.85576	8.27739	0.0374105	3.06677	1291	5.55333	up	6.6892	9.16256	1.37598	0.240864
GbaAffx.16.1.S1_at	peptide methionine sulfoxide reductase, putative	4.63157	3.40184	6.44683	0.0496534	2.78325	1887	5.51716	up	4.82675	7.29068	1.53185	0.0675252
GhiAffx.31372.1.S1_at	proteasome-related	4.36564	4.22879	6.57915	0.0320057	3.229	1084	5.50067	up	5.05786	7.51747	1.31925	0.0155311
Gra.1707.1.A1_s_at	PREDICTED: hypothetical protein [Vitis vinifera]	6.18459	5.19573	8.17846	0.0492768	2.7907	1870	5.46377	up	6.51959	8.96949	1.51932	0.0606632
Ghi.4994.1.A1_s_at	RPS15A (RIBOSOMAL PROTEIN S15A); structural constituent of ribosome [Arabidopsis thaliana]	4.06232	4.18758	6.47065	0.0354384	3.12257	1218	5.46218	up	4.90685	7.35632	1.35574	0.0895297
Ghi.6836.1.S1_s_at	THIC (ThiaminC); ADP-ribose pyrophosphohydrolase/ catalytic/ iron-sulfur cluster binding	7.08556	6.22001	8.29564	0.0153775	4.05773	555	5.45678	up	7.2004	9.64845	1.04257	0.0705437
Ghi.6383.1.S1_s_at	Putative serine carboxypeptidase n=1 Tax=Gossypium hirsutum RepID=Q8VWQ0_GOSHI	6.12524	5.69864	7.22254	0.0057748	5.3784	233	5.44288	up	6.34881	8.79318	0.786165	0.0399895
GhiAffx.41577.1.S1_s_at	Low molecular weight heat shock protein n=1 Tax=Gossypium hirsutum RepID=A8WCV0_GOSHI	2.56808	2.63753	3.93499	0.0054431	5.46754	221	5.4015	up	3.04687	5.48023	0.769922	0.0380042
Ghi.7917.1.S1_s_at	EMB2107 (EMBRYO DEFECTIVE 2107)	4.96421	4.20515	7.05676	0.0469648	2.83796	1758	5.3696	up	5.40871	7.83352	1.47686	0.0949275
Ghi.9398.1.S1_a_at	ERF1-1 (EUKARYOTIC RELEASE FACTOR 1-1); translation release factor	4.10623	4.38289	6.28322	0.0241267	3.53477	825	5.3657	up	4.92411	7.34788	1.18512	0.0775018
GhiAffx.22487.1.A1_s_at	FUNCTIONS IN: molecular_function unknown; INVOLVED IN: biological_process unknown; LOCATED IN: cellular_component unknown; EXPRESSED IN: 18 plant structures; EXPRESSED DURING: 9 growth stages; CONTAINS InterPro DOMAIN/s: Wound-induced protein	4.12555	4.54463	6.59416	0.0343182	3.15592	1175	5.31921	up	5.08811	7.49932	1.321	0.0786153
Ghi.3798.1.A1_s_at	AVA-P2; ATPase/ proton-transporting ATPase, rotational mechanism	5.7026	5.79465	7.91255	0.029361	3.32064	1001	5.29883	up	6.46994	8.87561	1.25019	0.107506
Ghi.4635.1.A1_x_at	actin 9 [Populus trichocarpa]	4.74625	4.23438	6.09654	0.0125494	4.30966	464	5.2744	up	5.02572	7.42473	0.962028	0.0641014
GhiAffx.4289.1.S1_s_at	ATP-binding family protein	3.84502	4.22879	6.54553	0.0470067	2.83707	1760	5.2584	up	4.87312	7.26774	1.46101	0.051865
Ghi.1954.1.S1_at	photosystem II protein M [Pelargonium x hortorum]	3.11685	3.67095	4.86354	0.0102456	4.57196	389	5.21998	up	3.88378	6.26782	0.892584	0.137913
Gra.2919.1.S1_s_at	PREDICTED: hypothetical protein [Vitis vinifera]	3.46397	3.44569	6.00544	0.0498856	2.77868	1900	5.20918	up	4.30503	6.68609	1.47263	0.184948
Ghi.710.1.S1_s_at	Senescence-associated protein (SAG29) n=2 Tax=Arabidopsis thaliana RepID=Q8LAG0_ARATH	4.97788	4.3604	4.05285	0.00102174	8.56207	55	5.19869	up	4.46371	6.84186	0.471086	0.0975692
Ghi.8681.3.S1_at	Glutamate synthase, putative n=1 Tax=Ricinus communis RepID=B9RII5_RICCO	6.51458	5.45889	8.23144	0.04322	2.92054	1552	5.13794	up	6.73497	9.09616	1.39935	0.0520982
Ghi.3312.4.A1_at	Putative splicing factor (Fragment) n=1 Tax=Cicer arietinum RepID=Q9FT01_CICAR	3.17431	3.52877	5.40896	0.0277832	3.38009	953	5.11414	up	4.03735	6.39184	1.201	0.115139
GhiAffx.15941.1.S1_at	Putative uncharacterized protein n=1 Tax=Ricinus communis RepID=O24329_RICCO	4.69435	4.79759	7.16454	0.0437203	2.90904	1581	5.08744	up	5.55216	7.8991	1.39732	0.0126454
Ghi.5218.1.A1_at	unknown protein	4.02177	6.02914	6.72013	0.0447232	2.88643	1625	5.07541	up	5.59035	7.93387	1.40168	0.11359
Ghi.8774.1.S1_s_at	Glycosyltransferase n=1 Tax=Gossypium raimondii RepID=Q50HV2_GOSRA	5.09997	5.797	7.76199	0.0428956	2.92809	1540	5.04158	up	6.21965	8.55353	1.38042	0.0195486
Ghi.10423.1.S1_at	CPN60B (CHAPERONIN 60 BETA); ATP binding / protein binding	4.23297	5.17527	6.8122	0.0368903	3.08115	1272	5.01387	up	5.40681	7.73274	1.30511	0.0790945
Ghi.1362.1.S1_at	Tubulin alpha-2 chain n=22 Tax=Eukaryota RepID=TBA2_ORYSJ	6.78652	5.09304	7.86555	0.0451431	2.87713	1658	5.00157	up	6.5817	8.90408	1.39755	0.0385723
Ghi.1037.2.S1_x_at	L-galactose dehydrogenase (L-GalDH)	7.86946	7.49478	9.56608	0.0219631	3.64008	744	4.99885	up	8.31011	10.6317	1.10372	0.0460351
Gra.2706.2.S1_s_at	PREDICTED: hypothetical protein [Vitis vinifera]	3.63272	3.31861	5.7503	0.0388014	3.02945	1358	4.97399	up	4.23387	6.54828	1.32262	0.0402673
Gra.1614.2.S1_x_at	PREDICTED: hypothetical protein [Vitis vinifera]	7.69358	6.05264	8.50679	0.0331117	3.1933	1119	4.94421	up	7.41767	9.72341	1.25012	0.0357505
GhiAffx.20354.1.S1_at	NAC domain-containing protein, putative n=1 Tax=Ricinus communis RepID=B9RFW3_RICCO	6.8016	6.14378	8.37635	0.0258719	3.4577	892	4.92254	up	7.10724	9.40665	1.14724	0.102719
GhiAffx.3952.1.S1_s_at	ECT2; protein binding	6.01554	4.47982	7.11353	0.0399974	2.99859	1419	4.90372	up	5.86963	8.16351	1.3229	0.0743411
GhiAffx.34159.1.A1_a_at	HSP18.2 (heat shock protein 18.2)	8.70338	8.22469	10.388	0.0251837	3.48733	868	4.89006	up	9.10535	11.3952	1.13627	0.0482382
GhiAffx.17865.1.S1_at	ATHSP90.1 (HEAT SHOCK PROTEIN 90.1); ATP binding / unfolded protein binding	4.02835	6.0483	6.64185	0.0460053	2.85837	1695	4.87363	up	5.57283	7.85783	1.37009	0.200004
GhiAffx.34156.1.A1_s_at	UVR8 (UVB-RESISTANCE 8); chromatin binding / guanyl-nucleotide exchange factor	6.8341	5.77809	8.47069	0.0435365	2.91325	1569	4.86405	up	7.02763	9.30979	1.35669	0.0202273
Ghi.10112.1.S1_s_at	unknown protein	4.46287	4.22879	6.60103	0.0396964	3.00626	1401	4.84683	up	5.09756	7.3746	1.30729	0.110051
Ghi.714.1.S1_s_at	Senescence-associated protein (SAG29) n=2 Tax=Arabidopsis thaliana RepID=Q8LAG0_ARATH	4.37388	3.62967	6.25608	0.0441043	2.90031	1602	4.82626	up	4.75321	7.02412	1.35367	0.0824125
GhiAffx.3886.1.S1_at	LOCATED IN: chloroplast, chloroplast inner membrane, chloroplast envelope; EXPRESSED IN: 21 plant structures; EXPRESSED DURING: 13 growth stages; CONTAINS InterPro DOMAIN/s: Uncharacterised conserved protein UCP022348 (InterPro:IPR016804), Un	5.43625	5.30288	7.4045	0.0290339	3.33265	989	4.80931	up	6.04787	8.3137	1.17676	0.0444869
Ghi.299.1.S1_s_at	TAF7 (TBP-ASSOCIATED FACTOR 7); general RNA polymerase II transcription factor	3.09753	4.22879	5.53554	0.0331014	3.19363	1118	4.78318	up	4.28728	6.54525	1.22006	0.105399
Ghi.1503.1.S1_s_at	Ubiquitin carrier protein n=1 Tax=Plantago major RepID=Q5ZFS3_PLAMJ	3.58608	3.77097	4.15968	0.000193	13.1602	14	4.77569	up	3.83891	6.09462	0.292769	0.0492398
GhiAffx.17897.1.S1_at	ATHSP90.1 (HEAT SHOCK PROTEIN 90.1); ATP binding / unfolded protein binding	4.7401	5.2519	6.59054	0.0152594	4.06709	547	4.74792	up	5.52751	7.77481	0.955509	0.0543878
Gra.3062.2.S1_s_at	Putative uncharacterized protein n=1 Tax=Vitis vinifera RepID=A5BB92_VITVI	4.56879	5.19573	6.40678	0.0142851	4.14785	518	4.73595	up	5.39043	7.63409	0.934333	0.0693003
GhiAffx.15161.1.S1_s_at	SDH1-1; ATP binding / succinate dehydrogenase	5.43072	5.38799	7.82299	0.049851	2.77936	1898	4.71891	up	6.2139	8.45235	1.39368	0.0598996
GhiAffx.48661.1.A1_at	Root phototropism protein, putative n=1 Tax=Ricinus communis RepID=B9T4I9_RICCO	4.44174	4.03393	6.26841	0.0315223	3.24507	1072	4.69396	up	4.91469	7.1455	1.18995	0.0418327
GhiAffx.8059.1.S1_at	PREDICTED: hypothetical protein [Vitis vinifera]	5.18431	6.18907	7.11238	0.0166091	3.96492	591	4.68561	up	6.16192	8.39016	0.964323	0.132565
Ghi.4495.1.A1_s_at	Putative uncharacterized protein n=1 Tax=Vitis vinifera RepID=A5C0H0_VITVI	4.52275	5.01724	6.82127	0.0339342	3.16765	1148	4.65387	up	5.45375	7.67218	1.20984	0.0878381
Ghi.10357.1.S1_s_at	L-galactose dehydrogenase (L-GalDH)	6.27871	6.74803	8.7922	0.0452439	2.87492	1663	4.65359	up	7.27298	9.49132	1.33645	0.00976346
GhiAffx.1302.1.S1_x_at	Putative nodulin-like protein n=1 Tax=Gossypioides kirkii RepID=B2ZAQ4_9ROSI	7.19027	5.08791	7.40124	0.03989	3.00132	1414	4.64722	up	6.55981	8.77618	1.27906	0.000494
Ghi.6583.1.S1_s_at	cellulose synthase [Populus trichocarpa]	5.54295	7.14891	8.25355	0.048226	2.81185	1815	4.64658	up	6.98181	9.19797	1.363	0.0759769
Ghi.7720.1.S1_at	Phd/F-box containing protein, putative n=1 Tax=Ricinus communis RepID=B9T560_RICCO	5.25106	3.08995	4.49105	0.0252899	3.4827	872	4.61504	up	4.27735	6.4837	1.09629	0.0466605
Ghi.9697.2.S1_s_at	AMP dependent CoA ligase, putative n=1 Tax=Ricinus communis RepID=B9S209_RICCO	4.91829	5.73621	7.44122	0.0414077	2.96356	1477	4.61126	up	6.03191	8.23707	1.2872	0.0642754
Gra.2662.1.S1_s_at	Putative thiamin biosynthesis protein n=1 Tax=Arabidopsis thaliana RepID=O82392_ARATH	4.54276	4.22879	5.55417	0.00535865	5.4913	219	4.59611	up	4.77524	6.97565	0.692599	0.0448208
GhiAffx.3083.11.S1_at	MATE efflux family protein	4.26313	3.50259	6.09799	0.0465982	2.8457	1738	4.59209	up	4.62124	6.82039	1.33424	0.107028
Ghi.8384.2.S1_s_at	transaldolase, putative	7.07301	7.91051	9.64074	0.0441419	2.89946	1606	4.57151	up	8.20809	10.4008	1.30947	0.0308993
Gra.2682.2.S1_s_at	phenylalanine amonnia lyase [Populus trichocarpa]	5.68352	5.59484	7.6462	0.0321701	3.22361	1088	4.49003	up	6.30819	8.47491	1.1596	0.103169
GraAffx.1885.1.S1_x_at	predicted protein [Populus trichocarpa]	6.1783	7.61986	7.71127	0.0120923	4.35682	447	4.48378	up	7.16981	9.33453	0.85989	0.0345136
Gra.2942.1.S1_s_at	predicted protein [Populus trichocarpa]	3.45491	3.62187	5.83622	0.0491007	2.79421	1856	4.4709	up	4.30434	6.4649	1.32928	0.163323
Ghi.5902.2.A1_at	Os11g0174000 [Oryza sativa (japonica cultivar-group)]	4.32169	5.49402	6.92273	0.0457407	2.86408	1683	4.47049	up	5.57948	7.73991	1.30262	0.100816
GhiAffx.20947.1.S1_at	ATHSP23.6-MITO (MITOCHONDRION-LOCALIZED SMALL HEAT SHOCK PROTEIN 23.6)	5.26486	5.24743	7.23812	0.0312998	3.25256	1061	4.44699	up	5.9168	8.06963	1.14433	0.0692213
Gra.263.4.S1_s_at	PREDICTED: hypothetical protein [Vitis vinifera]	5.02932	4.67517	6.34284	0.0132908	4.23743	487	4.44219	up	5.34911	7.50038	0.878627	0.0352187
GhiAffx.5694.1.S1_x_at	ATP synthase alpha subunit mitochondrial, putative n=1 Tax=Ricinus communis RepID=B9S053_RICCO	5.20073	6.62367	7.46554	0.0315056	3.24563	1069	4.43909	up	6.42998	8.58024	1.14476	0.0792697
GraAffx.26736.1.S1_s_at	predicted protein [Populus trichocarpa]	4.2448	4.61786	6.45346	0.0349053	3.13829	1198	4.41732	up	5.10537	7.24855	1.18228	0.0362016
Gra.2394.1.S1_s_at	PREDICTED: hypothetical protein n=1 Tax=Vitis vinifera RepID=UPI00019853AB	3.83846	5.70715	6.13439	0.0397372	3.00522	1402	4.36657	up	5.22667	7.35317	1.22105	0.105541
GhiAffx.20976.1.S1_a_at	ATHSP23.6-MITO (MITOCHONDRION-LOCALIZED SMALL HEAT SHOCK PROTEIN 23.6)	5.62591	7.22075	8.14614	0.0458198	2.86237	1686	4.3645	up	6.9976	9.12342	1.27485	0.171681
GhiAffx.7183.1.A1_at	cc-nbs-lrr resistance protein [Populus trichocarpa]	3.10455	3.89163	4.3712	0.00459141	5.73064	187	4.35675	up	3.78913	5.91238	0.639516	0.0533845
GraAffx.15033.1.S1_at	PREDICTED: hypothetical protein [Vitis vinifera]	3.85015	3.8824	5.77025	0.0289009	3.33758	981	4.35376	up	4.50093	6.62319	1.09938	0.0659733
Gra.2763.1.S1_s_at	Predicted protein n=1 Tax=Populus trichocarpa RepID=B9HAJ3_POPTR	7.38582	7.10395	8.41709	0.00604769	5.30963	243	4.34826	up	7.63562	9.75606	0.691292	0.0239393
GhiAffx.1589.10.S1_s_at	COR314-TM2	8.37185	7.74359	9.66681	0.0206447	3.71052	701	4.33575	up	8.59409	10.7104	0.980681	0.118951
Ghi.10814.1.S1_x_at	Formate dehydrogenase n=1 Tax=Lotus japonicus RepID=B6VPZ9_LOTJA	6.1742	5.65745	7.66877	0.024981	3.49624	861	4.32136	up	6.50014	8.61163	1.04452	0.0562331
Ghi.10212.1.S1_x_at	peptidyl-prolyl cis-trans isomerase, putative / FK506-binding protein, putative	2.57982	3.32941	5.07142	0.0461475	2.85531	1704	4.30989	up	3.66022	5.76787	1.27831	0.0227241
GhiAffx.59652.1.S1_at	tetratricopeptide repeat (TPR)-containing protein	4.92722	5.19573	3.23359	0.0274707	3.39234	947	4.30783	up	4.45218	6.55914	1.06383	0.159789
GhiAffx.58988.1.S1_s_at	unknown protein	5.34377	4.43076	6.82546	0.04009	2.99625	1423	4.28678	up	5.53333	7.63322	1.20855	0.113733
Ghi.5255.1.A1_at	transcription factor	4.35836	3.99785	6.29334	0.0422517	2.94326	1510	4.28209	up	4.88318	6.9815	1.23446	0.0296961
GhiAffx.1589.38.A1_at	SGT1A; protein binding	7.30896	6.30027	8.87517	0.0491016	2.79419	1857	4.28046	up	7.4948	9.59257	1.29747	0.0865463
Ghi.5474.1.S1_s_at	Putative uncharacterized protein n=1 Tax=Ricinus communis RepID=B9SPU3_RICCO	3.78488	4.20209	6.13952	0.0453637	2.87229	1669	4.2656	up	4.70883	6.80157	1.25645	0.117863
GhiAffx.40557.1.S1_s_at	anaphase-promoting complex, subunit 10 family / APC10 family	3.91559	3.13631	5.05109	0.0211143	3.68483	714	4.26224	up	4.03433	6.12594	0.962899	0.198567
GhiAffx.7784.1.A1_s_at	Predicted protein n=2 Tax=Populus trichocarpa RepID=B9IG23_POPTR	5.48181	7.04918	7.80408	0.03822	3.04486	1335	4.25515	up	6.77836	8.86757	1.18459	0.0955641
Ghi.4960.1.A1_s_at	unknown protein [Arabidopsis thaliana]	4.88399	4.22879	5.94903	0.0140861	4.16517	511	4.25296	up	5.0206	7.10907	0.868219	0.0209323
Ghi.7732.1.S1_s_at	peptidyl-prolyl cis-trans isomerase cyclophilin-type family protein	4.74891	4.57355	6.82003	0.0450188	2.87987	1649	4.23197	up	5.38083	7.46216	1.24947	0.076108
Ghi.7471.1.S1_s_at	ATARD2; metal ion binding [Arabidopsis thaliana]	7.44391	6.30428	8.78299	0.0440258	2.90209	1594	4.22484	up	7.51039	9.58929	1.24069	0.0120594
Ghi.6076.1.S1_s_at	BPS1 (BYPASS 1)	7.7941	7.69703	9.96204	0.0484177	2.80795	1827	4.21851	up	8.48439	10.5611	1.2806	0.0321946
Ghi.8839.2.S1_s_at	VPS28-2; transporter	7.05624	7.31079	9.21011	0.0385521	3.03602	1342	4.18982	up	7.85905	9.92594	1.17695	0.0720799
GhiAffx.13594.4.S1_at	PBG1; peptidase/ threonine-type endopeptidase	3.95684	4.94621	3.52331	0.00834425	4.8492	322	4.18872	up	4.14212	6.20863	0.729318	0.113661
Ghi.9921.1.A1_x_at	histone H3.2 [Arabidopsis thaliana]	7.07898	5.59349	7.12363	0.0147676	4.10706	539	4.18794	up	6.5987	8.66494	0.870826	0.0312302
Ghi.2516.1.S1_s_at	Chalcone synthase E n=5 Tax=Solanales RepID=CHSE_IPONI	6.67716	6.92237	8.3075	0.0155897	4.04111	560	4.17287	up	7.30235	9.36338	0.879082	0.0870139
Ghi.4616.2.S1_x_at	Cysteine synthase n=3 Tax=core eudicotyledons RepID=A9PA30_POPTR	6.54359	6.68841	8.79509	0.0484308	2.80769	1830	4.12144	up	7.34236	9.38551	1.26018	0.0240144
Ghi.9069.1.S1_s_at	Alpha-1,4 glucan phosphorylase L isozyme, chloroplastic/amyloplastic n=1 Tax=Ipomoea batatas RepID=PHSL_IPOBA	8.96778	9.1989	10.8375	0.0256644	3.46654	889	4.11869	up	9.66806	11.7102	1.01934	0.0460555
Ghi.352.1.S1_s_at	28 kDa heat-and acid-stable phosphoprotein, putative n=1 Tax=Ricinus communis RepID=B9S940_RICCO	4.62141	4.92134	6.84947	0.0439611	2.90355	1593	4.07845	up	5.46407	7.49209	1.20912	0.0396642
Ghi.9144.4.S1_at	MLO8 (MILDEW RESISTANCE LOCUS O 8); calmodulin binding	3.33705	2.95411	4.97359	0.0307781	3.27038	1047	4.07192	up	3.75492	5.78063	1.07263	0.0219839
Ghi.3309.1.S1_at	Aldo/keto reductase, putative n=1 Tax=Ricinus communis RepID=B9REQ1_RICCO	7.36676	6.76402	8.5128	0.017898	3.87626	632	4.0454	up	7.54786	9.56414	0.888341	0.150189
GhiAffx.2948.1.S1_at	leucine-rich repeat transmembrane protein kinase, putative	4.95154	5.69648	6.94131	0.0256279	3.4681	887	4.04085	up	5.86311	7.87777	1.0053	0.0418703
GhiAffx.16056.1.S1_at	Putative uncharacterized protein n=1 Tax=Ricinus communis RepID=O24329_RICCO	7.7941	7.77811	9.67153	0.0329261	3.1992	1111	4.03701	up	8.41458	10.4279	1.08858	0.0555561
GhiAffx.53311.1.A1_s_at	Rac-like small GTP binding protein n=1 Tax=Brassica rapa RepID=O49180_BRACM	6.76718	7.17679	7.61249	0.0012089	8.19321	61	4.02875	up	7.18549	9.19582	0.422723	0.0437923
Ghi.8666.1.S1_at	CBL-interacting serine/threonine-protein kinase, putative n=1 Tax=Ricinus communis RepID=B9T407_RICCO	3.76369	4.40749	6.1276	0.047035	2.83648	1763	4.02687	up	4.76626	6.77592	1.22211	0.111229
GhiAffx.14.1.S1_at	Zinc/iron transporter, putative n=1 Tax=Ricinus communis RepID=B9SP03_RICCO	3.78491	4.39967	5.10364	0.0064258	5.22038	255	4.02301	up	4.42941	6.43768	0.659869	0.0924884
Ghi.7383.1.S1_at	clathrin adaptor complex small chain family protein	3.72666	3.62649	5.5961	0.0353778	3.12434	1217	4.01179	up	4.31642	6.32066	1.10937	0.0619736
Ghi.3264.1.S1_s_at	NAC domain protein, IPR003441 [Populus trichocarpa]	5.04144	4.74626	6.7805	0.0343877	3.15382	1179	4.00658	up	5.52273	7.5251	1.09921	0.0322598
GhiAffx.49992.1.S1_s_at	C2 domain-containing protein [Arabidopsis thaliana]	5.95612	5.97673	8.11601	0.0495617	2.78505	1880	3.99088	up	6.68295	8.67966	1.24111	0.040551
Ghi.5625.1.A1_s_at	A/G-specific adenine glycosylase muty, putative n=1 Tax=Ricinus communis RepID=B9SF01_RICCO	6.89546	6.3094	7.03069	0.000842	9.00379	49	3.98917	up	6.74519	8.74127	0.383406	0.0210904
Ghi.7301.1.S1_s_at	allyl alcohol dehydrogenase, putative	5.24469	5.7565	7.3254	0.0343098	3.15618	1174	3.9631	up	6.10886	8.09549	1.08418	0.114646
Ghi.8517.1.S1_x_at	GAPC2 (GLYCERALDEHYDE-3-PHOSPHATE DEHYDROGENASE C2); NAD or NADH binding / binding / catalytic/ glyceraldehyde-3-phosphate dehydrogenase (phosphorylating)/ glyceraldehyde-3-phosphate dehydrogenase	7.59337	7.739	9.23614	0.0195989	3.77033	675	3.94669	up	8.18951	10.1702	0.909335	0.0317402
GhiAffx.5996.1.S1_s_at	Pectinesterase n=2 Tax=Malpighiales RepID=B9H3W4_POPTR	4.47188	4.02441	5.87131	0.0245884	3.51375	838	3.90737	up	4.7892	6.7554	0.963476	0.105262
Ghi.9987.1.S1_s_at	IAA9 (INDOLE-3-ACETIC ACID INDUCIBLE 9); transcription factor	3.98366	4.75187	6.14705	0.0365036	3.09199	1256	3.90141	up	4.96086	6.92486	1.09673	0.087018
Ghi.3051.1.A1_s_at	phosphoglycerate kinase, putative [Arabidopsis thaliana]	5.59148	6.0702	7.13232	0.0132842	4.23805	486	3.90049	up	6.26466	8.22832	0.788611	0.148802
Ghi.1169.2.S1_s_at	DEAD/DEAH box helicase, putative (RH10)	3.37213	3.87566	5.40222	0.0324232	3.21536	1098	3.8999	up	4.21667	6.18011	1.05713	0.0335925
GhiAffx.32176.1.A1_s_at	4-alpha-glucanotransferase, putative n=1 Tax=Ricinus communis RepID=B9SCF0_RICCO	6.22266	6.43074	7.70608	0.0135188	4.21619	495	3.89316	up	6.78649	8.74744	0.803156	0.062346
Ghi.9265.1.S1_at	photoassimilate-responsive protein-related	6.39564	7.52413	8.10439	0.0176285	3.89415	623	3.87835	up	7.34138	9.29683	0.868909	0.0381583
Ghi.7684.1.S1_at	T5E21.15 n=1 Tax=Arabidopsis thaliana RepID=Q9MA18_ARATH	6.30246	6.33011	8.24849	0.0387573	3.03061	1357	3.87159	up	6.96035	8.91328	1.11564	0.0330989
Ghi.1643.1.S1_s_at	Putative membrane protein ycf1 n=2 Tax=Gossypium RepID=YCF1_GOSHI	8.15104	8.49001	9.17507	0.00297724	6.44809	128	3.86484	up	8.60537	10.5558	0.521672	0.0483629
Ghi.1153.1.S1_s_at	Enoyl-CoA hydratase, mitochondrial, putative n=1 Tax=Ricinus communis RepID=B9SKX9_RICCO	6.38487	6.22062	7.8314	0.0191434	3.79759	662	3.86437	up	6.8123	8.76253	0.886385	0.0742034
Ghi.2959.2.S1_s_at	TAF7 (TBP-ASSOCIATED FACTOR 7); general RNA polymerase II transcription factor	3.68735	3.21533	4.69133	0.0114605	4.42565	428	3.86392	up	3.86467	5.81473	0.753807	0.119296
Ghi.8589.2.S1_s_at	Mak, putative n=1 Tax=Ricinus communis RepID=B9S1K5_RICCO	5.44251	5.34234	6.53475	0.00711619	5.07285	287	3.84736	up	5.7732	7.71707	0.661424	0.0549773
GraAffx.16075.1.A1_s_at	Transcription cofactor, putative n=1 Tax=Ricinus communis RepID=B9SWU1_RICCO	5.21032	5.85161	7.44671	0.0440807	2.90084	1600	3.83426	up	6.16955	8.10849	1.1516	0.118904
Ghi.1156.1.S1_s_at	embryogenesis-associated protein EMB8 [Zea mays]	4.07343	3.39267	5.40808	0.0309391	3.26484	1055	3.82672	up	4.2914	6.2275	1.02523	0.0625059
Ghi.5206.1.S1_at	unknown protein	2.51728	2.56295	3.70579	0.00778658	4.94542	302	3.82594	up	2.92868	4.86449	0.673391	0.0788026
Ghi.6733.1.S1_s_at	regulator of chromosome condensation (RCC1) family protein	5.16481	4.65876	6.69283	0.0341177	3.16203	1162	3.8212	up	5.50547	7.43949	1.05896	0.0303404
Ghi.4881.2.S1_x_at	60S ribosomal protein L38 n=2 Tax=Solanum RepID=RL38_SOLLC	8.59028	8.64691	10.5964	0.0430406	2.92471	1545	3.80893	up	9.27786	11.2072	1.14224	0.0288622
Ghi.9865.1.S1_s_at	Putative uncharacterized protein n=3 Tax=Zea mays RepID=B6SHU7_MAIZE	5.9839	5.51319	7.56921	0.0368895	3.08117	1271	3.79948	up	6.35544	8.28124	1.07719	0.107831
Gra.640.1.S1_s_at	PREDICTED: hypothetical protein [Vitis vinifera]	4.12555	4.51536	5.94626	0.0261689	3.4452	902	3.76886	up	4.86239	6.77652	0.95868	0.083552
GhiAffx.3996.1.S1_s_at	GAD5 (glutamate decarboxylase 5); calmodulin binding	8.00206	7.88782	8.86595	0.00351769	6.16338	144	3.76475	up	8.25194	10.1645	0.534806	0.0534548
GhiAffx.14799.1.S1_at	SFC (SCARFACE); ARF GTPase activator/ phosphoinositide binding	3.37213	2.81721	4.80836	0.033076	3.19443	1116	3.7589	up	3.6659	5.57621	1.02757	0.130252
Ghi.154.1.S1_s_at	LOCATED IN: plasma membrane; EXPRESSED IN: 22 plant structures; EXPRESSED DURING: 12 growth stages; BEST Arabidopsis thaliana protein match is: myosin heavy chain-related (TAIR:AT2G37080.1); Has 77946 Blast hits to 39215 proteins in 1793 spec	4.86921	6.31098	6.82718	0.0315123	3.24541	1071	3.75495	up	6.00246	7.91125	1.01479	0.0893139
GraAffx.27688.1.A1_s_at	PREDICTED: hypothetical protein [Vitis vinifera]	3.50172	2.81813	4.60348	0.0232577	3.57566	792	3.75274	up	3.64111	5.54905	0.9008	0.206692
GhiAffx.9056.1.S1_s_at	PREDICTED: hypothetical protein [Vitis vinifera]	4.43012	4.57809	6.49524	0.0459934	2.85862	1694	3.73979	up	5.16782	7.07078	1.15196	0.0492924
GhiAffx.49705.1.A1_s_at	Ubiquitin-activating enzyme E1 n=1 Tax=Ricinus communis RepID=B9SKU8_RICCO	5.50244	4.84459	7.11192	0.048232	2.81173	1816	3.71818	up	5.81965	7.71425	1.16647	0.0378781
GhiAffx.40546.1.S1_s_at	unknown protein	4.16072	4.85709	5.93395	0.0220458	3.63583	748	3.67785	up	4.98392	6.86278	0.893393	0.0545996
Ghi.4812.1.A1_s_at	unknown protein	6.26787	6.84075	8.33037	0.0381686	3.04623	1332	3.67681	up	7.14633	9.02478	1.06467	0.0851609
Ghi.10292.1.S1_s_at	ATHSFA2; DNA binding / transcription factor	5.29786	5.20061	6.72753	0.0197665	3.76049	679	3.67497	up	5.742	7.61973	0.854878	0.131071
GhiAffx.5920.2.S1_x_at	Putative uncharacterized protein n=1 Tax=Ricinus communis RepID=B9RZP8_RICCO	7.24375	6.9468	8.92698	0.0383145	3.04234	1338	3.67043	up	7.70584	9.58179	1.06791	0.0146516
Ghi.3921.1.S1_s_at	binding; chr3:1326289-1329132 FORWARD	3.71301	3.31494	5.15579	0.0290767	3.33107	991	3.64159	up	4.06125	5.92582	0.968575	0.0427303
Ghi.1479.1.S1_at	unknown protein	7.67567	5.91066	7.99172	0.0451989	2.87591	1661	3.63783	up	7.19269	9.05576	1.12145	0.0369124
Ghi.9780.1.A1_s_at	esterase/lipase/thioesterase family protein	8.03709	8.34001	9.40889	0.0111359	4.46284	412	3.62552	up	8.59533	10.4535	0.72066	0.027135
Ghi.5609.1.A1_x_at	Protein binding protein, putative n=1 Tax=Ricinus communis RepID=B9R9G5_RICCO	3.62778	3.39807	5.00207	0.0211916	3.68066	717	3.62067	up	4.00931	5.86557	0.867395	0.103264
Ghi.2455.1.S1_at	acyl-activating enzyme 13 (AAE13)	4.90605	4.9026	6.7339	0.0386066	3.03458	1347	3.61943	up	5.51418	7.36994	1.05631	0.0784006
GhiAffx.41627.1.S1_at	protein kinase family protein	5.04151	4.73351	6.70822	0.0392903	3.01671	1381	3.6077	up	5.49441	7.34549	1.06241	0.0289334
Ghi.9998.1.S1_at	IAA9 (INDOLE-3-ACETIC ACID INDUCIBLE 9); transcription factor	2.67271	2.91941	4.0854	0.0135409	4.21415	496	3.58525	up	3.22584	5.06792	0.754551	0.0621661
GraAffx.27050.1.S1_s_at	UPL6 (UBIQUITIN PROTEIN LIGASE 6) [Arabidopsis thaliana]	3.40165	2.67991	4.14682	0.0124818	4.3165	459	3.57081	up	3.40946	5.24571	0.733485	0.0700174
Ghi.6772.1.A1_at	Putative uncharacterized protein n=1 Tax=Ricinus communis RepID=B9RLT9_RICCO	3.79983	3.925	4.70723	0.00304734	6.4077	130	3.57068	up	4.14402	5.98022	0.491751	0.0673242
Ghi.10461.1.S1_at	UVR8 (UVB-RESISTANCE 8); chromatin binding / guanyl-nucleotide exchange factor	7.41425	6.28802	7.75485	0.0147246	4.11062	538	3.54981	up	7.15238	8.98012	0.76768	0.0614586
GhiAffx.34934.1.S1_x_at	Uncharacterized protein At4g05320.1 n=14 Tax=Eukaryota RepID=Q3EAA5_ARATH	7.61679	7.81972	9.34595	0.0290402	3.33242	990	3.53952	up	8.26082	10.0844	0.945211	0.0701031
Ghi.9321.2.S1_s_at	Putative uncharacterized protein n=1 Tax=Ricinus communis RepID=B9R711_RICCO	4.47161	4.19465	6.16375	0.0427285	2.932	1532	3.51762	up	4.94334	6.75794	1.06594	0.113423
Gra.2508.1.A1_x_at	Chalcone synthase n=45 Tax=core eudicotyledons RepID=CHSY_HYPAN	9.79921	9.51726	11.2546	0.0282444	3.3623	964	3.514	up	10.1904	12.0035	0.932406	0.0546273
GhiAffx.430.1.A1_at	ATP-binding family protein	4.96642	4.97724	6.34812	0.0172387	3.92062	617	3.48832	up	5.43059	7.23312	0.79462	0.0520494
GhiAffx.5097.1.S1_at	Tropinone reductase, putative n=1 Tax=Ricinus communis RepID=B9S3D8_RICCO	4.01957	3.13461	4.46097	0.0102307	4.57388	388	3.4827	up	3.87172	5.67193	0.675428	0.0923106
Ghi.5679.1.S1_s_at	Low molecular weight heat shock protein n=1 Tax=Gossypium hirsutum RepID=A8WCV3_GOSHI	9.19038	9.33067	9.63243	0.000173	13.5294	13	3.48096	up	9.38449	11.184	0.225888	0.0452296
Ghi.1443.1.S1_x_at	Chalcone synthase 1 n=1 Tax=Citrus sinensis RepID=CHS1_CITSI	8.29193	8.36931	10.1164	0.0392328	3.0182	1376	3.47928	up	8.92589	10.7247	1.03177	0.0322302
Gra.2891.1.S1_s_at	trans-cinnamate 4-monooxygenase [Populus trichocarpa]	8.01205	7.29096	9.4483	0.0472055	2.83291	1766	3.47777	up	8.25044	10.0486	1.09825	0.0503167
Ghi.5090.1.A1_s_at	UDP-glucoronosyl/UDP-glucosyl transferase family protein	2.86666	3.38832	4.7043	0.0303566	3.28504	1034	3.47515	up	3.65309	5.45017	0.947002	0.031173
Ghi.10009.1.A1_at	NADH-ubiquinone oxidoreductase-related [Arabidopsis thaliana]	5.07904	5.20012	6.91013	0.0388238	3.02886	1360	3.47481	up	5.72976	7.52669	1.02402	0.0854036
Ghi.9028.1.S1_s_at	transcription regulator NOT2/NOT3/NOT5 family protein	4.01574	4.04741	5.56801	0.0248009	3.50423	848	3.47059	up	4.54372	6.3389	0.887204	0.0137153
Ghi.5674.1.A1_s_at	Putative uncharacterized protein n=2 Tax=Zea mays RepID=B6T5L1_MAIZE	5.88201	6.49872	7.89874	0.040318	2.99051	1431	3.46612	up	6.75982	8.55314	1.0334	0.104375
GraAffx.16429.1.S1_s_at	Transcription factor, putative n=1 Tax=Ricinus communis RepID=B9RJU4_RICCO	6.76981	6.53876	8.4107	0.038873	3.02757	1363	3.46295	up	7.23976	9.03176	1.02063	0.0966303
Ghi.9906.1.A1_s_at	histone H3.2 [Arabidopsis thaliana]	8.84167	8.8311	7.41833	0.0196657	3.7664	678	3.45775	up	8.3637	10.1535	0.818733	0.0845748
Gra.2735.2.A1_s_at	Cationic amino acid transporter, putative n=1 Tax=Ricinus communis RepID=B9SI71_RICCO	7.80405	7.12141	9.11216	0.0380621	3.04909	1327	3.44968	up	8.01254	9.799	1.01162	0.080413
Ghi.3135.1.S1_at	NRT1.5 (NITRATE TRANSPORTER 1.5); nitrate transmembrane transporter/ transporter	4.09616	3.1221	3.93886	0.00508384	5.57191	204	3.42754	up	3.71904	5.49621	0.52291	0.178203
GhiAffx.8941.1.S1_x_at	PREDICTED: hypothetical protein n=1 Tax=Vitis vinifera RepID=UPI0001982911	5.71782	6.01393	7.14957	0.0152255	4.0698	546	3.42611	up	6.29377	8.07034	0.755789	0.0211422
Ghi.9969.3.A1_s_at	Tubulin (Fragment) n=1 Tax=Hyacinthus orientalis RepID=Q677B1_HYAOR	6.91231	7.54795	8.97077	0.0434204	2.91591	1563	3.42536	up	7.81034	9.5866	1.05402	0.0476983
Ghi.9771.1.S1_x_at	ATP synthase gamma chain n=2 Tax=core eudicotyledons RepID=A7PDA7_VITVI	4.20977	4.13704	5.68841	0.0248493	3.50208	853	3.42282	up	4.67841	6.45359	0.875444	0.0664949
GhiAffx.24684.1.S1_s_at	PTAC7	4.31822	3.82463	5.80673	0.0410843	2.97147	1462	3.41855	up	4.64986	6.42324	1.03183	0.0621236
Ghi.9768.1.S1_s_at	starch synthase, putative	9.71306	10.0843	11.3064	0.0214942	3.66454	726	3.41367	up	10.3679	12.1393	0.833674	0.0769496
Ghi.4840.1.A1_at	Initiation factor 5a, putative n=1 Tax=Ricinus communis RepID=B9RCY4_RICCO	8.35521	8.3254	9.04752	0.0017555	7.42586	85	3.41011	up	8.57604	10.3459	0.408586	0.0588525
Gra.607.1.S1_s_at	PREDICTED: hypothetical protein [Vitis vinifera]	8.70131	8.3501	10.2822	0.0409424	2.97497	1457	3.40985	up	9.11122	10.8809	1.02923	0.0478745
Ghi.9327.1.S1_s_at	XYL1 (ALPHA-XYLOSIDASE 1); alpha-N-arabinofuranosidase/ hydrolase, hydrolyzing O-glycosyl compounds / xylan 1,4-beta-xylosidase	5.06534	6.08427	6.55416	0.0159668	4.01225	573	3.40433	up	5.90126	7.66863	0.761096	0.0532815
Ghi.1123.3.S1_s_at	Ferritin, plant, putative n=2 Tax=eurosids I RepID=B9S460_RICCO	9.2574	9.66434	11.29	0.0467256	2.843	1743	3.4036	up	10.0706	11.8376	1.07547	0.0482069
GhiAffx.46297.1.S1_s_at	hypothetical protein POPTRDRAFT_783792 [Populus trichocarpa]	4.5954	4.48921	6.01325	0.0235469	3.56185	804	3.40009	up	5.03262	6.7982	0.850909	0.114371
GarAffx.38922.1.S1_s_at	leucocyanidin reductase [Populus trichocarpa]	7.96861	7.45711	9.40485	0.0392594	3.01751	1378	3.39342	up	8.27686	10.0396	1.0098	0.0638555
Ghi.965.2.S1_at	zinc finger (C3HC4-type RING finger) family protein	4.12465	4.9813	6.29558	0.0492676	2.79088	1869	3.39293	up	5.13385	6.89638	1.09347	0.0285226
GhiAffx.18998.1.A1_at	DNA binding protein, putative n=1 Tax=Ricinus communis RepID=B9R986_RICCO	5.30989	6.19798	5.34051	0.00509393	5.56886	206	3.38765	up	5.61613	7.37641	0.504136	0.213527
Ghi.4010.2.S1_at	Homolog of defender against apoptotic death 1 n=2 Tax=Nicotiana suaveolens x Nicotiana tabacum RepID=Q9AVB1_9SOLA	6.77377	6.04694	8.13805	0.0455917	2.86732	1675	3.38394	up	6.98625	8.74496	1.06162	0.0399587
Ghi.5529.2.S1_s_at	Dehydration-induced protein RD22-like protein 2 n=1 Tax=Gossypium arboreum RepID=Q6DUZ0_GOSAR	3.14201	3.21994	4.93321	0.0402351	2.99259	1426	3.36913	up	3.76505	5.51743	1.0124	0.0609702
Ghi.5530.1.A1_s_at	Dehydration-induced protein RD22-like protein 2 n=1 Tax=Gossypium arboreum RepID=Q6DUZ0_GOSAR	4.08373	3.66267	5.66759	0.0459166	2.86028	1691	3.36824	up	4.47133	6.22333	1.05716	0.0892713
GhiAffx.4043.6.S1_at	GAD5 (glutamate decarboxylase 5); calmodulin binding	4.7338	4.20603	6.20397	0.0441349	2.89962	1605	3.36227	up	5.04793	6.79737	1.03535	0.141691
GhiAffx.41161.1.A1_s_at	FUNCTIONS IN: molecular_function unknown; INVOLVED IN: biological_process unknown; LOCATED IN: chloroplast; EXPRESSED IN: 23 plant structures; EXPRESSED DURING: 14 growth stages; CONTAINS InterPro DOMAIN/s: CHCH (InterPro:IPR010625); BEST Ara	4.12555	5.19573	5.82405	0.0244749	3.51887	833	3.36188	up	5.04844	6.79771	0.858773	0.0621644
GhiAffx.62090.5.S1_s_at	10 kDa putative secreted protein n=1 Tax=Argas monolakensis RepID=Q09JM0_ARGMO	7.88788	8.34401	9.62662	0.0296071	3.31171	1010	3.34744	up	8.6195	10.3626	0.901514	0.135448
Ghi.4794.1.A1_x_at	DPE1 (DISPROPORTIONATING ENZYME); 4-alpha-glucanotransferase/ catalytic/ cation binding	5.8955	5.19696	7.27505	0.0484194	2.80792	1828	3.34424	up	6.12251	7.86418	1.05748	0.189609
Ghi.7106.1.A1_at	Senescence-associated protein (SAG29) n=2 Tax=Arabidopsis thaliana RepID=Q8LAG0_ARATH	4.30898	4.56924	6.30203	0.0498603	2.77918	1899	3.33762	up	5.06008	6.7989	1.0834	0.0243866
Ghi.6592.1.A1_x_at	AGD11 (ARF-GAP domain 11); calcium ion binding	5.83385	6.0738	7.52718	0.0313739	3.25006	1065	3.33049	up	6.47828	8.21401	0.916261	0.127007
Ghi.3585.1.S1_at	lecithin:cholesterol acyltransferase family protein / LACT family protein	6.80717	6.03131	8.12752	0.049265	2.79094	1868	3.30893	up	6.98867	8.71503	1.05983	0.156917
Ghi.1076.2.S1_s_at	Yth domain-containing protein, putative n=1 Tax=Ricinus communis RepID=B9SHG5_RICCO	5.19975	5.19573	5.63287	0.00033	11.466	29	3.30284	up	5.34278	7.06649	0.25123	0.0684266
Gra.1723.2.S1_s_at	PREDICTED: hypothetical protein isoform 1 [Vitis vinifera]	6.09876	6.74803	8.01698	0.0382151	3.04499	1334	3.29096	up	6.95459	8.6731	0.975647	0.0605152
Ghi.7859.2.S1_at	Lon protease homolog n=1 Tax=Vitis vinifera RepID=A5BU86_VITVI	5.66529	5.75922	7.45102	0.0417626	2.95497	1492	3.28418	up	6.29185	8.00738	1.00497	0.0342797
Ghi.1936.1.S1_s_at	unknown protein	6.03658	6.04694	7.71922	0.0388439	3.02834	1362	3.27222	up	6.60091	8.31118	0.968494	0.13734
Ghi.3059.1.S1_s_at	nucleic acid binding	8.48737	8.36382	10.2482	0.0485031	2.80622	1834	3.26926	up	9.03313	10.7421	1.0541	0.0386427
Ghi.1123.1.S1_s_at	Ferritin, plant, putative n=2 Tax=eurosids I RepID=B9S460_RICCO	9.28907	9.67147	11.1415	0.0395256	3.01064	1393	3.2563	up	10.034	11.7373	0.978006	0.0607078
Ghi.7464.1.S1_s_at	Polycomb group protein n=3 Tax=core eudicotyledons RepID=B9I7G3_POPTR	5.20011	5.18282	6.76269	0.0316441	3.24099	1076	3.2555	up	5.71521	7.41809	0.907188	0.0721368
GhiAffx.11707.2.S1_a_at	F-box family protein n=1 Tax=Populus trichocarpa RepID=B9GW68_POPTR	3.40725	3.32941	4.92454	0.0308699	3.26722	1050	3.24747	up	3.88707	5.58638	0.899322	0.0525989
GhiAffx.22356.1.S1_at	Putative uncharacterized protein n=1 Tax=Ricinus communis RepID=B9T527_RICCO	5.04335	5.18013	5.51541	0.000276	12.0064	23	3.23859	up	5.2463	6.94166	0.242883	0.0287155
Ghi.8762.1.S1_a_at	FUNCTIONS IN: molecular_function unknown; INVOLVED IN: biological_process unknown; LOCATED IN: plasma membrane; EXPRESSED IN: 23 plant structures; EXPRESSED DURING: 13 growth stages; CONTAINS InterPro DOMAIN/s: Harpin-induced 1 (InterPro:IPR0	5.30719	5.10537	6.93632	0.044559	2.89009	1618	3.23013	up	5.78296	7.47455	1.00393	0.141031
GhiAffx.4837.1.S1_at	SIP1 (SOS3-INTERACTING PROTEIN 1); ATP binding / kinase/ protein kinase/ protein serine/threonine kinase	4.95785	4.22879	5.89381	0.0249385	3.49813	856	3.2192	up	5.02681	6.71352	0.834651	0.0288399
Ghi.7987.1.S1_s_at	Flavanone-3-hydroxylase n=5 Tax=eurosids II RepID=A2IBF9_GOSHI	9.28781	9.69234	11.1978	0.0447391	2.88607	1626	3.20776	up	10.0593	11.7409	1.00647	0.0739232
GhiAffx.1589.93.S1_s_at	Phosphoethanolamine N-methyltransferase n=1 Tax=Gossypium hirsutum RepID=A9XU50_GOSHI	9.70129	9.72821	11.1939	0.0273737	3.39617	942	3.19875	up	10.2078	11.8853	0.854066	0.0500486
GhiAffx.30258.1.S1_at	Dead box ATP-dependent RNA helicase, putative n=1 Tax=Ricinus communis RepID=B9R9L5_RICCO	6.31629	6.05798	7.461	0.0179303	3.87414	633	3.19814	up	6.61176	8.28899	0.74672	0.0685371
Ghi.9768.4.S1_s_at	starch synthase, putative	10.1574	9.98583	11.3367	0.0168667	3.94655	601	3.19603	up	10.4933	12.1696	0.735402	0.0201954
Ghi.1849.1.S1_x_at	unknown protein	6.32879	6.2494	7.21243	0.00584092	5.36138	239	3.19196	up	6.59687	8.27131	0.534564	0.0828487
Ghi.1711.1.S1_s_at	DNA-binding family protein	4.56133	5.07313	6.45083	0.0418019	2.95402	1493	3.18536	up	5.36176	7.03322	0.977259	0.0737461
GhiAffx.44018.1.S1_at	AIM1 (ABNORMAL INFLORESCENCE MERISTEM); enoyl-CoA hydratase	4.99772	4.51292	6.07633	0.022791	3.59838	775	3.18097	up	5.19565	6.86512	0.800279	0.0728055
Ghi.3415.2.A1_at	Putative splicing factor (Fragment) n=1 Tax=Cicer arietinum RepID=Q9FT01_CICAR	6.10597	6.38439	7.92642	0.0422256	2.94388	1509	3.17806	up	6.80559	8.47374	0.980599	0.0412119
Ghi.7710.1.S1_s_at	Elongation factor 1-beta, putative n=1 Tax=Ricinus communis RepID=B9RAH5_RICCO	8.11228	8.1424	9.90815	0.0494006	2.78824	1873	3.17404	up	8.72094	10.3873	1.02826	0.11889
GhiAffx.25796.1.A1_s_at	Putative uncharacterized protein n=1 Tax=Populus trichocarpa RepID=A9PHP5_POPTR	3.19985	3.40784	4.95488	0.0399704	2.99928	1417	3.16668	up	3.85419	5.51716	0.958886	0.0529783
Ghi.4358.1.A1_at	nucleoporin interacting component family protein	6.06817	6.81552	7.54836	0.0177203	3.88802	624	3.1639	up	6.81068	8.47238	0.740107	0.0151629
Ghi.6891.1.S1_at	polcalcin, putative / calcium-binding pollen allergen, putative	9.79645	9.50673	10.8092	0.0136922	4.20033	502	3.16164	up	10.0375	11.6981	0.683889	0.0352285
Ghi.10597.1.S1_at	Putative uncharacterized protein n=1 Tax=Ricinus communis RepID=B9SB58_RICCO	4.70911	4.31098	6.18717	0.0440877	2.90068	1601	3.15835	up	5.06909	6.72826	0.98854	0.0657048
GhiAffx.40354.1.S1_at	GAD5 (glutamate decarboxylase 5); calmodulin binding	4.30764	4.32006	5.89689	0.0348699	3.13934	1197	3.15751	up	4.84153	6.50032	0.913987	0.0469709
GhiAffx.27407.1.S1_at	unknown protein	3.44731	3.77863	5.34956	0.047687	2.82291	1789	3.15379	up	4.19183	5.84892	1.01621	0.0326808
Gra.700.1.A1_s_at	Pyrophosphatase n=6 Tax=core eudicotyledons RepID=Q42651_BETVU	8.56365	7.94766	8.86163	0.00362699	6.11233	151	3.14667	up	8.45765	10.1115	0.466112	0.0486558
GraAffx.26776.2.A1_x_at	PREDICTED: hypothetical protein isoform 1 [Vitis vinifera]	8.21376	7.67211	9.59472	0.0448908	2.88271	1639	3.13826	up	8.49353	10.1435	0.991368	0.000669
GhiAffx.22422.4.S1_at	Putative uncharacterized protein n=1 Tax=Ricinus communis RepID=B9T527_RICCO	3.37213	3.5901	4.62136	0.0133057	4.23603	488	3.12117	up	3.8612	5.50328	0.667277	0.0745229
GhiAffx.38699.1.S1_at	ALATS (ALANYL-TRNA SYNTHETASE); ATP binding / alanine-tRNA ligase/ ligase, forming aminoacyl-tRNA and related compounds / nucleic acid binding [Arabidopsis thaliana]	4.33101	5.58978	6.07524	0.0347964	3.14153	1190	3.10345	up	5.33201	6.96588	0.900229	0.0326054
GhiAffx.26098.1.S1_at	ZIP transporter [Populus trichocarpa]	7.04619	5.77591	7.70796	0.045268	2.87439	1665	3.09716	up	6.84335	8.4743	0.98187	0.0421944
Gra.349.2.S1_s_at	catalytic [Arabidopsis thaliana]	3.14475	3.20976	4.02508	0.0049425	5.61547	200	3.09393	up	3.45986	5.08931	0.490571	0.109254
GhiAffx.5294.2.S1_x_at	Protein translocase, putative n=1 Tax=Ricinus communis RepID=B9T270_RICCO	7.93326	7.88994	9.45505	0.0342047	3.15937	1169	3.08882	up	8.42608	10.0531	0.891374	0.0332563
GhiAffx.33369.1.S1_s_at	Dihydrolipoamide acetyltransferase component of pyruvate dehydrogenase, putative n=1 Tax=Ricinus communis RepID=B9S5V2_RICCO	3.16502	3.67683	4.85071	0.0311965	3.25606	1059	3.08712	up	3.89752	5.52378	0.864241	0.038152
Ghi.2998.2.S1_x_at	Allene oxide cyclase 4, chloroplast, putative n=1 Tax=Ricinus communis RepID=B9SWL5_RICCO	6.97656	6.04694	7.99802	0.0448796	2.88295	1638	3.08597	up	7.00718	8.6329	0.975901	0.0399782
GhiAffx.15756.1.S1_s_at	epsilon-adaptin, putative	5.66529	5.46999	7.08959	0.034032	3.16465	1159	3.07275	up	6.07496	7.69449	0.884108	0.0635332
Ghi.10160.2.S1_s_at	indole-3-glycerol phosphate synthase, putative	3.83037	4.34218	5.69744	0.0439283	2.9043	1591	3.06926	up	4.62333	6.24122	0.964766	0.0142069
GhiAffx.25090.1.S1_at	Putative uncharacterized protein F4P12_260 n=1 Tax=Arabidopsis thaliana RepID=Q9LFG3_ARATH	2.8176	4.22319	4.75527	0.0492978	2.79028	1871	3.06466	up	3.93202	5.54775	1.00111	0.0607419
GhiAffx.4994.1.S1_at	C2 domain-containing protein [Arabidopsis thaliana]	5.66529	4.79016	6.49041	0.030345	3.28545	1033	3.06251	up	5.64862	7.26333	0.85025	0.0414485
GhiAffx.58357.2.S1_at	AtTLP2 (TUBBY LIKE PROTEIN 2); phosphoric diester hydrolase/ transcription factor	2.62985	3.01457	4.20007	0.0268763	3.4161	928	3.0622	up	3.2815	4.89607	0.818437	0.0177349
Ghi.10166.1.A1_x_at	metal-dependent phosphohydrolase HD domain-containing protein [Arabidopsis thaliana]	3.93944	4.90784	5.92023	0.0490945	2.79433	1854	3.05824	up	4.9225	6.5352	0.990479	0.134895
GhiAffx.18686.1.S1_s_at	Actin related protein n=2 Tax=Malpighiales RepID=B9I2R4_POPTR	4.80954	4.28158	5.83736	0.0246507	3.51095	842	3.04292	up	4.97616	6.58161	0.791162	0.0367552
Ghi.1314.1.S1_x_at	Tubulin alpha-2 chain n=22 Tax=Eukaryota RepID=TBA2_ORYSJ	8.27637	7.75812	9.65164	0.0469663	2.83792	1759	3.04036	up	8.56204	10.1663	0.978551	0.0329473
Ghi.316.2.S1_s_at	Elongation factor 2 n=17 Tax=Magnoliophyta RepID=EF2_BETVU	8.45526	8.11242	9.66435	0.0271165	3.40642	935	3.03999	up	8.74401	10.3481	0.815266	0.0238523
Ghi.3292.3.S1_at	Binding; chr2:12682309-12684745 REVERSE	5.04417	5.66037	6.3116	0.0122417	4.34117	454	3.0312	up	5.67205	7.27194	0.633798	0.0758997
GhiAffx.7274.1.S1_at	ATARLA1A (ADP-ribosylation factor-like A1A); GTP binding [Arabidopsis thaliana]	3.87351	5.22331	5.79147	0.0492155	2.79192	1866	3.02552	up	4.96276	6.55995	0.985166	0.106085
Ghi.6033.1.S1_s_at	protein kinase, putative	7.07378	6.36716	8.1678	0.0381049	3.04794	1329	3.02515	up	7.20292	8.79992	0.907239	0.0229609
GhiAffx.4525.1.S1_s_at	CYP59 (CYCLOPHILIN 59); RNA binding / nucleic acid binding / peptidyl-prolyl cis-trans isomerase	3.35662	4.49182	5.23673	0.0461487	2.85528	1705	3.01737	up	4.36172	5.95501	0.946785	0.194264
Ghi.8004.1.S1_s_at	Ubiquitin carrier protein n=2 Tax=Populus trichocarpa RepID=B9HDK6_POPTR	9.00302	9.24811	10.4957	0.0261766	3.44488	903	3.01502	up	9.58228	11.1745	0.800501	0.00620092
Ghi.3932.1.S1_at	Zinc finger protein, putative n=1 Tax=Ricinus communis RepID=B9REY7_RICCO	4.96177	4.95614	6.10864	0.0145481	4.12541	530	3.0089	up	5.34218	6.93142	0.66378	0.0678623
Ghi.9163.1.S1_s_at	CBL1 n=1 Tax=Gossypium hirsutum RepID=A8TWY2_GOSHI	3.43223	3.50503	4.98539	0.0379604	3.05183	1321	2.99495	up	3.97422	5.55675	0.876459	0.19624
GhiAffx.16735.2.S1_s_at	Putative uncharacterized protein n=1 Tax=Ricinus communis RepID=B9RP66_RICCO	5.10307	5.89545	7.04218	0.0488787	2.79865	1845	2.99436	up	6.01357	7.59581	0.974935	0.0916422
GhiAffx.51947.1.S1_at	Translation initiation factor IF-3 n=1 Tax=Ricinus communis RepID=B9T4Q8_RICCO	4.70519	4.48424	6.11221	0.0363504	3.09633	1251	2.99357	up	5.10055	6.68241	0.883067	0.056578
GhiAffx.52906.1.S1_at	Putative uncharacterized protein n=1 Tax=Zea mays RepID=B4F857_MAIZE	10.1738	10.2565	11.8804	0.0469564	2.83813	1755	2.98488	up	10.7703	12.3479	0.962304	0.0315061
GhiAffx.31107.1.S1_at	Transcription cofactor, putative n=1 Tax=Ricinus communis RepID=B9RHR9_RICCO	3.54253	3.99459	5.39264	0.0483161	2.81002	1820	2.98105	up	4.30992	5.88574	0.964521	0.114639
Ghi.5522.1.A1_s_at	Putative uncharacterized protein n=1 Tax=Picea sitchensis RepID=B8LQM7_PICSI	8.35047	7.99846	9.61822	0.0330712	3.19458	1115	2.97639	up	8.65572	10.2293	0.851929	0.0457881
Ghi.444.1.S1_at	Putative uncharacterized protein n=1 Tax=Ricinus communis RepID=B9S483_RICCO	3.37213	3.28956	4.92995	0.0437959	2.90731	1586	2.9735	up	3.86388	5.43604	0.924163	0.152297
GhiAffx.62259.1.S1_at	Serine/threonine-protein kinase PBS1, putative n=1 Tax=Ricinus communis RepID=B9T7W0_RICCO	4.93548	3.17527	4.08271	0.0379875	3.0511	1322	2.96435	up	4.06449	5.6322	0.880244	0.131166
Ghi.5376.1.A1_s_at	Synapse-associated protein, putative n=1 Tax=Ricinus communis RepID=B9SFN4_RICCO	7.1955	5.6796	7.47974	0.0485706	2.80486	1836	2.96413	up	6.78495	8.35256	0.96775	0.0231288
Ghi.4497.1.S1_at	Calmodulin-related protein n=2 Tax=Eukaryota RepID=CALM3_PETHY	8.50312	8.71154	9.50809	0.00702795	5.09071	285	2.96097	up	8.90758	10.4737	0.530391	0.0509855
Ghi.3760.1.S1_s_at	AVA-P2; ATPase/ proton-transporting ATPase, rotational mechanism	7.82578	8.00209	9.27371	0.0266878	3.42376	920	2.95212	up	8.36719	9.92895	0.790004	0.0106877
Ghi.5762.1.S1_at	60S ribosomal protein L23A n=1 Tax=Fritillaria agrestis RepID=RL23A_FRIAG	7.26727	6.56024	7.1697	0.00219032	7.00154	102	2.94971	up	6.99907	8.55964	0.383151	0.0472693
Ghi.10293.1.S1_at	ABC transporter family protein [Populus trichocarpa]	5.49457	4.93419	6.64319	0.0362981	3.09781	1249	2.94741	up	5.69065	7.25009	0.871208	0.0352066
Ghi.8806.1.A1_s_at	Glycosyltransferase n=1 Tax=Gossypium raimondii RepID=Q50HV2_GOSRA	8.84692	9.06907	10.413	0.0333925	3.18446	1128	2.94686	up	9.44299	11.0022	0.847352	0.0343509
Ghi.6020.1.A1_s_at	protein kinase, putative	8.25709	8.03413	9.6933	0.0400817	2.99646	1422	2.94433	up	8.6615	10.2194	0.900486	0.00987089
Gra.1742.1.A1_s_at	PREDICTED: hypothetical protein [Vitis vinifera]	3.06231	3.32797	4.4594	0.0235192	3.56317	801	2.93522	up	3.61656	5.17003	0.741906	0.140755
Ghi.7299.1.S1_s_at	Oligopeptide transporter, putative n=1 Tax=Ricinus communis RepID=B9SA63_RICCO	6.73754	5.94268	7.56341	0.0298944	3.30139	1018	2.92834	up	6.74787	8.29796	0.81041	0.067779
GhiAffx.42453.1.S1_at	Sterol regulatory element-binding protein site 2 protease, putative n=1 Tax=Ricinus communis RepID=B9S7Z4_RICCO	5.08904	5.27611	6.11522	0.00811115	4.88844	311	2.92609	up	5.49346	7.04243	0.546527	0.0501777
Gra.2128.2.A1_s_at	PREDICTED: similar to Heat shock 70 kDa protein, mitochondrial [Vitis vinifera]	7.26979	7.00752	8.7371	0.0462532	2.85305	1710	2.92353	up	7.67147	9.21918	0.932134	0.118211
Ghi.4960.2.A1_s_at	Fad NAD binding oxidoreductases, putative n=1 Tax=Ricinus communis RepID=B9RPI1_RICCO	6.30738	5.19349	5.99465	0.00984188	4.6253	373	2.91699	up	5.83184	7.37632	0.574518	0.0666104
GhiAffx.52145.1.S1_at	leucine-rich repeat family protein / protein kinase family protein	4.08831	3.8283	5.01421	0.0146837	4.11403	534	2.91609	up	4.31027	5.85431	0.623332	0.184473
Gra.2794.2.S1_s_at	PREDICTED: hypothetical protein isoform 1 [Vitis vinifera]	6.47151	7.31749	7.03591	0.00355931	6.14371	146	2.90783	up	6.94164	8.48158	0.430795	0.0538266
GhiAffx.43326.1.S1_a_at	AIM1 (ABNORMAL INFLORESCENCE MERISTEM); enoyl-CoA hydratase	2.91538	4.1774	3.21215	0.0170898	3.93092	610	2.90179	up	3.43498	4.97192	0.659857	0.15233
Ghi.201.1.S1_at	photosystem II protein M [Pelargonium x hortorum]	6.27871	5.75603	6.76585	0.00622597	5.26673	251	2.90094	up	6.26686	7.80338	0.505014	0.017282
Gra.2508.2.S1_x_at	Chalcone synthase n=45 Tax=core eudicotyledons RepID=CHSY_HYPAN	10.1	9.57802	11.1391	0.0289261	3.33664	983	2.89837	up	10.2724	11.8076	0.79466	0.0602996
Ghi.8832.1.S1_at	Glycosyltransferase n=1 Tax=Gossypium raimondii RepID=Q50HV2_GOSRA	3.97062	4.18671	5.04832	0.00971241	4.64297	369	2.89593	up	4.40188	5.93591	0.570162	0.0490145
Ghi.10072.3.A1_at	glycine-rich protein	2.76049	3.27696	4.13345	0.0195616	3.77253	673	2.88328	up	3.3903	4.91801	0.69346	0.10528
Ghi.5512.1.A1_s_at	RPL18 (RIBOSOMAL PROTEIN L18); structural constituent of ribosome	8.9277	9.23031	10.675	0.0476142	2.82441	1785	2.87764	up	9.61099	11.1359	0.933767	0.0503777
Gra.606.1.S1_s_at	Predicted protein n=1 Tax=Populus trichocarpa RepID=B9GWE6_POPTR	6.72811	6.97682	8.45819	0.0478626	2.81929	1797	2.87592	up	7.38771	8.91173	0.935367	0.0416652
GarAffx.37322.1.S1_s_at	ATMYB66 (MYB DOMAIN PROTEIN 66); DNA binding / protein binding / transcription factor/ transcription regulator	3.28241	4.44161	4.59592	0.0214804	3.66527	725	2.87589	up	4.10665	5.63065	0.717967	0.0564461
Gra.123.2.S1_s_at	PREDICTED: hypothetical protein [Vitis vinifera]	7.4204	7.7294	9.18838	0.0490907	2.79441	1853	2.87544	up	8.11272	9.63651	0.944272	0.0199618
Ghi.8628.1.A1_s_at	unknown protein	9.38895	8.78723	10.3922	0.0320182	3.2286	1085	2.85296	up	9.52278	11.0352	0.810787	0.0313264
Ghi.6492.1.S1_s_at	aquaporin, MIP family, PIP subfamily [Populus trichocarpa]	8.15914	7.92738	9.61174	0.0462581	2.85294	1711	2.84499	up	8.56609	10.0745	0.91295	0.0719352
Ghi.8399.3.S1_s_at	Ketol-acid reductoisomerase, chloroplast, putative n=1 Tax=Ricinus communis RepID=B9S999_RICCO	6.07641	6.74803	7.77283	0.0379058	3.0533	1318	2.8442	up	6.86576	8.37378	0.854314	0.0442486
GhiAffx.18156.1.S1_at	unknown protein	5.46335	4.57682	6.40644	0.0466639	2.8443	1739	2.83988	up	5.48221	6.98804	0.914957	0.0609026
GhiAffx.40852.1.S1_s_at	RNA polymerase I specific transcription initiation factor RRN3 family protein	5.83108	6.9731	7.55698	0.0431262	2.92272	1550	2.83126	up	6.78705	8.2885	0.87786	0.145157
GhiAffx.15562.1.S1_at	palmitoyl protein thioesterase family protein	5.27699	4.61937	6.02212	0.0217969	3.64868	734	2.82953	up	5.30616	6.80673	0.701828	0.121856
GhiAffx.13472.1.S1_at	GPT2; antiporter/ glucose-6-phosphate transmembrane transporter	5.97217	7.17846	7.24595	0.0240969	3.53614	824	2.82458	up	6.79886	8.2969	0.716732	0.157155
Ghi.7391.1.S1_x_at	Acyl-[acyl-carrier-protein] desaturase, chloroplastic n=7 Tax=Magnoliophyta RepID=STAD_RICCO	9.93314	9.94962	11.3998	0.0376814	3.05938	1302	2.81236	up	10.4275	11.9193	0.842064	0.0649307
Ghi.1212.1.S1_at	Metallothionein-like n=1 Tax=Gossypium hirsutum RepID=Q5I3E2_GOSHI	10.0497	10.2643	11.0775	0.00932713	4.69729	355	2.80563	up	10.4638	11.9522	0.542197	0.0848466
Ghi.3041.1.S1_s_at	TTG1-like protein n=1 Tax=Gossypium hirsutum RepID=Q2QDD4_GOSHI	4.12555	3.96297	5.55137	0.0421483	2.94572	1505	2.80534	up	4.54663	6.03481	0.873919	0.0441009
Ghi.8820.1.S1_at	Glycosyltransferase n=1 Tax=Gossypium raimondii RepID=Q50HV2_GOSRA	2.99291	3.96762	3.6024	0.00681332	5.13532	274	2.80356	up	3.52098	5.00823	0.492427	0.0956177
Ghi.1164.2.S1_x_at	vitamin-b12 independent methionine synthase, 5-methyltetrahydropteroyltriglutamate-homocysteine [Populus trichocarpa]	8.75551	9.26522	10.0939	0.0190192	3.80515	658	2.80324	up	9.37156	10.8587	0.675519	0.0432665
Ghi.3558.1.A1_s_at	lecithin:cholesterol acyltransferase family protein / LACT family protein	5.53585	5.9175	6.46251	0.00550176	5.4513	226	2.79804	up	5.97195	7.45637	0.465726	0.0744911
Ghi.9054.2.S1_s_at	nuclear transport factor 2 (NTF2) family protein / RNA recognition motif (RRM)-containing protein	8.18543	8.36931	9.80952	0.0448955	2.8826	1641	2.79475	up	8.78809	10.2708	0.88935	0.0527437
Ghi.8696.1.S1_x_at	Actin depolymerizing factor 3 n=3 Tax=Gossypium hirsutum RepID=A1XJ46_GOSHI	8.28687	9.1124	9.48026	0.0137924	4.19127	504	2.79395	up	8.95984	10.4421	0.611145	0.0416955
Ghi.986.1.S1_at	ATRABE1B (ARABIDOPSIS RAB GTPASE HOMOLOG E1B); GTP binding / GTPase/ translation elongation factor	5.77682	5.53196	6.91844	0.0260985	3.44815	899	2.77643	up	6.07574	7.54897	0.739999	0.00580812
Ghi.5340.1.A1_s_at	Fiber protein Fb13 (Fragment) n=1 Tax=Gossypium barbadense RepID=Q8GT80_GOSBA	9.60222	9.78332	11.1456	0.0405797	2.98396	1439	2.76141	up	10.1771	11.6425	0.84369	0.108189
Ghi.7744.1.S1_x_at	Calmodulin binding protein, putative n=1 Tax=Ricinus communis RepID=B9R965_RICCO	5.2154	5.66232	6.42078	0.0157092	4.03187	566	2.75913	up	5.76617	7.23038	0.609367	0.155972
Ghi.286.1.S1_s_at	elongation factor 1-beta / EF-1-beta	8.70131	8.24283	9.90814	0.0425415	2.9364	1525	2.75408	up	8.95076	10.4123	0.860222	0.0571102
Ghi.5489.1.S1_at	RPL18 (RIBOSOMAL PROTEIN L18); structural constituent of ribosome	6.36966	6.44379	7.28925	0.00792131	4.92143	305	2.75291	up	6.7009	8.16186	0.510874	0.0581344
GhiAffx.7221.1.A1_at	ATARLA1A (ADP-ribosylation factor-like A1A); GTP binding [Arabidopsis thaliana]	5.98993	5.23681	7.02873	0.0487929	2.80037	1841	2.75077	up	6.08516	7.54499	0.899746	0.0756408
Ghi.9775.1.A1_s_at	High mobility group family n=1 Tax=Populus trichocarpa RepID=A9P7V9_POPTR	7.7941	7.92171	9.34782	0.0430841	2.9237	1548	2.74387	up	8.35454	9.81076	0.862561	0.0147478
GhiAffx.4959.1.S1_at	Ubiquitin-activating enzyme E1 n=1 Tax=Ricinus communis RepID=B9SKU8_RICCO	3.77479	2.42329	3.89561	0.0385861	3.03512	1344	2.74221	up	3.36456	4.8199	0.817402	0.147011
GhiAffx.23783.1.S1_x_at	Glyceraldehyde 3-phosphate dehydrogenase, putative n=1 Tax=Ricinus communis RepID=B9RHV9_RICCO	4.4995	4.78031	5.16388	0.00179857	7.37831	87	2.73685	up	4.81456	6.26708	0.333512	0.0709528
Ghi.6540.1.S1_s_at	cellulose synthase [Populus trichocarpa]	9.4257	9.14243	9.53683	0.000296	11.7961	26	2.73141	up	9.36832	10.818	0.203361	0.0628647
GhiAffx.8684.1.S1_s_at	predicted protein [Populus trichocarpa]	6.40462	5.51045	7.28585	0.0478564	2.81942	1796	2.73054	up	6.4003	7.84949	0.887707	0.0676115
Ghi.5305.1.A1_at	transcription factor	7.71218	7.15817	8.3668	0.0143544	4.1419	522	2.72721	up	7.74572	9.19315	0.605014	0.0180714
Ghi.7995.1.S1_at	Os03g0177400 [Oryza sativa (japonica cultivar-group)]	8.79149	8.80852	10.3233	0.046398	2.84995	1723	2.72702	up	9.30776	10.7551	0.879505	0.01356
Ghi.6716.1.A1_s_at	Zinc binding dehydrogenase, putative n=1 Tax=Ricinus communis RepID=B9SW66_RICCO	4.6143	4.85234	5.52322	0.00609217	5.29878	245	2.72637	up	4.99662	6.4436	0.471321	0.0396471
Ghi.9799.2.S1_s_at	ATRABE1B (ARABIDOPSIS RAB GTPASE HOMOLOG E1B); GTP binding / GTPase/ translation elongation factor	6.84676	6.3408	7.93731	0.0375183	3.06382	1295	2.72197	up	7.04162	8.48627	0.815894	0.0361374
Ghi.3708.1.S1_s_at	lecithin:cholesterol acyltransferase family protein / LACT family protein	4.97974	5.9841	6.53382	0.0349462	3.13707	1199	2.71905	up	5.83255	7.27566	0.788044	0.117596
Ghi.7833.1.S1_at	EMB2083 (embryo defective 2083); ATP binding / ATP-dependent peptidase/ ATPase/ metalloendopeptidase/ metallopeptidase/ nucleoside-triphosphatase/ nucleotide binding / serine-type endopeptidase	3.9859	4.12192	5.51114	0.0421364	2.94601	1504	2.71351	up	4.53965	5.97981	0.844079	0.0667613
GhiAffx.15336.1.S1_s_at	Enhancer of zeste, ezh, putative n=1 Tax=Ricinus communis RepID=B9RNE0_RICCO	3.37447	2.98379	3.84215	0.00603216	5.31345	242	2.71247	up	3.40013	4.83974	0.429755	0.188495
Ghi.8403.1.S1_s_at	Translationally-controlled tumor protein homolog n=12 Tax=Magnoliophyta RepID=TCTP_ELAGV	10.3272	10.5915	11.955	0.0463094	2.85184	1718	2.71001	up	10.9579	12.3962	0.873538	0.00255898
Ghi.7661.1.S1_x_at	dihydrolipoamide S-acetyltransferase, putative	3.77655	3.49517	5.07936	0.0433169	2.9183	1559	2.70948	up	4.11702	5.55504	0.845196	0.118632
GhiAffx.3475.1.S1_at	HPR; glycerate dehydrogenase/ poly(U) binding	4.87655	5.66743	6.60513	0.0452424	2.87495	1662	2.7088	up	5.71637	7.15402	0.865328	0.037312
Ghi.5141.1.S1_s_at	Elongation factor 1-alpha n=1 Tax=Arabidopsis thaliana RepID=Q9LN13_ARATH	9.7517	10.1266	10.6667	0.00581252	5.36866	237	2.70664	up	10.1817	11.6182	0.460006	0.0563804
Ghi.7635.1.S1_at	CID9 (CTC-Interacting Domain 9); RNA binding / protein binding	4.12555	3.45463	5.01442	0.0339951	3.16578	1157	2.70476	up	4.1982	5.6337	0.782427	0.0681153
GhiAffx.56862.1.S1_at	unknown protein	5.14833	5.1056	6.37974	0.0267396	3.42165	923	2.70332	up	5.54456	6.97929	0.723602	0.0621494
GhiAffx.4771.1.S1_s_at	SIP1 (SOS3-INTERACTING PROTEIN 1); ATP binding / kinase/ protein kinase/ protein serine/threonine kinase	6.74973	5.94822	7.37503	0.0267482	3.4213	924	2.69751	up	6.69099	8.12262	0.715216	0.117284
GhiAffx.7453.1.S1_at	PREDICTED: hypothetical protein [Vitis vinifera]	2.68333	2.81216	3.94945	0.0271419	3.4054	936	2.69516	up	3.14832	4.57869	0.696789	0.209184
Ghi.4741.1.S1_s_at	Chitinase-like protein n=3 Tax=Gossypium RepID=Q6JX04_GOSHI	8.7594	9.45079	10.4844	0.0465265	2.84722	1734	2.69297	up	9.56486	10.9941	0.868131	0.0474525
GraAffx.14966.1.S1_s_at	Os06g0597400 [Oryza sativa (japonica cultivar-group)]	4.83671	4.55263	5.87213	0.0238271	3.54867	818	2.68958	up	5.08715	6.51454	0.694488	0.0552751
Ghi.1681.1.S1_at	Nicotianamine synthase, putative n=1 Tax=Ricinus communis RepID=B9RFJ1_RICCO	6.06756	6.86351	7.01864	0.00903877	4.73976	347	2.68353	up	6.6499	8.07403	0.510254	0.102364
Ghi.9308.1.S1_at	Low molecular weight heat shock protein n=1 Tax=Gossypium hirsutum RepID=A8WCV0_GOSHI	4.13625	3.6007	5.06747	0.0293772	3.32005	1002	2.68285	up	4.26814	5.69191	0.742224	0.0285502
Ghi.4510.1.S1_at	Calmodulin-related protein n=2 Tax=Eukaryota RepID=CALM3_PETHY	5.62432	6.04694	6.53448	0.00578444	5.3759	235	2.68114	up	6.06858	7.49142	0.455465	0.051997
Ghi.1834.1.S1_s_at	DNA-binding family protein	6.99962	7.30298	8.53056	0.0411122	2.97079	1463	2.67643	up	7.61106	9.03137	0.810635	0.169085
Ghi.7718.1.S1_at	ATP citrate lyase n=10 Tax=Magnoliophyta RepID=Q9FGX1_ARATH	3.77332	3.89685	5.04095	0.0247513	3.50645	845	2.67338	up	4.23704	5.6557	0.698944	0.0504884
GhiAffx.1589.84.S1_x_at	Utp-glucose-1-phosphate uridylyltransferase, putative n=1 Tax=Ricinus communis RepID=B9SKS5_RICCO	9.07975	8.9942	10.2723	0.0267163	3.4226	922	2.67016	up	9.44875	10.8657	0.714494	0.060542
GhiAffx.5589.1.S1_s_at	F10B6.2 n=1 Tax=Arabidopsis thaliana RepID=Q9LQW6_ARATH	5.60547	5.47194	6.96997	0.0435911	2.91199	1572	2.66197	up	6.01579	7.42828	0.829035	0.136204
GhiAffx.8173.1.S1_at	PREDICTED: hypothetical protein [Vitis vinifera]	4.8928	4.27185	5.52416	0.0175584	3.89886	622	2.66099	up	4.89627	6.30823	0.626161	0.0370873
GhiAffx.14559.1.S1_at	rhodanese-like domain-containing protein	4.09325	4.15502	5.57513	0.0440555	2.90141	1598	2.6573	up	4.6078	6.01776	0.8383	0.0755997
GhiAffx.6053.1.S1_s_at	GPT2; antiporter/ glucose-6-phosphate transmembrane transporter	5.98383	5.50129	5.55915	0.00117486	8.2548	58	2.64705	up	5.68142	7.08581	0.263481	0.131948
GhiAffx.37912.1.S1_s_at	Cell division protein ftsZ, putative n=1 Tax=Ricinus communis RepID=B9SRX2_RICCO	5.66529	4.96018	6.31877	0.0238132	3.54932	817	2.64617	up	5.64808	7.05199	0.679461	0.0877125
Ghi.8700.1.S1_at	40S ribosomal protein S18 n=21 Tax=Embryophyta RepID=RS18_ARATH	6.78652	7.02221	7.59641	0.00456604	5.73937	185	2.64557	up	7.13505	8.53862	0.416569	0.0767312
GhiAffx.24712.1.A1_at	Cytochrome P450 n=1 Tax=Populus trichocarpa RepID=B9N4Y2_POPTR	5.12831	4.83151	4.81173	0.000256	12.2379	20	2.64128	up	4.92385	6.32509	0.177342	0.0887717
Ghi.8698.1.A1_at	GTP-binding protein (P) alpha subunit, gpa1, putative n=1 Tax=Ricinus communis RepID=B9RQY3_RICCO	3.67765	4.40822	5.27317	0.0401464	2.99482	1425	2.63726	up	4.45301	5.85205	0.798699	0.129518
Ghi.3549.2.S1_s_at	Farnesyl pyrophosphate synthase n=1 Tax=Gossypium arboreum RepID=O04838_GOSAR	6.84953	7.24713	8.39165	0.0394583	3.01237	1390	2.63398	up	7.4961	8.89335	0.800639	0.0663808
Ghi.4834.1.A1_at	helicase domain-containing protein / pentatricopeptide (PPR) repeat-containing protein	2.49788	2.3213	3.55085	0.0222052	3.62769	755	2.6283	up	2.79001	4.18414	0.6648	0.0332676
Ghi.1241.1.S1_at	unknown protein [Arabidopsis thaliana]	2.53786	3.56291	4.20572	0.046267	2.85275	1713	2.62457	up	3.4355	4.82758	0.841201	0.0821523
Ghi.388.2.S1_x_at	WRKY15; calmodulin binding / transcription factor	9.03386	8.5607	10.2364	0.0496842	2.78264	1889	2.6214	up	9.27697	10.6673	0.863885	0.0514194
GhiAffx.29807.1.S1_s_at	hydroxyproline-rich glycoprotein family protein	6.27871	4.87946	6.30848	0.0436936	2.90965	1579	2.61217	up	5.82222	7.20747	0.816586	0.114756
GhiAffx.15043.1.S1_s_at	T-complex protein 1, alpha subunit n=1 Tax=Vitis vinifera RepID=A7PKF9_VITVI	6.78652	6.12224	7.36459	0.0185759	3.83265	645	2.60922	up	6.75779	8.14141	0.621672	0.0671262
Ghi.8267.1.S1_at	COX6B (CYTOCHROME C OXIDASE 6B); cytochrome-c oxidase	5.17483	5.3458	6.50453	0.0295957	3.31212	1009	2.60877	up	5.67506	7.05843	0.723417	0.00332763
Ghi.10505.1.S1_s_at	Phospho-2-dehydro-3-deoxyheptonate aldolase 1, chloroplast, putative n=1 Tax=Ricinus communis RepID=B9RJN2_RICCO	9.92836	10.3595	10.2538	0.000464	10.5064	34	2.6041	up	10.1806	11.5613	0.224703	0.0363987
GhiAffx.43198.1.S1_at	Homeobox protein, putative n=1 Tax=Ricinus communis RepID=B9S2C7_RICCO	6.29448	6.25599	7.59269	0.0353346	3.12561	1216	2.60276	up	6.71439	8.09443	0.760876	0.0768577
Ghi.5856.1.S1_s_at	Ubiquitin-conjugating enzyme E2 1 n=35 Tax=Embryophyta RepID=UBC1_ARATH	8.72764	7.97774	9.66914	0.0481391	2.81362	1811	2.60037	up	8.79151	10.1702	0.847509	0.0455433
GbaAffx.171.1.S1_s_at	UBQ11 (UBIQUITIN 11); protein binding	9.98994	10.1192	9.61231	0.000873	8.92046	51	2.59941	up	9.90714	11.2853	0.263379	0.0473238
Ghi.1934.1.S1_s_at	unknown protein	8.99704	9.4748	10.5022	0.0377792	3.05672	1307	2.59226	up	9.65801	11.0322	0.769106	0.121716
Ghi.8292.1.S1_s_at	peptidoglycan-binding LysM domain-containing protein	4.50273	4.20913	5.80948	0.0495302	2.78568	1878	2.59164	up	4.84045	6.21431	0.851949	0.0623573
GhiAffx.21609.1.S1_at	FRO1 (FROSTBITE1); NADH dehydrogenase (ubiquinone)	5.47074	4.38776	5.85531	0.0355388	3.11964	1222	2.58957	up	5.23793	6.61065	0.760966	0.0422868
GhiAffx.62728.1.A1_at	Serine/threonine-protein kinase PBS1, putative n=1 Tax=Ricinus communis RepID=B9T7W0_RICCO	3.61548	4.75155	4.78622	0.0246185	3.5124	841	2.58347	up	4.38442	5.75373	0.666145	0.110463
GhiAffx.59606.1.S1_s_at	Putative uncharacterized protein n=1 Tax=Ricinus communis RepID=B9RZE6_RICCO	7.23407	7.34499	8.45052	0.0252917	3.48262	874	2.58061	up	7.67652	9.04423	0.672588	0.101604
Ghi.6467.1.S1_s_at	Lysozyme n=1 Tax=Hevea brasiliensis RepID=CHLY_HEVBR	5.45645	5.41372	6.63077	0.0268981	3.41521	929	2.57559	up	5.83365	7.19855	0.69066	0.0464427
Ghi.5124.1.S1_x_at	60S ribosomal protein L35a (RPL35aC)	8.71804	8.46415	9.68717	0.0219289	3.64184	742	2.57328	up	8.95645	10.3201	0.645431	0.0633196
Gra.69.1.A1_s_at	PREDICTED: hypothetical protein isoform 2 [Vitis vinifera]	4.5842	4.378	5.78325	0.0359201	3.10861	1239	2.57074	up	4.91515	6.27734	0.758829	0.0150596
Ghi.10014.1.S1_s_at	ATARCA; nucleotide binding	9.2741	9.47453	10.733	0.0409287	2.9753	1455	2.56521	up	9.82722	11.1863	0.790833	0.0232746
GraAffx.1390.1.S1_s_at	predicted protein [Populus trichocarpa]	3.3802	4.22879	4.76654	0.028355	3.35809	970	2.56393	up	4.12517	5.48353	0.698953	0.0482882
Gra.1992.2.A1_at	Putative uncharacterized protein n=1 Tax=Vitis vinifera RepID=A5C7K7_VITVI	9.73716	9.71205	10.2295	0.001381	7.91163	67	2.55172	up	9.8929	11.2444	0.291761	0.0491397
GhiAffx.52546.3.S1_at	GLIP1 (GDSL LIPASE1); carboxylesterase/ lipase	6.04479	5.5305	5.02059	0.0128409	4.28067	473	2.54864	up	5.53196	6.88168	0.512103	0.189756
GhiAffx.7633.1.S1_s_at	PREDICTED: hypothetical protein [Vitis vinifera]	7.02613	7.2953	8.55733	0.0462788	2.8525	1714	2.5486	up	7.62625	8.97596	0.817493	0.0580097
Ghi.6255.1.S1_at	ARP1 (ARABIDOPSIS RIBOSOMAL PROTEIN 1); structural constituent of ribosome	7.865	8.05086	9.27978	0.038715	3.03172	1352	2.54827	up	8.39855	9.74807	0.768807	0.0579981
Ghi.8882.2.S1_s_at	glucose-6-phosphate isomerase, cytosolic (PGIC)	6.56174	6.09837	7.71902	0.0492002	2.79223	1865	2.54216	up	6.79305	8.1391	0.834718	0.0205971
GhiAffx.37631.1.S1_at	NC domain-containing protein	7.06808	7.62731	7.73824	0.00305598	6.40281	131	2.53851	up	7.47788	8.82186	0.359202	0.056166
GhiAffx.25127.1.A1_at	Cytochrome P450, putative n=1 Tax=Ricinus communis RepID=B9SK63_RICCO	5.6875	6.12084	6.85558	0.0177902	3.88338	626	2.53671	up	6.22131	7.56427	0.590484	0.100531
Gra.2169.1.A1_s_at	Pyrophosphate-dependent phosphofructokinase PfpB n=1 Tax=Medicago truncatula RepID=Q2HTG9_MEDTR	7.29217	7.16929	8.61214	0.0444912	2.8916	1613	2.53014	up	7.6912	9.03042	0.799918	0.0602261
Ghi.8947.1.A1_at	glucose-6-phosphate isomerase, cytosolic (PGIC)	4.97621	5.5267	6.57308	0.0473412	2.83008	1773	2.5254	up	5.69199	7.02851	0.811166	0.105256
GhiAffx.7997.1.A1_s_at	Predicted protein n=2 Tax=Populus trichocarpa RepID=B9IG23_POPTR	5.66529	5.47373	6.35541	0.00765029	4.97022	298	2.52346	up	5.83147	7.16688	0.463739	0.038916
GraAffx.34139.2.S1_s_at	predicted protein [Populus trichocarpa]	4.54377	4.59477	5.98719	0.0481988	2.81241	1813	2.52261	up	5.04191	6.37683	0.819032	0.0712202
GhiAffx.5946.1.A1_at	unknown protein	5.60718	5.50215	6.93632	0.0469621	2.83801	1756	2.50726	up	6.01522	7.34133	0.799427	0.126235
GhiAffx.19586.1.S1_at	Putative uncharacterized protein n=1 Tax=Ricinus communis RepID=B9S6N5_RICCO	4.71761	3.82449	5.0776	0.0250974	3.49112	865	2.5065	up	4.5399	5.86557	0.645181	0.127752
GraAffx.15749.1.A1_s_at	Putative uncharacterized protein n=1 Tax=Zea mays RepID=B8A153_MAIZE	8.94882	8.03206	9.17386	0.0218168	3.64764	735	2.50548	up	8.71825	10.0433	0.604815	0.173489
Ghi.388.1.S1_x_at	WRKY15; calmodulin binding / transcription factor	7.65672	7.37404	8.72135	0.0321797	3.22329	1090	2.50533	up	7.91737	9.24237	0.710465	0.0466485
Gra.2980.2.S1_x_at	Putative uncharacterized protein n=1 Tax=Ricinus communis RepID=B9RNY9_RICCO	5.68893	5.86605	6.57915	0.00851667	4.82102	329	2.49814	up	6.04471	7.36556	0.471232	0.0559568
Ghi.4970.2.S1_s_at	RPS15A (RIBOSOMAL PROTEIN S15A); structural constituent of ribosome [Arabidopsis thaliana]	9.78467	9.18037	10.6465	0.036841	3.08252	1270	2.48746	up	9.87053	11.1852	0.736848	0.0523648
Ghi.7754.1.A1_at	GRIK2 (GEMINIVIRUS REP INTERACTING KINASE 2); kinase	4.90179	5.19538	6.27113	0.0345565	3.14872	1185	2.48743	up	5.4561	6.77076	0.720941	0.0566897
Ghi.10578.1.S1_x_at	Phospho-2-dehydro-3-deoxyheptonate aldolase 1, chloroplast, putative n=1 Tax=Ricinus communis RepID=B9RJN2_RICCO	7.19444	6.8441	8.36774	0.0470966	2.83519	1764	2.47992	up	7.46876	8.77906	0.798004	0.0628413
Ghi.8244.1.S1_s_at	LTA2; dihydrolipoyllysine-residue acetyltransferase	4.12555	3.92082	5.11536	0.0246143	3.51259	840	2.4796	up	4.38725	5.69735	0.638822	0.0961079
Ghi.3964.1.A1_s_at	Sucrose synthase n=3 Tax=eurosids II RepID=Q9XGB7_GOSHI	9.97893	10.3165	11.3609	0.0350445	3.13416	1202	2.47215	up	10.5521	11.8579	0.720502	0.0400794
Ghi.9984.1.S1_s_at	IAA9 (INDOLE-3-ACETIC ACID INDUCIBLE 9); transcription factor	9.08882	9.08761	9.82408	0.00624176	5.263	252	2.45963	up	9.33351	10.6319	0.424852	0.0458282
Ghi.6786.1.S1_at	leucine-rich repeat family protein / protein kinase family protein n=1 Tax=Arabidopsis thaliana RepID=UPI0000048714	3.66748	3.79887	5.0339	0.0413292	2.96548	1473	2.45161	up	4.16675	5.46048	0.753843	0.0519304
Ghi.6736.1.A1_s_at	regulator of chromosome condensation (RCC1) family protein	5.45419	4.86572	5.3301	0.00195823	7.21356	94	2.44954	up	5.21667	6.50918	0.310197	0.00959272
GhiAffx.28807.1.S1_at	Histidine-containing phosphotransfer protein, putative n=1 Tax=Ricinus communis RepID=B9RSW5_RICCO	6.3473	6.51468	7.7503	0.0435611	2.91268	1570	2.4491	up	6.87076	8.16301	0.766286	0.0576184
Ghi.766.1.S1_at	aquaporin, MIP family, PIP subfamily [Populus trichocarpa]	6.94609	7.30298	7.92408	0.0113635	4.43664	422	2.44502	up	7.39105	8.6809	0.494904	0.0929211
Ghi.1206.1.S1_at	Ribulose-1,5-bisphosphate carboxylase/oxygenase activase 2 (Fragment) n=2 Tax=Gossypium hirsutum RepID=Q9AXG0_GOSHI	2.82439	3.22551	4.19147	0.0368406	3.08254	1269	2.44123	up	3.41379	4.7014	0.702718	0.172146
Ghi.3729.1.A1_s_at	lecithin:cholesterol acyltransferase family protein / LACT family protein	3.37213	4.3326	4.84629	0.0432969	2.91877	1557	2.43409	up	4.18368	5.46706	0.748278	0.141742
Ghi.7066.1.S1_at	Putative uncharacterized protein n=1 Tax=Ricinus communis RepID=B9R8E8_RICCO	5.97558	5.83103	7.22734	0.0450909	2.87828	1652	2.42936	up	6.34465	7.62523	0.767838	0.0652729
Ghi.4512.1.A1_x_at	BEN1; binding / catalytic/ coenzyme binding / oxidoreductase, acting on CH-OH group of donors	6.15272	6.99869	7.05994	0.0122145	4.34399	451	2.41468	up	6.73712	8.00895	0.50703	0.00897039
GraAffx.9255.1.S1_x_at	PREDICTED: hypothetical protein [Vitis vinifera]	4.99939	4.93728	5.11116	0.00016	13.805	12	2.41274	up	5.01595	6.28662	0.0881167	0.132861
Ghi.5720.1.A1_s_at	F-box family protein [Arabidopsis thaliana]	5.883	5.51121	6.53121	0.0132052	4.24552	482	2.41069	up	5.97514	7.24458	0.516208	0.0417917
Ghi.6521.1.S1_at	Endochitinase 1 n=3 Tax=Gossypium hirsutum RepID=CHI1_GOSHI	6.20423	6.74803	7.44977	0.0249269	3.49864	855	2.40894	up	6.80068	8.06908	0.624438	0.0662205
GhiAffx.45826.1.S1_s_at	FHY3 (FAR-RED ELONGATED HYPOCOTYLS 3); transcription activator/ transcription factor	3.97415	4.88589	5.46254	0.0455079	2.86914	1672	2.40617	up	4.7742	6.04093	0.750455	0.146942
GhiAffx.15522.2.S1_at	Enhancer of zeste, ezh, putative n=1 Tax=Ricinus communis RepID=B9RNE0_RICCO	2.63995	2.37492	3.1686	0.00684339	5.12897	275	2.403	up	2.72783	3.99266	0.404071	0.138456
GhiAffx.36892.1.S1_at	Peptidyl-prolyl cis-trans isomerase, putative n=1 Tax=Ricinus communis RepID=B9S287_RICCO	5.07669	5.24447	6.48217	0.0468618	2.84012	1751	2.39973	up	5.60111	6.86398	0.767621	0.0625219
Gra.2054.1.S1_at	PREDICTED: hypothetical protein [Vitis vinifera]	7.42212	6.69376	7.90003	0.0236889	3.55515	810	2.39762	up	7.33864	8.60024	0.607451	0.0937801
GhiAffx.46678.1.S1_at	Caspase, putative n=1 Tax=Ricinus communis RepID=B9SIP2_RICCO	6.77832	7.30298	7.98482	0.0227913	3.59836	776	2.39693	up	7.35537	8.61656	0.604954	0.0505718
Ghi.7703.1.S1_at	FUNCTIONS IN: molecular_function unknown; INVOLVED IN: biological_process unknown; LOCATED IN: cellular_component unknown; EXPRESSED IN: 22 plant structures; EXPRESSED DURING: 14 growth stages; CONTAINS InterPro DOMAIN/s: Uncharacterised cons	5.93927	5.25066	6.60011	0.0375898	3.06187	1299	2.3941	up	5.93002	7.1895	0.674774	0.228681
Ghi.6497.1.S1_at	MVD1 (MEVALONATE DIPHOSPHATE DECARBOXYLASE 1); diphosphomevalonate decarboxylase/ protein homodimerization	5.94881	6.04694	7.25891	0.0464063	2.84978	1724	2.39052	up	6.41822	7.67555	0.729708	0.226946
GraAffx.9346.1.S1_s_at	unknown protein [Arabidopsis thaliana]	3.37213	3.60791	4.73416	0.040979	2.97406	1459	2.3871	up	3.90474	5.15999	0.727915	0.0675613
Ghi.6904.1.A1_s_at	transmembrane protein, putative	7.03172	6.9888	8.32376	0.0462423	2.85328	1709	2.38345	up	7.44809	8.70115	0.758656	0.0550763
GhiAffx.34728.1.S1_s_at	mitochondrial processing peptidase alpha subunit, putative	4.46646	4.45376	5.35681	0.016523	3.97114	589	2.37703	up	4.75901	6.00817	0.517749	0.169647
Ghi.4596.1.A1_s_at	Putative uncharacterized protein n=1 Tax=Ricinus communis RepID=B9SME8_RICCO	6.622	7.09133	8.04243	0.0424359	2.93889	1521	2.3715	up	7.25192	8.49772	0.723704	0.123807
GhiAffx.13508.1.A1_at	GPT2; antiporter/ glucose-6-phosphate transmembrane transporter	6.47898	6.48282	7.23606	0.00832767	4.85195	321	2.36147	up	6.73262	7.97231	0.435995	0.0758547
Ghi.9263.1.A1_a_at	Putative uncharacterized protein AT4g13000 n=1 Tax=Arabidopsis thaliana RepID=Q9SV69_ARATH	3.3663	2.90924	4.02553	0.0215357	3.66235	728	2.35819	up	3.43369	4.67137	0.561185	0.166423
GhiAffx.24076.1.S1_at	Putative uncharacterized protein n=1 Tax=Vitis vinifera RepID=A5BC68_VITVI	4.4121	5.3257	5.02468	0.0111465	4.4616	413	2.35659	up	4.92083	6.15753	0.465568	0.11724
Ghi.5565.6.S1_s_at	Protein binding protein, putative n=1 Tax=Ricinus communis RepID=B9R9G5_RICCO	4.3552	3.86358	5.11061	0.0279823	3.37237	958	2.35496	up	4.44313	5.67883	0.628149	0.0906715
GraAffx.1962.1.S1_s_at	predicted protein [Populus trichocarpa]	4.98127	5.22677	6.3433	0.0426703	2.93337	1530	2.3485	up	5.51711	6.74886	0.725947	0.0443588
GhiAffx.2461.1.A1_s_at	Putative membrane protein n=1 Tax=Gossypium hirsutum RepID=Q5K4H9_GOSHI	4.06929	4.87856	5.4771	0.0406155	2.98307	1440	2.34802	up	4.80832	6.03976	0.706528	0.109807
Ghi.5196.1.A1_s_at	vesicle-associated membrane protein 725 [Zea mays]	4.30899	4.98594	5.64064	0.03828	3.04326	1337	2.34648	up	4.97853	6.20903	0.665856	0.217027
Ghi.10635.1.S1_x_at	light-harvesting complex II protein Lhcb1 [Populus trichocarpa]	5.78416	4.61894	4.4519	0.0430849	2.92368	1549	2.34422	up	4.95167	6.18077	0.725785	0.0586465
Ghi.653.1.S1_s_at	cellulose synthase [Populus trichocarpa]	8.38672	8.69469	9.77659	0.0447919	2.8849	1633	2.3362	up	8.95267	10.1768	0.729967	0.0856155
GhiAffx.6646.1.S1_s_at	PREDICTED: hypothetical protein [Vitis vinifera]	8.5232	8.50291	9.80719	0.0472091	2.83284	1767	2.33439	up	8.94444	10.1675	0.74724	0.0287816
Ghi.2942.1.A1_s_at	Putative uncharacterized protein n=1 Tax=Ricinus communis RepID=B9RCR6_RICCO	2.54713	3.07015	3.75205	0.0294042	3.31906	1003	2.33131	up	3.12311	4.34425	0.604208	0.202543
Ghi.5526.1.S1_x_at	60S ribosomal protein L8 n=19 Tax=Spermatophyta RepID=RL8_SOLLC	8.51731	8.62736	9.66168	0.0291609	3.32797	994	2.33036	up	8.93545	10.156	0.631337	0.0703147
Ghi.1830.1.S1_at	DNA-binding family protein	8.07858	8.59929	9.01459	0.0111117	4.46566	411	2.3298	up	8.56415	9.78436	0.468994	0.0634685
GhiAffx.21348.1.S1_x_at	senescence-associated protein-related	6.73917	7.08391	7.92088	0.0259752	3.45334	893	2.32937	up	7.24799	8.46793	0.607699	0.0713379
Ghi.1288.1.S1_x_at	40S ribosomal protein S26 (RPS26C)	9.07528	8.74107	10.0753	0.0396618	3.00714	1399	2.32707	up	9.29722	10.5157	0.694258	0.102875
Ghi.4621.1.S1_x_at	actin 9 [Populus trichocarpa]	9.19298	9.4444	10.3046	0.0229386	3.59114	780	2.32399	up	9.64731	10.8639	0.582911	0.067292
Ghi.3815.1.A1_at	WRKY15; calmodulin binding / transcription factor	5.7309	5.89748	7.07037	0.0448946	2.88262	1640	2.32387	up	6.23292	7.44945	0.730024	0.0370861
GhiAffx.13276.1.S1_at	binding; chr2:309144-313499 REVERSE	3.86539	4.22879	4.70066	0.00797145	4.91262	307	2.32319	up	4.26494	5.48105	0.418809	0.0918617
Ghi.4088.1.A1_x_at	SUF4 (suppressor of FRIGIDA4); DNA binding / protein heterodimerization/ protein homodimerization/ transcription factor	5.66529	5.3732	6.76254	0.0464486	2.84887	1727	2.31264	up	5.93368	7.14322	0.732524	0.0646701
Ghi.10039.1.S1_s_at	tetratricopeptide repeat (TPR)-containing protein	4.49896	4.25738	5.53426	0.0378019	3.05611	1308	2.30915	up	4.76353	5.97089	0.678313	0.0901152
Ghi.4108.4.A1_s_at	SUF4 (suppressor of FRIGIDA4); DNA binding / protein heterodimerization/ protein homodimerization/ transcription factor	2.07674	3.37249	3.21183	0.0440333	2.90192	1595	2.30649	up	2.88702	4.09272	0.706302	0.137901
Ghi.5220.2.A1_at	unknown protein	5.97166	5.92138	7.0966	0.0351472	3.13112	1206	2.30583	up	6.32988	7.53516	0.664476	0.0547766
Ghi.8819.1.A1_at	Glycosyltransferase n=1 Tax=Gossypium raimondii RepID=Q50HV2_GOSRA	3.37213	3.32097	4.03809	0.00662587	5.17571	265	2.301	up	3.57706	4.77933	0.400078	0.0425737
GraAffx.1750.1.S1_s_at	predicted protein [Populus trichocarpa]	5.70003	4.4998	5.75156	0.0435	2.91409	1568	2.30092	up	5.31713	6.51934	0.708298	0.0943917
Ghi.8336.1.S1_at	Putative uncharacterized protein n=1 Tax=Ricinus communis RepID=B9S173_RICCO	4.51185	4.85177	5.67607	0.0255005	3.47357	883	2.2986	up	5.01323	6.21399	0.598669	0.00917347
Ghi.4450.1.A1_at	Putative uncharacterized protein n=1 Tax=Vitis vinifera RepID=A5C0H0_VITVI	7.6951	7.739	8.64049	0.0177661	3.88498	625	2.29634	up	8.02486	9.2242	0.533598	0.0343683
Ghi.1578.1.S1_s_at	CP12-1	7.00038	7.35191	7.97605	0.0137993	4.19065	505	2.29451	up	7.44278	8.64097	0.494141	0.0327777
GhiAffx.5890.1.S1_at	ATP binding protein, putative n=1 Tax=Ricinus communis RepID=B9SE57_RICCO	3.63221	4.0372	5.02321	0.0448992	2.88252	1643	2.29238	up	4.23087	5.42772	0.715438	0.0730859
GhiAffx.6110.2.S1_x_at	Predicted protein n=1 Tax=Populus trichocarpa RepID=B9H1F3_POPTR	6.69948	7.27994	7.11298	0.00295693	6.46	127	2.28889	up	7.0308	8.22545	0.298825	0.115329
Ghi.5656.4.S1_at	calmodulin-binding protein	4.87368	4.45968	5.81426	0.0419343	2.95084	1498	2.28834	up	5.0492	6.24351	0.694139	0.09797
GhiAffx.5786.1.A1_s_at	Probable non-specific lipid-transfer protein AKCS9 n=1 Tax=Vigna unguiculata RepID=NLTP_VIGUN	8.1715	7.99651	9.29623	0.0446717	2.88757	1622	2.27199	up	8.48808	9.67204	0.705324	0.0828438
Ghi.2078.1.S1_s_at	GA3 (GA REQUIRING 3); ent-kaurene oxidase/ oxygen binding	3.48645	3.44372	4.6468	0.0416965	2.95656	1489	2.26998	up	3.85899	5.04166	0.682597	0.118763
Gra.2810.2.A1_s_at	predicted protein [Populus trichocarpa]	3.96506	4.66514	5.01321	0.0189981	3.80645	656	2.26482	up	4.5478	5.7272	0.533836	0.0549952
GhiAffx.58542.1.S1_s_at	Putative uncharacterized protein n=1 Tax=Ricinus communis RepID=B9RZ66_RICCO	4.43348	4.22879	5.46125	0.0395253	3.01064	1392	2.26047	up	4.70784	5.88446	0.660453	0.148407
Ghi.3055.1.S1_s_at	AGO5 (ARGONAUTE 5); nucleic acid binding	6.09421	6.04694	6.84861	0.0109836	4.48074	409	2.26021	up	6.32992	7.50638	0.449818	0.0668986
Ghi.7629.1.S1_s_at	Histone H4 n=4 Tax=Eukaryota RepID=B6U980_MAIZE	9.28229	9.10475	10.1898	0.0267935	3.41946	926	2.25776	up	9.52563	10.7005	0.582034	0.124093
Ghi.8388.2.S1_at	transaldolase, putative	10.9587	11.1571	12.2687	0.0451078	2.87791	1654	2.25609	up	11.4615	12.6353	0.706082	0.0230889
Ghi.5997.1.A1_at	unknown protein	3.35069	4.38389	3.91741	0.0183006	3.85013	640	2.24726	up	3.88399	5.05216	0.51741	0.0919752
GbaAffx.18.1.S1_x_at	NADH-ubiquinone oxidoreductase-related [Arabidopsis thaliana]	7.68713	6.77848	7.91924	0.0361425	3.10224	1245	2.24567	up	7.46161	8.62876	0.602893	0.2473
Ghi.6296.1.A1_s_at	Heme oxygenase 1 n=1 Tax=Solanum lycopersicum RepID=Q94FW7_SOLLC	6.38954	6.03138	7.38341	0.0449644	2.88108	1646	2.24524	up	6.60144	7.76831	0.700481	0.0377965
Ghi.5410.1.S1_s_at	unknown protein	6.1354	6.27444	7.35692	0.0393695	3.01466	1384	2.24497	up	6.58892	7.75562	0.66873	0.0461213
GhiAffx.7565.1.S1_s_at	PREDICTED: hypothetical protein [Vitis vinifera]	5.04032	4.937	5.80215	0.0134144	4.22586	491	2.24362	up	5.25982	6.42565	0.4725	0.0712199
Ghi.10462.1.S1_at	GASA1 (GAST1 PROTEIN HOMOLOG 1)	5.89082	5.29145	5.97619	0.00687331	5.12268	277	2.24259	up	5.71949	6.88465	0.373138	0.126378
Gra.798.1.S1_s_at	PREDICTED: hypothetical protein [Vitis vinifera]	5.04405	4.83361	6.08471	0.0395997	3.00873	1395	2.24127	up	5.32079	6.48511	0.669888	0.0225692
Gra.1445.1.S1_s_at	Predicted protein n=1 Tax=Populus trichocarpa RepID=B9I113_POPTR	2.56279	2.56735	3.2666	0.00776349	4.94959	301	2.23308	up	2.79891	3.95795	0.405037	0.021193
GraAffx.27291.1.S1_s_at	Predicted protein n=1 Tax=Populus trichocarpa RepID=B9MTX9_POPTR	4.19462	3.78353	5.16321	0.0495123	2.78603	1877	2.23206	up	4.38045	5.53882	0.708362	0.129766
GraAffx.32371.2.A1_at	PREDICTED: hypothetical protein [Vitis vinifera]	2.23701	2.75749	3.57586	0.0416632	2.95737	1488	2.2306	up	2.85679	4.01422	0.674922	0.0632159
GhiAffx.6716.1.S1_at	predicted protein [Populus trichocarpa]	5.55292	5.38757	6.0266	0.00396517	5.96561	167	2.22585	up	5.65569	6.81005	0.33168	0.0481474
Ghi.3999.1.S1_at	Homolog of defender against apoptotic death 1 n=2 Tax=Nicotiana suaveolens x Nicotiana tabacum RepID=Q9AVB1_9SOLA	5.44456	5.23109	6.48806	0.0424354	2.93891	1520	2.22098	up	5.72124	6.87243	0.672613	0.0888748
GhiAffx.16959.2.S1_at	FUNCTIONS IN: molecular_function unknown; INVOLVED IN: biological_process unknown; CONTAINS InterPro DOMAIN/s: Pentatricopeptide repeat (InterPro:IPR002885); BEST Arabidopsis thaliana protein match is: pentatricopeptide (PPR) repeat-containin	3.50667	2.87517	3.93886	0.0204934	3.71895	697	2.21761	up	3.44023	4.58924	0.534948	0.0140948
Ghi.8958.1.A1_s_at	40S ribosomal protein S29 (RPS29C)	9.75831	9.22581	10.579	0.0436815	2.90992	1577	2.21525	up	9.85436	11.0018	0.681672	0.0425542
GhiAffx.5767.1.A1_s_at	Probable non-specific lipid-transfer protein AKCS9 n=1 Tax=Vigna unguiculata RepID=NLTP_VIGUN	6.86957	6.97805	6.97412	8.07e-06	29.3084	2	2.21367	up	6.94058	8.08702	0.0615291	0.0283628
Ghi.10090.1.S1_s_at	unknown protein	6.0181	6.20104	6.98525	0.0188071	3.81821	648	2.20608	up	6.40147	7.54295	0.513782	0.0644744
GhiAffx.4485.1.S1_s_at	zinc finger (CCCH-type) family protein	4.99296	5.03008	5.26255	0.000256	12.2324	21	2.19972	up	5.0952	6.23252	0.146117	0.0677005
GhiAffx.47264.2.S1_s_at	unknown protein	4.20348	4.76903	5.31353	0.0247059	3.50848	844	2.18133	up	4.76201	5.88722	0.555058	0.0218545
GhiAffx.11624.1.S1_s_at	HSP21 (HEAT SHOCK PROTEIN 21)	4.93547	4.75204	5.24752	0.00174711	7.4353	83	2.17986	up	4.97834	6.10258	0.250505	0.0763788
GhiAffx.36018.1.S1_at	UGE2 (UDP-D-glucose/UDP-D-galactose 4-epimerase 2); UDP-glucose 4-epimerase/ protein dimerization	4.12555	3.5449	4.54756	0.0182683	3.8522	637	2.17638	up	4.07267	5.1946	0.503419	0.0322173
Gra.2910.1.S1_s_at	PREDICTED: hypothetical protein [Vitis vinifera]	8.34722	7.78104	9.15877	0.0491939	2.79235	1864	2.16885	up	8.42901	9.54594	0.692499	0.0209485
GhiAffx.15892.1.S1_at	PBB2; endopeptidase/ peptidase/ threonine-type endopeptidase	3.7069	3.58074	4.66841	0.0351616	3.1307	1208	2.16071	up	3.98535	5.09686	0.5949	0.155706
GhiAffx.30835.1.S1_s_at	Peroxidase 1 n=1 Tax=Litchi chinensis RepID=B5U1R3_LITCN	8.17575	8.07124	9.30955	0.0490504	2.79521	1852	2.15646	up	8.51885	9.62752	0.68676	0.0175776
Ghi.886.1.S1_s_at	Putative uncharacterized protein n=1 Tax=Ricinus communis RepID=B9SRC5_RICCO	6.39303	5.40012	6.42868	0.0371654	3.07352	1279	2.15635	up	6.07394	7.18253	0.583825	0.222352
GbaAffx.18.1.S1_at	NADH-ubiquinone oxidoreductase-related [Arabidopsis thaliana]	8.40665	8.08171	8.55717	0.00689359	5.11844	278	2.15612	up	8.34851	9.45695	0.243003	0.285728
Gra.1721.1.A1_x_at	Predicted protein n=2 Tax=Populus trichocarpa RepID=B9H0V4_POPTR	3.66427	3.68819	4.23215	0.00452062	5.75517	184	2.14714	up	3.86154	4.96395	0.321183	0.083177
GhiAffx.1224.1.S1_s_at	ATP-dependent Clp protease proteolytic subunit n=1 Tax=Ricinus communis RepID=B9SCP9_RICCO	2.58255	3.27947	3.89165	0.0476073	2.82456	1784	2.14428	up	3.25122	4.35172	0.655004	0.162403
Ghi.1137.1.S1_at	Aquaporin, MIP family, PIP subfamily n=1 Tax=Populus trichocarpa RepID=B9HQ93_POPTR	8.73698	8.07741	9.29533	0.0361417	3.10226	1244	2.13467	up	8.70324	9.79725	0.609661	0.0373846
GhiAffx.21607.1.A1_at	TOZ (TORMOZEMBRYO DEFECTIVE); nucleotide binding	3.59369	3.72767	4.16157	0.00513251	5.55725	211	2.13163	up	3.82764	4.9196	0.296848	0.166463
GhiAffx.22115.1.S1_x_at	Glutathione S-transferase U1 n=1 Tax=Malva pusilla RepID=Q84VH2_MALPU	3.30131	3.81263	3.96005	0.00673686	5.15163	271	2.13067	up	3.69133	4.78263	0.345718	0.122898
Gra.605.2.A1_x_at	Flavonoid 3'5'-hydroxylase n=2 Tax=Gossypium hirsutum RepID=B5LXY4_GOSHI	6.94007	7.0117	8.03297	0.0378641	3.05442	1314	2.12581	up	7.32825	8.41626	0.611354	0.0830675
GhiAffx.30961.1.S1_s_at	Transcription cofactor, putative n=1 Tax=Ricinus communis RepID=B9RHR9_RICCO	5.68021	5.94047	6.58338	0.0161459	3.99882	578	2.12124	up	6.06802	7.15293	0.464898	0.0684969
Ghi.3292.2.S1_at	chr2:12682309-12684745 REVERSE	7.40284	6.98065	7.94768	0.0183441	3.84735	641	2.12079	up	7.44372	8.52833	0.484807	0.0581578
Ghi.9109.2.S1_s_at	ITN1 (INCREASED TOLERANCE TO NACL); protein binding	4.14461	4.25381	4.84855	0.00925787	4.70735	353	2.11045	up	4.41566	5.49321	0.378852	0.116916
Ghi.1139.1.S1_at	ECT3	4.53662	4.44713	5.07942	0.00649807	5.20405	258	2.11005	up	4.68772	5.765	0.342161	0.107153
Ghi.5318.2.S1_at	3-isopropylmalate dehydratase, putative n=1 Tax=Ricinus communis RepID=B9SXE3_RICCO	6.53768	6.34727	7.42176	0.0314351	3.248	1066	2.10954	up	6.7689	7.84583	0.573348	0.032878
Ghi.442.1.S1_at	Potassium channel SKOR, putative n=1 Tax=Ricinus communis RepID=B9T5D2_RICCO	4.7664	4.79205	5.76424	0.0320516	3.2275	1086	2.10657	up	5.10756	6.18246	0.56884	0.0957739
GhiAffx.7472.1.A1_at	PREDICTED: hypothetical protein n=1 Tax=Vitis vinifera RepID=UPI0001985831	6.15609	5.75285	5.01366	0.0334669	3.18213	1132	2.10369	up	5.64087	6.71379	0.579386	0.0732374
GhiAffx.24031.1.S1_at	Putative uncharacterized protein n=1 Tax=Vitis vinifera RepID=A5BC68_VITVI	4.99848	4.60832	4.90015	0.0022225	6.97434	103	2.09778	up	4.83565	5.90452	0.202924	0.171129
Ghi.530.1.S1_at	transcription factor	6.16033	6.13882	6.89743	0.0136469	4.20445	499	2.08956	up	6.39886	7.46206	0.431907	0.0727572
GhiAffx.59851.1.S1_at	phosphatidylinositol-4-phosphate 5-kinase family protein	5.54616	5.9011	6.77718	0.0443082	2.89571	1608	2.08877	up	6.07481	7.13746	0.633628	0.0502866
Ghi.4213.1.S1_s_at	nucleoporin interacting component family protein	4.23265	4.7151	4.76819	0.00502472	5.58995	202	2.08609	up	4.57198	5.63278	0.295066	0.144819
Ghi.2903.1.A1_at	elongation factor 1-beta / EF-1-beta	5.69734	5.47985	6.6945	0.0484082	2.80815	1825	2.08396	up	5.95723	7.01656	0.64769	0.0861111
Ghi.9676.1.S1_s_at	unknown protein [Arabidopsis thaliana]	3.50803	4.22879	4.42578	0.0206386	3.71086	700	2.07964	up	4.0542	5.11054	0.483142	0.098334
Ghi.310.1.S1_s_at	Os08g0440800 [Oryza sativa (japonica cultivar-group)]	3.64081	3.92331	4.38714	0.010118	4.58853	384	2.07663	up	3.98375	5.038	0.376817	0.127961
Ghi.8680.1.A1_x_at	CBL-interacting serine/threonine-protein kinase, putative n=1 Tax=Ricinus communis RepID=B9T407_RICCO	4.29861	5.48643	4.98893	0.0380553	3.04927	1325	2.0743	up	4.92466	5.97729	0.59651	0.0409481
Ghi.6206.1.S1_at	BPS1 (BYPASS 1)	4.69478	4.2967	5.31607	0.0280311	3.37048	959	2.07389	up	4.76918	5.82152	0.513739	0.168882
Ghi.3626.1.A1_at	lecithin:cholesterol acyltransferase family protein / LACT family protein	5.38736	5.1227	6.18314	0.0306602	3.27446	1041	2.07153	up	5.5644	6.61509	0.551942	0.0651479
Ghi.4543.1.A1_s_at	Putative uncharacterized protein n=1 Tax=Ricinus communis RepID=B9SME8_RICCO	6.41361	6.74803	7.62867	0.0458217	2.86233	1687	2.07065	up	6.93011	7.98019	0.627661	0.0990414
GhiAffx.52955.1.A1_at	Beta-1,3-galactosyltransferase sqv-2, putative n=1 Tax=Ricinus communis RepID=B9SDX5_RICCO	4.46458	5.22764	5.53897	0.0303665	3.28469	1035	2.06919	up	5.07707	6.12613	0.552796	0.0207124
GraAffx.27366.1.S1_at	VuP5CS protein n=1 Tax=Vigna unguiculata RepID=Q9AYM4_VIGUN	7.57394	6.27133	6.93028	0.0496297	2.78371	1885	2.06607	up	6.92518	7.97207	0.651319	0.00899189
Ghi.9584.1.S1_x_at	Fiber quinone-oxidoreductase (Fragment) n=1 Tax=Gossypium barbadense RepID=Q6T7C8_GOSBA	10.4115	10.4708	11.1943	0.0145619	4.12425	531	2.05977	up	10.6922	11.7347	0.435824	0.0416462
GhiAffx.5732.1.S1_at	ATP binding protein, putative n=1 Tax=Ricinus communis RepID=B9RX51_RICCO	5.93006	5.54712	6.47038	0.0189562	3.80901	654	2.05646	up	5.98252	7.02268	0.463864	0.0924515
Gra.2038.1.A1_s_at	PREDICTED: hypothetical protein isoform 2 [Vitis vinifera]	3.14444	2.47558	2.93842	0.00786627	4.93117	303	2.05637	up	2.85281	3.89291	0.342549	0.126989
Ghi.7646.1.S1_s_at	Xaa-pro dipeptidase, putative n=1 Tax=Ricinus communis RepID=B9RKB6_RICCO	6.86191	6.62185	7.64701	0.0299485	3.29946	1021	2.04444	up	7.04359	8.0753	0.536187	0.076351
GhiAffx.25551.2.A1_at	Os07g0613900 [Oryza sativa (japonica cultivar-group)]	6.25132	5.51242	5.51883	0.0143169	4.14512	521	2.03969	up	5.76086	6.78921	0.424767	0.0649266
Ghi.1014.1.S1_s_at	SAM-2 (S-ADENOSYLMETHIONINE SYNTHETASE 2); methionine adenosyltransferase	8.05242	8.36038	9.25955	0.0478728	2.81908	1798	2.03952	up	8.55745	9.58568	0.627231	0.0754051
GraAffx.9403.1.S1_s_at	PREDICTED: hypothetical protein [Vitis vinifera]	5.64829	6.62936	6.79425	0.0475749	2.82523	1782	2.03487	up	6.3573	7.38224	0.619533	0.10493
Ghi.865.1.A1_at	unknown protein	4.79256	5.07245	5.99605	0.0491797	2.79263	1861	2.02603	up	5.28702	6.30567	0.629781	0.0503577
Ghi.4284.1.S1_at	nucleoporin interacting component family protein	3.21619	3.95158	3.96746	0.0189587	3.80886	655	2.02407	up	3.71174	4.729	0.429235	0.172474
GhiAffx.26160.1.S1_s_at	HPT1 (HOMOGENTISATE PHYTYLTRANSFERASE 1); prenyltransferase [Arabidopsis thaliana]	5.36887	5.00948	6.22929	0.0488647	2.79893	1843	2.02184	up	5.53588	6.55155	0.62682	0.0462051
GhiAffx.34352.1.A1_at	protein phosphatase 2C, putative / PP2C, putative	5.89489	6.2463	7.01962	0.0386975	3.03219	1351	2.02082	up	6.38694	7.40188	0.5754	0.0709496
Ghi.5861.1.S1_s_at	Putative uncharacterized protein n=1 Tax=Picea sitchensis RepID=B8LQU4_PICSI	5.07558	5.33928	5.47014	0.00134348	7.96916	66	2.01598	up	5.295	6.30648	0.200972	0.0891032
GraAffx.27863.1.S1_s_at	Putative uncharacterized protein n=1 Tax=Ricinus communis RepID=B9T070_RICCO	5.6255	5.62124	6.62933	0.0402488	2.99224	1428	2.01404	up	5.95869	6.96879	0.580794	0.0673764
Gra.677.1.S1_at	Predicted protein n=1 Tax=Populus trichocarpa RepID=B9IDS2_POPTR	3.41389	3.15584	3.94662	0.0132329	4.2429	484	2.01029	up	3.50545	4.51285	0.403262	0.080636
GhiAffx.15131.1.S1_at	unknown protein	7.12386	7.2859	8.05754	0.0290052	3.33371	988	2.00635	up	7.4891	8.49368	0.498907	0.153319
