# Supplementary material for: Comparative transcriptomic analysis of roots of contrasting Gossypium herbaceum genotypes revealing adaptation to drought
Source: BMC Genomics. 2012 Nov 29;13:680. doi: 10.1186/1471-2164-13-680 (PMC3558330; doi:10.1186/1471-2164-13-680)
Supplement: Additional file 4 — Annotation and fold change (fold change ≥2) of up regulated genes (probe sets) in Vagad under control condition. Description: Excel file containing the list of unique up regulated genes and their annotation of Vagad under control condition. [file 1471-2164-13-680-S4.xls]

## Sheet: Sheet1
Additional file 4:probe sets Up-regulated (FC≥2;P≤0.05)in Vagad under drought stress condition.
Probe Set ID	Annotation	RAHS14_root_drought_1	RAHS14_root_drought_2	RAHS14_root_drought_3	Vagad_root_drought_1	Vagad_root_drought_2	Vagad_root_drought_3	pvalue([tolerant] Vs [sensitive])	statvalue([tolerant] Vs [sensitive])	rank([tolerant] Vs [sensitive])	FCAbsolute([tolerant] Vs [sensitive])	regulation([tolerant] Vs [sensitive])	Average([tolerant])([tolerant] Vs [sensitive])	Average([sensitive])([tolerant] Vs [sensitive])	StdDev([tolerant])([tolerant] Vs [sensitive])	StdDev([sensitive])([tolerant] Vs [sensitive])
GraAffx.8742.1.S1_at	XTR4 (XYLOGLUCAN ENDOTRANSGLYCOSYLASE 4); hydrolase	3.85119	3.67313	3.90646	8.45501	8.84884	6.09892	0.00978865	4.63253	372	15.8968	up	7.80092	3.81026	1.48707	0.121928
Ghi.6528.1.S1_at	Sodium/hydrogen exchanger	2.90063	2.98226	2.83764	6.32516	7.002	6.88644	5.64e-05	17.9706	5	14.2316	up	6.73787	2.90685	0.362054	0.0725094
GhiAffx.12340.1.S1_at	Serine/threonine protein kinase	3.13076	3.05953	3.16778	5.1891	5.02737	7.41261	0.0231761	3.57959	788	6.7599	up	5.87636	3.11936	1.33289	0.055023
GraAffx.33038.1.S1_s_at	UVI4, PYM | UVI4 (UV-B-INSENSITIVE 4)	3.42832	3.29758	3.42313	6.54265	6.91679	4.14675	0.045877	2.86113	1690	5.60115	up	5.86873	3.38301	1.50297	0.0740285
Gra.551.1.A1_s_at	Glycine-rich RNA-binding protein	5.79158	5.58115	5.68821	8.73373	8.90828	6.84851	0.0201257	3.73973	688	5.56556	up	8.16351	5.68698	1.14216	0.105218
Ghi.5484.1.S1_s_at	LTP4 (LIPID TRANSFER PROTEIN 4); lipid binding	5.70249	5.64453	5.50941	8.79149	8.60263	6.77432	0.0195313	3.77433	671	5.41641	up	8.05615	5.61881	1.1141	0.0990772
GhiAffx.22819.1.S1_at	Serine/threonine protein kinase	3.02589	2.98798	3.1151	6.32251	5.21484	4.78033	0.00650779	5.20187	259	5.2643	up	5.43923	3.04299	0.795195	0.0652638
Ghi.9336.2.S1_at	Serine/threonine protein kinase	3.0712	3.10449	3.09711	5.9593	6.50098	3.84061	0.0447479	2.88588	1627	5.07249	up	5.43363	3.09093	1.40593	0.0174821
Gra.1984.1.A1_at	pectate lyase family protein	4.34649	4.40049	4.65778	6.87942	7.43194	5.88581	0.00806574	4.89624	308	4.80367	up	6.73239	4.46825	0.783477	0.16634
Gra.2300.1.A1_at	FLA8 (Arabinogalactan protein 8)	4.47523	4.65154	4.64686	7.1955	7.73136	5.44832	0.0334959	3.18122	1134	4.59645	up	6.79173	4.59121	1.19388	0.100467
GhiAffx.6062.1.S1_at	SAUR family protein [Populus trichocarpa]	3.84814	3.96102	3.87069	6.8241	6.43047	5.01823	0.0161229	4.00054	576	4.58731	up	6.09093	3.89328	0.949605	0.0597325
GhiAffx.24889.1.A1_at	zinc ion binding	6.04602	5.94182	5.99953	8.97682	8.58854	6.99636	0.0225084	3.61241	766	4.56765	up	8.18724	5.99579	1.04944	0.0522016
Ghi.10721.1.S1_at	Non-specific lipid transfer protein	3.94871	4.35251	4.21504	6.35272	6.04694	6.4682	0.000255	12.2557	19	4.33851	up	6.28929	4.17209	0.217675	0.205297
Gra.2809.1.A1_x_at	Lipid transfer protein	3.24456	3.66729	3.49514	5.97792	6.50613	4.26947	0.0367997	3.08368	1264	4.33343	up	5.58451	3.469	1.16908	0.212574
Ghi.8214.1.A1_s_at	zinc ion binding	3.71145	4.01428	3.50795	6.02878	6.68573	4.73215	0.025	3.49541	862	4.20177	up	5.81555	3.74456	0.994092	0.254785
Gra.286.1.S1_s_at	NF-YC1 (NUCLEAR FACTOR Y, SUBUNIT C1); DNA binding / transcription activator	5.98538	5.91218	5.98763	8.56849	8.6349	6.87472	0.0231534	3.58069	787	4.18233	up	8.02604	5.96173	0.997622	0.0429275
GraAffx.10056.1.S1_s_at	unknown protein	3.09017	3.12374	3.0668	6.12401	5.37565	3.79216	0.0434989	2.91411	1567	4.01027	up	5.09727	3.09357	1.19059	0.0286224
Ghi.9195.1.A1_s_at	Serine/threonine protein kinase	3.41285	3.06333	3.26598	6.20429	5.58726	3.93886	0.0432709	2.91937	1554	3.98914	up	5.24347	3.24739	1.17119	0.1755
Gra.1563.1.S1_s_at	Alpha-expansin	5.24734	5.34968	5.05426	7.38786	7.93136	6.31924	0.0143099	4.14572	520	3.98817	up	7.21282	5.21709	0.820193	0.150015
GhiAffx.4043.9.S1_at	unknown protein	4.1477	4.21143	4.00378	6.27871	7.20667	4.80005	0.0484945	2.8064	1833	3.92903	up	6.09514	4.12097	1.21377	0.106371
GraAffx.28476.1.A1_s_at	Hec1 protein	3.0883	3.43822	3.03538	5.6856	5.70662	4.03809	0.0260511	3.45014	896	3.88021	up	5.14343	3.1873	0.957315	0.218911
GraAffx.7134.1.A1_s_at	pectate lyase family protein	3.56424	3.86739	3.98844	5.84836	6.56144	4.84254	0.0194358	3.78	668	3.84796	up	5.75078	3.80669	0.863595	0.218518
Ghi.6473.1.S1_at	PDF6 (PREFOLDIN 6); unfolded protein binding	4.63968	4.35127	4.45425	6.39802	6.33587	6.52987	4.5e-05	19.0262	4	3.83578	up	6.42125	4.48173	0.0990659	0.146153
Ghi.9637.2.S1_s_at	HSC70-1 (HEAT SHOCK COGNATE PROTEIN 70-1)	6.63756	6.92515	6.91742	9.4779	9.21108	7.56021	0.0339448	3.16732	1149	3.79217	up	8.74973	6.82671	1.03876	0.163855
Ghi.61.1.S1_at	glycine-rich protein	3.25222	2.80002	2.94378	5.73528	5.08525	3.94152	0.0237427	3.55262	813	3.7895	up	4.92068	2.99868	0.90813	0.231042
GhiAffx.6585.1.S1_at	unknown protein	4.2742	4.24906	3.8642	7.28131	5.81196	5.0141	0.048031	2.81584	1802	3.74934	up	6.03579	4.12915	1.15006	0.229802
Ghi.6759.1.S1_at	Glycine-rich RNA binding protein	3.61401	3.85322	3.83648	5.75427	6.46556	4.80216	0.0174521	3.90604	621	3.74793	up	5.674	3.7679	0.834602	0.133535
Gra.1190.1.A1_at	unknown protein	3.99235	3.82008	3.82871	6.60305	6.28208	4.46097	0.0468177	2.84105	1748	3.73642	up	5.78203	3.88038	1.15528	0.0970645
Gra.1032.1.S1_s_at	ARA12; serine-type endopeptidase	8.67419	8.81318	8.79066	10.9346	10.7453	10.2731	0.000715	9.39444	41	3.71061	up	10.651	8.75934	0.340693	0.0745958
GhiAffx.52058.1.S1_s_at	hydroxyproline-rich glycoprotein family protein	7.71375	7.76289	7.76653	10.0795	10.488	8.30445	0.0488843	2.79854	1846	3.67128	up	9.62401	7.74772	1.16088	0.0294792
GhiAffx.52370.1.S1_at	hydroxyproline-rich glycoprotein family protein	3.05606	2.89418	3.0916	4.83118	5.0462	4.70633	9.21e-05	15.8734	6	3.59824	up	4.86124	3.01395	0.171921	0.105232
Ghi.4607.1.A1_x_at	E3 ubiquitin ligase	5.01003	4.97487	5.10918	6.78685	7.95383	5.78533	0.0448452	2.88372	1636	3.50799	up	6.84201	5.03136	1.0853	0.0696517
Ghi.5689.2.S1_x_at	Glycine-rich RNA binding protein	4.27951	4.28495	4.17601	6.59173	6.42429	5.14452	0.016945	3.94104	605	3.49839	up	6.05351	4.24682	0.791649	0.061386
Ghi.4850.1.A1_x_at	sodium proton exchanger, putative (NHX6)	2.893	3.08652	3.01396	5.39548	5.39188	3.61801	0.0386275	3.03403	1349	3.49177	up	4.80179	2.99783	1.02518	0.0977632
Ghi.6309.2.A1_at	BURP domain-containing protein	2.64059	2.79912	2.5657	4.64728	5.46078	3.29468	0.0472875	2.8312	1771	3.48006	up	4.46758	2.66847	1.09418	0.11918
Ghi.8236.1.S1_s_at	Serine/threonine protein kinase	7.22763	7.24253	7.42681	9.66741	9.11191	8.46223	0.00732768	5.03113	294	3.43789	up	9.08052	7.29899	0.603203	0.110944
Ghi.6449.1.A1_at	metal tolerance protein [Populus trichocarpa]	3.76799	3.74783	3.85966	5.90411	6.40623	4.39034	0.0430249	2.92507	1544	3.42254	up	5.56689	3.79183	1.0494	0.0596058
Ghi.1304.1.A1_s_at	unknown protein	6.3758	6.42423	5.77058	8.48737	8.16813	7.19468	0.0163788	3.98163	585	3.38665	up	7.95006	6.1902	0.673371	0.364208
Ghi.4725.2.A1_s_at	zinc ion binding	5.42709	5.45485	5.36996	7.26609	7.83045	6.41673	0.0130463	4.2607	478	3.37244	up	7.17109	5.4173	0.711632	0.0432828
GhiAffx.9542.1.A1_at	EXL5 (EXORDIUM LIKE 5)	3.29778	3.81345	3.45052	5.28815	6.17733	4.33345	0.0344625	3.15155	1184	3.35363	up	5.26631	3.52059	0.922137	0.264878
GraAffx.9776.1.A1_at	AT5g54750/MBG8_1 n=4 Tax=core eudicotyledons ReplD	4.0132	3.96816	4.03548	6.53214	6.10436	4.60941	0.0403856	2.98881	1434	3.34736	up	5.74864	4.00561	1.00952	0.0342966
GraAffx.10043.1.S1_at	InterPro DOMAIN/s	3.18013	3.19902	3.13673	5.71055	5.10057	3.92886	0.0291356	3.3289	992	3.34351	up	4.91333	3.17196	0.905481	0.0319381
Gra.2985.2.S1_s_at	Squalene monooxygenase	6.68802	6.81897	6.90712	9.10369	8.96385	7.53026	0.0270426	3.40939	932	3.31245	up	8.5326	6.8047	0.870864	0.110242
Ghi.1848.1.S1_at	Sodium/hydrogen exchanger	5.5461	5.62819	5.80968	7.80281	6.68122	7.62429	0.00870768	4.79061	336	3.26733	up	7.36944	5.66133	0.602662	0.13488
Ghi.1781.1.S1_at	Transcription factor	4.81573	4.4744	4.63877	6.51164	6.21571	6.31611	0.000204	12.9761	15	3.25996	up	6.34782	4.64297	0.15049	0.1707
Ghi.6433.1.A1_at	ATPRB1	3.27015	3.0732	3.03783	4.9218	5.3401	4.14972	0.00924464	4.70928	352	3.1972	up	4.80387	3.12706	0.603888	0.125171
Ghi.1619.1.S1_s_at	LTP4 (LIPID TRANSFER PROTEIN 4)	9.80003	9.81529	9.98174	11.9737	12.1193	10.519	0.0313454	3.25102	1063	3.18579	up	11.5373	9.86569	0.884886	0.100795
GraAffx.30424.1.A1_at	f-box family protein [Populus trichocarpa]	2.46768	2.35328	2.58594	4.78707	4.64444	2.97703	0.0463774	2.85039	1722	3.176	up	4.13618	2.46897	1.00639	0.116335
Ghi.10225.1.A1_s_at	unknown protein	5.26894	5.22266	5.42645	7.19656	7.7231	5.99224	0.0320902	3.22623	1087	3.1703	up	6.97064	5.30602	0.88727	0.106832
Ghi.834.1.A1_at	HSC70-1 (HEAT SHOCK COGNATE PROTEIN 70-1)	3.51659	3.70526	3.60665	5.02557	5.95563	4.8131	0.00957404	4.66217	365	3.14981	up	5.26477	3.6095	0.607667	0.0943701
Ghi.5287.1.S1_s_at	Sodium/hydrogen exchanger	6.40212	6.50459	6.50008	8.75712	8.4981	7.07785	0.0348637	3.13952	1196	3.12117	up	8.11102	6.46893	0.904076	0.0579027
Ghi.5188.1.A1_s_at	zinc ion binding	5.05912	5.18077	5.11439	7.44555	6.67025	6.10009	0.0143828	4.13946	524	3.07489	up	6.73863	5.11809	0.67533	0.0609049
Gra.377.1.S1_s_at	Xyloglucan endotransglycosylase	4.65364	4.60502	4.49616	7.02889	6.04694	5.47444	0.0248206	3.50336	851	3.02825	up	6.18342	4.58494	0.786161	0.0806376
GhiAffx.60651.1.S1_at	Ubiquitin carboxyl-terminal hydrolase	4.78022	4.76754	4.73547	6.99422	6.79118	5.26445	0.0436927	2.90967	1578	3.00814	up	6.34995	4.76108	0.945533	0.0230638
GhiAffx.6654.1.S1_s_at	glycine-rich protein	4.95557	4.86146	4.72596	6.51485	7.246	5.54648	0.0329832	3.19738	1113	3.00655	up	6.43577	4.84766	0.852517	0.115426
GraAffx.31359.1.A1_at	potassium transporter family protein	2.66365	2.51807	2.83731	4.93548	4.69298	3.14724	0.0491405	2.79341	1859	3.00124	up	4.25857	2.67301	0.970043	0.159828
Ghi.7828.1.S1_s_at	UDP-glucose 4-epimerase/ binding / catalytic/ coenzyme binding	2.16931	2.25808	2.05207	4.21652	4.34643	2.64094	0.046106	2.8562	1701	2.97896	up	3.73463	2.15982	0.949386	0.103332
Gra.2300.1.S1_at	FLA8 (Arabinogalactan protein 8) [Arabidopsis thaliana]	3.24122	3.19104	3.55156	5.56777	5.28147	3.85803	0.0435661	2.91257	1571	2.97829	up	4.90242	3.32794	0.915727	0.19528
GhiAffx.29070.1.S1_s_at	F1L3.17 n=5 Tax=Arabidopsis thaliana RepID=Q9LNQ8_ARATH	6.5565	6.53771	6.52411	8.99137	8.25742	7.07395	0.0484603	2.80709	1831	2.96522	up	8.10758	6.53944	0.967448	0.0162635
Gra.2747.1.A1_at	Pyridoxal biosynthesis protein PDX1.3	4.49542	4.41386	4.61487	6.99639	6.13824	5.08106	0.0484265	2.80778	1829	2.95641	up	6.0719	4.50805	0.959387	0.101102
Gra.562.1.A1_s_at	Glycine-rich RNA-binding protein	5.42599	5.67521	5.82203	7.88982	6.86494	6.85535	0.0125106	4.31359	460	2.95322	up	7.20337	5.64108	0.594504	0.200217
GraAffx.25758.1.S1_at	Aromatic and neutral amino acid transporter	4.2058	4.24676	4.39919	5.83591	6.74803	4.95019	0.0404129	2.98812	1436	2.95017	up	5.84471	4.28391	0.898952	0.101906
Gra.1335.1.A1_s_at	Transferase, transferring glycosyl groups	3.89509	4.30841	4.64762	6.59716	5.85759	5.03648	0.0365641	3.09029	1259	2.9215	up	5.83041	4.2837	0.780695	0.376873
Ghi.6749.1.S1_s_at	unknown protein	3.88182	3.85578	3.82108	5.24492	6.34513	4.5808	0.040478	2.9865	1438	2.90269	up	5.39028	3.85289	0.891104	0.0304729
GhiAffx.13955.1.A1_at	Serine/threonine protein kinase	4.56555	4.85083	4.58667	7.07186	5.83091	5.69771	0.0265876	3.42786	915	2.89282	up	6.20016	4.66768	0.757845	0.158963
GraAffx.27297.1.S1_x_at	Aquaporin, MIP family, PIP subfamily	2.52263	2.47098	2.47822	4.54291	4.43	3.08149	0.0313188	3.25192	1062	2.88291	up	4.01814	2.49061	0.813117	0.0279669
Ghi.6405.1.S1_at	CCR2 (COLD, CIRCADIAN RHYTHM, AND RNA BINDING 2); RNA binding / double-stranded DNA binding	3.81563	3.93126	3.78459	5.66529	5.68215	4.76425	0.00758762	4.9818	297	2.88133	up	5.37056	3.84383	0.52515	0.0772968
GraAffx.19884.1.A1_a_at	SGT1B; protein binding	2.43451	2.48334	2.33456	4.64827	4.25717	2.90991	0.0450669	2.87881	1651	2.86986	up	3.93845	2.41747	0.911957	0.07584
Gra.1064.4.A1_at	(S)-2-hydroxy-acid oxidase, peroxisomal, putative / glycolate oxidase	5.31742	5.41961	5.40128	7.35054	7.37144	5.93651	0.0339877	3.16601	1153	2.84164	up	6.88616	5.37944	0.822492	0.0544841
Gra.415.1.A1_s_at	HpcH/HpaI aldolase family protein [Arabidopsis thaliana]	2.99632	2.89103	2.75408	4.13	5.40661	3.62468	0.0479754	2.81698	1800	2.84144	up	4.3871	2.88048	0.918366	0.121466
Ghi.5505.1.A1_at	light-harvesting complex II protein Lhcb1 [Populus trichocarpa]	2.88859	2.87747	2.82462	4.5297	4.78996	3.73542	0.00942689	4.68297	358	2.80526	up	4.3517	2.86356	0.549342	0.0341774
GraAffx.18588.1.A1_at	Multidrug resistance-associated protein	2.85803	3.06765	3.05753	4.85032	5.09405	3.48824	0.04234	2.94117	1517	2.79555	up	4.47754	2.9944	0.865379	0.118209
Ghi.6762.1.S1_x_at	hydrolase, hydrolyzing O-glycosyl compounds	7.78671	8.0386	7.67718	9.97721	9.36761	8.60507	0.022633	3.6062	770	2.79427	up	9.31663	7.83416	0.687488	0.185321
Gra.1954.1.A1_at	TAF8 (TBP-ASSOCIATED FACTOR 8)	3.12129	3.14444	3.39148	4.72629	5.5715	3.8013	0.0461203	2.85589	1702	2.7907	up	4.6997	3.21907	0.885399	0.149758
GhiAffx.56319.1.S1_at	Endo-1,4-beta-glucanase	5.71194	5.77449	5.80928	6.86128	7.2272	7.63219	0.00277489	6.57154	121	2.77981	up	7.24022	5.76524	0.385618	0.0493245
Ghi.7660.1.S1_s_at	Pectinesterase	4.38991	4.52886	4.59605	5.68647	6.93624	5.30817	0.0411485	2.9699	1465	2.7741	up	5.97696	4.50494	0.852023	0.105132
Ghi.7074.1.S1_x_at	AP2 domain-containing transcription factor	5.89698	5.97933	5.86084	7.73457	7.85878	6.54814	0.024845	3.50227	852	2.7666	up	7.3805	5.91238	0.723512	0.0607252
Gra.2380.1.A1_s_at	pectate lyase family protein	3.34121	3.29673	3.20207	4.54195	5.3986	4.29993	0.0119863	4.36806	443	2.76413	up	4.74683	3.28	0.577278	0.0710656
GraAffx.23376.1.A1_at	leucine-rich repeat family protein	3.03127	2.8112	2.97172	5.23927	4.46506	3.5024	0.0445675	2.8899	1619	2.75907	up	4.40224	2.93806	0.870138	0.113833
GraAffx.3779.1.S1_s_at	unknown protein	4.38926	4.40421	4.57655	6.67842	4.99119	6.07867	0.0426501	2.93384	1529	2.74998	up	5.91609	4.45667	0.855287	0.104089
Ghi.5718.1.A1_s_at	unknown protein	7.9383	7.92948	8.11482	9.81898	9.99337	8.52796	0.0356449	3.11656	1225	2.73695	up	9.44677	7.9942	0.800477	0.104553
GhiAffx.40297.1.A1_at	ADP-ribose diphosphatase/ NAD or NADH binding / hydrolase	6.54578	6.70422	6.44449	7.91583	8.33396	7.78958	0.00132389	8.00001	65	2.72886	up	8.01313	6.56483	0.284933	0.130906
GraAffx.12541.1.S1_s_at	5'-AMP-activated protein kinase	3.56915	3.70797	3.80514	4.97277	6.05551	4.34947	0.0465814	2.84605	1737	2.69788	up	5.12592	3.69409	0.863273	0.118605
Ghi.9382.2.S1_s_at	HSC70-1 (HEAT SHOCK COGNATE PROTEIN 70-1)	4.88048	5.17633	5.22329	7.19137	6.82523	5.55679	0.047628	2.82413	1786	2.69652	up	6.52446	5.09337	0.857795	0.185854
Ghi.3477.5.A1_at	glycine-rich protein	2.41115	2.36287	2.28173	3.72237	4.68213	2.93809	0.0475592	2.82555	1781	2.6925	up	3.78086	2.35192	0.873491	0.0654009
GhiAffx.8384.3.S1_a_at	EXL5 (EXORDIUM LIKE 5)	7.90058	7.93831	7.9404	10.0229	8.6486	9.3846	0.0229921	3.58852	781	2.68625	up	9.35202	7.92643	0.687717	0.0224105
Gra.1853.1.S1_x_at	Malic enzyme	3.88008	3.55925	3.57598	5.50082	5.67313	4.11044	0.0480821	2.81479	1807	2.68148	up	5.0948	3.67177	0.85682	0.180592
GhiAffx.46058.1.S1_s_at	histone H4	9.15802	9.1639	9.24331	11.2962	10.7149	9.80918	0.0307421	3.27162	1046	2.67281	up	10.6068	9.18841	0.74939	0.0476335
Ghi.9410.2.A1_at	Serine/threonine protein kinase	2.14912	2.00698	2.12302	4.31074	3.64882	2.57221	0.0494236	2.78779	1874	2.67131	up	3.51059	2.09304	0.877467	0.0756643
GhiAffx.13093.1.S1_at	nucleocytoplasmic transporter	3.65121	3.55546	3.27205	5.41285	5.39337	3.91682	0.0496675	2.78297	1888	2.66618	up	4.90768	3.49291	0.858163	0.197165
Ghi.1547.1.A1_at	unknown protein	3.62715	3.33782	3.32423	5.2632	5.22472	4.01192	0.0293325	3.32168	1000	2.64551	up	4.83328	3.42974	0.711579	0.171103
Ghi.4140.1.S1_s_at	glycine-rich protein	9.31171	9.27848	9.25917	11.1195	10.6275	10.3078	0.0040627	5.92613	168	2.64234	up	10.6849	9.28312	0.408852	0.0265728
GhiAffx.41710.1.A1_at	protease inhibitor/seed storage/lipid transfer protein (LTP) family protein	4.04056	3.9674	3.93954	6.01069	5.53252	4.60242	0.0278969	3.37567	955	2.63787	up	5.38188	3.9825	0.716118	0.0521751
Ghi.3025.3.S1_s_at	LHB1B1; chlorophyll binding	3.70853	3.61571	3.39898	4.86433	5.76982	4.27341	0.0349688	3.1364	1200	2.62948	up	4.96918	3.57441	0.753696	0.158857
Gra.2889.1.S1_at	Stromal antigen	3.49984	3.461	3.44565	4.94716	5.50151	4.13345	0.0248829	3.50059	854	2.6242	up	4.86071	3.46883	0.688117	0.0279326
Ghi.7778.1.S1_s_at	UDP-glucose 4-epimerase/ binding / catalytic/ coenzyme binding	8.98648	8.9887	9.0198	10.6657	10.7396	9.76425	0.0113713	4.43575	423	2.62353	up	10.3898	8.99833	0.54303	0.0186297
Ghi.3773.1.A1_at	Dehydration responsive element-binding protein	4.09428	4.05424	4.20116	5.06817	5.68652	5.75088	0.00336162	6.23976	138	2.61226	up	5.50185	4.11656	0.376959	0.0759514
Gra.1219.2.A1_s_at	Actin-11	2.61939	2.55939	2.59092	4.68423	3.87045	3.35185	0.0237424	3.55263	812	2.60077	up	3.96884	2.5899	0.671618	0.0300122
GhiAffx.13857.1.A1_at	Serine/threonine protein kinase	7.38472	7.65364	7.62896	9.08425	8.24748	9.44318	0.0198347	3.75652	680	2.58326	up	8.92497	7.55577	0.613557	0.148647
Ghi.109.1.A1_at	LHB1B1; chlorophyll binding | chr2:14524818-14525618 FORWARD	2.54083	2.94481	2.48412	4.17278	4.6776	3.19035	0.0419981	2.94931	1501	2.56151	up	4.01358	2.65658	0.756297	0.251213
Ghi.5297.1.A1_s_at	PORA; oxidoreductase/ protochlorophyllide reductase | chr5:21991183-21992238 REVERSE	8.34906	8.33014	8.34125	10.3158	9.74446	9.0285	0.0219405	3.64125	743	2.55991	up	9.69624	8.34015	0.64499	0.00950951
Ghi.6496.1.S1_a_at	unknown protein | chr4:14579859-14581481 FORWARD	10.1036	10.2242	10.1468	11.8335	11.713	10.99	0.00700822	5.09474	284	2.55619	up	11.5122	10.1582	0.456243	0.061098
Ghi.1209.1.S1_at	unknown protein | chr4:14579859-14581481 FORWARD	6.7989	6.99047	6.87263	8.71254	8.35385	7.61315	0.0151338	4.07715	544	2.53008	up	8.22651	6.88733	0.560644	0.0966298
Ghi.9031.1.S1_s_at	Serine/threonine protein kinase, putative n=1 Tax=Ricinus communis RepID=B9SSV3_RICCO	5.98997	5.79658	5.69689	7.42877	7.46868	6.58704	0.0112925	4.44474	419	2.52045	up	7.1615	5.82781	0.497896	0.149014
Gra.1035.1.A1_s_at	AILP1 | chr5:6423398-6425785 FORWARD	3.28917	3.08457	2.90337	4.81149	4.70529	3.76073	0.0193098	3.78754	666	2.52007	up	4.42584	3.09237	0.578443	0.193016
GhiAffx.26202.1.S1_at	Profilin n=1 Tax=Zea mays RepID=B6TJ90_MAIZE	8.59661	8.50972	8.54996	10.5804	9.36109	9.70025	0.0218198	3.64749	736	2.51139	up	9.88058	8.5521	0.629345	0.0434835
Gra.2812.1.S1_s_at	XTH9 (XYLOGLUCAN ENDOTRANSGLUCOSYLASE/HYDROLASE 9); hydrolase, acting on glycosyl bonds / xyloglucan:xyloglucosyl transferase | chr4:1416107-1417197 FORWARD	3.03605	3.0808	2.93211	4.52479	4.86113	3.63965	0.0225067	3.61249	765	2.50626	up	4.34186	3.01632	0.630949	0.0762848
Ghi.4983.1.A1_at	metal tolerance protein [Populus trichocarpa]	4.94075	4.72957	4.69242	6.49278	6.5099	5.32471	0.0297763	3.30562	1016	2.49935	up	6.10913	4.78758	0.679379	0.133943
GhiAffx.29447.1.S1_at	F1L3.17 n=5 Tax=Arabidopsis thaliana RepID=Q9LNQ8_ARATH	2.43451	2.33454	2.64469	4.12555	4.25487	2.9801	0.0339228	3.168	1146	2.48905	up	3.78684	2.47124	0.701644	0.158308
GhiAffx.3083.63.A1_at	unknown protein | chr4:12527861-12528423 FORWARD	5.5992	5.1822	5.16216	6.46631	7.16416	6.25474	0.0132071	4.24534	483	2.48609	up	6.6284	5.31452	0.475886	0.24674
Ghi.1857.1.S1_at	Transcription factor, putative n=1 Tax=Ricinus communis RepID=B9RKM4_RICCO	2.93146	3.07132	2.93879	4.04324	5.09546	3.72716	0.0347238	3.1437	1188	2.47614	up	4.28862	2.98052	0.716395	0.078717
Ghi.9730.2.S1_s_at	Serine/threonine protein kinase, putative n=1 Tax=Ricinus communis RepID=B9SSV3_RICCO	5.57561	5.56864	5.43455	7.14678	6.4681	6.87731	0.00299166	6.43969	129	2.46992	up	6.83073	5.52627	0.341728	0.0795059
Ghi.6622.1.A1_s_at	unknown protein | chr4:14579859-14581481 FORWARD	2.48569	2.51034	2.42851	3.88627	4.46811	2.9809	0.039628	3.00801	1398	2.46841	up	3.77843	2.47485	0.749444	0.0419806
Ghi.6619.1.S1_at	unknown protein | chr4:14579859-14581481 FORWARD	2.44202	2.58577	2.58437	4.61492	3.76194	3.11578	0.0414858	2.96166	1482	2.45121	up	3.83088	2.53739	0.751944	0.0825938
Gra.2265.1.A1_at	EXGT-A4 (ENDOXYLOGLUCAN TRANSFERASE A4); hydrolase, acting on glycosyl bonds / hydrolase, hydrolyzing O-glycosyl compounds / xyloglucan:xyloglucosyl transferase | chr5:4475089-4476217 REVERSE	4.61736	4.37749	4.35527	6.61128	5.28986	5.32329	0.0434588	2.91503	1565	2.44772	up	5.74148	4.45004	0.753457	0.145334
Ghi.9251.1.S1_s_at	Serine/threonine protein kinase, putative n=1 Tax=Ricinus communis RepID=B9SSV3_RICCO	8.35218	8.45129	8.35921	10.4176	9.76607	8.8499	0.0473116	2.8307	1772	2.44579	up	9.67786	8.38756	0.787571	0.0553052
Gra.2823.1.S1_s_at	trans-cinnamate 4-monooxygenase [Populus trichocarpa]	3.30768	3.27935	3.20497	5.28787	4.62454	3.74873	0.044709	2.88674	1624	2.4448	up	4.55371	3.264	0.772011	0.0530476
Gra.2800.1.A1_s_at	At1g14290/F14L17_4 n=2 Tax=Arabidopsis thaliana RepID=Q9AST3_ARATH	5.08683	5.01543	5.17812	6.78652	6.83059	5.52774	0.0400325	2.9977	1421	2.44216	up	6.38162	5.09346	0.739806	0.0815469
Ghi.7707.2.A1_s_at	Serine/threonine protein kinase, putative n=1 Tax=Ricinus communis RepID=B9SSV3_RICCO	4.52604	4.48503	4.40707	5.61531	5.70689	5.94458	0.000249	12.3187	18	2.43324	up	5.75559	4.47271	0.169953	0.0604322
Gra.1957.1.S1_at	PS60 protein n=2 Tax=Solanaceae RepID=Q40473_TOBAC	4.04316	3.63974	3.65075	5.66529	5.24594	4.26578	0.0422829	2.94252	1514	2.43028	up	5.059	3.77788	0.718237	0.229801
GhiAffx.1416.1.S1_at	Serine/threonine protein kinase, putative n=1 Tax=Ricinus communis RepID=B9SSV3_RICCO	5.97063	6.19991	6.09824	8.03342	7.45072	6.61766	0.0372821	3.0703	1283	2.42447	up	7.36726	6.08959	0.711558	0.114888
Gra.785.1.A1_at	DAG protein, chloroplast, putative n=1 Tax=Ricinus communis RepID=B9SE52_RICCO	2.68416	3.05953	2.98067	4.45796	4.75123	3.33444	0.0463753	2.85044	1721	2.41679	up	4.18121	2.90812	0.747839	0.197922
Ghi.9242.2.A1_x_at	Serine/threonine protein kinase, putative n=1 Tax=Ricinus communis RepID=B9SSV3_RICCO	2.55597	2.85133	2.74216	4.23341	4.57676	3.14768	0.044557	2.89013	1617	2.41072	up	3.98595	2.71649	0.745985	0.149344
Ghi.10667.1.A1_s_at	unknown protein | chr1:3269939-3271732 REVERSE	2.85909	2.77014	2.7068	4.4173	4.42361	3.29769	0.0282158	3.3634	961	2.40748	up	4.0462	2.77868	0.648238	0.0765038
Ghi.1734.1.S1_at	PORA; oxidoreductase/ protochlorophyllide reductase | chr5:21991183-21992238 REVERSE	6.31216	6.134	6.10408	7.52216	8.16397	6.65515	0.0459668	2.8592	1693	2.40108	up	7.44709	6.18341	0.757205	0.112496
GhiAffx.44622.1.A1_s_at	PLP4 (PATATIN-LIKE PROTEIN 4); nutrient reservoir | chr4:17457261-17459642 REVERSE	3.89316	3.91698	4.11221	5.84653	5.29309	4.56478	0.0288682	3.33879	980	2.39609	up	5.2348	3.97412	0.64286	0.120187
Ghi.8128.1.S1_x_at	unknown protein | chr4:14579859-14581481 FORWARD	4.89039	4.94078	4.97995	6.39661	6.05783	6.13493	0.000285	11.9094	24	2.39399	up	6.19646	4.93704	0.177576	0.0448974
Ghi.3778.1.S1_at	histone H4 | chr5:24146352-24146663 REVERSE	3.22291	3.13082	3.07145	4.29149	5.19573	3.70766	0.0446567	2.88791	1621	2.38926	up	4.39829	3.14173	0.749764	0.0763176
Gra.152.1.A1_s_at	aspartyl protease family protein | chr1:24647221-24648513 FORWARD	2.63106	2.6649	2.6944	4.51558	4.19305	3.04626	0.0482119	2.81214	1814	2.38641	up	3.91829	2.66345	0.772231	0.0316939
Gra.2275.1.S1_s_at	F-box family protein (FBW2) | chr4:5758993-5760108 FORWARD	3.28266	3.14377	3.02774	4.5593	4.89109	3.7531	0.0224805	3.61381	763	2.37804	up	4.40116	3.15139	0.585243	0.127632
GhiAffx.43850.1.S1_s_at	Fiber protein Fb15 n=1 Tax=Gossypium barbadense RepID=Q7X9S5_GOSBA	8.67919	8.75057	8.68014	10.4524	10.1591	9.24737	0.026364	3.43708	911	2.37785	up	9.95295	8.7033	0.628408	0.0409396
GhiAffx.21206.1.S1_s_at	Serine/threonine protein kinase, putative n=1 Tax=Ricinus communis RepID=B9SSV3_RICCO	6.59043	6.69842	6.66604	8.04279	8.53697	7.1218	0.0398298	3.00285	1410	2.3766	up	7.90052	6.65163	0.718231	0.0554188
Ghi.781.1.S1_at	zinc ion binding | chr3:9489836-9490954 FORWARD	2.62487	2.66881	2.60315	4.12555	4.22879	3.2618	0.0156568	4.03591	564	2.36161	up	3.87204	2.63228	0.531006	0.033455
GhiAffx.45244.1.S1_x_at	phosphate-responsive 1 family protein [Arabidopsis thaliana]	8.14999	8.14239	8.12391	9.86795	8.89941	9.36647	0.0114269	4.42945	426	2.36064	up	9.37794	8.13876	0.484372	0.0134113
Gra.2585.1.A1_at	IAA9 (INDOLE-3-ACETIC ACID INDUCIBLE 9); transcription factor | chr5:26254463-26256134 FORWARD	3.81616	3.84779	3.82444	5.22628	5.65263	4.32166	0.0344316	3.15249	1183	2.35772	up	5.06686	3.82946	0.679655	0.0164042
Ghi.7777.2.S1_at	Serine/threonine protein kinase, putative n=1 Tax=Ricinus communis RepID=B9SSV3_RICCO	5.0311	4.68573	4.57487	6.27523	6.09923	5.62743	0.00645661	5.21339	256	2.35664	up	6.00063	4.7639	0.334969	0.237946
Ghi.7295.1.S1_s_at	metal tolerance protein [Populus trichocarpa]	3.10867	3.10642	2.83306	4.80473	4.52415	3.41974	0.0463086	2.85186	1717	2.35135	up	4.24954	3.01605	0.732194	0.158477
GraAffx.34168.1.S1_s_at	THH1 (TOM THREE HOMOLOG 1); virion binding | chr1:4971420-4973597 REVERSE	5.71838	5.52509	5.77343	7.26669	6.74803	6.69996	0.00329282	6.27483	137	2.34989	up	6.90489	5.6723	0.314243	0.130424
GhiAffx.21773.2.A1_x_at	Serine/threonine protein kinase, putative n=1 Tax=Ricinus communis RepID=B9SSV3_RICCO	2.4544	2.2474	2.3248	3.70568	4.24667	2.76478	0.0481127	2.81416	1809	2.34596	up	3.57238	2.3422	0.749886	0.104591
GhiAffx.64269.1.S1_at	unknown protein | chr4:517795-521972 REVERSE	2.36957	2.41519	2.47048	3.9234	4.22879	2.79181	0.0484666	2.80696	1832	2.345	up	3.648	2.41841	0.757039	0.0505316
Ghi.140.1.A1_s_at	unknown protein | chr4:14579859-14581481 FORWARD	3.2563	3.38332	3.1408	5.08492	4.6292	3.74081	0.0378124	3.05582	1310	2.33729	up	4.48498	3.26014	0.683562	0.121306
GhiAffx.49825.1.A1_at	AP2/ERF domain-containing transcription factor n=1 Tax=Populus trichocarpa RepID=A9PL88_POPTR	2.62241	2.50168	2.37974	4.2969	3.57773	3.30207	0.0158914	4.01795	568	2.3364	up	3.72557	2.50128	0.513626	0.121335
GhiAffx.60440.1.S1_s_at	RALFL23 (ralf-like 23); signal transducer | chr3:5644748-5645164 FORWARD	8.89537	9.00418	8.97611	10.5267	10.369	9.65205	0.0107011	4.51475	399	2.33602	up	10.1826	8.95855	0.46619	0.0564895
GraAffx.10962.1.A1_at	ATATH6; ATPase, coupled to transmembrane movement of substances / transporter | chr3:17624500-17628972 FORWARD	3.32045	3.28324	3.39975	4.83116	5.09141	3.7516	0.0410338	2.97271	1460	2.33525	up	4.55806	3.33448	0.710429	0.0595056
GraAffx.7712.1.S1_a_at	auxin-induced-related / indole-3-acetic acid induced-related | chr1:5942391-5944330 FORWARD	2.9783	2.95791	3.00772	4.85351	4.38395	3.3718	0.0491564	2.7931	1860	2.33234	up	4.20309	2.98131	0.757232	0.0250372
Ghi.7968.1.A1_x_at	CCR2 (COLD, CIRCADIAN RHYTHM, AND RNA BINDING 2); RNA binding / double-stranded DNA binding / single-stranded DNA binding | chr2:9265477-9266316 REVERSE	1.8629	2.1327	1.96068	3.84464	3.33539	2.43966	0.0432345	2.92021	1553	2.33131	up	3.20657	1.98543	0.711295	0.136591
GraAffx.8117.1.A1_s_at	transferase, transferring hexosyl groups | chr1:4007909-4010327 REVERSE	2.62241	2.75002	2.80922	4.33686	4.41407	3.09302	0.047418	2.82848	1776	2.33071	up	3.94798	2.72722	0.741428	0.0954666
Ghi.6853.1.S1_at	unknown protein | chr4:14579859-14581481 FORWARD	3.66544	3.60351	3.78511	4.93547	5.33061	4.42955	0.0103337	4.56066	394	2.31958	up	4.89855	3.68468	0.451663	0.0923206
Ghi.100.1.S1_at	Ethylene response factor 2 n=1 Tax=Gossypium barbadense RepID=Q672K8_GOSBA	2.2333	2.33427	2.38214	3.44973	4.27559	2.86008	0.0425828	2.93543	1526	2.31642	up	3.52847	2.31657	0.711034	0.0759844
Ghi.3574.1.S1_s_at	PORA; oxidoreductase/ protochlorophyllide reductase | chr5:21991183-21992238 REVERSE	2.97464	2.94224	3.01098	4.93548	3.54006	4.08324	0.04087	2.97675	1453	2.31387	up	4.18626	2.97595	0.703387	0.0343905
Ghi.4848.1.A1_at	PORA; oxidoreductase/ protochlorophyllide reductase | chr5:21991183-21992238 REVERSE	2.91006	2.8142	2.91697	4.66653	4.25319	3.33674	0.0378038	3.05606	1309	2.3055	up	4.08549	2.88041	0.680571	0.0574417
GhiAffx.13357.1.S1_at	Serine/threonine protein kinase, putative n=1 Tax=Ricinus communis RepID=B9SSV3_RICCO	4.12432	4.31035	3.94414	5.79598	5.4967	4.69998	0.0247941	3.50454	847	2.30477	up	5.33089	4.12627	0.566502	0.183112
Gra.865.2.S1_at	AtGolS1 (Arabidopsis thaliana galactinol synthase 1); transferase, transferring glycosyl groups / transferase, transferring hexosyl groups | chr2:19369049-19370372 REVERSE	3.21675	3.11138	3.28394	4.48892	4.98142	3.74315	0.0298438	3.3032	1017	2.29815	up	4.4045	3.20403	0.623437	0.0869795
Ghi.6529.1.S1_at	ATEBP (ETHYLENE-RESPONSIVE ELEMENT BINDING PROTEIN); DNA binding / protein binding / transcription activator/ transcription factor | chr3:5705784-5706768 FORWARD	4.82405	4.75082	4.93217	6.61687	5.9497	5.49186	0.0232086	3.57803	791	2.27173	up	6.01947	4.83568	0.565741	0.0912363
Ghi.7133.1.S1_s_at	DUR (DEFECTIVE UGE IN ROOT); UDP-glucose 4-epimerase/ binding / catalytic/ coenzyme binding | chr5:17921515-17923643 FORWARD	5.77294	6.04924	5.79129	7.54931	6.78313	6.82216	0.0111563	4.46047	414	2.26636	up	7.05153	5.87116	0.431528	0.154502
Ghi.4824.1.A1_s_at	unknown protein | chr4:14579859-14581481 FORWARD	3.76799	4.00777	4.0792	5.45631	5.54818	4.39054	0.0369685	3.07897	1274	2.26581	up	5.13168	3.95165	0.643486	0.163018
Ghi.1484.1.S1_at	unknown protein | chr4:14579859-14581481 FORWARD	4.24406	4.12267	4.28108	5.24175	5.62311	5.30589	0.000766	9.22968	45	2.25685	up	5.39025	4.21594	0.204198	0.0828674
GhiAffx.25509.1.A1_at	PKS1 (PHYTOCHROME KINASE SUBSTRATE 1); protein binding | chr2:855149-856468 REVERSE	2.77716	2.99608	2.54806	4.31121	4.02092	3.50493	0.0120822	4.35788	445	2.25311	up	3.94569	2.77377	0.408367	0.224029
GhiAffx.23244.1.A1_x_at	Serine/threonine protein kinase, putative n=1 Tax=Ricinus communis RepID=B9SSV3_RICCO	4.301	4.2953	4.24637	5.36859	5.19573	5.79098	0.00274413	6.59127	118	2.25149	up	5.45177	4.28089	0.306214	0.0300309
Gra.2870.1.A1_at	Proteasome subunit beta type-6 n=2 Tax=Arabidopsis thaliana RepID=PSB6_ARATH	4.43234	4.31984	4.58933	6.09759	5.19573	5.55664	0.0128838	4.27647	475	2.24931	up	5.61665	4.44717	0.453912	0.135356
GhiAffx.50753.1.S1_s_at	Amino acid transporter n=1 Tax=Populus trichocarpa RepID=B9HLH9_POPTR	2.94248	3.03838	2.98241	4.65686	4.18731	3.61944	0.017938	3.87363	634	2.24511	up	4.15454	2.98775	0.519486	0.0481738
GhiAffx.41495.1.S1_at	lysine/histidine transporter [Populus trichocarpa]	2.33195	2.3997	2.55679	3.92565	3.7769	3.07505	0.0126651	4.29805	468	2.23932	up	3.59253	2.42948	0.454281	0.11534
Ghi.785.1.A1_at	DUR (DEFECTIVE UGE IN ROOT); UDP-glucose 4-epimerase/ binding / catalytic/ coenzyme binding | chr5:17921515-17923643 FORWARD	3.85036	3.62243	3.63766	5.06458	5.3771	4.15279	0.0362038	3.10049	1248	2.23665	up	4.86482	3.70348	0.636132	0.127425
Ghi.9303.1.A1_at	HSC70-1 (HEAT SHOCK COGNATE PROTEIN 70-1); ATP binding | chr5:554055-556334 REVERSE	5.00196	5.3049	5.11186	6.59755	6.4394	5.86467	0.00836989	4.84497	324	2.23607	up	6.30054	5.13957	0.385667	0.153359
Gra.751.1.S1_x_at	RNA binding protein, putative n=1 Tax=Ricinus communis RepID=B9SKE9_RICCO	3.171	3.22388	3.33991	4.73552	4.81046	3.66748	0.0357686	3.11298	1230	2.23389	up	4.40449	3.24493	0.639363	0.0863989
Gra.372.1.S1_at	Ubiquitin carrier protein n=9 Tax=core eudicotyledons RepID=A9PAZ9_POPTR	4.68674	4.84931	4.78523	5.99059	6.28418	5.51475	0.00725228	5.04583	292	2.22851	up	5.92984	4.77376	0.3883	0.0818876
Ghi.8863.1.A1_at	CCR2 (COLD, CIRCADIAN RHYTHM, AND RNA BINDING 2); RNA binding / double-stranded DNA binding / single-stranded DNA binding | chr2:9265477-9266316 REVERSE	3.20776	3.19427	2.9825	4.7986	4.53268	3.52013	0.0433985	2.91642	1562	2.22781	up	4.2838	3.12818	0.674592	0.126341
GraAffx.33642.1.A1_at	THH1 (TOM THREE HOMOLOG 1); virion binding | chr1:4971420-4973597 REVERSE	4.1492	4.08604	4.12424	5.84011	5.33421	4.64766	0.028959	3.33542	986	2.22556	up	5.27399	4.11983	0.598503	0.0318064
Ghi.1608.1.S1_s_at	unknown protein | chr4:14579859-14581481 FORWARD	5.24758	5.46714	5.4341	6.8131	6.84847	5.94811	0.0188269	3.81698	649	2.22472	up	6.53656	5.38294	0.509922	0.118384
Ghi.8475.1.S1_s_at	Serine/threonine protein kinase, putative n=1 Tax=Ricinus communis RepID=B9SSV3_RICCO	6.18803	6.27381	6.38576	7.91866	7.32757	7.06154	0.01132	4.44159	420	2.22436	up	7.43592	6.28253	0.438712	0.099154
Ghi.3186.2.A1_x_at	metal tolerance protein [Populus trichocarpa]	2.37315	2.20465	2.37819	3.71974	3.74991	2.91302	0.0150956	4.08023	542	2.20722	up	3.46089	2.31866	0.474707	0.0987724
Ghi.3805.1.S1_at	Dehydration responsive element-binding protein 2 n=1 Tax=Gossypium hirsutum RepID=Q6IVL3_GOSHI	2.46483	2.43836	2.4056	3.88431	3.90283	2.93842	0.0233433	3.57155	796	2.20217	up	3.57518	2.43626	0.551533	0.0296701
Ghi.1933.1.A1_x_at	unknown protein | chr4:14579859-14581481 FORWARD	4.79947	4.53193	4.56688	6.19833	5.96657	5.14405	0.0263485	3.43773	910	2.19906	up	5.76965	4.63276	0.554036	0.14543
Gra.548.1.A1_s_at	e-cadherin binding protein-related | chr5:54280-55727 FORWARD	5.76592	5.85473	5.90236	7.16969	7.35778	6.39901	0.018579	3.83246	646	2.19541	up	6.97549	5.841	0.508027	0.069247
Gra.2145.1.A1_s_at	Fiber quinone-oxidoreductase (Fragment) n=1 Tax=Gossypium barbadense RepID=Q6T7C8_GOSBA	3.01724	2.90675	3.157	4.38795	4.37925	3.7152	0.00840348	4.83944	326	2.19436	up	4.1608	3.027	0.385926	0.125409
Gra.2648.1.A1_s_at	Os06g0160100 [Oryza sativa (japonica cultivar-group)]	3.44024	3.24069	3.33642	4.86891	3.77079	4.77613	0.0335508	3.17951	1136	2.19289	up	4.47195	3.33912	0.608989	0.0998036
Ghi.9217.1.S1_at	Serine/threonine protein kinase, putative n=1 Tax=Ricinus communis RepID=B9SSV3_RICCO	5.7457	5.9561	5.80892	7.53168	7.09497	6.2685	0.0398005	3.0036	1407	2.18578	up	6.96505	5.83691	0.641534	0.107955
Ghi.9735.1.A1_s_at	CPN60A (CHAPERONIN-60ALPHA); ATP binding / protein binding | chr2:11926603-11929184 FORWARD	8.96389	8.96043	9.01976	10.5747	10.2782	9.47485	0.0266047	3.42716	916	2.18537	up	10.1092	8.98136	0.569042	0.0332995
GraAffx.4859.1.A1_at	dormancy/auxin associated family protein | chr1:21043414-21044381 FORWARD	3.76111	3.81141	3.88204	5.61039	4.97419	4.25296	0.0457248	2.86443	1681	2.18504	up	4.94585	3.81819	0.679158	0.0607502
Ghi.6642.1.S1_s_at	unknown protein | chr4:14579859-14581481 FORWARD	5.20601	5.37455	5.15674	6.75451	6.46728	5.8948	0.0125136	4.31328	461	2.18319	up	6.3722	5.24576	0.437675	0.11422
Ghi.9119.2.A1_s_at	Serine/threonine protein kinase, putative n=1 Tax=Ricinus communis RepID=B9SSV3_RICCO	2.16221	2.24951	1.95153	3.63872	3.44097	2.65747	0.0227572	3.60005	774	2.18047	up	3.24572	2.12108	0.518946	0.153187
GhiAffx.13287.1.S1_at	Serine/threonine protein kinase, putative n=1 Tax=Ricinus communis RepID=B9SSV3_RICCO	3.7267	4.03951	3.93787	5.73337	4.62258	4.7214	0.0374276	3.0663	1292	2.18014	up	5.02578	3.90136	0.614776	0.15957
Ghi.8876.1.A1_at	zinc ion binding | chr3:9489836-9490954 FORWARD	3.49878	3.53789	3.47781	4.60844	5.16966	4.09999	0.0222851	3.62364	758	2.17529	up	4.62603	3.50482	0.535053	0.0304921
GhiAffx.31804.1.A1_at	transcriptional factor B3 family protein | chr5:17122171-17124177 FORWARD	2.55742	2.49492	2.46455	3.6153	4.30774	2.94709	0.0469313	2.83866	1753	2.17007	up	3.62337	2.50563	0.680362	0.0473536
Ghi.7276.1.S1_at	DYL1 (DORMANCY-ASSOCIATED PROTEIN-LIKE 1) | chr1:9934252-9935216 REVERSE	3.25127	3.30489	3.24646	4.89336	4.56544	3.67714	0.0378688	3.0543	1315	2.16011	up	4.37865	3.26754	0.629259	0.0324367
Gra.2677.1.A1_s_at	dehydration-responsive family protein | chr4:10012850-10015267 REVERSE	4.3563	4.34451	4.35967	5.91825	5.65495	4.81569	0.0289166	3.33699	982	2.15767	up	5.46296	4.35349	0.575812	0.00796048
Gra.451.1.S1_at	Stem-specific protein TSJT1, putative n=1 Tax=Ricinus communis RepID=B9RTJ4_RICCO	3.60502	3.78282	3.70227	4.73733	5.49689	4.17009	0.0464472	2.8489	1726	2.15059	up	4.80144	3.6967	0.665719	0.089035
GraAffx.2546.1.A1_at	unknown protein | chr3:1040548-1042377 FORWARD	3.01477	2.89683	3.00177	4.27342	4.39562	3.55754	0.0138876	4.18274	506	2.1501	up	4.07553	2.97112	0.452734	0.0646635
Gra.2835.2.S1_s_at	L-asparaginase, putative / L-asparagine amidohydrolase, putative | chr3:5471794-5473033 FORWARD	9.71503	9.7373	9.79932	11.3325	11.0444	10.1858	0.0330282	3.19595	1114	2.14902	up	10.8542	9.75055	0.596544	0.0436783
Gra.1355.2.S1_at	Caffeic acid 3-O-methyltransferase n=2 Tax=Eucalyptus RepID=COMT1_EUCGU	7.09492	6.47381	6.41938	7.87564	7.98296	7.42707	0.0162805	3.98885	581	2.14234	up	7.76189	6.6627	0.294887	0.375301
Gra.2896.1.S1_s_at	tRNA synthetase beta subunit family protein | chr1:27319947-27323908 REVERSE	3.4095	3.23232	3.09105	4.62281	4.63988	3.76295	0.0225024	3.61271	764	2.13997	up	4.34188	3.24429	0.501445	0.159563
Ghi.9147.2.A1_at	unknown protein | chr1:3009109-3009648 FORWARD	2.76211	2.54141	2.43488	4.2296	3.60899	3.19207	0.0256336	3.46785	888	2.13972	up	3.67689	2.57947	0.522088	0.166904
GraAffx.15948.1.A1_at	Cl-channel clc-7 n=1 Tax=Populus trichocarpa RepID=B9INZ0_POPTR	3.97338	3.78582	3.6775	5.10921	5.05608	4.56309	0.00483037	5.65113	195	2.13943	up	4.90946	3.81223	0.30114	0.1497
Ghi.7561.1.S1_at	AP2/ERF domain-containing transcription factor [Populus trichocarpa]	3.28003	3.19811	3.15623	4.49611	4.65401	3.77432	0.0159423	4.0141	571	2.13864	up	4.30815	3.21146	0.469005	0.0629704
GhiAffx.62546.1.A1_at	Transposase insH for insertion sequence element IS5 n=14 Tax=root RepID=INSH_ECOLI	2.45964	2.55489	2.53168	3.58486	4.09759	3.15114	0.0163433	3.98423	582	2.1373	up	3.61119	2.5154	0.473773	0.0496674
Ghi.7819.1.A1_at	Serine/threonine protein kinase, putative n=1 Tax=Ricinus communis RepID=B9SSV3_RICCO	3.33874	3.50299	3.23967	5.19494	4.07275	4.09996	0.0440411	2.90174	1597	2.13675	up	4.45588	3.36047	0.640185	0.132996
Ghi.8203.1.S1_x_at	CCR2 (COLD, CIRCADIAN RHYTHM, AND RNA BINDING 2); RNA binding / double-stranded DNA binding / single-stranded DNA binding | chr2:9265477-9266316 REVERSE	3.31083	3.16726	3.15465	4.77886	4.54709	3.5895	0.0408251	2.97786	1450	2.135	up	4.30515	3.21091	0.630512	0.0867626
Ghi.8940.1.A1_at	Serine/threonine protein kinase, putative n=1 Tax=Ricinus communis RepID=B9SSV3_RICCO	5.5114	5.55109	5.59829	6.78537	6.8886	6.26652	0.00488985	5.63209	198	2.13352	up	6.64683	5.55359	0.333379	0.0434949
GhiAffx.14224.2.S1_s_at	Serine/threonine protein kinase, putative n=1 Tax=Ricinus communis RepID=B9SSV3_RICCO	3.81474	3.37408	3.78679	4.73158	5.3259	4.19487	0.0374735	3.06505	1294	2.13206	up	4.75079	3.65854	0.565763	0.246746
Ghi.5518.1.A1_at	Fasciclin-like arabinogalactan protein 12 n=1 Tax=Gossypium hirsutum RepID=A9XTL7_GOSHI	3.85241	3.94509	3.77167	4.93547	5.18259	4.71143	0.00169502	7.49514	81	2.12399	up	4.94317	3.85639	0.235676	0.0867749
Ghi.6951.1.A1_at	CCR2 (COLD, CIRCADIAN RHYTHM, AND RNA BINDING 2); RNA binding / double-stranded DNA binding / single-stranded DNA binding | chr2:9265477-9266316 REVERSE	2.43451	2.80752	2.56453	4.26316	3.79498	3.00746	0.0468038	2.84135	1747	2.12336	up	3.68853	2.60219	0.634582	0.189335
GhiAffx.27665.1.S1_s_at	60S ribosomal protein L27 n=3 Tax=Populus trichocarpa RepID=A9PB88_POPTR	3.44385	3.53294	3.87672	4.44688	5.2059	4.45394	0.0188747	3.81403	651	2.1205	up	4.70224	3.61784	0.436194	0.22858
GhiAffx.24576.1.S1_at	unknown protein | chr5:23941132-23941995 FORWARD	4.04285	4.03085	4.09109	5.37362	5.57037	4.46633	0.0336235	3.17725	1139	2.11674	up	5.13678	4.05493	0.588896	0.0318867
GhiAffx.6671.1.S1_s_at	glycine-rich protein / oleosin | chr3:6396072-6396572 REVERSE	6.4643	6.43812	6.50113	7.7941	7.51825	7.32619	0.00140901	7.86991	68	2.11159	up	7.54618	6.46785	0.235204	0.0316544
Ghi.5843.1.A1_s_at	metal tolerance protein [Populus trichocarpa]	2.87614	3.12308	2.74595	4.14831	4.42914	3.40008	0.0299091	3.30087	1019	2.11031	up	3.99251	2.91506	0.531928	0.191553
Gra.2243.1.A1_s_at	pectinesterase family protein | chr5:3032446-3034364 FORWARD	3.22758	3.17535	2.89256	4.40838	4.65053	3.46273	0.0462899	2.85226	1715	2.10728	up	4.17388	3.0985	0.627663	0.18025
GhiAffx.61913.1.S1_at	zinc ion binding | chr2:353552-355370 REVERSE	3.86108	3.85957	3.94577	5.02927	4.98654	4.87292	3.96e-05	19.6495	3	2.10541	up	4.96291	3.88881	0.0808105	0.0493336
Ghi.4148.1.S1_x_at	metal tolerance protein [Populus trichocarpa]	3.50667	3.78282	3.62119	5.00325	4.97673	4.14847	0.0212882	3.67549	722	2.1032	up	4.70948	3.6369	0.486036	0.138746
GraAffx.20423.1.S1_at	DNA gyrase subunit A family protein | chr3:3339612-3346243 REVERSE	3.14362	3.1856	2.86061	4.57616	4.43	3.39996	0.0491906	2.79242	1863	2.10249	up	4.13537	3.06328	0.641067	0.176765
Gra.937.1.S1_s_at	AT5g62700/MRG21_12 n=2 Tax=rosids RepID=Q9ASR0_ARATH	4.65104	4.68182	4.6504	5.6034	6.11987	5.46635	0.00582966	5.36426	238	2.09767	up	5.72987	4.66109	0.34463	0.0179537
Gra.748.1.A1_at	RNA binding protein, putative n=1 Tax=Ricinus communis RepID=B9SKE9_RICCO	3.02399	3.09541	2.79578	4.55954	4.23669	3.31997	0.0491901	2.79243	1862	2.09508	up	4.03873	2.97173	0.643058	0.156502
GraAffx.12213.1.S1_at	RNA recognition motif (RRM)-containing protein | chr4:13445265-13447592 FORWARD	3.94049	4.05421	3.91296	4.98275	5.70894	4.40792	0.0484089	2.80813	1826	2.0907	up	5.0332	3.96922	0.651979	0.0748788
GraAffx.5660.1.A1_at	Cornichon, putative n=1 Tax=Ricinus communis RepID=B9RBU3_RICCO	3.22291	3.48744	3.18921	4.5291	4.82585	3.73322	0.0351794	3.13017	1209	2.08908	up	4.36272	3.29986	0.564995	0.163327
Ghi.4068.1.A1_at	Dehydration responsive element-binding protein 2 n=1 Tax=Gossypium hirsutum RepID=Q6IVL3_GOSHI	5.07731	4.92575	4.87255	6.27871	6.04694	5.73614	0.00325471	6.29464	134	2.08791	up	6.0206	4.95854	0.272242	0.106245
GraAffx.3709.1.S1_s_at	bile acid:sodium symporter family protein | chr2:11475156-11477870 REVERSE	2.62241	2.72307	2.65404	4.12555	4.02576	3.0326	0.0387215	3.03155	1354	2.08705	up	3.72797	2.66651	0.60427	0.0514733
GraAffx.32470.1.S1_x_at	phosphoribosylaminoimidazole carboxylase, putative / AIR carboxylase, putative | chr2:15806111-15810240 FORWARD	4.65393	4.79975	4.14614	6.06329	5.59002	5.12876	0.0338815	3.16927	1145	2.08601	up	5.59402	4.53327	0.467279	0.343102
GhiAffx.43552.1.S1_at	Rhicadhesin receptor, putative n=1 Tax=Ricinus communis RepID=B9R911_RICCO	7.4647	7.48349	7.42436	8.68066	8.43272	8.43082	0.000238	12.4704	17	2.08091	up	8.51473	7.45752	0.143698	0.0302126
Gra.1922.1.S1_at	enoyl-CoA hydratase/isomerase family protein | chr1:2003834-2006564 REVERSE	3.35676	3.33408	3.03274	4.93894	3.84679	4.10912	0.0376168	3.06114	1300	2.08073	up	4.29828	3.24119	0.570116	0.180882
Ghi.7370.1.S1_at	AP2 domain-containing transcription factor, putative | chr5:20800708-20801373 REVERSE	2.76799	2.62995	2.84827	4.12145	4.09243	3.1967	0.0272556	3.40087	939	2.07741	up	3.80353	2.74874	0.525727	0.110428
Ghi.4003.2.S1_s_at	Profilin n=1 Tax=Zea mays RepID=B6TJ90_MAIZE	6.46253	6.30209	6.25343	8.01831	7.37209	6.78796	0.0432889	2.91895	1555	2.07547	up	7.39279	6.33935	0.61544	0.109419
GraAffx.20197.1.A1_at	Seed maturation-like protein n=2 Tax=Arabidopsis thaliana RepID=Q8LGA2_ARATH	2.46254	2.54885	2.39351	3.5141	4.11621	2.93395	0.0376909	3.05912	1305	2.07501	up	3.52142	2.4683	0.591167	0.0778309
GhiAffx.3083.32.A1_x_at	F1L3.17 n=5 Tax=Arabidopsis thaliana RepID=Q9LNQ8_ARATH	4.78724	4.55128	4.75393	5.55735	6.43074	5.26244	0.0425197	2.93691	1524	2.07439	up	5.75017	4.69748	0.60755	0.127705
GraAffx.26483.1.A1_at	LOCATED IN: chloroplast; EXPRESSED IN: 21 plant structures; EXPRESSED DURING: 13 growth stages; CONTAINS InterPro DOMAIN/s: Thioredoxin-like fold (InterPro:IPR012336); BEST Arabidopsis thaliana protein match is: unknown protein (TAIR:AT4G2859	2.93522	2.93211	2.84851	4.3986	4.22879	3.23616	0.0447636	2.88553	1628	2.06943	up	3.95451	2.90528	0.627882	0.0491922
Ghi.5695.1.A1_at	ketopantoate hydroxymethyltransferase [Populus trichocarpa]	2.37833	2.43551	2.39021	3.64691	3.97439	2.72873	0.0483315	2.8097	1821	2.06861	up	3.45001	2.40135	0.645747	0.0301747
GraAffx.10245.1.S1_at	Transcription factor, putative n=1 Tax=Ricinus communis RepID=B9SF29_RICCO	2.34094	2.49369	2.4052	4.03008	3.58103	2.77077	0.0477291	2.82204	1790	2.06673	up	3.46063	2.41327	0.63823	0.0766952
Ghi.6.1.S1_at	metal tolerance protein [Populus trichocarpa]	5.75848	5.71083	5.65753	6.99815	7.10644	6.16336	0.0249559	3.49736	858	2.06628	up	6.75598	5.70895	0.516074	0.0504987
Ghi.9873.1.S1_s_at	HSC70-1 (HEAT SHOCK COGNATE PROTEIN 70-1); ATP binding | chr5:554055-556334 REVERSE	6.76927	6.94696	7.08196	8.52937	7.81403	7.58997	0.0245804	3.51411	837	2.06345	up	7.97779	6.93273	0.490638	0.156831
Ghi.1127.4.S1_x_at	TCH4 (Touch 4); hydrolase, acting on glycosyl bonds / xyloglucan:xyloglucosyl transferase | chr5:23307296-23308235 REVERSE	5.20411	5.19783	5.46697	6.88674	6.16512	5.94417	0.0249709	3.49669	860	2.05961	up	6.33201	5.28964	0.49295	0.153608
GraAffx.21622.1.A1_s_at	Pyrroline-5-carboxylate reductase n=1 Tax=Ricinus communis RepID=B9SZS7_RICCO	2.76833	2.7769	2.63857	3.78256	4.3134	3.21275	0.0315053	3.24564	1068	2.05856	up	3.76957	2.72793	0.550444	0.0775062
GbaAffx.196.1.A1_at	ATEBP (ETHYLENE-RESPONSIVE ELEMENT BINDING PROTEIN); DNA binding / protein binding / transcription activator/ transcription factor | chr3:5705784-5706768 FORWARD	2.6723	2.82142	2.57474	4.26904	3.80149	3.11596	0.0385866	3.03511	1345	2.05529	up	3.72883	2.68949	0.579966	0.124236
Gra.1375.1.A1_at	Actin-11 n=135 Tax=Embryophyta RepID=ACT11_ARATH	3.59632	3.61202	3.4473	4.9958	4.53523	4.23788	0.0101921	4.57888	387	2.05303	up	4.58964	3.55188	0.381879	0.0909117
Gra.2798.1.A1_s_at	Tonoplast intrinsic protein n=6 Tax=rosids RepID=C3U0K8_GOSHI	3.36518	3.26191	3.23569	4.86336	4.22879	3.88181	0.02327	3.57507	793	2.05204	up	4.32465	3.28759	0.497748	0.0684557
GraAffx.26329.1.A1_s_at	DNA-binding protein-related | chr2:14317781-14318712 FORWARD	4.22212	4.25511	4.09348	5.91467	4.9228	4.83846	0.0413288	2.96549	1472	2.04922	up	5.22531	4.19024	0.598492	0.0854019
Ghi.8778.1.S1_s_at	unknown protein | chr1:3009109-3009648 FORWARD	3.87327	3.63312	3.71612	4.52682	5.36534	4.4298	0.0276622	3.38481	951	2.04649	up	4.77399	3.74084	0.514417	0.121966
Ghi.9750.1.A1_s_at	HSC70-1 (HEAT SHOCK COGNATE PROTEIN 70-1); ATP binding | chr5:554055-556334 REVERSE	4.19126	4.30957	4.08325	5.70531	5.43071	4.54114	0.044788	2.88498	1632	2.04348	up	5.22572	4.19469	0.608555	0.113198
GhiAffx.23300.1.S1_at	binding ; chr2:11729914-11733170 REVERSE	5.83344	5.59235	5.58752	6.43527	7.36015	6.30911	0.0391402	3.0206	1372	2.04261	up	6.70151	5.6711	0.573877	0.140607
Ghi.4146.2.S1_at	metal tolerance protein [Populus trichocarpa]	2.67245	2.47959	2.66181	4.25788	3.41841	3.21952	0.0339261	3.1679	1147	2.03824	up	3.63194	2.60462	0.551128	0.108407
Ghi.1051.1.S1_at	unknown protein ; chr3:6840448-6842107 FORWARD	2.26919	2.40528	2.46892	3.50046	3.87556	2.84877	0.0283069	3.35992	967	2.03797	up	3.40826	2.38113	0.519566	0.102035
GhiAffx.6867.1.A1_at	SKP1 (S PHASE KINASE-ASSOCIATED PROTEIN 1); protein binding / ubiquitin-protein ligase | chr1:28516715-28517454 FORWARD	5.49922	5.60886	5.63392	7.19646	6.56106	6.06492	0.0358415	3.11087	1235	2.03752	up	6.60748	5.58067	0.567195	0.0716414
Ghi.3125.1.S1_x_at	unknown protein ; chr4:14579859-14581481 FORWARD	5.17124	5.23407	5.17008	5.98311	6.33994	6.32933	0.000999	8.61152	54	2.03589	up	6.21746	5.1918	0.203019	0.0366107
Ghi.5738.1.S1_x_at	unknown protein ;chr4:14579859-14581481 FORWARD	2.38502	2.49406	2.46892	3.74453	3.84017	2.83778	0.0331587	3.19182	1122	2.03472	up	3.47416	2.44933	0.553188	0.0570986
GhiAffx.4346.1.S1_at	Peptide deformylase n=1 Tax=Populus trichocarpa RepID=B9GKW9_POPTR	5.811	5.77702	5.75479	7.24809	7.04034	6.12415	0.0415405	2.96034	1483	2.0325	up	6.8042	5.78094	0.598024	0.0283048
Gra.1949.1.A1_at	Histone H2A n=4 Tax=core eudicotyledons RepID=H2A_EUPES	3.59993	3.57749	3.70734	4.36132	5.09852	4.48419	0.0116498	4.40456	435	2.02758	up	4.64801	3.62825	0.39496	0.0694024
GraAffx.22882.1.S1_at	Kinetochore protein nuf2, putative n=1 Tax=Ricinus communis RepID=B9STF6_RICCO	2.71774	2.82193	2.53045	4.06736	4.02463	3.03631	0.0426335	2.93423	1528	2.02706	up	3.70943	2.69004	0.583329	0.1477
GhiAffx.2312.1.S1_at	Serine/threonine protein kinase, putative n=1 Tax=Ricinus communis RepID=B9SSV3_RICCO	4.3906	4.48812	4.51264	5.38175	6.08259	4.97868	0.0350766	3.13321	1204	2.02402	up	5.48101	4.46378	0.558607	0.0645534
Ghi.2809.2.A1_at	Dehydration responsive element-binding protein 2 n=1 Tax=Gossypium hirsutum RepID=Q6IVL3_GOSHI	4.84729	4.9677	5.06532	6.58517	5.70165	5.64495	0.0307298	3.27205	1045	2.02392	up	5.97726	4.9601	0.527233	0.109218
Ghi.5919.1.A1_at	unknown protein ;chr4:14579859-14581481 FORWARD	3.28575	3.08419	3.12619	4.39121	4.65147	3.50326	0.0450015	2.88026	1647	2.02315	up	4.18198	3.16538	0.602019	0.106342
Ghi.744.3.S1_x_at	Serine/threonine protein kinase, putative n=1 Tax=Ricinus communis RepID=B9SSV3_RICCO	3.11838	3.17169	3.24022	4.09166	4.10867	4.37566	0.0005	10.3076	35	2.02123	up	4.19199	3.17676	0.159286	0.0610816
Gra.2424.1.S1_s_at	Aspartic proteinase nepenthesin-1, putative n=1 Tax=Ricinus communis RepID=B9RG92_RICCO	3.33874	3.25309	2.89226	4.42304	4.33831	3.75557	0.0156516	4.03631	562	2.01524	up	4.17231	3.16136	0.363386	0.236952
Ghi.8363.1.S1_at	Serine/threonine protein kinase, putative n=1 Tax=Ricinus communis RepID=B9SSV3_RICCO	2.58988	2.74104	2.91877	3.95026	4.22879	3.09785	0.046081	2.85674	1700	2.01261	up	3.75896	2.74989	0.589237	0.164624
Ghi.1972.1.A1_at	unknown protein ;chr4:14579859-14581481 FORWARD	3.61371	3.70277	3.5865	5.01272	4.86477	4.04914	0.0288014	3.34128	977	2.01096	up	4.64221	3.63433	0.518915	0.0608132
GhiAffx.36025.1.S1_at	acid phosphatase class B family protein | chr4:14422310-14423409 REVERSE	5.71974	5.65313	5.92537	6.96306	6.96729	6.38836	0.00854017	4.81724	330	2.00948	up	6.7729	5.76608	0.333028	0.141915
GhiAffx.44111.1.S1_at	unknown protein | chr1:3945852-3946457 FORWARD	7.09584	7.19799	7.33601	7.79643	8.57941	8.27002	0.0134473	4.22281	492	2.00741	up	8.21529	7.20995	0.394345	0.120531
GraAffx.18362.1.A1_s_at	SRG1 (SENESCENCE-RELATED GENE 1); oxidoreductase, acting on diphenols and related substances as donors, oxygen as acceptor / oxidoreductase, acting on paired donors, with incorporation or reduction of molecular oxygen, 2-oxogluta	2.46945	2.58666	2.46844	4.00978	3.71142	2.81569	0.0497173	2.78199	1890	2.00571	up	3.5123	2.50819	0.621451	0.0679665
GhiAffx.42058.1.S1_at	unknown protein | chr1:20235855-20236955 FORWARD	4.83898	4.72319	4.96191	6.03432	6.04694	5.44983	0.00862756	4.80327	332	2.00324	up	5.8437	4.84136	0.341157	0.11938
GhiAffx.40803.1.S1_at	DNA-directed DNA polymerase | chr4:12778222-12781345 FORWARD	3.22194	3.32201	3.26112	4.80011	4.12	3.88919	0.0219255	3.64202	741	2.00196	up	4.26976	3.26835	0.473568	0.0504242
