# Supplementary material for: Comparative transcriptomic analysis of roots of contrasting Gossypium herbaceum genotypes revealing adaptation to drought
Source: BMC Genomics. 2012 Nov 29;13:680. doi: 10.1186/1471-2164-13-680 (PMC3558330; doi:10.1186/1471-2164-13-680)
Supplement: Additional file 5 — Annotation and fold change (fold change ≥ 2) of up regulated unique genes in Vagad under drought stress. Description: Excel file containing the list of unique up regulated genes and their annotation of Vagad under drought stress. [file 1471-2164-13-680-S5.xlsx]

## Sheet: supercontigs
Additional file 6 : BLASTX analysis of contigs and singlets against NCBI NR database
contig	subject id	% identity	aligment length	mismatch	gap opening	q strt	qend	s strt	s end	e value	bit score
contig00001	gi|124004831|ref|ZP_01689674.1|	56.9	174	69	4	2868	2365	42	208	4e-37	162		#gi|124004831:1-9 cell wall-associated hydrolase [Microscilla marina ATCC 23134] >gi|123989509|gb|EAY29055.1| cell wall-associated hydrolase [Microscilla marina ATCC 23134]
contig00002	gi|13359451|dbj|BAB33421.1|	64.34	286	95	4	2666	1830	3	282	2e-91	342		#gi|13359451:1-9 putative senescence-associated protein [Pisum sativum]
contig00003	gi|147826550|emb|CAN70790.1|	97.65	85	2	0	1094	1348	42	126	3e-37	162		#gi|147826550:1-9 hypothetical protein VITISV_002825 [Vitis vinifera]
contig00004	gi|225435800|ref|XP_002285750.1|	67.42	666	201	11	230	2179	4	662	0	773		#gi|225435800:1-9 PREDICTED: hypothetical protein [Vitis vinifera]
contig00005	gi|317106767|dbj|BAJ53259.1|	86.42	773	100	2	24	2327	1	773	0	1347		#gi|317106767:1-9 JMS10C05.2 [Jatropha curcas]
contig00006	gi|224092372|ref|XP_002309580.1|	75.24	311	76	2	1375	2304	1	299	1e-144	519		#gi|224092372:1-9 predicted protein [Populus trichocarpa] >gi|118485648|gb|ABK94674.1| unknown [Populus trichocarpa] >gi|222855556|gb|EEE93103.1| predicted protein [Populus trichocarpa]
contig00007	gi|224144852|ref|XP_002325438.1|	78.63	496	103	2	644	2122	147	641	0	741		#gi|224144852:1-9 cationic amino acid transporter [Populus trichocarpa] >gi|222862313|gb|EEE99819.1| cationic amino acid transporter [Populus trichocarpa]
contig00008	gi|110083391|dbj|BAE97400.1|	95.89	414	17	0	105	1346	1	414	0	708		#gi|110083391:1-9 heat shock protein 90 [Nicotiana tabacum]
contig00009	gi|225441627|ref|XP_002276915.1|	50.59	680	258	13	70	1875	8	673	6e-159	566		#gi|225441627:1-9 PREDICTED: hypothetical protein [Vitis vinifera]
contig00010	gi|211906484|gb|ACJ11735.1|	100	609	0	0	77	1903	1	609	0	1139		#gi|211906484:1-9 granule bound starch synthase [Gossypium hirsutum]
contig00011	gi|211906494|gb|ACJ11740.1|	99.38	484	3	0	99	1550	1	484	0	905		#gi|211906494:1-9 heat shock protein 70 [Gossypium hirsutum]
contig00012	gi|295311645|ref|YP_003587228.1|	99.81	519	1	0	1642	86	1	519	0	1000		#gi|295311645:1-9 cytochrome c oxidase subunit 1 [Citrullus lanatus] >gi|259156773|gb|ACV96635.1| cytochrome c oxidase subunit 1 [Citrullus lanatus]
contig00013	gi|159895667|gb|ABX10444.1|	98.73	474	6	0	1638	217	1	474	0	959		#gi|159895667:1-9 phosphoethanolamine N-methyltransferase [Gossypium hirsutum]
contig00014	gi|225456475|ref|XP_002284543.1|	64.07	462	156	6	4	1359	406	862	2e-151	540		#gi|225456475:1-9 PREDICTED: hypothetical protein [Vitis vinifera] >gi|297734502|emb|CBI15749.3| unnamed protein product [Vitis vinifera]
contig00015	gi|211905341|gb|ACJ11250.1|	97.94	485	10	0	72	1526	1	485	0	895		#gi|211905341:1-9 S-adenosyl-L-homocystein hydrolase [Gossypium hirsutum]
contig00016	gi|468562|emb|CAA83436.1|	68.63	475	133	3	210	1586	23	497	7e-174	615		#gi|468562:1-9 sucrose carrier [Ricinus communis]
contig00017	gi|225380880|gb|ACN88681.1|	82.26	434	75	2	343	1638	12	445	0	717		#gi|225380880:1-9 VTC2-like protein [Malus x domestica]
contig00018	gi|255555797|ref|XP_002518934.1|	69.5	436	133	4	1625	318	1	428	4e-160	569		#gi|255555797:1-9 phosphatidylcholine transfer protein, putative [Ricinus communis] >gi|223541921|gb|EEF43467.1| phosphatidylcholine transfer protein, putative [Ricinus communis]
contig00019	gi|147791134|emb|CAN68016.1|	66.99	309	96	3	2	910	12	320	4e-89	333		#gi|147791134:1-9 hypothetical protein VITISV_025150 [Vitis vinifera]
contig00020	gi|4589726|dbj|BAA76883.1|	77.59	424	93	2	145	1410	1	423	1e-167	594		#gi|4589726:1-9 DnaJ homolog protein [Salix gilgiana] >gi|4589739|dbj|BAA76888.1| DnaJ homolog protein [Salix gilgiana]
contig00021	gi|211906528|gb|ACJ11757.1|	93.87	326	14	1	1097	138	610	935	4e-170	602		#gi|211906528:1-9 alpha-1,4 glucan phosphorylase [Gossypium hirsutum]
contig00022	gi|225441999|ref|XP_002271510.1|	83.81	420	68	0	5	1264	299	718	0	693		#gi|225441999:1-9 PREDICTED: hypothetical protein [Vitis vinifera]
contig00023	gi|233142402|gb|ACQ91107.1|	78	350	76	2	415	1461	7	355	1e-136	491		#gi|233142402:1-9 S-adenosylmethionine decarboxylase [Citrus sinensis]
contig00024	gi|225463715|ref|XP_002263156.1|	93.54	418	27	1	142	1395	1	416	0	736		#gi|225463715:1-9 PREDICTED: hypothetical protein [Vitis vinifera] >gi|296084435|emb|CBI24994.3| unnamed protein product [Vitis vinifera]
contig00025	gi|224140022|ref|XP_002323386.1|	90.49	473	43	1	1620	208	321	793	0	882		#gi|224140022:1-9 predicted protein [Populus trichocarpa] >gi|222868016|gb|EEF05147.1| predicted protein [Populus trichocarpa]
contig00026	gi|46318067|gb|AAS87601.1|	99.79	482	1	0	1612	167	122	603	0	916		#gi|46318067:1-9 membrane-anchored endo-1,4-beta-glucanase [Gossypium hirsutum]
contig00027	gi|255555749|ref|XP_002518910.1|	84.56	447	67	2	103	1437	1	447	0	729		#gi|255555749:1-9 cystathionine gamma-synthase, putative [Ricinus communis] >gi|223541897|gb|EEF43443.1| cystathionine gamma-synthase, putative [Ricinus communis]
contig00028	gi|255560812|ref|XP_002521419.1|	74.93	383	89	2	1382	255	10	392	8e-155	551		#gi|255560812:1-9 diphosphonucleoside phosphohydrolase, putative [Ricinus communis] >gi|223539318|gb|EEF40909.1| diphosphonucleoside phosphohydrolase, putative [Ricinus communis]
contig00029	gi|302142365|emb|CBI19568.3|	73.05	423	113	2	3	1268	603	1015	3e-172	609		#gi|302142365:1-9 unnamed protein product [Vitis vinifera]
contig00030	gi|255554923|ref|XP_002518499.1|	80.63	315	56	2	1236	307	86	400	1e-138	498		#gi|255554923:1-9 nuclear acid binding protein, putative [Ricinus communis] >gi|223542344|gb|EEF43886.1| nuclear acid binding protein, putative [Ricinus communis]
contig00031	gi|225461001|ref|XP_002280601.1|	76.27	177	42	0	670	1200	225	401	2e-62	245		#gi|225461001:1-9 PREDICTED: hypothetical protein [Vitis vinifera]
contig00032	gi|225437374|ref|XP_002268787.1|	86.68	413	47	4	24	1238	25	430	0	711		#gi|225437374:1-9 PREDICTED: hypothetical protein [Vitis vinifera]
contig00033	gi|297831018|ref|XP_002883391.1|	67.71	353	114	5	141	1199	16	357	1e-131	474		#gi|297831018:1-9 cbl-interacting protein kinase 7 [Arabidopsis lyrata subsp. lyrata] >gi|297329231|gb|EFH59650.1| cbl-interacting protein kinase 7 [Arabidopsis lyrata subsp. lyrata]
contig00034	gi|224126323|ref|XP_002329526.1|	84.24	425	66	2	3	1274	175	598	0	706		#gi|224126323:1-9 predicted protein [Populus trichocarpa] >gi|222870235|gb|EEF07366.1| predicted protein [Populus trichocarpa]
contig00035	gi|91208933|ref|YP_538968.1|	99.22	255	2	0	752	1516	1	255	1e-132	478		#gi|91208933:1-9 RNA polymerase alpha subunit [Gossypium hirsutum] >gi|109900621|sp|Q2L938.1|RPOA_GOSHI RecName: Full=DNA-directed RNA polymerase subunit alpha; Short=PEP; AltName: Full=Plastid-encoded RNA polymerase subunit alpha; Short=RNA polymerase subunit alpha >gi|85687447|gb|ABC73659.1| RNA polymerase alpha subunit [Gossypium hirsutum]
contig00036	gi|255576617|ref|XP_002529199.1|	90.5	400	37	1	1409	213	23	422	0	711		#gi|255576617:1-9 nucleolysin tia-1, putative [Ricinus communis] >gi|223531377|gb|EEF33213.1| nucleolysin tia-1, putative [Ricinus communis]
contig00037	gi|195984443|gb|ACG63794.1|	99.74	389	1	0	2	1168	419	807	0	794		#gi|195984443:1-9 phospholipase D alpha [Gossypium arboreum] >gi|196166539|gb|ACG70840.1| phospholipase D alpha [Gossypium arboreum] >gi|291192050|gb|ADD83098.1| PLDalpha isoform 2 [Gossypium hirsutum] >gi|291192052|gb|ADD83099.1| PLDalpha [Gossypium hirsutum] >gi|291192053|gb|ADD83100.1| PLDalpha [Gossypium hirsutum] >gi|291192060|gb|ADD83104.1| PLDalpha isoform 1 [Gossypium hirsutum]
contig00038	gi|224114940|ref|XP_002316898.1|	67.6	287	92	3	1499	642	200	484	5e-85	320		#gi|224114940:1-9 predicted protein [Populus trichocarpa] >gi|222859963|gb|EEE97510.1| predicted protein [Populus trichocarpa]
contig00039	gi|255537021|ref|XP_002509577.1|	77.12	354	80	2	203	1261	145	497	9e-158	561		#gi|255537021:1-9 Vacuolar-processing enzyme precursor [Ricinus communis] >gi|1351409|sp|P49042.1|VPE_RICCO RecName: Full=Vacuolar-processing enzyme; Short=VPE; Flags: Precursor >gi|471162|dbj|BAA04225.1| precursor of vacuolar processing enzyme [Ricinus communis] >gi|223549476|gb|EEF50964.1| Vacuolar-processing enzyme precursor [Ricinus communis]
contig00040	gi|20269051|emb|CAC84706.1|	76.67	360	74	4	76	1125	9	365	2e-129	467		#gi|20269051:1-9 aux/IAA protein [Populus tremula x Populus tremuloides]
contig00041	gi|225436053|ref|XP_002275928.1|	87.04	486	63	0	1	1458	375	860	0	886		#gi|225436053:1-9 PREDICTED: hypothetical protein [Vitis vinifera] >gi|296083994|emb|CBI24382.3| unnamed protein product [Vitis vinifera]
contig00042	gi|297812879|ref|XP_002874323.1|	93.15	409	26	1	119	1339	1	409	0	789		#gi|297812879:1-9 hypothetical protein ARALYDRAFT_489503 [Arabidopsis lyrata subsp. lyrata] >gi|297320160|gb|EFH50582.1| hypothetical protein ARALYDRAFT_489503 [Arabidopsis lyrata subsp. lyrata]
contig00043	gi|225452887|ref|XP_002283932.1|	44.67	300	142	11	102	929	18	268	1e-44	185		#gi|225452887:1-9 PREDICTED: hypothetical protein [Vitis vinifera]
contig00044	gi|84453208|dbj|BAE71201.1|	79.49	351	72	0	1340	288	257	607	7e-152	541		#gi|84453208:1-9 putative cytosolic factor [Trifolium pratense]
contig00045	gi|296083651|emb|CBI23640.3|	74.03	412	106	1	1457	225	234	645	1e-174	617		#gi|296083651:1-9 unnamed protein product [Vitis vinifera]
contig00046	gi|147865633|emb|CAN83255.1|	63.54	395	114	10	5	1099	44	426	4e-126	456		#gi|147865633:1-9 hypothetical protein VITISV_036981 [Vitis vinifera]
contig00047	gi|224138664|ref|XP_002326659.1|	71.01	338	88	3	70	1053	1	337	5e-108	396		#gi|224138664:1-9 predicted protein [Populus trichocarpa] >gi|222833981|gb|EEE72458.1| predicted protein [Populus trichocarpa]
contig00048	gi|167367|gb|AAA99868.1|	99.4	332	2	0	1353	358	1	332	4e-172	609		#gi|167367:1-9 peroxidase [Gossypium hirsutum]
contig00049	gi|20269051|emb|CAC84706.1|	76.09	368	87	4	62	1162	1	365	4e-142	509		#gi|20269051:1-9 aux/IAA protein [Populus tremula x Populus tremuloides]
contig00050	gi|951427|gb|AAA74692.1|	79.75	395	79	1	34	1215	18	412	3e-179	632		#gi|951427:1-9 stearoyl-acyl-carrier protein desaturase [Ricinus communis]
contig00051	gi|223635291|sp|A7L2Z6.1|METK_GOSHI	98.47	393	6	0	74	1252	1	393	0	761		#gi|223635291:1-9 RecName: Full=S-adenosylmethionine synthase; Short=AdoMet synthase; AltName: Full=Methionine adenosyltransferase; Short=MAT >gi|153805700|gb|ABS52575.1| S-adenosylmethionine synthetase [Gossypium hirsutum]
contig00052	gi|195984443|gb|ACG63794.1|	99.56	455	2	0	48	1412	1	455	0	951		#gi|195984443:1-9 phospholipase D alpha [Gossypium arboreum] >gi|196166539|gb|ACG70840.1| phospholipase D alpha [Gossypium arboreum] >gi|291192050|gb|ADD83098.1| PLDalpha isoform 2 [Gossypium hirsutum] >gi|291192052|gb|ADD83099.1| PLDalpha [Gossypium hirsutum] >gi|291192053|gb|ADD83100.1| PLDalpha [Gossypium hirsutum] >gi|291192060|gb|ADD83104.1| PLDalpha isoform 1 [Gossypium hirsutum]
contig00053	gi|224057862|ref|XP_002299361.1|	58.67	196	71	1	852	1409	289	484	2e-57	228		#gi|224057862:1-9 GH3 family protein [Populus trichocarpa] >gi|222846619|gb|EEE84166.1| GH3 family protein [Populus trichocarpa]
contig00054	gi|225464928|ref|XP_002275011.1|	93.59	390	25	0	85	1254	23	412	0	731		#gi|225464928:1-9 PREDICTED: hypothetical protein [Vitis vinifera]
contig00055	gi|225462164|ref|XP_002266780.1|	80.91	309	51	3	3	905	376	676	4e-133	479		#gi|225462164:1-9 PREDICTED: similar to elongation factor 2 [Vitis vinifera]
contig00056	gi|188509932|gb|ACD56621.1|	78.93	375	79	0	6	1130	8	382	8e-172	608		#gi|188509932:1-9 putative nodulin-like protein [Gossypioides kirkii]
contig00057	gi|225459635|ref|XP_002285877.1|	70.62	354	103	2	3	1061	326	678	8e-145	518		#gi|225459635:1-9 PREDICTED: hypothetical protein isoform 2 [Vitis vinifera]
contig00058	gi|225432390|ref|XP_002276777.1|	70.56	360	102	3	3	1070	182	541	3e-151	540		#gi|225432390:1-9 PREDICTED: hypothetical protein [Vitis vinifera]
contig00059	gi|255546077|ref|XP_002514098.1|	66.28	436	122	4	157	1389	44	479	3e-165	586		#gi|255546077:1-9 conserved hypothetical protein [Ricinus communis] >gi|223546554|gb|EEF48052.1| conserved hypothetical protein [Ricinus communis]
contig00060	gi|225432200|ref|XP_002269582.1|	41.71	398	205	12	29	1141	1	355	1e-33	149		#gi|225432200:1-9 PREDICTED: hypothetical protein [Vitis vinifera] >gi|147865786|emb|CAN81152.1| hypothetical protein VITISV_020818 [Vitis vinifera]
contig00061	gi|166865124|gb|ABZ01817.1|	98.88	356	4	0	1307	240	1	356	1e-171	607		#gi|166865124:1-9 cinnamyl alcohol dehydrogenase [Gossypium hirsutum]
contig00062	gi|258489633|gb|ACV72640.1|	95.4	457	21	0	2	1372	340	796	0	911		#gi|258489633:1-9 sucrose synthase 1 [Gossypium hirsutum]
contig00063	gi|225460057|ref|XP_002274203.1|	47.6	416	157	8	1265	201	6	415	4e-71	273		#gi|225460057:1-9 PREDICTED: hypothetical protein [Vitis vinifera]
contig00064	gi|224057224|ref|XP_002299181.1|	76.62	402	86	3	95	1276	1	401	5e-159	565		#gi|224057224:1-9 predicted protein [Populus trichocarpa] >gi|222846439|gb|EEE83986.1| predicted protein [Populus trichocarpa]
contig00065	gi|225451754|ref|XP_002280247.1|	80	270	54	0	958	149	141	410	2e-123	447		#gi|225451754:1-9 PREDICTED: hypothetical protein [Vitis vinifera] >gi|296082198|emb|CBI21203.3| unnamed protein product [Vitis vinifera]
contig00066	gi|255566636|ref|XP_002524302.1|	88.45	303	34	1	1246	341	23	325	5e-146	522		#gi|255566636:1-9 60S ribosomal protein L3, putative [Ricinus communis] >gi|223536393|gb|EEF38042.1| 60S ribosomal protein L3, putative [Ricinus communis]
contig00067	gi|87201358|gb|AAX07458.2|	96.92	390	12	0	126	1295	1	390	0	662		#gi|87201358:1-9 ethylene-responsive element binding protein ERF2 [Gossypium hirsutum]
contig00068	gi|110559491|gb|ABG76000.1|	100	359	0	0	57	1133	1	359	0	761		#gi|110559491:1-9 GRP-like protein 2 [Gossypium hirsutum]
contig00069	gi|255559184|ref|XP_002520613.1|	80.21	374	74	1	2	1123	103	475	0	640		#gi|255559184:1-9 selenium-binding protein, putative [Ricinus communis] >gi|223540174|gb|EEF41749.1| selenium-binding protein, putative [Ricinus communis]
contig00070	gi|225461088|ref|XP_002282119.1|	100	381	0	0	1289	147	381	761	0	736		#gi|225461088:1-9 PREDICTED: similar to polyubiquitin [Vitis vinifera]
contig00071	gi|255548938|ref|XP_002515525.1|	95.22	209	10	0	1312	686	20	228	3e-111	406		#gi|255548938:1-9 dead box ATP-dependent RNA helicase, putative [Ricinus communis] >gi|223545469|gb|EEF46974.1| dead box ATP-dependent RNA helicase, putative [Ricinus communis]
contig00072	gi|224119900|ref|XP_002331090.1|	80.62	387	75	0	1162	2	1	387	4e-150	535		#gi|224119900:1-9 predicted protein [Populus trichocarpa] >gi|222872818|gb|EEF09949.1| predicted protein [Populus trichocarpa] >gi|283136138|gb|ADB11388.1| gamma class glutathione transferase EF1Bgamma3 [Populus trichocarpa]
contig00073	gi|255568703|ref|XP_002525323.1|	72.6	354	96	1	1314	256	232	585	2e-131	474		#gi|255568703:1-9 oligopeptide transporter, putative [Ricinus communis] >gi|223535382|gb|EEF37056.1| oligopeptide transporter, putative [Ricinus communis]
contig00074	gi|147766921|emb|CAN67523.1|	46.12	399	200	9	1309	158	1425	1817	3e-67	260		#gi|147766921:1-9 hypothetical protein VITISV_020207 [Vitis vinifera]
contig00075	gi|302142715|emb|CBI19918.3|	70.05	434	129	2	1	1299	161	593	3e-176	622		#gi|302142715:1-9 unnamed protein product [Vitis vinifera]
contig00076	gi|255555073|ref|XP_002518574.1|	51.16	303	143	6	1206	313	93	389	1e-64	252		#gi|255555073:1-9 transcription regulator, putative [Ricinus communis] >gi|223542419|gb|EEF43961.1| transcription regulator, putative [Ricinus communis]
contig00077	gi|255550848|ref|XP_002516472.1|	86.73	294	39	0	62	943	199	492	7e-142	508		#gi|255550848:1-9 Vacuolar-processing enzyme precursor, putative [Ricinus communis] >gi|223544292|gb|EEF45813.1| Vacuolar-processing enzyme precursor, putative [Ricinus communis]
contig00079	gi|224077108|ref|XP_002305135.1|	68.48	330	98	4	45	1016	592	920	2e-117	427		#gi|224077108:1-9 predicted protein [Populus trichocarpa] >gi|222848099|gb|EEE85646.1| predicted protein [Populus trichocarpa]
contig00080	gi|118132686|gb|ABK60194.1|	100	289	0	0	98	964	1	289	6e-158	561		#gi|118132686:1-9 PIP1 protein [Gossypium hirsutum]
contig00081	gi|268374460|gb|ACZ04445.1|	62.66	241	88	2	952	236	1	241	8e-61	239		#gi|268374460:1-9 bHLH1 transcription factor [Hevea brasiliensis]
contig00082	gi|302141936|emb|CBI19139.3|	79.44	321	66	0	19	981	271	591	2e-147	526		#gi|302141936:1-9 unnamed protein product [Vitis vinifera]
contig00083	gi|255538804|ref|XP_002510467.1|	91.63	215	18	1	1196	552	95	308	6e-104	382		#gi|255538804:1-9 Auxin-induced protein 5NG4, putative [Ricinus communis] >gi|223551168|gb|EEF52654.1| Auxin-induced protein 5NG4, putative [Ricinus communis]
contig00084	gi|255539352|ref|XP_002510741.1|	97.31	186	5	0	1099	542	1	186	3e-98	363		#gi|255539352:1-9 U2 snrnp auxiliary factor, small subunit, putative [Ricinus communis] >gi|223551442|gb|EEF52928.1| U2 snrnp auxiliary factor, small subunit, putative [Ricinus communis]
contig00085	gi|37651177|dbj|BAC98948.1|	93.04	115	8	0	197	541	356	470	1e-46	191		#gi|37651177:1-9 AUX1-like auxin influx carrier protein [Pisum sativum] >gi|224434586|dbj|BAH23797.1| putative auxin transport facilitator protein [Pisum sativum]
contig00086	gi|224056705|ref|XP_002298982.1|	98.84	345	4	0	3	1037	33	377	0	685		#gi|224056705:1-9 actin 2 [Populus trichocarpa] >gi|222846240|gb|EEE83787.1| actin 2 [Populus trichocarpa]
contig00087	gi|296088608|emb|CBI37599.3|	97.59	374	4	1	128	1234	24	397	0	728		#gi|296088608:1-9 unnamed protein product [Vitis vinifera]
contig00088	gi|224085722|ref|XP_002307679.1|	96.56	291	10	0	71	943	6	296	5e-154	548		#gi|224085722:1-9 predicted protein [Populus trichocarpa] >gi|222857128|gb|EEE94675.1| predicted protein [Populus trichocarpa]
contig00089	gi|224138992|ref|XP_002326741.1|	85.88	255	35	1	1124	363	1	255	2e-95	354		#gi|224138992:1-9 predicted protein [Populus trichocarpa] >gi|222834063|gb|EEE72540.1| predicted protein [Populus trichocarpa]
contig00090	gi|74486744|gb|ABA12225.1|	94.75	381	18	2	7	1143	40	420	0	717		#gi|74486744:1-9 translation elongation factor 1A-9 [Gossypium hirsutum]
contig00091	gi|33415263|gb|AAQ18140.1|	99.48	388	2	0	60	1223	1	388	0	764		#gi|33415263:1-9 enolase [Gossypium barbadense]
contig00092	gi|255552828|ref|XP_002517457.1|	92.69	342	25	0	3	1028	421	762	3e-146	522		#gi|255552828:1-9 H(\+)-transporting atpase plant/fungi plasma membrane type, putative [Ricinus communis] >gi|223543468|gb|EEF44999.1| H(\+)-transporting atpase plant/fungi plasma membrane type, putative [Ricinus communis]
contig00093	gi|255553315|ref|XP_002517700.1|	83.4	259	43	0	1207	431	255	513	2e-96	357		#gi|255553315:1-9 F-box/LRR-repeat protein, putative [Ricinus communis] >gi|223543332|gb|EEF44864.1| F-box/LRR-repeat protein, putative [Ricinus communis]
contig00094	gi|321438027|gb|ADW84019.1|	86.96	391	51	0	1213	41	244	634	0	697		#gi|321438027:1-9 ACX [Gossypium hirsutum]
contig00095	gi|118489199|gb|ABK96406.1|	90.5	358	34	0	1196	123	1	358	4e-180	635		#gi|118489199:1-9 unknown [Populus trichocarpa x Populus deltoides]
contig00096	gi|38194890|gb|AAR13288.1|	100	316	0	0	42	989	1	316	1e-166	590		#gi|38194890:1-9 Anx1 [Gossypium hirsutum]
contig00097	gi|225451316|ref|XP_002278850.1|	67.46	338	106	3	1159	158	9	346	6e-130	468		#gi|225451316:1-9 PREDICTED: hypothetical protein [Vitis vinifera] >gi|298204869|emb|CBI34176.3| unnamed protein product [Vitis vinifera]
contig00098	gi|164668308|gb|ABK60195.2|	94.39	285	16	0	46	900	1	285	2e-156	556		#gi|164668308:1-9 PIP2 protein [Gossypium hirsutum]
contig00099	gi|255583790|ref|XP_002532647.1|	45.15	237	120	9	185	865	7	221	2e-24	117		#gi|255583790:1-9 conserved hypothetical protein [Ricinus communis] >gi|223527607|gb|EEF29720.1| conserved hypothetical protein [Ricinus communis]
contig00100	gi|255571859|ref|XP_002526872.1|	71.87	327	90	1	1191	217	145	471	9e-128	461		#gi|255571859:1-9 conserved hypothetical protein [Ricinus communis] >gi|223533771|gb|EEF35503.1| conserved hypothetical protein [Ricinus communis]
contig00101	gi|255554128|ref|XP_002518104.1|	77.7	305	62	4	154	1050	1	302	1e-118	431		#gi|255554128:1-9 transcription factor, putative [Ricinus communis] >gi|223542700|gb|EEF44237.1| transcription factor, putative [Ricinus communis]
contig00102	gi|171190270|gb|ACB42441.1|	100	274	0	0	75	896	1	274	1e-155	554		#gi|171190270:1-9 aquaporin PIP2;4 [Gossypium hirsutum]
contig00103	gi|225444659|ref|XP_002277008.1|	84.43	366	53	2	1	1086	63	426	7e-162	574		#gi|225444659:1-9 PREDICTED: hypothetical protein isoform 2 [Vitis vinifera]
contig00104	gi|255541682|ref|XP_002511905.1|	63.98	347	123	2	147	1181	1	345	1e-116	424		#gi|255541682:1-9 conserved hypothetical protein [Ricinus communis] >gi|223549085|gb|EEF50574.1| conserved hypothetical protein [Ricinus communis]
contig00105	gi|34016877|gb|AAQ56599.1|	99.68	308	1	0	22	945	9	316	0	665		#gi|34016877:1-9 chitinase-like protein [Gossypium hirsutum]
contig00106	gi|225439741|ref|XP_002274377.1|	40.41	146	81	4	550	969	54	195	3e-17	94.4		#gi|225439741:1-9 PREDICTED: hypothetical protein isoform 2 [Vitis vinifera] >gi|225439743|ref|XP_002274395.1| PREDICTED: hypothetical protein isoform 3 [Vitis vinifera] >gi|225439745|ref|XP_002274341.1| PREDICTED: hypothetical protein isoform 1 [Vitis vinifera] >gi|147801762|emb|CAN77855.1| hypothetical protein VITISV_037693 [Vitis vinifera] >gi|297741478|emb|CBI32610.3| unnamed protein product …
contig00107	gi|255543725|ref|XP_002512925.1|	85.11	282	42	0	1178	333	250	531	2e-139	500		#gi|255543725:1-9 glucose-1-phosphate adenylyltransferase, putative [Ricinus communis] >gi|223547936|gb|EEF49428.1| glucose-1-phosphate adenylyltransferase, putative [Ricinus communis]
contig00108	gi|151347486|gb|ABS01352.1|	92.05	390	31	0	1172	3	256	645	0	644		#gi|151347486:1-9 methionine synthase [Carica papaya]
contig00109	gi|255538740|ref|XP_002510435.1|	64.63	147	47	3	428	853	20	163	1e-30	138		#gi|255538740:1-9 Ocs element-binding factor, putative [Ricinus communis] >gi|223551136|gb|EEF52622.1| Ocs element-binding factor, putative [Ricinus communis]
contig00110	gi|255556043|ref|XP_002519056.1|	72.37	228	59	4	959	288	1	227	4e-93	346		#gi|255556043:1-9 rnf5, putative [Ricinus communis] >gi|223541719|gb|EEF43267.1| rnf5, putative [Ricinus communis]
contig00111	gi|255578852|ref|XP_002530280.1|	89.35	291	31	2	1137	265	1	287	5e-139	498		#gi|255578852:1-9 Aquaporin PIP2.1, putative [Ricinus communis] >gi|223530178|gb|EEF32087.1| Aquaporin PIP2.1, putative [Ricinus communis]
contig00112	gi|147841252|emb|CAN64515.1|	75.41	370	79	5	3	1076	62	422	9e-138	494		#gi|147841252:1-9 hypothetical protein VITISV_023819 [Vitis vinifera]
contig00113	gi|255570765|ref|XP_002526335.1|	82.46	285	50	1	60	914	1	284	3e-111	406		#gi|255570765:1-9 conserved hypothetical protein [Ricinus communis] >gi|223534294|gb|EEF36006.1| conserved hypothetical protein [Ricinus communis]
contig00114	gi|121755809|gb|ABM64802.1|	99.7	328	1	0	55	1038	1	328	0	645		#gi|121755809:1-9 anthocyanidin reductase [Gossypium hirsutum]
contig00115	gi|297735255|emb|CBI17617.3|	87.86	173	21	0	47	565	7	179	5e-80	302		#gi|297735255:1-9 unnamed protein product [Vitis vinifera]
contig00116	gi|255561582|ref|XP_002521801.1|	84.27	286	45	0	31	888	324	609	1e-138	497		#gi|255561582:1-9 Patellin-3, putative [Ricinus communis] >gi|223539014|gb|EEF40611.1| Patellin-3, putative [Ricinus communis]
contig00117	gi|225438297|ref|XP_002272395.1|	35.67	443	207	16	1146	52	246	680	6e-54	216		#gi|225438297:1-9 PREDICTED: hypothetical protein [Vitis vinifera]
contig00118	gi|6682841|dbj|BAA88904.1|	90.6	319	30	0	1	957	491	809	3e-170	602		#gi|6682841:1-9 sucrose synthase [Citrus unshiu]
contig00119	gi|255578664|ref|XP_002530192.1|	57.39	284	94	8	1	771	337	616	3e-77	293		#gi|255578664:1-9 ETHYLENE-INSENSITIVE3 protein, putative [Ricinus communis] >gi|223530285|gb|EEF32182.1| ETHYLENE-INSENSITIVE3 protein, putative [Ricinus communis]
contig00120	gi|255564164|ref|XP_002523079.1|	90.16	183	17	1	88	633	1	183	1e-78	298		#gi|255564164:1-9 arginine/serine-rich splicing factor, putative [Ricinus communis] >gi|223537641|gb|EEF39264.1| arginine/serine-rich splicing factor, putative [Ricinus communis]
contig00121	gi|255546283|ref|XP_002514201.1|	54.57	328	128	7	5	925	171	485	5e-85	319		#gi|255546283:1-9 Glucan endo-1,3-beta-glucosidase precursor, putative [Ricinus communis] >gi|223546657|gb|EEF48155.1| Glucan endo-1,3-beta-glucosidase precursor, putative [Ricinus communis]
contig00122	gi|317106695|dbj|BAJ53196.1|	71.9	242	63	5	97	807	1	234	2e-82	310		#gi|317106695:1-9 JHL03K20.5 [Jatropha curcas]
contig00123	gi|124359162|gb|ABN05685.1|	31.61	174	98	3	153	611	954	1127	1e-16	92.4		#gi|124359162:1-9 RNA-directed DNA polymerase (Reverse transcriptase) [Medicago truncatula]
contig00124	gi|224075834|ref|XP_002304789.1|	84.98	313	45	2	3	935	163	475	2e-137	493		#gi|224075834:1-9 predicted protein [Populus trichocarpa] >gi|222842221|gb|EEE79768.1| predicted protein [Populus trichocarpa]
contig00125	gi|255570523|ref|XP_002526219.1|	100	267	0	0	84	884	177	443	4e-138	495		#gi|255570523:1-9 26S protease regulatory subunit, putative [Ricinus communis] >gi|223534458|gb|EEF36160.1| 26S protease regulatory subunit, putative [Ricinus communis]
contig00126	gi|225469850|ref|XP_002266051.1|	63.38	314	107	4	210	1127	1	313	2e-52	211		#gi|225469850:1-9 PREDICTED: hypothetical protein [Vitis vinifera] >gi|296085734|emb|CBI29539.3| unnamed protein product [Vitis vinifera]
contig00127	gi|225459822|ref|XP_002285919.1|	68.52	54	16	1	113	271	4	57	5e-11	73.6		#gi|225459822:1-9 PREDICTED: hypothetical protein [Vitis vinifera]
contig00128	gi|34541994|gb|AAQ74889.1|	99.12	228	2	0	128	811	2	229	1e-126	457		#gi|34541994:1-9 Al-induced protein [Gossypium hirsutum]
contig00129	gi|255548920|ref|XP_002515516.1|	74.84	322	81	0	126	1091	183	504	4e-131	472		#gi|255548920:1-9 grr1, plant, putative [Ricinus communis] >gi|223545460|gb|EEF46965.1| grr1, plant, putative [Ricinus communis]
contig00130	gi|225426278|ref|XP_002265162.1|	83.33	96	16	1	473	760	671	765	1e-38	165		#gi|225426278:1-9 PREDICTED: hypothetical protein [Vitis vinifera]
contig00131	gi|297741835|emb|CBI33148.3|	69.84	305	91	7	1121	210	11	279	1e-97	361		#gi|297741835:1-9 unnamed protein product [Vitis vinifera]
contig00132	gi|255567194|ref|XP_002524578.1|	88.07	109	13	0	589	915	205	313	7e-39	166		#gi|255567194:1-9 nucleic acid binding protein, putative [Ricinus communis] >gi|223536131|gb|EEF37786.1| nucleic acid binding protein, putative [Ricinus communis]
contig00133	gi|16507125|gb|AAL24049.1|AF426451_1	67.01	291	89	3	6	857	209	499	4e-106	389		#gi|16507125:1-9 cytochrome P450 [Citrus sinensis]
contig00134	gi|224108009|ref|XP_002314686.1|	57.05	312	105	9	4	852	5	314	2e-78	297		#gi|224108009:1-9 predicted protein [Populus trichocarpa] >gi|222863726|gb|EEF00857.1| predicted protein [Populus trichocarpa]
contig00135	gi|211906504|gb|ACJ11745.1|	100	348	0	0	57	1100	1	348	0	687		#gi|211906504:1-9 heat shock protein 70 [Gossypium hirsutum]
contig00136	gi|225448367|ref|XP_002268645.1|	87.69	195	24	1	613	29	127	320	2e-77	293		#gi|225448367:1-9 PREDICTED: hypothetical protein [Vitis vinifera]
contig00137	gi|255576440|ref|XP_002529112.1|	74.5	251	64	3	1092	340	287	524	1e-71	274		#gi|255576440:1-9 lupus la ribonucleoprotein, putative [Ricinus communis] >gi|223531463|gb|EEF33296.1| lupus la ribonucleoprotein, putative [Ricinus communis]
contig00138	gi|224114830|ref|XP_002316868.1|	87.58	161	20	0	338	820	278	438	2e-71	274		#gi|224114830:1-9 predicted protein [Populus trichocarpa] >gi|222859933|gb|EEE97480.1| predicted protein [Populus trichocarpa]
contig00139	gi|242129046|gb|ACS83602.1|	99.69	327	1	0	28	1008	231	557	0	637		#gi|242129046:1-9 ATP synthase beta subunit 1 [Gossypium hirsutum]
contig00140	gi|297738942|emb|CBI28187.3|	69.63	349	105	1	3	1046	228	576	3e-109	399		#gi|297738942:1-9 unnamed protein product [Vitis vinifera]
contig00141	gi|211906518|gb|ACJ11752.1|	94.33	282	16	0	1	846	55	336	5e-140	501		#gi|211906518:1-9 glyceraldehyde-3-phosphate dehydrogenase C subunit [Gossypium hirsutum]
contig00142	gi|255545786|ref|XP_002513953.1|	95.98	249	10	0	1044	298	1	249	1e-106	390		#gi|255545786:1-9 40S ribosomal protein S6, putative [Ricinus communis] >gi|223547039|gb|EEF48536.1| 40S ribosomal protein S6, putative [Ricinus communis]
contig00143	gi|224118424|ref|XP_002317815.1|	83.21	131	22	0	306	698	8	138	1e-55	221		#gi|224118424:1-9 predicted protein [Populus trichocarpa] >gi|222858488|gb|EEE96035.1| predicted protein [Populus trichocarpa]
contig00144	gi|211906504|gb|ACJ11745.1|	100	334	0	0	1	1002	315	648	2e-165	586		#gi|211906504:1-9 heat shock protein 70 [Gossypium hirsutum]
contig00145	gi|15226854|ref|NP_178310.1|	89.87	306	31	0	920	3	16	321	5e-149	531		#gi|15226854:1-9 GAD4 (glutamate decarboxylase 4); calmodulin binding [Arabidopsis thaliana] >gi|13605710|gb|AAK32848.1|AF361836_1 At2g02010/F14H20.8 [Arabidopsis thaliana] >gi|4406789|gb|AAD20099.1| putative glutamate decarboxylase [Arabidopsis thaliana] >gi|21700891|gb|AAM70569.1| At2g02010/F14H20.8 [Arabidopsis thaliana]
contig00146	gi|255568563|ref|XP_002525255.1|	71.43	252	52	9	159	854	1	246	1e-85	321		#gi|255568563:1-9 LOB domain-containing protein, putative [Ricinus communis] >gi|223535413|gb|EEF37083.1| LOB domain-containing protein, putative [Ricinus communis]
contig00147	gi|224109256|ref|XP_002315139.1|	80.75	265	46	4	922	143	1	264	1e-110	404		#gi|224109256:1-9 predicted protein [Populus trichocarpa] >gi|118489975|gb|ABK96784.1| unknown [Populus trichocarpa x Populus deltoides] >gi|222864179|gb|EEF01310.1| predicted protein [Populus trichocarpa]
contig00148	gi|224112579|ref|XP_002316233.1|	76.12	289	68	1	2	865	267	555	7e-132	474		#gi|224112579:1-9 laccase 3 [Populus trichocarpa] >gi|222865273|gb|EEF02404.1| laccase 3 [Populus trichocarpa]
contig00149	gi|225429696|ref|XP_002281841.1|	47.76	268	125	7	121	879	1	253	1e-32	145		#gi|225429696:1-9 PREDICTED: hypothetical protein [Vitis vinifera] >gi|147857682|emb|CAN82883.1| hypothetical protein VITISV_008557 [Vitis vinifera]
contig00150	gi|133902299|gb|ABO41830.1|	100	342	0	0	1027	2	1	342	0	666		#gi|133902299:1-9 alcohol dehydrogenase A [Gossypium raimondii] >gi|133902312|gb|ABO41841.1| alcohol dehydrogenase A [Gossypium hirsutum] >gi|133902321|gb|ABO41849.1| alcohol dehydrogenase A [Gossypium hirsutum]
contig00151	gi|211905341|gb|ACJ11250.1|	100	325	0	0	1	975	159	483	0	655		#gi|211905341:1-9 S-adenosyl-L-homocystein hydrolase [Gossypium hirsutum]
contig00152	gi|255554204|ref|XP_002518142.1|	92.78	263	19	0	1061	273	66	328	1e-141	507		#gi|255554204:1-9 potassium channel beta, putative [Ricinus communis] >gi|223542738|gb|EEF44275.1| potassium channel beta, putative [Ricinus communis]
contig00153	gi|224122174|ref|XP_002330558.1|	69.79	235	71	0	87	791	1	235	1e-90	338		#gi|224122174:1-9 predicted protein [Populus trichocarpa] >gi|222872116|gb|EEF09247.1| predicted protein [Populus trichocarpa]
contig00154	gi|38016531|gb|AAR07601.1|	95.53	291	13	0	3	875	32	322	7e-145	518		#gi|38016531:1-9 fiber quinone-oxidoreductase [Gossypium barbadense]
contig00155	gi|225458980|ref|XP_002283617.1|	41.75	194	106	3	180	740	199	390	5e-28	129		#gi|225458980:1-9 PREDICTED: hypothetical protein [Vitis vinifera] >gi|302142122|emb|CBI19325.3| unnamed protein product [Vitis vinifera]
contig00156	gi|224089259|ref|XP_002308665.1|	75.93	108	25	1	40	360	538	645	1e-29	135		#gi|224089259:1-9 ein3-binding f-box protein 3 [Populus trichocarpa] >gi|222854641|gb|EEE92188.1| ein3-binding f-box protein 3 [Populus trichocarpa]
contig00157	gi|225465623|ref|XP_002267206.1|	96.83	347	11	0	9	1049	65	411	0	645		#gi|225465623:1-9 PREDICTED: hypothetical protein [Vitis vinifera]
contig00158	gi|231496|sp|P30167.1|ACT3_SOLTU	97.87	282	6	0	1	846	96	377	7e-147	524		#gi|231496:1-9 RecName: Full=Actin-58 >gi|21536|emb|CAA39278.1| actin [Solanum tuberosum]
contig00159	gi|255586465|ref|XP_002533876.1|	83.27	263	43	1	261	1046	21	283	1e-123	447		#gi|255586465:1-9 zinc finger protein, putative [Ricinus communis] >gi|223526177|gb|EEF28507.1| zinc finger protein, putative [Ricinus communis]
contig00160	gi|4733946|gb|AAD28641.1|	92.31	338	26	0	1016	3	1	338	8e-176	620		#gi|4733946:1-9 sucrose synthase [Gossypium hirsutum]
contig00161	gi|225468380|ref|XP_002272401.1|	71.92	317	89	1	953	3	98	410	4e-128	462		#gi|225468380:1-9 PREDICTED: hypothetical protein [Vitis vinifera]
contig00162	gi|118488890|gb|ABK96254.1|	84.48	348	54	0	2	1045	379	726	1e-179	633		#gi|118488890:1-9 unknown [Populus trichocarpa x Populus deltoides]
contig00163	gi|255587035|ref|XP_002534108.1|	56.83	271	94	6	5	748	55	315	6e-74	282		#gi|255587035:1-9 protein with unknown function [Ricinus communis] >gi|223525840|gb|EEF28276.1| protein with unknown function [Ricinus communis]
contig00164	gi|224064862|ref|XP_002301588.1|	70.93	344	100	2	2	1033	67	407	6e-139	498		#gi|224064862:1-9 f-box family protein [Populus trichocarpa] >gi|222843314|gb|EEE80861.1| f-box family protein [Populus trichocarpa]
contig00165	gi|7262670|gb|AAF43928.1|AC012188_5	61.11	252	96	4	988	239	1	250	9e-76	288		#gi|7262670:1-9 Contains similarity to acid phosphatase from Lupinus albus gb|AB023385 and contains a Sterol desaturase PF|01598 domain. EST gb|AI995340 comes from this gene [Arabidopsis thaliana]
contig00166	gi|255560189|ref|XP_002521112.1|	90.87	219	20	0	121	777	1	219	9e-102	374		#gi|255560189:1-9 Vesicle-associated membrane protein, putative [Ricinus communis] >gi|223539681|gb|EEF41263.1| Vesicle-associated membrane protein, putative [Ricinus communis]
contig00167	gi|211906518|gb|ACJ11752.1|	99.63	269	1	0	1	807	68	336	1e-138	497		#gi|211906518:1-9 glyceraldehyde-3-phosphate dehydrogenase C subunit [Gossypium hirsutum]
contig00168	gi|255574603|ref|XP_002528212.1|	78.36	268	58	1	78	881	2	268	7e-107	391		#gi|255574603:1-9 conserved hypothetical protein [Ricinus communis] >gi|223532373|gb|EEF34169.1| conserved hypothetical protein [Ricinus communis]
contig00169	gi|224099977|ref|XP_002311694.1|	83.88	335	54	1	27	1031	191	524	2e-158	563		#gi|224099977:1-9 predicted protein [Populus trichocarpa] >gi|222851514|gb|EEE89061.1| predicted protein [Populus trichocarpa]
contig00170	gi|225437943|ref|XP_002269325.1|	94.4	250	14	0	3	752	129	378	3e-136	489		#gi|225437943:1-9 PREDICTED: hypothetical protein [Vitis vinifera]
contig00171	gi|255574680|ref|XP_002528249.1|	92.86	126	9	0	699	322	22	147	7e-54	215		#gi|255574680:1-9 conserved hypothetical protein [Ricinus communis] >gi|223532335|gb|EEF34134.1| conserved hypothetical protein [Ricinus communis]
contig00172	gi|74486738|gb|ABA12222.1|	100	289	0	0	1017	151	148	436	7e-166	587		#gi|74486738:1-9 translation elongation factor 1A-6 [Gossypium hirsutum]
contig00173	gi|255558924|ref|XP_002520485.1|	58.02	162	50	4	835	404	1	160	1e-24	118		#gi|255558924:1-9 conserved hypothetical protein [Ricinus communis] >gi|223540327|gb|EEF41898.1| conserved hypothetical protein [Ricinus communis]
contig00174	gi|118482893|gb|ABK93361.1|	44.44	189	97	6	102	644	1	181	5e-23	113		#gi|118482893:1-9 unknown [Populus trichocarpa]
contig00175	gi|225457178|ref|XP_002283896.1|	62.54	291	97	9	8	844	53	323	1e-67	261		#gi|225457178:1-9 PREDICTED: hypothetical protein [Vitis vinifera]
contig00176	gi|224109256|ref|XP_002315139.1|	79.31	261	38	3	105	839	1	258	2e-97	360		#gi|224109256:1-9 predicted protein [Populus trichocarpa] >gi|118489975|gb|ABK96784.1| unknown [Populus trichocarpa x Populus deltoides] >gi|222864179|gb|EEF01310.1| predicted protein [Populus trichocarpa]
contig00177	gi|225435758|ref|XP_002285721.1|	98.8	334	4	0	1004	3	47	380	2e-172	609		#gi|225435758:1-9 PREDICTED: hypothetical protein [Vitis vinifera]
contig00178	gi|255637121|gb|ACU18892.1|	82.84	268	44	1	1	798	127	394	5e-120	435		#gi|255637121:1-9 unknown [Glycine max]
contig00179	gi|1220196|gb|AAA91811.1|	99.35	309	2	0	3	929	71	379	4e-168	595		#gi|1220196:1-9 alcohol dehydrogenase 2a [Gossypium hirsutum]
contig00180	gi|255573724|ref|XP_002527783.1|	90.2	245	24	0	16	750	337	581	1e-123	447		#gi|255573724:1-9 phosphoglucomutase, putative [Ricinus communis] >gi|223532818|gb|EEF34593.1| phosphoglucomutase, putative [Ricinus communis]
contig00181	gi|224053577|ref|XP_002297881.1|	92.86	280	20	0	2	841	159	438	3e-139	499		#gi|224053577:1-9 predicted protein [Populus trichocarpa] >gi|222845139|gb|EEE82686.1| predicted protein [Populus trichocarpa]
contig00182	gi|224114163|ref|XP_002332416.1|	76.09	46	11	0	942	805	553	598	4e-13	80.1		#gi|224114163:1-9 predicted protein [Populus trichocarpa] >gi|222832369|gb|EEE70846.1| predicted protein [Populus trichocarpa]
contig00183	gi|224120122|ref|XP_002318247.1|	86.73	294	39	1	1	882	72	364	6e-143	511		#gi|224120122:1-9 predicted protein [Populus trichocarpa] >gi|222858920|gb|EEE96467.1| predicted protein [Populus trichocarpa]
contig00184	gi|255562649|ref|XP_002522330.1|	84.14	145	23	0	142	576	187	331	9e-67	258		#gi|255562649:1-9 Serine/threonine-protein kinase SAPK10, putative [Ricinus communis] >gi|223538408|gb|EEF40014.1| Serine/threonine-protein kinase SAPK10, putative [Ricinus communis]
contig00185	gi|224093276|ref|XP_002309862.1|	85.23	237	35	0	878	168	1	237	3e-107	392		#gi|224093276:1-9 predicted protein [Populus trichocarpa] >gi|222852765|gb|EEE90312.1| predicted protein [Populus trichocarpa]
contig00186	gi|242066822|ref|XP_002454700.1|	88.7	239	27	0	6	722	356	594	2e-118	430		#gi|242066822:1-9 hypothetical protein SORBIDRAFT_04g035840 [Sorghum bicolor] >gi|241934531|gb|EES07676.1| hypothetical protein SORBIDRAFT_04g035840 [Sorghum bicolor]
contig00187	gi|307948772|gb|ADN96173.1|	100	327	0	0	982	2	198	524	1e-168	597		#gi|307948772:1-9 pyrophosphate-energized vacuolar membrane proton pump [Gossypium hirsutum]
contig00188	gi|224091140|ref|XP_002309194.1|	98	150	3	0	141	590	74	223	2e-82	310		#gi|224091140:1-9 predicted protein [Populus trichocarpa] >gi|222855170|gb|EEE92717.1| predicted protein [Populus trichocarpa]
contig00189	gi|224053398|ref|XP_002297799.1|	66.27	252	84	3	114	866	1	247	6e-93	345		#gi|224053398:1-9 predicted protein [Populus trichocarpa] >gi|222845057|gb|EEE82604.1| predicted protein [Populus trichocarpa]
contig00190	gi|89212810|gb|ABD63905.1|	100	174	0	0	277	798	80	253	1e-93	347		#gi|89212810:1-9 14-3-3-like protein [Gossypium hirsutum]
contig00191	gi|255545102|ref|XP_002513612.1|	80.85	282	54	0	2	847	13	294	1e-130	470		#gi|255545102:1-9 hevamine-A precursor, putative [Ricinus communis] >gi|223547520|gb|EEF49015.1| hevamine-A precursor, putative [Ricinus communis]
contig00192	gi|255583972|ref|XP_002532732.1|	63.46	301	103	4	979	98	53	350	2e-95	353		#gi|255583972:1-9 RNA binding protein, putative [Ricinus communis] >gi|223527509|gb|EEF29634.1| RNA binding protein, putative [Ricinus communis]
contig00193	gi|297808451|ref|XP_002872109.1|	100	266	0	0	981	184	34	299	2e-144	516		#gi|297808451:1-9 predicted protein [Arabidopsis lyrata subsp. lyrata] >gi|297317946|gb|EFH48368.1| predicted protein [Arabidopsis lyrata subsp. lyrata]
contig00194	gi|255537926|ref|XP_002510028.1|	63.26	264	83	5	51	800	11	274	2e-69	267		#gi|255537926:1-9 homeobox protein, putative [Ricinus communis] >gi|223550729|gb|EEF52215.1| homeobox protein, putative [Ricinus communis]
contig00195	gi|224075942|ref|XP_002304839.1|	83.38	325	53	1	2	973	87	411	2e-127	460		#gi|224075942:1-9 predicted protein [Populus trichocarpa] >gi|222842271|gb|EEE79818.1| predicted protein [Populus trichocarpa]
contig00196	gi|255543951|ref|XP_002513038.1|	62.21	307	114	5	1	915	73	349	1e-67	261		#gi|255543951:1-9 conserved hypothetical protein [Ricinus communis] >gi|223548049|gb|EEF49541.1| conserved hypothetical protein [Ricinus communis]
contig00197	gi|37625035|gb|AAQ96341.1|	54.69	256	86	9	3	680	3	249	2e-36	157		#gi|37625035:1-9 putative ethylene response factor ERF3a [Vitis aestivalis]
contig00198	gi|224087843|ref|XP_002308246.1|	56.17	235	91	3	56	724	1	235	3e-70	270		#gi|224087843:1-9 predicted protein [Populus trichocarpa] >gi|222854222|gb|EEE91769.1| predicted protein [Populus trichocarpa]
contig00199	gi|255567526|ref|XP_002524742.1|	83.02	212	36	0	43	678	131	342	1e-101	374		#gi|255567526:1-9 5-methyltetrahydrofolate:homocysteine methyltransferase, putative [Ricinus communis] >gi|223535926|gb|EEF37585.1| 5-methyltetrahydrofolate:homocysteine methyltransferase, putative [Ricinus communis]
contig00201	gi|224094953|ref|XP_002310303.1|	96.22	238	9	0	914	201	1	238	3e-135	486		#gi|224094953:1-9 predicted protein [Populus trichocarpa] >gi|118484023|gb|ABK93898.1| unknown [Populus trichocarpa] >gi|118486019|gb|ABK94853.1| unknown [Populus trichocarpa] >gi|222853206|gb|EEE90753.1| predicted protein [Populus trichocarpa]
contig00202	gi|255539487|ref|XP_002510808.1|	77.83	203	44	2	1	606	12	213	2e-78	297		#gi|255539487:1-9 steroid binding protein, putative [Ricinus communis] >gi|223549923|gb|EEF51410.1| steroid binding protein, putative [Ricinus communis]
contig00203	gi|255582255|ref|XP_002531919.1|	66.67	225	70	1	126	785	42	266	3e-74	283		#gi|255582255:1-9 RNA and export factor binding protein, putative [Ricinus communis] >gi|223528429|gb|EEF30463.1| RNA and export factor binding protein, putative [Ricinus communis]
contig00204	gi|226425257|gb|ACO53628.1|	99.07	323	3	0	1	969	274	596	7e-128	461		#gi|226425257:1-9 bHLH domain protein [Gossypium hirsutum]
contig00205	gi|224121708|ref|XP_002330633.1|	79.41	204	42	0	966	355	511	714	9e-69	265		#gi|224121708:1-9 predicted protein [Populus trichocarpa] >gi|222872237|gb|EEF09368.1| predicted protein [Populus trichocarpa]
contig00206	gi|255582148|ref|XP_002531868.1|	66.67	129	43	1	66	452	1	127	2e-43	180		#gi|255582148:1-9 glutathione-s-transferase theta, gst, putative [Ricinus communis] >gi|223528476|gb|EEF30505.1| glutathione-s-transferase theta, gst, putative [Ricinus communis]
contig00207	gi|4097571|gb|AAD09514.1|	76.47	68	16	0	51	254	15	82	3e-22	110		#gi|4097571:1-9 GMFP5 [Glycine max]
contig00208	gi|63054405|gb|AAY28970.1|	99.55	223	1	0	952	284	326	548	6e-123	444		#gi|63054405:1-9 GIA/RGA-like gibberellin response modulator [Gossypium hirsutum]
contig00209	gi|255560725|ref|XP_002521376.1|	97.75	267	6	0	2	802	147	413	1e-145	520		#gi|255560725:1-9 dead box ATP-dependent RNA helicase, putative [Ricinus communis] >gi|223539454|gb|EEF41044.1| dead box ATP-dependent RNA helicase, putative [Ricinus communis]
contig00210	gi|57013942|ref|YP_173415.1|	95.71	70	3	0	219	428	15	84	1e-32	145		#gi|57013942:1-9 hypothetical protein NitaMp073 [Nicotiana tabacum] >gi|56806578|dbj|BAD83479.1| hypothetical protein [Nicotiana tabacum]
contig00211	gi|255579712|ref|XP_002530695.1|	85.27	224	32	3	283	951	1	221	9e-85	318		#gi|255579712:1-9 mitochondrial dicarboxylate carrier protein, putative [Ricinus communis] >gi|223529751|gb|EEF31690.1| mitochondrial dicarboxylate carrier protein, putative [Ricinus communis]
contig00212	gi|310833352|gb|ADP30960.1|	98.17	219	4	0	923	267	1	219	2e-108	396		#gi|310833352:1-9 dehydration-induced 19-like protein [Gossypium hirsutum]
contig00213	gi|284521002|gb|ADB93076.1|	84.31	255	40	1	26	790	1	254	3e-124	449		#gi|284521002:1-9 stem-specific protein tsjt1, putative [Jatropha curcas]
contig00214	gi|255548804|ref|XP_002515458.1|	45.5	189	79	8	172	666	1	179	1e-13	81.6		#gi|255548804:1-9 conserved hypothetical protein [Ricinus communis] >gi|223545402|gb|EEF46907.1| conserved hypothetical protein [Ricinus communis]
contig00215	gi|225434698|ref|XP_002280897.1|	84.24	311	37	5	951	55	102	410	4e-148	528		#gi|225434698:1-9 PREDICTED: hypothetical protein [Vitis vinifera]
contig00216	gi|296081703|emb|CBI20708.3|	91.42	233	20	1	879	181	2	233	1e-114	417		#gi|296081703:1-9 unnamed protein product [Vitis vinifera]
contig00217	gi|255548668|ref|XP_002515390.1|	64.62	212	46	3	549	1	1	212	4e-65	253		#gi|255548668:1-9 RNA lariat debranching enzyme, putative [Ricinus communis] >gi|223545334|gb|EEF46839.1| RNA lariat debranching enzyme, putative [Ricinus communis]
contig00218	gi|166203457|gb|ABY84681.1|	92.36	157	12	0	816	346	1	157	1e-77	294		#gi|166203457:1-9 universal stress protein 1 [Gossypium arboreum] >gi|169248110|gb|ACA51838.1| universal stress protein 1 [Gossypium arboreum]
contig00219	gi|15223416|ref|NP_171656.1|	91.55	71	5	1	734	525	1	71	8e-27	125		#gi|15223416:1-9 heavy-metal-associated domain-containing protein [Arabidopsis thaliana] >gi|79316252|ref|NP_001030928.1| heavy-metal-associated domain-containing protein [Arabidopsis thaliana] >gi|1922242|emb|CAA71173.1| hypothetical protein [Arabidopsis thaliana] >gi|17380662|gb|AAL36161.1| unknown protein [Arabidopsis thaliana] >gi|20258999|gb|AAM14215.1| unknown protein [Arabidopsis thaliana]
contig00220	gi|224110514|ref|XP_002315543.1|	58.08	198	66	5	241	783	1	195	2e-28	130		#gi|224110514:1-9 predicted protein [Populus trichocarpa] >gi|222864583|gb|EEF01714.1| predicted protein [Populus trichocarpa]
contig00221	gi|118485114|gb|ABK94420.1|	36.18	152	75	7	111	500	31	173	3e-14	84		#gi|118485114:1-9 unknown [Populus trichocarpa]
contig00222	gi|302122826|gb|ADK93079.1|	100	252	0	0	916	161	1	252	5e-136	488		#gi|302122826:1-9 14-3-3f protein [Gossypium hirsutum]
contig00223	gi|147795605|emb|CAN72178.1|	88.62	167	19	1	25	525	1	165	8e-80	301		#gi|147795605:1-9 hypothetical protein VITISV_012478 [Vitis vinifera]
contig00224	gi|224118822|ref|XP_002317915.1|	57.62	151	44	4	140	532	2	150	2e-35	154		#gi|224118822:1-9 predicted protein [Populus trichocarpa] >gi|222858588|gb|EEE96135.1| predicted protein [Populus trichocarpa]
contig00225	gi|1439609|gb|AAB04557.1|	99.6	248	1	0	43	786	1	248	4e-127	458		#gi|1439609:1-9 delta-tonoplast intrinsic protein [Gossypium hirsutum]
contig00226	gi|224118274|ref|XP_002317777.1|	86.88	221	29	0	67	729	330	550	2e-114	416		#gi|224118274:1-9 predicted protein [Populus trichocarpa] >gi|222858450|gb|EEE95997.1| predicted protein [Populus trichocarpa]
contig00227	gi|255568494|ref|XP_002525221.1|	57.78	270	113	6	930	124	36	296	8e-67	258		#gi|255568494:1-9 arginine/serine-rich splicing factor, putative [Ricinus communis] >gi|223535518|gb|EEF37187.1| arginine/serine-rich splicing factor, putative [Ricinus communis]
contig00228	gi|255538430|ref|XP_002510280.1|	79.07	215	44	1	6	647	334	548	9e-85	318		#gi|255538430:1-9 purine permease, putative [Ricinus communis] >gi|223550981|gb|EEF52467.1| purine permease, putative [Ricinus communis]
contig00229	gi|187609342|pdb|3BRX|A	99.2	250	2	0	929	180	68	317	1e-137	493		#gi|187609342:1-9 Chain A, Crystal Structure Of Calcium-Bound Cotton Annexin Gh1
contig00230	gi|148927394|gb|ABR19828.1|	81.07	206	39	1	913	296	255	459	1e-93	347		#gi|148927394:1-9 cysteine proteinase [Elaeis guineensis]
contig00231	gi|255563594|ref|XP_002522799.1|	86.52	230	31	0	87	776	1	230	4e-69	266		#gi|255563594:1-9 Pre-mRNA-splicing factor cwc15, putative [Ricinus communis] >gi|223538037|gb|EEF39650.1| Pre-mRNA-splicing factor cwc15, putative [Ricinus communis]
contig00232	gi|225430569|ref|XP_002263210.1|	93.97	282	17	0	68	913	1	282	5e-149	531		#gi|225430569:1-9 PREDICTED: hypothetical protein [Vitis vinifera] >gi|147772246|emb|CAN67174.1| hypothetical protein VITISV_027898 [Vitis vinifera] >gi|296082179|emb|CBI21184.3| unnamed protein product [Vitis vinifera]
contig00233	gi|255545932|ref|XP_002514026.1|	79.07	258	54	0	3	776	180	437	1e-97	360		#gi|255545932:1-9 Aspartic proteinase nepenthesin-1 precursor, putative [Ricinus communis] >gi|223547112|gb|EEF48609.1| Aspartic proteinase nepenthesin-1 precursor, putative [Ricinus communis]
contig00234	gi|11132838|sp|O64967.1|HMDH2_GOSHI	93.46	306	20	0	2	919	276	581	2e-162	575		#gi|11132838:1-9 RecName: Full=3-hydroxy-3-methylglutaryl-coenzyme A reductase 2; Short=HMG-CoA reductase 2 >gi|2935300|gb|AAC05089.1| 3-hydroxy-3-methylglutaryl-coenzyme A reductase 2 [Gossypium hirsutum]
contig00235	gi|224112801|ref|XP_002332694.1|	48.29	263	73	7	916	317	1	263	2e-36	157		#gi|224112801:1-9 AP2/ERF domain-containing transcription factor [Populus trichocarpa] >gi|222832948|gb|EEE71425.1| AP2/ERF domain-containing transcription factor [Populus trichocarpa]
contig00236	gi|255639529|gb|ACU20059.1|	100	143	0	0	396	824	276	418	2e-73	280		#gi|255639529:1-9 unknown [Glycine max]
contig00237	gi|255647659|gb|ACU24291.1|	93.72	207	13	0	207	827	1	207	4e-100	369		#gi|255647659:1-9 unknown [Glycine max]
contig00238	gi|255556356|ref|XP_002519212.1|	74.39	246	57	3	3	722	66	307	5e-96	355		#gi|255556356:1-9 non-canonical ubiquitin conjugating enzyme, putative [Ricinus communis] >gi|223541527|gb|EEF43076.1| non-canonical ubiquitin conjugating enzyme, putative [Ricinus communis]
contig00239	gi|192910878|gb|ACF06547.1|	86.53	193	26	0	116	694	7	199	1e-94	350		#gi|192910878:1-9 Mob1 [Elaeis guineensis]
contig00240	gi|255555655|ref|XP_002518863.1|	93.07	303	21	0	3	911	187	489	1e-148	530		#gi|255555655:1-9 kinesin light chain, putative [Ricinus communis] >gi|223541850|gb|EEF43396.1| kinesin light chain, putative [Ricinus communis]
contig00241	gi|255574982|ref|XP_002528397.1|	65.53	264	79	6	1	756	299	560	3e-79	299		#gi|255574982:1-9 conserved hypothetical protein [Ricinus communis] >gi|223532185|gb|EEF33990.1| conserved hypothetical protein [Ricinus communis]
contig00242	gi|224119508|ref|XP_002331178.1|	90.36	249	24	0	3	749	260	508	2e-113	413		#gi|224119508:1-9 predicted protein [Populus trichocarpa] >gi|222873299|gb|EEF10430.1| predicted protein [Populus trichocarpa]
contig00243	gi|87201358|gb|AAX07458.2|	73.33	270	68	2	2	799	124	390	6e-114	414		#gi|87201358:1-9 ethylene-responsive element binding protein ERF2 [Gossypium hirsutum]
contig00244	gi|115492|sp|P27164.2|CALM3_PETHY	100	142	0	0	103	528	1	142	4e-75	285		#gi|115492:1-9 RecName: Full=Calmodulin-related protein >gi|169205|gb|AAA33705.1| calmodulin-related protein [Petunia x hybrida]
contig00245	gi|255559090|ref|XP_002520567.1|	90.24	82	8	0	350	595	218	299	7e-26	122		#gi|255559090:1-9 Repetitive proline-rich cell wall protein 2 precursor, putative [Ricinus communis] >gi|223540227|gb|EEF41800.1| Repetitive proline-rich cell wall protein 2 precursor, putative [Ricinus communis]
contig00246	gi|116784480|gb|ABK23357.1|	67.96	181	58	0	58	600	1	181	4e-54	216		#gi|116784480:1-9 unknown [Picea sitchensis]
contig00247	gi|21616051|emb|CAC86003.1|	83.02	212	36	0	898	263	302	513	7e-103	378		#gi|21616051:1-9 aspartic proteinase [Theobroma cacao]
contig00248	gi|1332579|emb|CAA66667.1|	100	214	0	0	2	643	159	372	2e-114	416		#gi|1332579:1-9 polyubiquitin [Pinus sylvestris]
contig00249	gi|224144761|ref|XP_002325404.1|	78.22	202	37	2	92	676	94	295	8e-85	318		#gi|224144761:1-9 predicted protein [Populus trichocarpa] >gi|222862279|gb|EEE99785.1| predicted protein [Populus trichocarpa]
contig00250	gi|224134080|ref|XP_002321731.1|	61.78	259	95	3	792	28	1	256	2e-78	296		#gi|224134080:1-9 predicted protein [Populus trichocarpa] >gi|222868727|gb|EEF05858.1| predicted protein [Populus trichocarpa]
contig00251	gi|224091140|ref|XP_002309194.1|	98	150	3	0	115	564	74	223	1e-82	310		#gi|224091140:1-9 predicted protein [Populus trichocarpa] >gi|222855170|gb|EEE92717.1| predicted protein [Populus trichocarpa]
contig00252	gi|317106675|dbj|BAJ53178.1|	85.47	179	26	0	2	538	188	366	6e-93	345		#gi|317106675:1-9 JHL18I08.12 [Jatropha curcas]
contig00253	gi|167963118|dbj|BAG09364.1|	73.82	275	72	0	3	827	2	276	8e-106	387		#gi|167963118:1-9 peroxisomal enoyl-CoA hydratase/isomerase family protein [Glycine max]
contig00254	gi|225435969|ref|XP_002270683.1|	73.25	228	58	2	676	2	1	227	5e-89	332		#gi|225435969:1-9 PREDICTED: hypothetical protein [Vitis vinifera] >gi|296083943|emb|CBI24331.3| unnamed protein product [Vitis vinifera]
contig00255	gi|222625515|gb|EEE59647.1|	30.99	142	93	1	525	115	979	1120	2e-08	64.3		#gi|222625515:1-9 hypothetical protein OsJ_12023 [Oryza sativa Japonica Group]
contig00256	gi|224113625|ref|XP_002316526.1|	70.67	225	60	7	776	120	1	209	2e-68	263		#gi|224113625:1-9 predicted protein [Populus trichocarpa] >gi|222859591|gb|EEE97138.1| predicted protein [Populus trichocarpa]
contig00257	gi|225441728|ref|XP_002277339.1|	53.8	184	77	2	804	277	478	661	3e-37	160		#gi|225441728:1-9 PREDICTED: hypothetical protein [Vitis vinifera]
contig00258	gi|224106053|ref|XP_002314027.1|	58.82	187	62	4	101	616	1	169	1e-43	181		#gi|224106053:1-9 predicted protein [Populus trichocarpa] >gi|222850435|gb|EEE87982.1| predicted protein [Populus trichocarpa]
contig00259	gi|147802928|emb|CAN72877.1|	40.51	195	105	4	33	584	1329	1522	5e-25	119		#gi|147802928:1-9 hypothetical protein VITISV_010381 [Vitis vinifera]
contig00260	gi|255540257|ref|XP_002511193.1|	74.51	153	39	1	2	460	380	530	2e-47	193		#gi|255540257:1-9 Exocyst complex component, putative [Ricinus communis] >gi|223550308|gb|EEF51795.1| Exocyst complex component, putative [Ricinus communis]
contig00261	gi|308569658|gb|ADO34794.1|	97.06	102	3	0	161	466	14	115	4e-39	166		#gi|308569658:1-9 high mobility group box 4 protein [Gossypium hirsutum]
contig00262	gi|20269063|emb|CAC84712.1|	72.28	202	43	3	770	204	1	202	1e-75	287		#gi|20269063:1-9 aux/IAA protein [Populus tremula x Populus tremuloides]
contig00263	gi|296084940|emb|CBI28349.3|	83.41	211	22	1	2	595	103	313	1e-92	344		#gi|296084940:1-9 unnamed protein product [Vitis vinifera]
contig00264	gi|225451866|ref|XP_002282329.1|	76	125	30	0	439	65	1	125	1e-43	181		#gi|225451866:1-9 PREDICTED: hypothetical protein [Vitis vinifera]
contig00265	gi|209168629|gb|ACI42311.1|	86.94	291	38	0	1	873	614	904	8e-146	520		#gi|209168629:1-9 putative leucine rich repeat transmembrane protein kinase [Corchorus olitorius]
contig00266	gi|224117826|ref|XP_002331641.1|	91.07	291	26	0	2	874	144	434	4e-157	558		#gi|224117826:1-9 predicted protein [Populus trichocarpa] >gi|118484203|gb|ABK93982.1| unknown [Populus trichocarpa] >gi|118487234|gb|ABK95445.1| unknown [Populus trichocarpa] >gi|222874037|gb|EEF11168.1| predicted protein [Populus trichocarpa]
contig00267	gi|297734030|emb|CBI15277.3|	72.35	217	58	2	852	208	48	263	3e-67	259		#gi|297734030:1-9 unnamed protein product [Vitis vinifera]
contig00268	gi|255561582|ref|XP_002521801.1|	86.05	43	6	0	627	499	81	123	3e-12	77		#gi|255561582:1-9 Patellin-3, putative [Ricinus communis] >gi|223539014|gb|EEF40611.1| Patellin-3, putative [Ricinus communis]
contig00269	gi|224133758|ref|XP_002327673.1|	91.14	79	7	0	199	435	50	128	4e-33	146		#gi|224133758:1-9 histone H1 [Populus trichocarpa] >gi|222836758|gb|EEE75151.1| histone H1 [Populus trichocarpa]
contig00270	gi|1706958|gb|AAB37767.1|	98.7	231	3	0	1	693	443	673	2e-122	443		#gi|1706958:1-9 cellulose synthase [Gossypium hirsutum]
contig00271	gi|254681442|gb|ACT78956.1|	100	169	0	0	819	313	1	169	7e-96	354		#gi|254681442:1-9 zinc finger protein [Gossypium arboreum]
contig00272	gi|255542772|ref|XP_002512449.1|	84.8	125	19	0	785	411	1	125	8e-56	221		#gi|255542772:1-9 conserved hypothetical protein [Ricinus communis] >gi|223548410|gb|EEF49901.1| conserved hypothetical protein [Ricinus communis]
contig00273	gi|211906480|gb|ACJ11733.1|	100	246	0	0	869	132	247	492	8e-148	527		#gi|211906480:1-9 catalase [Gossypium hirsutum]
contig00274	gi|3915031|sp|Q42770.1|STAD_GOSHI	98.95	285	3	0	857	3	1	285	8e-164	580		#gi|3915031:1-9 RecName: Full=Acyl-[acyl-carrier-protein] desaturase, chloroplastic; AltName: Full=Stearoyl-ACP desaturase; Flags: Precursor >gi|1217628|emb|CAA65232.1| delta 9 stearoyl-[acyl-carrier protein] desaturase [Gossypium hirsutum]
contig00275	gi|298204851|emb|CBI34158.3|	87.17	187	23	1	870	313	75	261	4e-58	229		#gi|298204851:1-9 unnamed protein product [Vitis vinifera]
contig00276	gi|225439528|ref|XP_002263502.1|	85.88	170	24	0	89	598	1	170	7e-80	301		#gi|225439528:1-9 PREDICTED: hypothetical protein [Vitis vinifera] >gi|147841925|emb|CAN63135.1| hypothetical protein VITISV_043144 [Vitis vinifera] >gi|297735619|emb|CBI18113.3| unnamed protein product [Vitis vinifera]
contig00277	gi|84514139|gb|ABC59078.1|	68.63	255	80	1	855	91	263	516	1e-100	370		#gi|84514139:1-9 cytochrome P450 monooxygenase CYP72A59 [Medicago truncatula]
contig00278	gi|148645857|gb|ABR01221.1|	96.91	259	7	1	94	867	1	259	7e-121	437		#gi|148645857:1-9 MYB8 [Gossypium hirsutum]
contig00279	gi|119888006|gb|ABM05955.1|	91.75	97	8	0	143	433	1	97	1e-43	181		#gi|119888006:1-9 proline-rich protein [Gossypium hirsutum]
contig00280	gi|91208948|ref|YP_538982.1|	100	274	0	0	44	865	655	928	1e-144	516		#gi|91208948:1-9 hypothetical chloroplast RF1 [Gossypium hirsutum] >gi|118574750|sp|Q2L951.1|YCF1_GOSHI RecName: Full=Putative membrane protein ycf1; Short=RF1 >gi|85687462|gb|ABC73674.1| hypothetical chloroplast RF1 [Gossypium hirsutum]
contig00281	gi|224071363|ref|XP_002303423.1|	77.01	174	29	4	865	377	50	221	1e-60	238		#gi|224071363:1-9 predicted protein [Populus trichocarpa] >gi|222840855|gb|EEE78402.1| predicted protein [Populus trichocarpa]
contig00282	gi|255632936|gb|ACU16822.1|	91.1	191	17	0	43	615	1	191	3e-95	352		#gi|255632936:1-9 unknown [Glycine max]
contig00283	gi|255587064|ref|XP_002534120.1|	85.58	215	31	2	188	832	59	266	8e-92	341		#gi|255587064:1-9 ef-hand calcium binding protein, putative [Ricinus communis] >gi|223525823|gb|EEF28264.1| ef-hand calcium binding protein, putative [Ricinus communis]
contig00284	gi|255554134|ref|XP_002518107.1|	90.59	170	16	0	726	217	37	206	8e-79	298		#gi|255554134:1-9 60S ribosomal protein L13a, putative [Ricinus communis] >gi|223542703|gb|EEF44240.1| 60S ribosomal protein L13a, putative [Ricinus communis]
contig00285	gi|171452362|dbj|BAG15872.1|	70.07	294	81	2	863	3	291	584	8e-95	351		#gi|171452362:1-9 transcription factor [Bruguiera gymnorhiza]
contig00286	gi|255573724|ref|XP_002527783.1|	80.84	287	55	2	3	863	57	315	3e-125	452		#gi|255573724:1-9 phosphoglucomutase, putative [Ricinus communis] >gi|223532818|gb|EEF34593.1| phosphoglucomutase, putative [Ricinus communis]
contig00287	gi|255570639|ref|XP_002526275.1|	93.51	231	15	0	1	693	833	1063	2e-106	389		#gi|255570639:1-9 eukaryotic translation initiation factor 2c, putative [Ricinus communis] >gi|223534406|gb|EEF36112.1| eukaryotic translation initiation factor 2c, putative [Ricinus communis]
contig00289	gi|118484236|gb|ABK93998.1|	87.72	171	18	1	702	199	1	171	1e-68	264		#gi|118484236:1-9 unknown [Populus trichocarpa]
contig00290	gi|224135649|ref|XP_002322126.1|	69.5	259	78	2	18	791	11	262	5e-92	342		#gi|224135649:1-9 predicted protein [Populus trichocarpa] >gi|222869122|gb|EEF06253.1| predicted protein [Populus trichocarpa]
contig00291	gi|255565184|ref|XP_002523584.1|	68.97	87	23	1	654	406	379	465	3e-14	83.6		#gi|255565184:1-9 Splicing factor, arginine/serine-rich, putative [Ricinus communis] >gi|223537146|gb|EEF38779.1| Splicing factor, arginine/serine-rich, putative [Ricinus communis]
contig00292	gi|224130304|ref|XP_002320804.1|	60.9	266	99	6	785	3	1	258	3e-82	309		#gi|224130304:1-9 predicted protein [Populus trichocarpa] >gi|222861577|gb|EEE99119.1| predicted protein [Populus trichocarpa]
contig00293	gi|224135895|ref|XP_002327330.1|	72.22	306	64	3	2	856	161	465	2e-114	416		#gi|224135895:1-9 predicted protein [Populus trichocarpa] >gi|222835700|gb|EEE74135.1| predicted protein [Populus trichocarpa]
contig00294	gi|255583146|ref|XP_002532339.1|	82.47	154	27	0	70	531	1	154	2e-62	243		#gi|255583146:1-9 protein translocase, putative [Ricinus communis] >gi|223527956|gb|EEF30041.1| protein translocase, putative [Ricinus communis]
contig00295	gi|255536899|ref|XP_002509516.1|	88.67	203	23	0	859	251	101	303	5e-90	335		#gi|255536899:1-9 B2 protein, putative [Ricinus communis] >gi|223549415|gb|EEF50903.1| B2 protein, putative [Ricinus communis]
contig00296	gi|211906450|gb|ACJ11718.1|	100	268	0	0	3	806	134	401	1e-136	490		#gi|211906450:1-9 phosphoglycerate kinase [Gossypium hirsutum]
contig00297	gi|108711498|gb|ABF99293.1|	87.76	98	11	1	172	462	1	98	5e-44	182		#gi|108711498:1-9 Ubiquitin-conjugating enzyme E2-17 kDa, putative, expressed [Oryza sativa Japonica Group]
contig00298	gi|302584056|gb|ADL57412.1|	76.11	226	53	1	38	712	1	226	8e-95	351		#gi|302584056:1-9 MADS domain transcription factor [Camellia japonica]
contig00299	gi|255543138|ref|XP_002512632.1|	80.39	255	49	2	31	792	1	254	5e-113	411		#gi|255543138:1-9 NAC domain-containing protein, putative [Ricinus communis] >gi|223548593|gb|EEF50084.1| NAC domain-containing protein, putative [Ricinus communis]
contig00300	gi|115490848|gb|ABI97958.1|	73.3	221	57	3	100	756	13	230	6e-80	301		#gi|115490848:1-9 alpha-crystalline heat shock protein [Gossypium arboreum] >gi|115490850|gb|ABI97959.1| alpha-crystalline heat shock protein [Gossypium arboreum]
contig00301	gi|255538564|ref|XP_002510347.1|	81.14	175	30	2	7	522	146	320	2e-76	290		#gi|255538564:1-9 BRASSINAZOLE-RESISTANT 1 protein, putative [Ricinus communis] >gi|223551048|gb|EEF52534.1| BRASSINAZOLE-RESISTANT 1 protein, putative [Ricinus communis]
contig00302	gi|62131147|gb|AAX68525.1|	99.17	242	2	0	851	126	15	256	1e-117	427		#gi|62131147:1-9 putative ethylene responsive element binding protein 2 [Gossypium hirsutum]
contig00303	gi|255552081|ref|XP_002517085.1|	94.02	234	14	1	3	704	27	259	1e-121	440		#gi|255552081:1-9 40S ribosomal protein S3a, putative [Ricinus communis] >gi|223543720|gb|EEF45248.1| 40S ribosomal protein S3a, putative [Ricinus communis]
contig00304	gi|224065421|ref|XP_002301809.1|	86.4	250	34	0	849	100	326	575	1e-109	400		#gi|224065421:1-9 predicted protein [Populus trichocarpa] >gi|222843535|gb|EEE81082.1| predicted protein [Populus trichocarpa]
contig00305	gi|296080950|emb|CBI18643.3|	63.27	147	47	4	371	790	47	185	1e-35	154		#gi|296080950:1-9 unnamed protein product [Vitis vinifera]
contig00306	gi|255537629|ref|XP_002509881.1|	83.15	184	31	0	3	554	76	259	2e-71	273		#gi|255537629:1-9 conserved hypothetical protein [Ricinus communis] >gi|223549780|gb|EEF51268.1| conserved hypothetical protein [Ricinus communis]
contig00307	gi|224138216|ref|XP_002326547.1|	54.67	300	102	2	850	53	324	623	5e-83	311		#gi|224138216:1-9 predicted protein [Populus trichocarpa] >gi|222833869|gb|EEE72346.1| predicted protein [Populus trichocarpa]
contig00308	gi|87162915|gb|ABD28710.1|	31.91	94	62	1	285	10	21	114	7e-08	62.4		#gi|87162915:1-9 Polynucleotidyl transferase, Ribonuclease H fold [Medicago truncatula]
contig00309	gi|255585293|ref|XP_002533345.1|	84.31	255	40	0	78	842	1	255	3e-114	416		#gi|255585293:1-9 Late embryogenesis abundant protein Lea14-A, putative [Ricinus communis] >gi|223526810|gb|EEF29030.1| Late embryogenesis abundant protein Lea14-A, putative [Ricinus communis]
contig00310	gi|119888000|gb|ABM05952.1|	82.97	229	38	2	834	151	2	229	1e-91	340		#gi|119888000:1-9 proline-rich protein [Gossypium hirsutum]
contig00311	gi|224066721|ref|XP_002302185.1|	75.44	228	56	4	74	757	3	222	1e-67	260		#gi|224066721:1-9 predicted protein [Populus trichocarpa] >gi|222843911|gb|EEE81458.1| predicted protein [Populus trichocarpa]
contig00312	gi|171190270|gb|ACB42441.1|	94.76	267	14	0	802	2	1	267	7e-144	514		#gi|171190270:1-9 aquaporin PIP2;4 [Gossypium hirsutum]
contig00314	gi|224065721|ref|XP_002301938.1|	75.24	206	49	2	37	648	1	205	1e-83	313		#gi|224065721:1-9 predicted protein [Populus trichocarpa] >gi|222843664|gb|EEE81211.1| predicted protein [Populus trichocarpa]
contig00315	gi|225462707|ref|XP_002267282.1|	72.56	215	55	1	117	749	19	233	7e-85	318		#gi|225462707:1-9 PREDICTED: hypothetical protein [Vitis vinifera] >gi|302143695|emb|CBI22556.3| unnamed protein product [Vitis vinifera]
contig00316	gi|147817646|emb|CAN60153.1|	77.14	175	35	2	1	510	1514	1688	9e-64	248		#gi|147817646:1-9 hypothetical protein VITISV_021504 [Vitis vinifera]
contig00317	gi|308569660|gb|ADO34795.1|	100	112	0	0	146	481	1	112	3e-44	183		#gi|308569660:1-9 high mobility group box 1 protein [Gossypium hirsutum]
contig00319	gi|224071241|ref|XP_002303380.1|	82.13	235	40	1	35	733	2	236	1e-95	353		#gi|224071241:1-9 predicted protein [Populus trichocarpa] >gi|224126645|ref|XP_002329606.1| predicted protein [Populus trichocarpa] >gi|222840812|gb|EEE78359.1| predicted protein [Populus trichocarpa] >gi|222870315|gb|EEF07446.1| predicted protein [Populus trichocarpa]
contig00320	gi|255557935|ref|XP_002519996.1|	64.62	195	69	0	674	90	1	195	2e-56	223		#gi|255557935:1-9 60S ribosomal protein L13, putative [Ricinus communis] >gi|223540760|gb|EEF42320.1| 60S ribosomal protein L13, putative [Ricinus communis]
contig00321	gi|255574145|ref|XP_002527988.1|	80.09	216	43	0	10	657	1	216	2e-99	366		#gi|255574145:1-9 conserved hypothetical protein [Ricinus communis] >gi|223532614|gb|EEF34400.1| conserved hypothetical protein [Ricinus communis]
contig00322	gi|211906462|gb|ACJ11724.1|	100	212	0	0	682	47	15	226	1e-125	453		#gi|211906462:1-9 glutamine synthase [Gossypium hirsutum]
contig00324	gi|225458794|ref|XP_002283279.1|	77.7	278	62	0	1	834	387	664	4e-117	425		#gi|225458794:1-9 PREDICTED: hypothetical protein [Vitis vinifera]
contig00325	gi|255546417|ref|XP_002514268.1|	66.11	298	79	11	829	2	70	351	8e-89	331		#gi|255546417:1-9 transcription factor, putative [Ricinus communis] >gi|223546724|gb|EEF48222.1| transcription factor, putative [Ricinus communis]
contig00326	gi|224092478|ref|XP_002309627.1|	53.03	132	62	2	2	397	289	404	4e-26	122		#gi|224092478:1-9 predicted protein [Populus trichocarpa] >gi|222855603|gb|EEE93150.1| predicted protein [Populus trichocarpa]
contig00327	gi|224066763|ref|XP_002302203.1|	86.75	234	31	1	831	130	213	444	1e-112	410		#gi|224066763:1-9 predicted protein [Populus trichocarpa] >gi|222843929|gb|EEE81476.1| predicted protein [Populus trichocarpa]
contig00328	gi|225428525|ref|XP_002284483.1|	56.49	285	92	3	71	829	17	301	1e-81	307		#gi|225428525:1-9 PREDICTED: hypothetical protein isoform 1 [Vitis vinifera] >gi|225428527|ref|XP_002284490.1| PREDICTED: hypothetical protein isoform 2 [Vitis vinifera]
contig00329	gi|146216004|gb|ABQ10204.1|	80.79	177	31	2	304	825	74	249	1e-78	297		#gi|146216004:1-9 cysteine protease Cp6 [Actinidia deliciosa]
contig00330	gi|74273314|gb|ABA01325.1|	95.54	157	7	0	45	515	1	157	5e-77	291		#gi|74273314:1-9 VDRG6 [Gossypium hirsutum] >gi|83356301|gb|ABC16635.1| bet vI [Gossypium hirsutum]
contig00331	gi|401322|sp|P31405.1|VATA_GOSHI	99.61	254	1	0	828	67	370	623	4e-142	508		#gi|401322:1-9 RecName: Full=V-type proton ATPase catalytic subunit A; Short=V-ATPase subunit A; AltName: Full=V-ATPase 69 kDa subunit; AltName: Full=Vacuolar proton pump subunit alpha >gi|167313|gb|AAA33050.1| vacuolar H+-ATPase catalytic subunit [Gossypium hirsutum]
contig00332	gi|308569654|gb|ADO34793.1|	100	69	0	0	241	447	44	112	3e-32	143		#gi|308569654:1-9 high mobility group box 2 protein [Gossypium hirsutum]
contig00333	gi|255574776|ref|XP_002528295.1|	69.33	225	62	3	821	168	123	346	1e-65	254		#gi|255574776:1-9 transcription factor, putative [Ricinus communis] >gi|223532250|gb|EEF34053.1| transcription factor, putative [Ricinus communis]
contig00334	gi|255541746|ref|XP_002511937.1|	67.45	255	82	3	11	772	1	249	3e-95	352		#gi|255541746:1-9 conserved hypothetical protein [Ricinus communis] >gi|223549117|gb|EEF50606.1| conserved hypothetical protein [Ricinus communis]
contig00335	gi|254047060|gb|ACT63839.1|	98.84	173	2	0	767	249	1	173	1e-86	323		#gi|254047060:1-9 cydophilin [Gossypium hirsutum]
contig00336	gi|255584675|ref|XP_002533060.1|	75.72	173	42	2	19	537	229	397	1e-70	271		#gi|255584675:1-9 dopamine beta-monooxygenase, putative [Ricinus communis] >gi|223527158|gb|EEF29330.1| dopamine beta-monooxygenase, putative [Ricinus communis]
contig00337	gi|255585243|ref|XP_002533323.1|	86.67	240	32	2	10	729	370	607	8e-116	421		#gi|255585243:1-9 leucine-rich repeat transmembrane protein kinase, putative [Ricinus communis] >gi|223526845|gb|EEF29059.1| leucine-rich repeat transmembrane protein kinase, putative [Ricinus communis]
contig00338	gi|62526583|gb|AAX84677.1|	68.38	117	36	1	130	477	1	117	2e-39	167		#gi|62526583:1-9 auxin-repressed protein-like protein ARP1 [Manihot esculenta]
contig00339	gi|62526573|gb|AAX84672.1|	87.89	256	31	0	3	770	87	342	4e-121	438		#gi|62526573:1-9 aldo/keto reductase AKR [Manihot esculenta]
contig00340	gi|224127894|ref|XP_002320190.1|	77.58	223	50	0	7	675	248	470	9e-98	360		#gi|224127894:1-9 predicted protein [Populus trichocarpa] >gi|222860963|gb|EEE98505.1| predicted protein [Populus trichocarpa]
contig00341	gi|225448400|ref|XP_002270185.1|	70	130	39	2	122	511	1	128	3e-43	179		#gi|225448400:1-9 PREDICTED: hypothetical protein isoform 2 [Vitis vinifera]
contig00342	gi|225429416|ref|XP_002275926.1|	70.73	123	36	3	106	474	260	379	2e-32	143		#gi|225429416:1-9 PREDICTED: hypothetical protein [Vitis vinifera]
contig00343	gi|150416573|gb|ABR68794.1|	98.97	194	2	0	811	230	94	287	3e-108	395		#gi|150416573:1-9 aquaporin PIP1-2 [Gossypium hirsutum]
contig00344	gi|225463388|ref|XP_002273366.1|	60.44	225	89	4	789	115	1	210	2e-62	243		#gi|225463388:1-9 PREDICTED: hypothetical protein [Vitis vinifera] >gi|297740634|emb|CBI30816.3| unnamed protein product [Vitis vinifera]
contig00346	gi|55419650|gb|AAV51938.1|	99.43	176	1	0	52	579	1	176	4e-58	229		#gi|55419650:1-9 AP2/EREBP transcription factor ERF-1 [Gossypium hirsutum]
contig00347	gi|42794062|dbj|BAA82348.2|	88.7	177	20	0	804	274	588	764	1e-92	343		#gi|42794062:1-9 starch branching enzyme [Phaseolus vulgaris]
contig00349	gi|315937232|gb|ADU56174.1|	99.32	146	1	0	106	543	1	146	3e-78	296		#gi|315937232:1-9 ubiquitin-conjugating family protein [Jatropha curcas]
contig00350	gi|255547720|ref|XP_002514917.1|	55.84	197	84	1	3	584	4	200	6e-52	208		#gi|255547720:1-9 Small rubber particle protein, putative [Ricinus communis] >gi|223545968|gb|EEF47471.1| Small rubber particle protein, putative [Ricinus communis]
contig00351	gi|224066664|ref|XP_002302176.1|	75.45	224	53	2	6	671	166	386	7e-82	308		#gi|224066664:1-9 predicted protein [Populus trichocarpa] >gi|222843902|gb|EEE81449.1| predicted protein [Populus trichocarpa]
contig00352	gi|225441207|ref|XP_002270931.1|	88.24	119	14	0	65	421	1	119	2e-57	227		#gi|225441207:1-9 PREDICTED: hypothetical protein [Vitis vinifera]
contig00353	gi|255569778|ref|XP_002525853.1|	69.04	239	74	1	809	93	158	395	8e-97	357		#gi|255569778:1-9 UDP-glucuronosyltransferase, putative [Ricinus communis] >gi|223534858|gb|EEF36547.1| UDP-glucuronosyltransferase, putative [Ricinus communis]
contig00354	gi|211906444|gb|ACJ11715.1|	93.98	266	16	0	3	800	32	297	3e-140	501		#gi|211906444:1-9 fructokinase [Gossypium hirsutum]
contig00355	gi|297740930|emb|CBI31112.3|	74.77	111	28	1	538	206	1775	1879	7e-36	155		#gi|297740930:1-9 unnamed protein product [Vitis vinifera]
contig00356	gi|242047338|ref|XP_002461415.1|	29.5	139	86	4	731	351	68	206	7e-08	62.4		#gi|242047338:1-9 hypothetical protein SORBIDRAFT_02g002270 [Sorghum bicolor] >gi|241924792|gb|EER97936.1| hypothetical protein SORBIDRAFT_02g002270 [Sorghum bicolor]
contig00357	gi|4160439|gb|AAD05241.1|	88.78	98	11	0	295	2	5	102	1e-41	174		#gi|4160439:1-9 ribosomal protein subunit 10 [Solanum tuberosum]
contig00358	gi|224082476|ref|XP_002306707.1|	89.96	259	26	0	1	777	821	1079	5e-120	434		#gi|224082476:1-9 predicted protein [Populus trichocarpa] >gi|222856156|gb|EEE93703.1| predicted protein [Populus trichocarpa]
contig00359	gi|77744869|gb|ABB02388.1|	100	179	0	0	35	571	1	179	1e-103	380		#gi|77744869:1-9 temperature-induced lipocalin' [Gossypium arboreum]
contig00360	gi|224124172|ref|XP_002319263.1|	45.38	260	127	8	43	777	1	243	1e-41	174		#gi|224124172:1-9 predicted protein [Populus trichocarpa] >gi|222857639|gb|EEE95186.1| predicted protein [Populus trichocarpa]
contig00361	gi|255585824|ref|XP_002533590.1|	75.93	162	37	3	719	240	1	156	2e-44	183		#gi|255585824:1-9 heat-shock protein, putative [Ricinus communis] >gi|223526534|gb|EEF28795.1| heat-shock protein, putative [Ricinus communis]
contig00362	gi|74229677|gb|ABA00453.1|	99.34	152	1	0	62	517	1	152	6e-84	315		#gi|74229677:1-9 cytoplasmic Cu/ZnSOD [Gossypium hirsutum]
contig00363	gi|255543359|ref|XP_002512742.1|	86.45	251	29	2	2	739	406	655	8e-104	380		#gi|255543359:1-9 heat shock protein, putative [Ricinus communis] >gi|223547753|gb|EEF49245.1| heat shock protein, putative [Ricinus communis]
contig00364	gi|255548479|ref|XP_002515296.1|	68.52	162	51	1	751	266	1	161	2e-57	226		#gi|255548479:1-9 conserved hypothetical protein [Ricinus communis] >gi|223545776|gb|EEF47280.1| conserved hypothetical protein [Ricinus communis]
contig00365	gi|229368456|gb|ACQ59094.1|	99.21	254	2	0	764	3	1	254	7e-143	510		#gi|229368456:1-9 cinnamoyl-CoA reductase 4 [Gossypium hirsutum]
contig00366	gi|153805698|gb|ABS52574.1|	98.05	205	4	0	794	180	181	385	3e-102	375		#gi|153805698:1-9 nodulin family protein [Gossypium hirsutum]
contig00367	gi|300432706|gb|ADK13070.1|	63.69	179	54	3	37	540	1	176	1e-44	184		#gi|300432706:1-9 conserved hypothetical protein 13 [Hevea brasiliensis]
contig00368	gi|255560155|ref|XP_002521095.1|	96.35	137	5	0	35	445	1	137	2e-63	246		#gi|255560155:1-9 60S ribosomal protein L13a, putative [Ricinus communis] >gi|223539664|gb|EEF41246.1| 60S ribosomal protein L13a, putative [Ricinus communis]
contig00369	gi|225438373|ref|XP_002274569.1|	77.06	170	37	1	791	288	274	443	2e-75	286		#gi|225438373:1-9 PREDICTED: hypothetical protein [Vitis vinifera] >gi|296082603|emb|CBI21608.3| unnamed protein product [Vitis vinifera]
contig00370	gi|307948772|gb|ADN96173.1|	100	241	0	0	795	73	526	766	2e-130	469		#gi|307948772:1-9 pyrophosphate-energized vacuolar membrane proton pump [Gossypium hirsutum]
contig00371	gi|147834707|emb|CAN70556.1|	85.55	173	25	0	1	519	13	185	2e-74	283		#gi|147834707:1-9 hypothetical protein VITISV_016468 [Vitis vinifera]
contig00372	gi|164652942|gb|ABY65004.1|	97.2	107	3	0	790	470	75	181	6e-51	205		#gi|164652942:1-9 14-3-3e protein [Gossypium hirsutum]
contig00373	gi|255538086|ref|XP_002510108.1|	56.06	264	91	9	28	744	1	255	7e-58	228		#gi|255538086:1-9 zinc finger protein, putative [Ricinus communis] >gi|223550809|gb|EEF52295.1| zinc finger protein, putative [Ricinus communis]
contig00374	gi|255581402|ref|XP_002531509.1|	87.91	215	26	0	790	146	266	480	4e-114	415		#gi|255581402:1-9 catalytic, putative [Ricinus communis] >gi|223528862|gb|EEF30863.1| catalytic, putative [Ricinus communis]
contig00375	gi|225459362|ref|XP_002285807.1|	49.7	165	79	4	105	587	11	157	1e-30	137		#gi|225459362:1-9 PREDICTED: hypothetical protein [Vitis vinifera]
contig00376	gi|224131982|ref|XP_002321226.1|	87.07	263	34	0	1	789	22	284	3e-124	448		#gi|224131982:1-9 predicted protein [Populus trichocarpa] >gi|222861999|gb|EEE99541.1| predicted protein [Populus trichocarpa]
contig00377	gi|255537629|ref|XP_002509881.1|	82.61	184	32	0	3	554	76	259	1e-66	257		#gi|255537629:1-9 conserved hypothetical protein [Ricinus communis] >gi|223549780|gb|EEF51268.1| conserved hypothetical protein [Ricinus communis]
contig00378	gi|224109344|ref|XP_002315166.1|	81.14	175	33	0	750	226	270	444	3e-74	282		#gi|224109344:1-9 predicted protein [Populus trichocarpa] >gi|222864206|gb|EEF01337.1| predicted protein [Populus trichocarpa]
contig00379	gi|255581670|ref|XP_002531638.1|	91.54	260	21	1	1	777	347	606	3e-131	472		#gi|255581670:1-9 casein kinase, putative [Ricinus communis] >gi|223528723|gb|EEF30734.1| casein kinase, putative [Ricinus communis]
contig00380	gi|295687227|gb|ADG27839.1|	97.48	159	4	0	77	553	1	159	2e-85	320		#gi|295687227:1-9 eukaryotic translation initiation factor 5A [Gossypium hirsutum]
contig00381	gi|242087489|ref|XP_002439577.1|	94.74	95	5	0	37	321	6	100	1e-35	154		#gi|242087489:1-9 hypothetical protein SORBIDRAFT_09g014016 [Sorghum bicolor] >gi|241944862|gb|EES18007.1| hypothetical protein SORBIDRAFT_09g014016 [Sorghum bicolor]
contig00382	gi|225458808|ref|XP_002285235.1|	56.04	91	40	0	160	432	1	91	4e-24	116		#gi|225458808:1-9 PREDICTED: hypothetical protein [Vitis vinifera] >gi|302142215|emb|CBI19418.3| unnamed protein product [Vitis vinifera]
contig00383	gi|255632492|gb|ACU16596.1|	87.07	147	18	2	83	520	1	146	3e-71	272		#gi|255632492:1-9 unknown [Glycine max]
contig00384	gi|192912974|gb|ACF06595.1|	89.88	168	17	0	93	596	1	168	2e-65	253		#gi|192912974:1-9 translationally controlled tumor protein [Elaeis guineensis]
contig00385	gi|225430202|ref|XP_002284967.1|	100	198	0	0	109	702	24	221	1e-105	387		#gi|225430202:1-9 PREDICTED: hypothetical protein [Vitis vinifera] >gi|225445410|ref|XP_002285018.1| PREDICTED: hypothetical protein [Vitis vinifera]
contig00386	gi|224120428|ref|XP_002318327.1|	70.98	193	54	3	1	573	300	490	3e-72	276		#gi|224120428:1-9 predicted protein [Populus trichocarpa] >gi|222859000|gb|EEE96547.1| predicted protein [Populus trichocarpa]
contig00387	gi|255552850|ref|XP_002517468.1|	75.71	70	17	1	3	212	399	467	2e-21	107		#gi|255552850:1-9 Protein kinase APK1B, chloroplast precursor, putative [Ricinus communis] >gi|223543479|gb|EEF45010.1| Protein kinase APK1B, chloroplast precursor, putative [Ricinus communis]
contig00388	gi|146454782|gb|ABQ42057.1|	93.86	114	7	0	200	541	1	114	1e-47	194		#gi|146454782:1-9 putative translation factor [Sonneratia alba] >gi|146454786|gb|ABQ42059.1| putative translation factor [Sonneratia ovata] >gi|146454788|gb|ABQ42060.1| putative translation factor [Sonneratia apetala]
contig00389	gi|255571544|ref|XP_002526718.1|	83.89	211	30	4	621	1	419	628	1e-65	254		#gi|255571544:1-9 nucleic acid binding protein, putative [Ricinus communis] >gi|223533907|gb|EEF35632.1| nucleic acid binding protein, putative [Ricinus communis]
contig00390	gi|255543349|ref|XP_002512737.1|	70.12	164	33	6	162	605	1	164	2e-57	226		#gi|255543349:1-9 Chaperone protein dnaJ 8, chloroplast precursor, putative [Ricinus communis] >gi|223547748|gb|EEF49240.1| Chaperone protein dnaJ 8, chloroplast precursor, putative [Ricinus communis]
contig00391	gi|224132920|ref|XP_002327912.1|	79.81	208	42	0	158	781	1	208	2e-83	313		#gi|224132920:1-9 predicted protein [Populus trichocarpa] >gi|222837321|gb|EEE75700.1| predicted protein [Populus trichocarpa]
contig00392	gi|297841421|ref|XP_002888592.1|	58	200	81	1	57	647	1	200	1e-57	227		#gi|297841421:1-9 rubber elongation factor family protein [Arabidopsis lyrata subsp. lyrata] >gi|297334433|gb|EFH64851.1| rubber elongation factor family protein [Arabidopsis lyrata subsp. lyrata]
contig00393	gi|225445531|ref|XP_002285275.1|	49.18	244	104	3	674	3	1	243	6e-51	205		#gi|225445531:1-9 PREDICTED: hypothetical protein [Vitis vinifera] >gi|297738966|emb|CBI28211.3| unnamed protein product [Vitis vinifera]
contig00394	gi|224082880|ref|XP_002306876.1|	55.48	146	60	3	38	460	1	144	2e-40	170		#gi|224082880:1-9 predicted protein [Populus trichocarpa] >gi|222856325|gb|EEE93872.1| predicted protein [Populus trichocarpa]
contig00395	gi|224121736|ref|XP_002330640.1|	69.63	214	65	0	3	644	83	296	1e-81	307		#gi|224121736:1-9 predicted protein [Populus trichocarpa] >gi|222872244|gb|EEF09375.1| predicted protein [Populus trichocarpa]
contig00396	gi|255540003|ref|XP_002511066.1|	71.19	236	65	3	774	76	310	542	1e-85	320		#gi|255540003:1-9 calnexin, putative [Ricinus communis] >gi|223550181|gb|EEF51668.1| calnexin, putative [Ricinus communis]
contig00397	gi|209168629|gb|ACI42311.1|	89.01	182	19	1	776	234	771	952	2e-88	330		#gi|209168629:1-9 putative leucine rich repeat transmembrane protein kinase [Corchorus olitorius]
contig00398	gi|164652940|gb|ABY65003.1|	97.99	149	3	0	38	484	1	149	4e-76	288		#gi|164652940:1-9 14-3-3d protein [Gossypium hirsutum]
contig00399	gi|297737935|emb|CBI27136.3|	65.19	135	47	1	3	407	496	629	2e-43	180		#gi|297737935:1-9 unnamed protein product [Vitis vinifera]
contig00401	gi|224135271|ref|XP_002327607.1|	98.9	91	1	0	767	495	6	96	3e-46	189		#gi|224135271:1-9 predicted protein [Populus trichocarpa] >gi|118487921|gb|ABK95782.1| unknown [Populus trichocarpa] >gi|222836161|gb|EEE74582.1| predicted protein [Populus trichocarpa]
contig00402	gi|225464978|ref|XP_002277045.1|	79.69	256	52	2	770	3	89	337	4e-122	441		#gi|225464978:1-9 PREDICTED: hypothetical protein [Vitis vinifera] >gi|147767982|emb|CAN64917.1| hypothetical protein VITISV_027337 [Vitis vinifera]
contig00403	gi|18403319|ref|NP_565768.1|	78.22	101	22	0	14	316	389	489	2e-40	170		#gi|18403319:1-9 unknown protein [Arabidopsis thaliana] >gi|20196847|gb|AAB80674.2| expressed protein [Arabidopsis thaliana] >gi|21537058|gb|AAM61399.1| unknown [Arabidopsis thaliana] >gi|22655220|gb|AAM98200.1| expressed protein [Arabidopsis thaliana] >gi|31711902|gb|AAP68307.1| At2g33570 [Arabidopsis thaliana]
contig00404	gi|34978809|gb|AAL13083.1|	78.39	236	45	5	1	690	653	886	4e-81	305		#gi|34978809:1-9 putative translation-initiation factor 3 subunit [Prunus avium]
contig00405	gi|255556043|ref|XP_002519056.1|	64.96	234	77	4	765	79	9	241	3e-71	272		#gi|255556043:1-9 rnf5, putative [Ricinus communis] >gi|223541719|gb|EEF43267.1| rnf5, putative [Ricinus communis]
contig00406	gi|255555899|ref|XP_002518985.1|	53.28	244	113	1	37	765	1	244	5e-71	271		#gi|255555899:1-9 conserved hypothetical protein [Ricinus communis] >gi|223541972|gb|EEF43518.1| conserved hypothetical protein [Ricinus communis]
contig00407	gi|268537560|gb|ACZ06580.1|	73.01	226	52	2	656	6	27	250	1e-90	337		#gi|268537560:1-9 allene oxide cyclase [Jatropha curcas]
contig00409	gi|258489588|gb|ACV72637.1|	100	130	0	0	151	540	161	290	3e-70	269		#gi|258489588:1-9 proline-rich protein 3 [Gossypium hirsutum] >gi|319431884|gb|ADV57367.1| arabinogalactan protein [Gossypium hirsutum]
contig00410	gi|188509981|gb|ACD56663.1|	99.09	110	1	0	497	168	63	172	5e-45	185		#gi|188509981:1-9 putative ribosomal protein [Gossypium arboreum]
contig00411	gi|225448359|ref|XP_002267908.1|	81.87	193	34	1	1	576	146	338	8e-93	344		#gi|225448359:1-9 PREDICTED: hypothetical protein [Vitis vinifera]
contig00413	gi|224117042|ref|XP_002331815.1|	84.49	187	29	2	701	141	1	176	6e-82	308		#gi|224117042:1-9 predicted protein [Populus trichocarpa] >gi|222874511|gb|EEF11642.1| predicted protein [Populus trichocarpa]
contig00414	gi|225437334|ref|XP_002264898.1|	84.38	96	15	0	3	290	5	100	2e-41	173		#gi|225437334:1-9 PREDICTED: hypothetical protein [Vitis vinifera]
contig00415	gi|300793604|tpg|DAA33868.1|	99.56	226	1	0	765	88	24	249	1e-116	423		#gi|300793604:1-9 TPA: TPA_inf: aquaporin TIP1;5 [Gossypium hirsutum]
contig00416	gi|211906454|gb|ACJ11720.1|	100	162	0	0	48	533	1	162	2e-86	322		#gi|211906454:1-9 peroxiredoxin [Gossypium hirsutum]
contig00417	gi|298204426|emb|CBI16906.3|	86	150	21	0	1	450	189	338	1e-66	257		#gi|298204426:1-9 unnamed protein product [Vitis vinifera]
contig00418	gi|146454784|gb|ABQ42058.1|	95.61	114	5	0	148	489	1	114	2e-56	223		#gi|146454784:1-9 putative translation factor [Sonneratia caseolaris]
contig00419	gi|225423955|ref|XP_002282387.1|	53.33	195	80	4	67	618	1	191	5e-33	145		#gi|225423955:1-9 PREDICTED: hypothetical protein [Vitis vinifera] >gi|147863608|emb|CAN79760.1| hypothetical protein VITISV_025473 [Vitis vinifera]
contig00420	gi|255548295|ref|XP_002515204.1|	99.2	125	1	0	380	754	93	217	1e-67	260		#gi|255548295:1-9 s-adenosylmethionine synthetase, putative [Ricinus communis] >gi|223545684|gb|EEF47188.1| s-adenosylmethionine synthetase, putative [Ricinus communis]
contig00421	gi|166343837|gb|ABY86661.1|	100	244	0	0	754	23	135	378	3e-129	465		#gi|166343837:1-9 beta-tubulin 15 [Gossypium hirsutum]
contig00422	gi|225462640|ref|XP_002267247.1|	64.59	257	85	2	754	2	241	495	1e-72	277		#gi|225462640:1-9 PREDICTED: hypothetical protein [Vitis vinifera] >gi|297742779|emb|CBI35459.3| unnamed protein product [Vitis vinifera]
contig00423	gi|226499354|ref|NP_001147027.1|	100	192	0	0	744	169	120	311	5e-102	374		#gi|226499354:1-9 polyubiquitin containing 7 ubiquitin monomers [Zea mays] >gi|195606596|gb|ACG25128.1| polyubiquitin containing 7 ubiquitin monomers [Zea mays]
contig00424	gi|30678837|ref|NP_178935.2|	69.92	256	75	2	1	762	46	298	1e-76	290		#gi|30678837:1-9 unknown protein [Arabidopsis thaliana] >gi|25083238|gb|AAN72054.1| unknown protein [Arabidopsis thaliana]
contig00425	gi|147856913|emb|CAN80762.1|	83.4	253	42	0	2	760	275	527	9e-118	427		#gi|147856913:1-9 hypothetical protein VITISV_014605 [Vitis vinifera]
contig00426	gi|255547862|ref|XP_002514988.1|	94.67	225	12	0	754	80	530	754	4e-123	444		#gi|255547862:1-9 cdk10/11, putative [Ricinus communis] >gi|223546039|gb|EEF47542.1| cdk10/11, putative [Ricinus communis]
contig00427	gi|118489534|gb|ABK96569.1|	91.72	157	10	1	707	246	2	158	1e-70	270		#gi|118489534:1-9 unknown [Populus trichocarpa x Populus deltoides]
contig00428	gi|224156134|ref|XP_002337678.1|	55.56	162	66	3	55	522	1	160	6e-35	152		#gi|224156134:1-9 predicted protein [Populus trichocarpa] >gi|222869541|gb|EEF06672.1| predicted protein [Populus trichocarpa]
contig00429	gi|225439709|ref|XP_002272768.1|	72.53	233	50	1	758	102	135	367	3e-94	348		#gi|225439709:1-9 PREDICTED: hypothetical protein [Vitis vinifera]
contig00430	gi|224115898|ref|XP_002317152.1|	83.66	202	33	0	3	608	104	305	8e-87	324		#gi|224115898:1-9 predicted protein [Populus trichocarpa] >gi|222860217|gb|EEE97764.1| predicted protein [Populus trichocarpa]
contig00431	gi|255571835|ref|XP_002526860.1|	73.8	187	37	2	698	174	248	434	5e-73	278		#gi|255571835:1-9 Anthocyanin 5-aromatic acyltransferase, putative [Ricinus communis] >gi|223533759|gb|EEF35491.1| Anthocyanin 5-aromatic acyltransferase, putative [Ricinus communis]
contig00432	gi|224115414|ref|XP_002332129.1|	98.06	103	2	0	584	276	1	103	1e-49	200		#gi|224115414:1-9 predicted protein [Populus trichocarpa] >gi|222875179|gb|EEF12310.1| predicted protein [Populus trichocarpa]
contig00433	gi|54036490|sp|Q6VAF7.1|TBB5_GOSHI	99.48	193	1	0	637	59	238	430	6e-109	397		#gi|54036490:1-9 RecName: Full=Tubulin beta-5 chain; AltName: Full=Beta-5-tubulin >gi|37529494|gb|AAQ92665.1| beta-tubulin 5 [Gossypium hirsutum]
contig00434	gi|29836473|gb|AAM78189.1|	76.47	119	28	0	131	487	1	119	1e-48	197		#gi|29836473:1-9 putative SAH7 protein [Gossypioides kirkii]
contig00435	gi|209967435|gb|ACJ02346.1|	44.49	272	129	8	751	2	52	321	5e-31	139		#gi|209967435:1-9 ubiquitin family protein [Vernicia fordii]
contig00436	gi|209419744|gb|ACI46676.1|	96.05	152	6	0	195	650	1	152	1e-80	303		#gi|209419744:1-9 Cu/Zn superoxide dismutase [Gossypium arboreum]
contig00437	gi|30841452|gb|AAP34364.1|	99.19	123	1	0	611	243	7	129	5e-66	255		#gi|30841452:1-9 putative major latex-like protein [Gossypium barbadense]
contig00438	gi|224119434|ref|XP_002318071.1|	67.12	146	47	4	531	97	148	285	2e-43	180		#gi|224119434:1-9 predicted protein [Populus trichocarpa] >gi|222858744|gb|EEE96291.1| predicted protein [Populus trichocarpa]
contig00439	gi|255551016|ref|XP_002516556.1|	89.21	241	26	0	725	3	691	931	1e-120	436		#gi|255551016:1-9 catalytic, putative [Ricinus communis] >gi|223544376|gb|EEF45897.1| catalytic, putative [Ricinus communis]
contig00441	gi|255546413|ref|XP_002514266.1|	78.87	194	40	3	14	592	116	296	1e-79	300		#gi|255546413:1-9 Auxin-responsive protein IAA27, putative [Ricinus communis] >gi|223546722|gb|EEF48220.1| Auxin-responsive protein IAA27, putative [Ricinus communis]
contig00442	gi|255572650|ref|XP_002527258.1|	50	132	65	3	187	579	40	168	2e-23	114		#gi|255572650:1-9 transcription factor, putative [Ricinus communis] >gi|223533351|gb|EEF35102.1| transcription factor, putative [Ricinus communis]
contig00443	gi|255547377|ref|XP_002514746.1|	73.91	161	39	2	9	482	57	217	6e-60	234		#gi|255547377:1-9 zinc finger protein, putative [Ricinus communis] >gi|223546350|gb|EEF47852.1| zinc finger protein, putative [Ricinus communis]
contig00444	gi|225433243|ref|XP_002285444.1|	86.89	183	24	0	642	94	22	204	1e-93	347		#gi|225433243:1-9 PREDICTED: hypothetical protein [Vitis vinifera]
contig00446	gi|255542502|ref|XP_002512314.1|	80.95	147	28	0	117	557	4	150	6e-58	228		#gi|255542502:1-9 Histidine-containing phosphotransfer protein, putative [Ricinus communis] >gi|223548275|gb|EEF49766.1| Histidine-containing phosphotransfer protein, putative [Ricinus communis]
contig00447	gi|255571107|ref|XP_002526504.1|	94.44	180	10	0	2	541	29	208	2e-90	336		#gi|255571107:1-9 protein with unknown function [Ricinus communis] >gi|223534179|gb|EEF35895.1| protein with unknown function [Ricinus communis]
contig00448	gi|294514718|gb|ADE95828.1|	94.66	206	11	0	742	125	340	545	1e-107	393		#gi|294514718:1-9 4-coumarate:CoA ligase 1 [Corchorus capsularis]
contig00449	gi|284433794|gb|ADB85103.1|	78.57	210	45	2	1	630	33	240	1e-91	340		#gi|284433794:1-9 glutathione S-transferase omega [Jatropha curcas]
contig00450	gi|255543531|ref|XP_002512828.1|	87.33	221	28	0	50	712	60	280	1e-111	406		#gi|255543531:1-9 ubiquinol-cytochrome C reductase iron-sulfur subunit, putative [Ricinus communis] >gi|223547839|gb|EEF49331.1| ubiquinol-cytochrome C reductase iron-sulfur subunit, putative [Ricinus communis]
contig00451	gi|255558218|ref|XP_002520136.1|	93.85	179	11	0	740	204	104	282	1e-87	327		#gi|255558218:1-9 Protein PPLZ12, putative [Ricinus communis] >gi|223540628|gb|EEF42191.1| Protein PPLZ12, putative [Ricinus communis]
contig00452	gi|225429416|ref|XP_002275926.1|	64.47	228	67	6	722	81	1	219	3e-77	292		#gi|225429416:1-9 PREDICTED: hypothetical protein [Vitis vinifera]
contig00453	gi|284520994|gb|ADB93072.1|	93.85	130	8	0	85	474	1	130	4e-57	225		#gi|284520994:1-9 profilin-1 [Jatropha curcas]
contig00454	gi|224093583|ref|XP_002309939.1|	87.8	246	30	0	2	739	70	315	1e-131	473		#gi|224093583:1-9 predicted protein [Populus trichocarpa] >gi|222852842|gb|EEE90389.1| predicted protein [Populus trichocarpa]
contig00456	gi|211906514|gb|ACJ11750.1|	100	195	0	0	1	585	95	289	3e-108	395		#gi|211906514:1-9 lactoylglutathione lyase [Gossypium hirsutum]
contig00457	gi|225423953|ref|XP_002282352.1|	88.81	143	16	0	735	307	255	397	4e-67	258		#gi|225423953:1-9 PREDICTED: hypothetical protein [Vitis vinifera] >gi|297737829|emb|CBI27030.3| unnamed protein product [Vitis vinifera]
contig00458	gi|225431804|ref|XP_002272727.1|	92.75	207	15	1	3	623	1	206	2e-82	309		#gi|225431804:1-9 PREDICTED: similar to 60S ribosomal protein L19 [Vitis vinifera] >gi|296083322|emb|CBI22958.3| unnamed protein product [Vitis vinifera]
contig00459	gi|255570990|ref|XP_002526446.1|	94.32	229	13	0	47	733	443	671	7e-117	424		#gi|255570990:1-9 heat shock protein, putative [Ricinus communis] >gi|223534226|gb|EEF35941.1| heat shock protein, putative [Ricinus communis]
contig00460	gi|211906470|gb|ACJ11728.1|	100	144	0	0	2	433	197	340	3e-74	282		#gi|211906470:1-9 glyceraldehyde-3-phosphate dehydrogenase [Gossypium hirsutum]
contig00461	gi|225459635|ref|XP_002285877.1|	73.14	242	63	2	722	3	77	311	8e-94	347		#gi|225459635:1-9 PREDICTED: hypothetical protein isoform 2 [Vitis vinifera]
contig00462	gi|302144071|emb|CBI23176.3|	92.57	202	15	0	1	606	136	337	1e-101	373		#gi|302144071:1-9 unnamed protein product [Vitis vinifera]
contig00463	gi|302325341|gb|ADL18409.1|	94.62	130	7	0	53	442	1	130	1e-57	227		#gi|302325341:1-9 profilin [Gossypium hirsutum]
contig00464	gi|224122636|ref|XP_002318887.1|	82.74	168	28	1	3	503	230	397	2e-68	263		#gi|224122636:1-9 predicted protein [Populus trichocarpa] >gi|222859560|gb|EEE97107.1| predicted protein [Populus trichocarpa]
contig00465	gi|317106675|dbj|BAJ53178.1|	81	200	38	1	133	732	31	225	5e-94	348		#gi|317106675:1-9 JHL18I08.12 [Jatropha curcas]
contig00466	gi|225440524|ref|XP_002275314.1|	51.33	150	65	3	15	440	10	159	6e-31	138		#gi|225440524:1-9 PREDICTED: hypothetical protein [Vitis vinifera] >gi|297740289|emb|CBI30471.3| unnamed protein product [Vitis vinifera]
contig00467	gi|74486734|gb|ABA12220.1|	100	215	0	0	647	3	1	215	2e-122	442		#gi|74486734:1-9 translation elongation factor 1A-4 [Gossypium hirsutum]
contig00468	gi|147798613|emb|CAN72185.1|	97.44	156	4	0	1	468	583	738	4e-74	281		#gi|147798613:1-9 hypothetical protein VITISV_005654 [Vitis vinifera]
contig00469	gi|224138824|ref|XP_002326699.1|	85.07	67	10	0	731	531	1190	1256	3e-15	86.7		#gi|224138824:1-9 predicted protein [Populus trichocarpa] >gi|222834021|gb|EEE72498.1| predicted protein [Populus trichocarpa]
contig00470	gi|159138935|gb|ABW89467.1|	91.19	159	14	1	88	564	1	158	1e-65	253		#gi|159138935:1-9 low molecular weight heat shock protein [Gossypium hirsutum]
contig00471	gi|224120010|ref|XP_002331115.1|	77.87	235	49	3	2	697	379	613	2e-96	355		#gi|224120010:1-9 predicted protein [Populus trichocarpa] >gi|222872843|gb|EEF09974.1| predicted protein [Populus trichocarpa]
contig00472	gi|224139090|ref|XP_002326765.1|	54.74	95	43	0	147	431	19	113	4e-19	99.4		#gi|224139090:1-9 predicted protein [Populus trichocarpa] >gi|222834087|gb|EEE72564.1| predicted protein [Populus trichocarpa]
contig00473	gi|317106698|dbj|BAJ53199.1|	96.25	160	6	0	69	548	1	160	3e-91	338		#gi|317106698:1-9 JHL03K20.8 [Jatropha curcas]
contig00474	gi|255571524|ref|XP_002526709.1|	92.95	241	17	0	723	1	55	295	4e-123	444		#gi|255571524:1-9 asparagine synthetase, putative [Ricinus communis] >gi|223533948|gb|EEF35671.1| asparagine synthetase, putative [Ricinus communis]
contig00475	gi|118485334|gb|ABK94526.1|	50.79	189	54	2	159	608	69	256	8e-41	171		#gi|118485334:1-9 unknown [Populus trichocarpa]
contig00476	gi|147837901|emb|CAN67147.1|	96.55	203	7	0	716	108	140	342	6e-110	400		#gi|147837901:1-9 hypothetical protein VITISV_042363 [Vitis vinifera]
contig00477	gi|225450259|ref|XP_002269499.1|	89.54	239	25	0	1	717	150	388	3e-130	468		#gi|225450259:1-9 PREDICTED: hypothetical protein [Vitis vinifera] >gi|296080944|emb|CBI18666.3| unnamed protein product [Vitis vinifera]
contig00478	gi|255578664|ref|XP_002530192.1|	94.61	241	13	0	2	724	42	282	1e-135	486		#gi|255578664:1-9 ETHYLENE-INSENSITIVE3 protein, putative [Ricinus communis] >gi|223530285|gb|EEF32182.1| ETHYLENE-INSENSITIVE3 protein, putative [Ricinus communis]
contig00479	gi|211906462|gb|ACJ11724.1|	98.53	136	2	0	2	409	221	356	2e-73	279		#gi|211906462:1-9 glutamine synthase [Gossypium hirsutum]
contig00480	gi|255560858|ref|XP_002521442.1|	81.71	82	15	0	476	231	152	233	4e-33	145		#gi|255560858:1-9 tRNA, putative [Ricinus communis] >gi|223539341|gb|EEF40932.1| tRNA, putative [Ricinus communis]
contig00481	gi|297737925|emb|CBI27126.3|	70.31	192	57	0	5	580	835	1026	2e-41	173		#gi|297737925:1-9 unnamed protein product [Vitis vinifera]
contig00482	gi|224103833|ref|XP_002313211.1|	39.02	246	136	12	24	719	181	374	9e-21	104		#gi|224103833:1-9 predicted protein [Populus trichocarpa] >gi|222849619|gb|EEE87166.1| predicted protein [Populus trichocarpa]
contig00483	gi|255566712|ref|XP_002524340.1|	98.03	152	3	0	43	498	1	152	1e-70	270		#gi|255566712:1-9 40S ribosomal protein S18, putative [Ricinus communis] >gi|223536431|gb|EEF38080.1| 40S ribosomal protein S18, putative [Ricinus communis]
contig00484	gi|297745725|emb|CBI15781.3|	83.57	207	32	1	95	709	56	262	1e-87	327		#gi|297745725:1-9 unnamed protein product [Vitis vinifera]
contig00485	gi|225437255|ref|XP_002282346.1|	73.91	69	18	0	6	212	54	122	8e-23	111		#gi|225437255:1-9 PREDICTED: hypothetical protein [Vitis vinifera]
contig00486	gi|255544189|ref|XP_002513157.1|	95.41	196	9	0	720	133	313	508	7e-99	364		#gi|255544189:1-9 pyruvate kinase, putative [Ricinus communis] >gi|223548168|gb|EEF49660.1| pyruvate kinase, putative [Ricinus communis]
contig00487	gi|224106235|ref|XP_002314095.1|	72.89	225	60	2	50	721	1	224	2e-70	269		#gi|224106235:1-9 predicted protein [Populus trichocarpa] >gi|118482112|gb|ABK92987.1| unknown [Populus trichocarpa] >gi|222850503|gb|EEE88050.1| predicted protein [Populus trichocarpa]
contig00488	gi|224132896|ref|XP_002321436.1|	75.57	131	31	1	718	329	2086	2216	7e-50	201		#gi|224132896:1-9 predicted protein [Populus trichocarpa] >gi|222868432|gb|EEF05563.1| predicted protein [Populus trichocarpa]
contig00489	gi|255583494|ref|XP_002532505.1|	96.86	159	5	0	39	515	1	159	2e-76	289		#gi|255583494:1-9 40S ribosomal protein S11, putative [Ricinus communis] >gi|223527780|gb|EEF29881.1| 40S ribosomal protein S11, putative [Ricinus communis]
contig00490	gi|224120092|ref|XP_002318240.1|	85.42	144	21	1	100	531	1	143	1e-48	197		#gi|224120092:1-9 predicted protein [Populus trichocarpa] >gi|222858913|gb|EEE96460.1| predicted protein [Populus trichocarpa]
contig00491	gi|35187452|gb|AAQ84317.1|	97.97	197	4	0	645	55	3	199	7e-106	387		#gi|35187452:1-9 fiber NTGP1-related protein [Gossypium barbadense]
contig00492	gi|255580760|ref|XP_002531201.1|	78.87	194	36	2	716	150	390	583	5e-61	238		#gi|255580760:1-9 Protein regulator of cytokinesis, putative [Ricinus communis] >gi|223529203|gb|EEF31178.1| Protein regulator of cytokinesis, putative [Ricinus communis]
contig00493	gi|224126743|ref|XP_002329462.1|	95.74	94	4	0	715	434	386	479	7e-45	184		#gi|224126743:1-9 predicted protein [Populus trichocarpa] >gi|222870142|gb|EEF07273.1| predicted protein [Populus trichocarpa]
contig00494	gi|225463721|ref|XP_002263912.1|	93.31	239	16	0	1	717	840	1078	1e-123	446		#gi|225463721:1-9 PREDICTED: hypothetical protein [Vitis vinifera]
contig00495	gi|255563711|ref|XP_002522857.1|	94.07	118	7	0	115	468	21	138	5e-57	225		#gi|255563711:1-9 translation factor sui1, putative [Ricinus communis] >gi|223537941|gb|EEF39555.1| translation factor sui1, putative [Ricinus communis]
contig00497	gi|225424258|ref|XP_002280855.1|	42.38	151	87	0	21	473	1	151	5e-33	145		#gi|225424258:1-9 PREDICTED: hypothetical protein [Vitis vinifera]
contig00498	gi|57282617|emb|CAE54306.1|	95.69	232	10	0	697	2	119	350	6e-133	477		#gi|57282617:1-9 putative papain-like cysteine proteinase [Gossypium hirsutum]
contig00499	gi|13430203|gb|AAK25768.1|AF336307_1	76.32	114	23	3	672	343	1	113	2e-34	149		#gi|13430203:1-9 auxin-repressed protein like-protein [Malus x domestica]
contig00500	gi|255539555|ref|XP_002510842.1|	60.51	157	62	0	12	482	175	331	2e-41	173		#gi|255539555:1-9 arginine/serine-rich splicing factor, putative [Ricinus communis] >gi|223549957|gb|EEF51444.1| arginine/serine-rich splicing factor, putative [Ricinus communis]
contig00501	gi|224105583|ref|XP_002313862.1|	80.08	236	44	4	3	701	297	529	2e-68	263		#gi|224105583:1-9 predicted protein [Populus trichocarpa] >gi|222850270|gb|EEE87817.1| predicted protein [Populus trichocarpa]
contig00502	gi|255556221|ref|XP_002519145.1|	82.03	128	23	0	28	411	195	322	1e-56	224		#gi|255556221:1-9 DNA binding protein, putative [Ricinus communis] >gi|223541808|gb|EEF43356.1| DNA binding protein, putative [Ricinus communis]
contig00503	gi|255557943|ref|XP_002520000.1|	63.91	133	40	4	65	439	1	132	3e-36	156		#gi|255557943:1-9 conserved hypothetical protein [Ricinus communis] >gi|223540764|gb|EEF42324.1| conserved hypothetical protein [Ricinus communis]
contig00505	gi|224103027|ref|XP_002312895.1|	84.52	168	26	0	89	592	1	168	5e-79	298		#gi|224103027:1-9 predicted protein [Populus trichocarpa] >gi|118482826|gb|ABK93329.1| unknown [Populus trichocarpa] >gi|222849303|gb|EEE86850.1| predicted protein [Populus trichocarpa]
contig00506	gi|296083945|emb|CBI24333.3|	99.34	151	1	0	87	539	1	151	4e-79	298		#gi|296083945:1-9 unnamed protein product [Vitis vinifera]
contig00507	gi|7527721|gb|AAF63170.1|AC010657_6	85.78	218	31	0	45	698	13	230	8e-110	400		#gi|7527721:1-9 T5E21.15 [Arabidopsis thaliana]
contig00508	gi|255540651|ref|XP_002511390.1|	81.99	161	29	1	13	495	1	160	1e-68	263		#gi|255540651:1-9 nitrogen fixation protein nifu, putative [Ricinus communis] >gi|223550505|gb|EEF51992.1| nitrogen fixation protein nifu, putative [Ricinus communis]
contig00511	gi|217072746|gb|ACJ84733.1|	92.13	89	7	0	1	267	43	131	9e-42	174		#gi|217072746:1-9 unknown [Medicago truncatula]
contig00512	gi|66276977|gb|AAY44415.1|	86.21	174	24	0	656	135	1	174	6e-81	304		#gi|66276977:1-9 dirigent-like protein [Gossypium barbadense]
contig00513	gi|224146222|ref|XP_002325927.1|	53.37	178	78	5	644	126	52	226	3e-42	176		#gi|224146222:1-9 predicted protein [Populus trichocarpa] >gi|222862802|gb|EEF00309.1| predicted protein [Populus trichocarpa]
contig00514	gi|224111558|ref|XP_002315899.1|	72	175	39	4	83	577	1	175	3e-61	239		#gi|224111558:1-9 predicted protein [Populus trichocarpa] >gi|118487599|gb|ABK95625.1| unknown [Populus trichocarpa] >gi|222864939|gb|EEF02070.1| predicted protein [Populus trichocarpa]
contig00515	gi|255538456|ref|XP_002510293.1|	46.19	236	125	3	702	1	96	307	2e-44	183		#gi|255538456:1-9 DNA binding protein, putative [Ricinus communis] >gi|223550994|gb|EEF52480.1| DNA binding protein, putative [Ricinus communis]
contig00516	gi|224125504|ref|XP_002319603.1|	47.06	102	44	4	187	462	196	296	2e-11	73.9		#gi|224125504:1-9 predicted protein [Populus trichocarpa] >gi|222857979|gb|EEE95526.1| predicted protein [Populus trichocarpa]
contig00517	gi|255559084|ref|XP_002520564.1|	90.11	182	18	0	698	153	236	417	1e-96	357		#gi|255559084:1-9 fumarylacetoacetate hydrolase, putative [Ricinus communis] >gi|223540224|gb|EEF41797.1| fumarylacetoacetate hydrolase, putative [Ricinus communis]
contig00518	gi|225455513|ref|XP_002265347.1|	97.54	122	3	0	74	439	1	122	5e-61	238		#gi|225455513:1-9 PREDICTED: hypothetical protein [Vitis vinifera] >gi|147777804|emb|CAN62522.1| hypothetical protein VITISV_002374 [Vitis vinifera]
contig00519	gi|255558858|ref|XP_002520452.1|	74.26	101	26	0	215	517	64	164	4e-40	169		#gi|255558858:1-9 conserved hypothetical protein [Ricinus communis] >gi|223540294|gb|EEF41865.1| conserved hypothetical protein [Ricinus communis]
contig00520	gi|255587494|ref|XP_002534292.1|	90.27	113	11	0	695	357	104	216	3e-47	192		#gi|255587494:1-9 protein with unknown function [Ricinus communis] >gi|223525564|gb|EEF28091.1| protein with unknown function [Ricinus communis]
contig00521	gi|297735580|emb|CBI18074.3|	56.17	162	68	3	2	478	282	437	3e-27	126		#gi|297735580:1-9 unnamed protein product [Vitis vinifera]
contig00522	gi|196196276|gb|ACG76109.1|	87.36	182	23	0	548	3	11	192	4e-88	328		#gi|196196276:1-9 pathogenesis-induced protein [Arachis hypogaea]
contig00523	gi|29419702|gb|AAO61854.1|	83.65	208	34	0	74	697	1	208	2e-102	376		#gi|29419702:1-9 glutathione S-transferase U1 [Malva pusilla]
contig00524	gi|255645007|gb|ACU23003.1|	77.48	111	24	2	696	367	262	370	6e-25	118		#gi|255645007:1-9 unknown [Glycine max]
contig00526	gi|232024|sp|Q01197.1|E6_GOSHI	50.66	227	104	7	690	34	23	196	8e-35	151		#gi|232024:1-9 RecName: Full=Protein E6 >gi|167323|gb|AAA33055.1| 5' start site is putative; putative [Gossypium hirsutum] >gi|1000084|gb|AAB03079.1| E6 [Gossypium hirsutum] >gi|209361537|gb|ACI43385.1| E6-1 protein kinase [Gossypium hirsutum]
contig00527	gi|225440073|ref|XP_002282450.1|	89.29	196	20	2	95	679	50	244	5e-93	344		#gi|225440073:1-9 PREDICTED: hypothetical protein [Vitis vinifera] >gi|297741646|emb|CBI32778.3| unnamed protein product [Vitis vinifera]
contig00529	gi|224137642|ref|XP_002322608.1|	69.74	228	68	1	11	691	58	285	1e-80	303		#gi|224137642:1-9 predicted protein [Populus trichocarpa] >gi|222867238|gb|EEF04369.1| predicted protein [Populus trichocarpa]
contig00530	gi|225457331|ref|XP_002284583.1|	96.84	158	5	0	2	475	2	159	1e-84	317		#gi|225457331:1-9 PREDICTED: hypothetical protein [Vitis vinifera] >gi|147778228|emb|CAN69723.1| hypothetical protein VITISV_018888 [Vitis vinifera] >gi|297733934|emb|CBI15181.3| unnamed protein product [Vitis vinifera]
contig00531	gi|255630831|gb|ACU15778.1|	77.17	92	21	0	453	178	45	136	4e-34	149		#gi|255630831:1-9 unknown [Glycine max]
contig00532	gi|126153733|emb|CAM35498.1|	85.8	176	25	0	3	530	183	358	8e-86	320		#gi|126153733:1-9 spermine synthase [Lotus japonicus]
contig00533	gi|255540763|ref|XP_002511446.1|	94.27	157	9	0	3	473	375	531	3e-85	318		#gi|255540763:1-9 purine permease, putative [Ricinus communis] >gi|223550561|gb|EEF52048.1| purine permease, putative [Ricinus communis]
contig00534	gi|255545906|ref|XP_002514013.1|	49.59	123	62	0	323	691	56	178	2e-22	110		#gi|255545906:1-9 transcription factor, putative [Ricinus communis] >gi|223547099|gb|EEF48596.1| transcription factor, putative [Ricinus communis]
contig00535	gi|307136002|gb|ADN33858.1|	86.96	138	18	0	416	3	524	661	2e-60	236		#gi|307136002:1-9 ATP-dependent clp protease [Cucumis melo subsp. melo]
contig00536	gi|1170748|sp|P46522.1|LEA5D_GOSHI	98.1	105	2	0	180	494	1	105	1e-43	180		#gi|1170748:1-9 RecName: Full=Late embryogenesis abundant protein Lea5-D >gi|167349|gb|AAA18544.1| late embryogenesis-abundant protein [Gossypium hirsutum] >gi|167351|gb|AAA18526.1| late embryogenesis-abundant protein [Gossypium hirsutum]
contig00537	gi|119888000|gb|ABM05952.1|	100	124	0	0	1	372	113	236	1e-53	213		#gi|119888000:1-9 proline-rich protein [Gossypium hirsutum]
contig00538	gi|225429240|ref|XP_002264303.1|	85	140	21	0	1	420	122	261	6e-67	258		#gi|225429240:1-9 PREDICTED: hypothetical protein [Vitis vinifera]
contig00539	gi|225458231|ref|XP_002281948.1|	100	66	0	0	1	198	97	162	5e-32	142		#gi|225458231:1-9 PREDICTED: hypothetical protein [Vitis vinifera]
contig00540	gi|89258500|gb|ABD65463.1|	81.18	170	27	1	73	567	1	170	4e-70	268		#gi|89258500:1-9 DNA binding/zinc ion binding protein [Gossypium hirsutum]
contig00541	gi|5917726|gb|AAD56010.1|AF178530_1	94.96	139	6	1	685	272	178	316	3e-72	275		#gi|5917726:1-9 serine/threonine protein phosphatase 1 [Malus x domestica]
contig00542	gi|255555987|ref|XP_002519028.1|	77.09	227	52	2	3	683	139	363	4e-71	271		#gi|255555987:1-9 RNA polymerase-associated protein RTF1, putative [Ricinus communis] >gi|223541691|gb|EEF43239.1| RNA polymerase-associated protein RTF1, putative [Ricinus communis]
contig00543	gi|21616051|emb|CAC86003.1|	88.29	222	26	0	3	668	76	297	1e-107	392		#gi|21616051:1-9 aspartic proteinase [Theobroma cacao]
contig00544	gi|84579373|dbj|BAE72075.1|	67.37	190	62	0	683	114	705	894	2e-77	292		#gi|84579373:1-9 pear beta-galactosidase3 [Pyrus communis]
contig00545	gi|255548822|ref|XP_002515467.1|	40.77	130	77	3	106	495	12	132	6e-13	78.6		#gi|255548822:1-9 conserved hypothetical protein [Ricinus communis] >gi|223545411|gb|EEF46916.1| conserved hypothetical protein [Ricinus communis]
contig00546	gi|19773452|dbj|BAB86847.1|	98.32	179	3	0	1	537	76	254	4e-99	364		#gi|19773452:1-9 elongation factor EF-2 [Pisum sativum]
contig00547	gi|195638846|gb|ACG38891.1|	100	130	0	0	3	392	7	136	5e-66	254		#gi|195638846:1-9 histone H3 [Zea mays]
contig00548	gi|225425162|ref|XP_002263688.1|	84.92	179	26	1	3	536	41	219	2e-66	256		#gi|225425162:1-9 PREDICTED: hypothetical protein [Vitis vinifera] >gi|296088725|emb|CBI38175.3| unnamed protein product [Vitis vinifera]
contig00549	gi|224141911|ref|XP_002324304.1|	90.3	134	13	0	2	403	87	220	3e-50	202		#gi|224141911:1-9 predicted protein [Populus trichocarpa] >gi|118482139|gb|ABK93000.1| unknown [Populus trichocarpa] >gi|222865738|gb|EEF02869.1| predicted protein [Populus trichocarpa]
contig00550	gi|211906522|gb|ACJ11754.1|	98.27	173	3	0	2	520	259	431	3e-83	312		#gi|211906522:1-9 UDP-D-glucuronic acid 4-epimerase [Gossypium hirsutum]
contig00551	gi|224078081|ref|XP_002305484.1|	65.87	126	43	0	100	477	4	129	3e-38	162		#gi|224078081:1-9 predicted protein [Populus trichocarpa] >gi|222848448|gb|EEE85995.1| predicted protein [Populus trichocarpa]
contig00553	gi|1469930|gb|AAB05224.1|	73.72	137	34	2	72	476	1	136	3e-46	189		#gi|1469930:1-9 fiber-specific acyl carrier protein [Gossypium hirsutum]
contig00554	gi|225451338|ref|XP_002279377.1|	94.97	199	10	0	82	678	1	199	3e-109	398		#gi|225451338:1-9 PREDICTED: hypothetical protein [Vitis vinifera]
contig00555	gi|255584513|ref|XP_002532984.1|	41.34	179	58	3	86	481	15	193	8e-26	121		#gi|255584513:1-9 conserved hypothetical protein [Ricinus communis] >gi|223527230|gb|EEF29392.1| conserved hypothetical protein [Ricinus communis]
contig00556	gi|224056978|ref|XP_002299105.1|	89.89	178	18	0	3	536	908	1085	6e-88	327		#gi|224056978:1-9 predicted protein [Populus trichocarpa] >gi|222846363|gb|EEE83910.1| predicted protein [Populus trichocarpa]
contig00557	gi|255553265|ref|XP_002517675.1|	39.66	232	121	4	673	35	912	1141	5e-26	122		#gi|255553265:1-9 eukaryotic translation initiation factor 3 subunit, putative [Ricinus communis] >gi|223543307|gb|EEF44839.1| eukaryotic translation initiation factor 3 subunit, putative [Ricinus communis]
contig00558	gi|296089825|emb|CBI39644.3|	86.62	157	21	0	673	203	14	170	3e-74	282		#gi|296089825:1-9 unnamed protein product [Vitis vinifera]
contig00559	gi|224063625|ref|XP_002301234.1|	92.86	98	7	0	551	258	1	98	4e-46	188		#gi|224063625:1-9 predicted protein [Populus trichocarpa] >gi|222842960|gb|EEE80507.1| predicted protein [Populus trichocarpa]
contig00560	gi|255583494|ref|XP_002532505.1|	68.63	153	45	3	75	524	7	159	6e-48	194		#gi|255583494:1-9 40S ribosomal protein S11, putative [Ricinus communis] >gi|223527780|gb|EEF29881.1| 40S ribosomal protein S11, putative [Ricinus communis]
contig00561	gi|22795064|gb|AAN05433.1|	97.66	128	3	0	3	386	727	854	5e-71	271		#gi|22795064:1-9 phospholipase D delta isoform 1a [Gossypium hirsutum]
contig00562	gi|321437427|gb|ADW83724.1|	99.31	145	1	0	659	225	154	298	3e-77	291		#gi|321437427:1-9 alpha-tubulin [Musa acuminata AAA Group]
contig00563	gi|255626059|gb|ACU13374.1|	97.48	119	3	0	41	397	1	119	5e-53	211		#gi|255626059:1-9 unknown [Glycine max]
contig00565	gi|255575588|ref|XP_002528694.1|	83.96	212	34	0	33	668	340	551	5e-113	410		#gi|255575588:1-9 Vacuolar sorting receptor 1 precursor, putative [Ricinus communis] >gi|223531866|gb|EEF33683.1| Vacuolar sorting receptor 1 precursor, putative [Ricinus communis]
contig00566	gi|224146592|ref|XP_002326063.1|	94.25	174	10	0	56	577	47	220	2e-92	342		#gi|224146592:1-9 predicted protein [Populus trichocarpa] >gi|118481760|gb|ABK92819.1| unknown [Populus trichocarpa] >gi|118487613|gb|ABK95632.1| unknown [Populus trichocarpa] >gi|222862938|gb|EEF00445.1| predicted protein [Populus trichocarpa]
contig00567	gi|255561777|ref|XP_002521898.1|	96.63	178	6	0	659	126	348	525	2e-85	319		#gi|255561777:1-9 transporter, putative [Ricinus communis] >gi|223538936|gb|EEF40534.1| transporter, putative [Ricinus communis]
contig00568	gi|225442797|ref|XP_002285258.1|	93.6	172	11	0	668	153	217	388	3e-91	338		#gi|225442797:1-9 PREDICTED: hypothetical protein [Vitis vinifera]
contig00569	gi|225427356|ref|XP_002282657.1|	87.86	140	17	0	667	248	740	879	2e-64	249		#gi|225427356:1-9 PREDICTED: hypothetical protein [Vitis vinifera] >gi|297742183|emb|CBI33970.3| unnamed protein product [Vitis vinifera]
contig00570	gi|224066877|ref|XP_002302258.1|	75.95	158	38	2	616	143	1	156	2e-57	226		#gi|224066877:1-9 predicted protein [Populus trichocarpa] >gi|222843984|gb|EEE81531.1| predicted protein [Populus trichocarpa]
contig00571	gi|297852482|ref|XP_002894122.1|	90.06	181	17	1	4	543	146	326	8e-93	343		#gi|297852482:1-9 hypothetical protein ARALYDRAFT_474002 [Arabidopsis lyrata subsp. lyrata] >gi|297339964|gb|EFH70381.1| hypothetical protein ARALYDRAFT_474002 [Arabidopsis lyrata subsp. lyrata]
contig00572	gi|57471999|gb|AAW51125.1|	76.44	225	50	1	2	667	189	413	3e-101	371		#gi|57471999:1-9 putative alcohol acyl-transferases [Cucumis melo]
contig00573	gi|302398685|gb|ADL36637.1|	53.37	178	81	4	24	551	95	264	6e-32	141		#gi|302398685:1-9 C2H2L domain class transcription factor [Malus x domestica]
contig00574	gi|148909430|gb|ABR17813.1|	75	128	32	0	179	562	107	234	1e-54	216		#gi|148909430:1-9 unknown [Picea sitchensis]
contig00575	gi|255571602|ref|XP_002526747.1|	56.31	222	96	2	665	3	274	493	8e-39	164		#gi|255571602:1-9 ATP binding protein, putative [Ricinus communis] >gi|223533936|gb|EEF35661.1| ATP binding protein, putative [Ricinus communis]
contig00576	gi|253509567|gb|ACT32028.1|	99.44	180	0	1	3	539	187	366	2e-101	372		#gi|253509567:1-9 caffeic acid O-methyltransferase 1 [Gossypium hirsutum]
contig00577	gi|255570071|ref|XP_002525998.1|	98.41	63	1	0	661	473	520	582	1e-25	120		#gi|255570071:1-9 Myosin heavy chain, clone, putative [Ricinus communis] >gi|223534730|gb|EEF36422.1| Myosin heavy chain, clone, putative [Ricinus communis]
contig00578	gi|255568388|ref|XP_002525168.1|	69.27	218	67	1	8	661	7	220	8e-87	323		#gi|255568388:1-9 conserved hypothetical protein [Ricinus communis] >gi|223535465|gb|EEF37134.1| conserved hypothetical protein [Ricinus communis]
contig00579	gi|22902099|gb|AAM54141.2|AF515632_1	100	138	0	0	2	415	406	543	3e-64	249		#gi|22902099:1-9 Na/H antiporter [Gossypium hirsutum]
contig00580	gi|224106736|ref|XP_002314267.1|	56.76	185	68	5	116	634	1	182	3e-36	155		#gi|224106736:1-9 predicted protein [Populus trichocarpa] >gi|222850675|gb|EEE88222.1| predicted protein [Populus trichocarpa]
contig00582	gi|307715376|gb|ADN88095.1|	98.91	92	1	0	659	384	117	208	2e-44	183		#gi|307715376:1-9 homeodomain-leucine zipper protein HD4 [Gossypium hirsutum]
contig00583	gi|16604527|gb|AAL24269.1|	88.18	220	26	0	1	660	82	301	3e-104	382		#gi|16604527:1-9 AT5g51550/K17N15_10 [Arabidopsis thaliana] >gi|21655293|gb|AAM65358.1| AT5g51550/K17N15_10 [Arabidopsis thaliana]
contig00584	gi|302757603|ref|XP_002962225.1|	100	133	0	0	653	255	49	181	8e-73	277		#gi|302757603:1-9 ARF family GTPase [Selaginella moellendorffii] >gi|302763433|ref|XP_002965138.1| ARF family GTPase [Selaginella moellendorffii] >gi|300167371|gb|EFJ33976.1| ARF family GTPase [Selaginella moellendorffii] >gi|300170884|gb|EFJ37485.1| ARF family GTPase [Selaginella moellendorffii]
contig00585	gi|224129882|ref|XP_002320694.1|	90.36	166	16	0	3	500	89	254	2e-80	302		#gi|224129882:1-9 predicted protein [Populus trichocarpa] >gi|222861467|gb|EEE99009.1| predicted protein [Populus trichocarpa]
contig00586	gi|224084698|ref|XP_002307391.1|	83.77	154	25	0	1	462	256	409	3e-70	268		#gi|224084698:1-9 predicted protein [Populus trichocarpa] >gi|222856840|gb|EEE94387.1| predicted protein [Populus trichocarpa]
contig00587	gi|224058443|ref|XP_002299512.1|	80.43	46	9	0	249	386	54	99	2e-12	77		#gi|224058443:1-9 predicted protein [Populus trichocarpa] >gi|222846770|gb|EEE84317.1| predicted protein [Populus trichocarpa]
contig00589	gi|255568900|ref|XP_002525420.1|	44.44	234	115	11	3	659	6	232	1e-37	160		#gi|255568900:1-9 conserved hypothetical protein [Ricinus communis] >gi|223535233|gb|EEF36910.1| conserved hypothetical protein [Ricinus communis]
contig00590	gi|75222628|sp|Q5J907.1|TCTP_ELAGV	92.86	168	12	0	39	542	1	168	9e-78	293		#gi|75222628:1-9 RecName: Full=Translationally-controlled tumor protein homolog; Short=TCTP >gi|36963062|gb|AAQ87663.1| translationally controlled tumor protein [Elaeis guineensis]
contig00591	gi|224145419|ref|XP_002325636.1|	71.25	80	23	0	1	240	531	610	9e-25	117		#gi|224145419:1-9 predicted protein [Populus trichocarpa] >gi|222862511|gb|EEF00018.1| predicted protein [Populus trichocarpa]
contig00592	gi|225453951|ref|XP_002280012.1|	80.74	135	26	0	53	457	1	135	9e-53	210		#gi|225453951:1-9 PREDICTED: hypothetical protein [Vitis vinifera] >gi|147820740|emb|CAN69640.1| hypothetical protein VITISV_028568 [Vitis vinifera] >gi|296089171|emb|CBI38874.3| unnamed protein product [Vitis vinifera]
contig00593	gi|255558362|ref|XP_002520208.1|	88.72	195	22	0	1	585	333	527	9e-104	380		#gi|255558362:1-9 conserved hypothetical protein [Ricinus communis] >gi|223540700|gb|EEF42263.1| conserved hypothetical protein [Ricinus communis]
contig00594	gi|302143601|emb|CBI22354.3|	99.51	205	1	0	43	657	408	612	1e-108	396		#gi|302143601:1-9 unnamed protein product [Vitis vinifera]
contig00596	gi|1587206|prf||2206327A	94.91	216	11	0	1	648	319	534	3e-112	408		#gi|1587206:1-9 T complex protein
contig00597	gi|296084563|emb|CBI25584.3|	85.42	144	21	1	15	446	37	179	2e-62	242		#gi|296084563:1-9 unnamed protein product [Vitis vinifera]
contig00598	gi|224069140|ref|XP_002326284.1|	76.53	213	48	1	23	655	1	213	2e-82	309		#gi|224069140:1-9 predicted protein [Populus trichocarpa] >gi|118482340|gb|ABK93094.1| unknown [Populus trichocarpa] >gi|222833477|gb|EEE71954.1| predicted protein [Populus trichocarpa]
contig00599	gi|5706704|gb|AAD47346.1|AF112440_1	95.45	110	5	0	51	380	1	110	1e-37	160		#gi|5706704:1-9 ribosomal protein S26 [Pisum sativum]
contig00600	gi|297851506|ref|XP_002893634.1|	92.26	168	13	0	1	504	227	394	4e-87	325		#gi|297851506:1-9 GTP binding protein [Arabidopsis lyrata subsp. lyrata] >gi|297339476|gb|EFH69893.1| GTP binding protein [Arabidopsis lyrata subsp. lyrata]
contig00601	gi|89212812|gb|ABD63906.1|	100	139	0	0	553	137	1	139	4e-74	281		#gi|89212812:1-9 actin depolymerizing factor 2 [Gossypium hirsutum]
contig00602	gi|225433839|ref|XP_002263125.1|	86.23	167	18	1	3	488	215	381	8e-66	254		#gi|225433839:1-9 PREDICTED: hypothetical protein [Vitis vinifera] >gi|297743757|emb|CBI36640.3| unnamed protein product [Vitis vinifera]
contig00603	gi|297745162|emb|CBI39154.3|	38.24	102	58	4	174	464	3884	3982	4e-06	55.8		#gi|297745162:1-9 unnamed protein product [Vitis vinifera]
contig00604	gi|224053577|ref|XP_002297881.1|	77.13	188	43	1	564	1	1	186	3e-70	268		#gi|224053577:1-9 predicted protein [Populus trichocarpa] >gi|222845139|gb|EEE82686.1| predicted protein [Populus trichocarpa]
contig00605	gi|296082271|emb|CBI21276.3|	78.95	152	32	1	6	461	858	1006	9e-62	240		#gi|296082271:1-9 unnamed protein product [Vitis vinifera]
contig00606	gi|224131746|ref|XP_002328098.1|	63.64	165	59	3	647	156	456	617	5e-43	178		#gi|224131746:1-9 ethylene-insensitive 3b [Populus trichocarpa] >gi|222837613|gb|EEE75978.1| ethylene-insensitive 3b [Populus trichocarpa]
contig00607	gi|255548720|ref|XP_002515416.1|	89.69	194	20	0	2	583	140	333	3e-99	365		#gi|255548720:1-9 protein phosphatase 2c, putative [Ricinus communis] >gi|223545360|gb|EEF46865.1| protein phosphatase 2c, putative [Ricinus communis]
contig00608	gi|255536725|ref|XP_002509429.1|	42.38	151	83	4	638	198	1583	1732	7e-19	98.2		#gi|255536725:1-9 homeobox protein, putative [Ricinus communis] >gi|223549328|gb|EEF50816.1| homeobox protein, putative [Ricinus communis]
contig00609	gi|194708224|gb|ACF88196.1|	100	217	0	0	1	651	22	238	2e-114	416		#gi|194708224:1-9 unknown [Zea mays]
contig00610	gi|118484244|gb|ABK94002.1|	100	167	0	0	1	501	139	305	3e-87	325		#gi|118484244:1-9 unknown [Populus trichocarpa]
contig00611	gi|255642582|gb|ACU21554.1|	75.56	180	40	1	23	550	121	300	6e-74	281		#gi|255642582:1-9 unknown [Glycine max]
contig00612	gi|224123330|ref|XP_002330289.1|	67.8	205	59	3	3	596	204	408	1e-69	266		#gi|224123330:1-9 predicted protein [Populus trichocarpa] >gi|222871324|gb|EEF08455.1| predicted protein [Populus trichocarpa]
contig00613	gi|758250|emb|CAA59799.1|	97.06	102	3	0	631	326	850	951	2e-41	172		#gi|758250:1-9 H(+)-transporting ATPase [Phaseolus vulgaris]
contig00614	gi|147828051|emb|CAN75176.1|	68.04	194	60	3	2	577	96	288	2e-38	163		#gi|147828051:1-9 hypothetical protein VITISV_016687 [Vitis vinifera]
contig00615	gi|255539439|ref|XP_002510784.1|	100	201	0	0	605	3	1	201	6e-106	387		#gi|255539439:1-9 tubulin beta chain, putative [Ricinus communis] >gi|223549899|gb|EEF51386.1| tubulin beta chain, putative [Ricinus communis]
contig00616	gi|255626237|gb|ACU13463.1|	75.54	139	34	0	86	502	12	150	8e-49	197		#gi|255626237:1-9 unknown [Glycine max]
contig00617	gi|225438483|ref|XP_002278249.1|	90.78	141	13	0	3	425	302	442	9e-69	263		#gi|225438483:1-9 PREDICTED: similar to 26S proteasome subunit RPN5b [Vitis vinifera]
contig00618	gi|224115182|ref|XP_002316965.1|	94.74	133	7	0	45	443	1	133	4e-42	175		#gi|224115182:1-9 histone H2 [Populus trichocarpa] >gi|222860030|gb|EEE97577.1| histone H2 [Populus trichocarpa]
contig00619	gi|229368458|gb|ACQ59095.1|	95.76	118	5	0	2	355	133	250	5e-62	241		#gi|229368458:1-9 caffeoyl CoA O-methyltransferase 1 [Gossypium hirsutum]
contig00620	gi|30841338|gb|AAO92753.1|	99.4	168	1	0	2	505	76	243	4e-74	281		#gi|30841338:1-9 arabinogalactan protein [Gossypium hirsutum]
contig00621	gi|296088934|emb|CBI38500.3|	92.93	198	14	0	647	54	168	365	1e-104	383		#gi|296088934:1-9 unnamed protein product [Vitis vinifera]
contig00622	gi|225441339|ref|XP_002276510.1|	50	148	62	3	647	240	24	169	4e-30	135		#gi|225441339:1-9 PREDICTED: hypothetical protein [Vitis vinifera] >gi|147782754|emb|CAN70573.1| hypothetical protein VITISV_027129 [Vitis vinifera]
contig00623	gi|224054286|ref|XP_002298184.1|	67.2	125	39	1	626	258	1	125	6e-42	174		#gi|224054286:1-9 predicted protein [Populus trichocarpa] >gi|222845442|gb|EEE82989.1| predicted protein [Populus trichocarpa]
contig00625	gi|297381026|gb|ADI39634.1|	56.52	230	83	8	641	3	14	242	1e-56	223		#gi|297381026:1-9 plastid jasmonates ZIM-domain protein [Hevea brasiliensis]
contig00626	gi|225443930|ref|XP_002271683.1|	66.23	77	24	1	8	232	28	104	1e-21	107		#gi|225443930:1-9 PREDICTED: hypothetical protein [Vitis vinifera] >gi|147841804|emb|CAN62206.1| hypothetical protein VITISV_002207 [Vitis vinifera] >gi|297740753|emb|CBI30935.3| unnamed protein product [Vitis vinifera]
contig00627	gi|297745350|emb|CBI40430.3|	69.63	214	65	0	642	1	185	398	4e-84	315		#gi|297745350:1-9 unnamed protein product [Vitis vinifera]
contig00628	gi|255558091|ref|XP_002520074.1|	91.3	138	12	1	417	4	59	195	2e-69	265		#gi|255558091:1-9 protein with unknown function [Ricinus communis] >gi|223540838|gb|EEF42398.1| protein with unknown function [Ricinus communis]
contig00629	gi|224074171|ref|XP_002304285.1|	96.83	126	4	0	577	200	79	204	2e-67	259		#gi|224074171:1-9 predicted protein [Populus trichocarpa] >gi|224138624|ref|XP_002326649.1| predicted protein [Populus trichocarpa] >gi|118484142|gb|ABK93954.1| unknown [Populus trichocarpa] >gi|222833971|gb|EEE72448.1| predicted protein [Populus trichocarpa] >gi|222841717|gb|EEE79264.1| predicted protein [Populus trichocarpa]
contig00630	gi|195606516|gb|ACG25088.1|	87.74	155	18	2	642	181	7	160	3e-66	255		#gi|195606516:1-9 histone H3 [Zea mays]
contig00631	gi|255568818|ref|XP_002525380.1|	92.06	126	10	0	577	200	1	126	2e-59	233		#gi|255568818:1-9 conserved hypothetical protein [Ricinus communis] >gi|223535343|gb|EEF37018.1| conserved hypothetical protein [Ricinus communis]
contig00632	gi|225426913|ref|XP_002264150.1|	68.16	223	62	4	644	3	43	264	3e-79	298		#gi|225426913:1-9 PREDICTED: hypothetical protein [Vitis vinifera]
contig00633	gi|225470820|ref|XP_002264755.1|	92.72	206	15	0	620	3	897	1102	1e-102	376		#gi|225470820:1-9 PREDICTED: hypothetical protein [Vitis vinifera]
contig00634	gi|255541796|ref|XP_002511962.1|	79.07	86	18	0	3	260	410	495	2e-33	146		#gi|255541796:1-9 Aspartic proteinase nepenthesin-1 precursor, putative [Ricinus communis] >gi|223549142|gb|EEF50631.1| Aspartic proteinase nepenthesin-1 precursor, putative [Ricinus communis]
contig00636	gi|296088548|emb|CBI37539.3|	64.29	140	49	1	3	419	461	600	5e-46	188		#gi|296088548:1-9 unnamed protein product [Vitis vinifera]
contig00637	gi|225438188|ref|XP_002263822.1|	100	211	0	0	635	3	74	284	3e-104	381		#gi|225438188:1-9 PREDICTED: hypothetical protein [Vitis vinifera]
contig00638	gi|53748431|emb|CAH59408.1|	70.69	116	34	1	10	357	4	118	4e-43	178		#gi|53748431:1-9 hypothetical protein [Plantago major]
contig00639	gi|255645303|gb|ACU23148.1|	90.18	112	11	0	4	339	97	208	2e-51	206		#gi|255645303:1-9 unknown [Glycine max]
contig00640	gi|255551787|ref|XP_002516939.1|	95.88	97	4	0	91	381	20	116	2e-36	156		#gi|255551787:1-9 60S ribosomal protein L22, putative [Ricinus communis] >gi|223544027|gb|EEF45553.1| 60S ribosomal protein L22, putative [Ricinus communis]
contig00641	gi|255628885|gb|ACU14787.1|	80.43	138	27	0	75	488	10	147	7e-39	164		#gi|255628885:1-9 unknown [Glycine max]
contig00642	gi|68300884|gb|AAY89374.1|	85.23	176	26	0	1	528	401	576	3e-87	325		#gi|68300884:1-9 beta-amylase 1 [Nicotiana langsdorffii x Nicotiana sanderae]
contig00643	gi|224126585|ref|XP_002329591.1|	85.45	213	31	0	1	639	516	728	4e-84	314		#gi|224126585:1-9 predicted protein [Populus trichocarpa] >gi|222870300|gb|EEF07431.1| predicted protein [Populus trichocarpa]
contig00644	gi|33340591|gb|AAQ14866.1|AF329450_1	87.5	72	9	0	35	250	366	437	1e-20	103		#gi|33340591:1-9 transcription factor BZIP1 [Catharanthus roseus]
contig00645	gi|225442481|ref|XP_002283814.1|	87.68	211	26	0	2	634	410	620	4e-102	374		#gi|225442481:1-9 PREDICTED: malate dehydrogenase [Vitis vinifera] >gi|297743201|emb|CBI36068.3| unnamed protein product [Vitis vinifera]
contig00646	gi|225440926|ref|XP_002282924.1|	52.83	159	72	3	2	469	21	161	7e-35	151		#gi|225440926:1-9 PREDICTED: hypothetical protein isoform 2 [Vitis vinifera] >gi|225440928|ref|XP_002282913.1| PREDICTED: hypothetical protein isoform 1 [Vitis vinifera]
contig00647	gi|211906474|gb|ACJ11730.1|	87.5	80	10	0	631	392	6	85	6e-34	148		#gi|211906474:1-9 glycine-rich RNA-binding protein [Gossypium hirsutum]
contig00648	gi|224063557|ref|XP_002301203.1|	65.93	182	62	3	1	546	601	777	8e-60	234		#gi|224063557:1-9 nbs-lrr resistance protein [Populus trichocarpa] >gi|222842929|gb|EEE80476.1| nbs-lrr resistance protein [Populus trichocarpa]
contig00649	gi|297736538|emb|CBI25409.3|	59.71	139	56	1	23	439	1	138	4e-35	152		#gi|297736538:1-9 unnamed protein product [Vitis vinifera]
contig00650	gi|255637142|gb|ACU18902.1|	95.45	110	5	0	1	330	209	318	7e-58	227		#gi|255637142:1-9 unknown [Glycine max]
contig00651	gi|224099807|ref|XP_002311627.1|	76.64	214	47	1	633	1	88	301	1e-89	333		#gi|224099807:1-9 predicted protein [Populus trichocarpa] >gi|222851447|gb|EEE88994.1| predicted protein [Populus trichocarpa]
contig00652	gi|32401253|gb|AAP80800.1|	99.05	210	2	0	631	2	87	296	2e-126	455		#gi|32401253:1-9 class VII chitinase precursor [Gossypium hirsutum] >gi|32401255|gb|AAP80801.1| class VII chitinase precursor [Gossypium hirsutum]
contig00653	gi|224105349|ref|XP_002313779.1|	64.04	89	23	2	46	285	6	94	3e-15	85.9		#gi|224105349:1-9 predicted protein [Populus trichocarpa] >gi|222850187|gb|EEE87734.1| predicted protein [Populus trichocarpa]
contig00654	gi|224103925|ref|XP_002313246.1|	77.42	124	23	2	1	357	466	589	5e-48	194		#gi|224103925:1-9 predicted protein [Populus trichocarpa] >gi|222849654|gb|EEE87201.1| predicted protein [Populus trichocarpa]
contig00655	gi|255585624|ref|XP_002533499.1|	80.86	162	31	0	3	488	295	456	2e-71	272		#gi|255585624:1-9 Spotted leaf protein, putative [Ricinus communis] >gi|223526643|gb|EEF28886.1| Spotted leaf protein, putative [Ricinus communis]
contig00656	gi|224133204|ref|XP_002321509.1|	45.86	181	82	8	100	594	260	432	1e-22	110		#gi|224133204:1-9 high mobility group family [Populus trichocarpa] >gi|118481017|gb|ABK92462.1| unknown [Populus trichocarpa] >gi|118487368|gb|ABK95512.1| unknown [Populus trichocarpa] >gi|222868505|gb|EEF05636.1| high mobility group family [Populus trichocarpa]
contig00657	gi|282848220|gb|ADB02891.1|	89.34	122	13	0	10	375	1	122	8e-44	181		#gi|282848220:1-9 ubiquinol-cytochrome C reductase complex 14 kDa protein [Jatropha curcas]
contig00658	gi|160420034|dbj|BAF93480.1|	90	120	12	0	599	240	94	213	8e-46	187		#gi|160420034:1-9 class-I knotted1-like homeobox protein IBKN3 [Ipomoea batatas]
contig00659	gi|224060423|ref|XP_002300192.1|	90.2	102	10	0	611	306	80	181	8e-46	187		#gi|224060423:1-9 predicted protein [Populus trichocarpa] >gi|118482123|gb|ABK92992.1| unknown [Populus trichocarpa] >gi|222847450|gb|EEE84997.1| predicted protein [Populus trichocarpa]
contig00660	gi|224131746|ref|XP_002328098.1|	64.95	214	69	4	628	5	406	614	2e-69	265		#gi|224131746:1-9 ethylene-insensitive 3b [Populus trichocarpa] >gi|222837613|gb|EEE75978.1| ethylene-insensitive 3b [Populus trichocarpa]
contig00661	gi|297737120|emb|CBI26321.3|	91.11	135	12	0	3	407	224	358	4e-68	261		#gi|297737120:1-9 unnamed protein product [Vitis vinifera]
contig00662	gi|255555393|ref|XP_002518733.1|	97.33	75	2	0	582	358	547	621	1e-31	140		#gi|255555393:1-9 polyadenylate-binding protein, putative [Ricinus communis] >gi|223542114|gb|EEF43658.1| polyadenylate-binding protein, putative [Ricinus communis]
contig00663	gi|255563232|ref|XP_002522619.1|	50.52	192	85	4	548	3	210	393	2e-33	146		#gi|255563232:1-9 transcription factor, putative [Ricinus communis] >gi|223538095|gb|EEF39706.1| transcription factor, putative [Ricinus communis]
contig00664	gi|91208936|ref|YP_538971.1|	100	134	0	0	144	545	1	134	6e-70	267		#gi|91208936:1-9 ribosomal protein S8 [Gossypium hirsutum] >gi|90101672|sp|Q2L942.1|RR8_GOSHI RecName: Full=30S ribosomal protein S8, chloroplastic >gi|85687450|gb|ABC73662.1| ribosomal protein S8 [Gossypium hirsutum] >gi|219940352|emb|CAM11330.1| ribosomal protein S8 [Gossypium arboreum]
contig00665	gi|310833354|gb|ADP30961.1|	99.19	123	1	0	1	369	96	218	2e-48	196		#gi|310833354:1-9 dehydration-induced 19-like protein [Gossypium hirsutum]
contig00666	gi|302143601|emb|CBI22354.3|	98	200	4	1	602	3	400	598	6e-102	374		#gi|302143601:1-9 unnamed protein product [Vitis vinifera]
contig00667	gi|75218951|sp|O04235.1|SSRP1_VICFA	78.41	88	19	0	420	157	554	641	9e-23	110		#gi|75218951:1-9 RecName: Full=FACT complex subunit SSRP1; AltName: Full=Facilitates chromatin transcription complex subunit SSRP1; AltName: Full=Recombination signal sequence recognition protein 1 >gi|2104679|emb|CAA66480.1| transcription factor [Vicia faba var. minor]
contig00668	gi|225423658|ref|XP_002276172.1|	56.6	212	87	4	622	2	171	381	2e-40	169		#gi|225423658:1-9 PREDICTED: hypothetical protein [Vitis vinifera] >gi|147770771|emb|CAN60953.1| hypothetical protein VITISV_008875 [Vitis vinifera]
contig00669	gi|255566466|ref|XP_002524218.1|	88.24	204	24	0	614	3	112	315	5e-100	367		#gi|255566466:1-9 Speckle-type POZ protein, putative [Ricinus communis] >gi|223536495|gb|EEF38142.1| Speckle-type POZ protein, putative [Ricinus communis]
contig00670	gi|217071188|gb|ACJ83954.1|	73.64	129	34	3	238	624	59	183	5e-38	161		#gi|217071188:1-9 unknown [Medicago truncatula]
contig00671	gi|225440009|ref|XP_002276399.1|	80.5	159	28	3	2	469	1164	1318	4e-64	248		#gi|225440009:1-9 PREDICTED: hypothetical protein [Vitis vinifera]
contig00672	gi|255566714|ref|XP_002524341.1|	73.53	68	17	1	5	205	1094	1161	3e-20	102		#gi|255566714:1-9 Protein GIGANTEA, putative [Ricinus communis] >gi|223536432|gb|EEF38081.1| Protein GIGANTEA, putative [Ricinus communis]
contig00673	gi|255574089|ref|XP_002527960.1|	89.43	123	12	1	1	366	245	367	3e-55	218		#gi|255574089:1-9 jun activation domain binding protein, putative [Ricinus communis] >gi|223532586|gb|EEF34372.1| jun activation domain binding protein, putative [Ricinus communis]
contig00674	gi|9858814|gb|AAG01147.1|AF283816_1	90.91	77	7	0	1	231	274	350	3e-38	162		#gi|9858814:1-9 calreticulin [Pinus taeda]
contig00675	gi|134035496|gb|ABO47736.1|	100	176	0	0	530	3	1	176	6e-88	327		#gi|134035496:1-9 alpha-tubulin [Gossypium hirsutum] >gi|223453028|gb|ACM89778.1| alpha-tubulin 6 [Gossypium hirsutum]
contig00676	gi|256387096|gb|ACU80550.1|	75.61	123	30	1	1	369	350	471	5e-46	188		#gi|256387096:1-9 Dof1 protein [Jatropha curcas]
contig00678	gi|224106303|ref|XP_002314121.1|	94.19	172	10	0	622	107	422	593	5e-93	344		#gi|224106303:1-9 predicted protein [Populus trichocarpa] >gi|222850529|gb|EEE88076.1| predicted protein [Populus trichocarpa]
contig00679	gi|255577489|ref|XP_002529623.1|	91.51	106	9	0	2	319	175	280	5e-26	121		#gi|255577489:1-9 Remorin, putative [Ricinus communis] >gi|223530908|gb|EEF32768.1| Remorin, putative [Ricinus communis]
contig00680	gi|15229595|ref|NP_188447.1|	95.65	138	6	0	192	605	243	380	2e-68	262		#gi|15229595:1-9 chaperonin, putative [Arabidopsis thaliana] >gi|9294075|dbj|BAB02032.1| cytosolic chaperonin, delta-subunit [Arabidopsis thaliana] >gi|20466822|gb|AAM20728.1| chaperonin subunit, putative [Arabidopsis thaliana] >gi|28059669|gb|AAO30081.1| chaperonin subunit, putative [Arabidopsis thaliana]
contig00681	gi|224093784|ref|XP_002309990.1|	47.77	157	79	2	148	609	4	143	6e-30	134		#gi|224093784:1-9 predicted protein [Populus trichocarpa] >gi|222852893|gb|EEE90440.1| predicted protein [Populus trichocarpa]
contig00682	gi|225437618|ref|XP_002278247.1|	96.86	191	6	0	2	574	376	566	1e-102	375		#gi|225437618:1-9 PREDICTED: hypothetical protein [Vitis vinifera] >gi|147787427|emb|CAN64445.1| hypothetical protein VITISV_036050 [Vitis vinifera]
contig00684	gi|24461849|gb|AAN62336.1|AF506028_3	84.07	113	18	0	40	378	1015	1127	2e-50	202		#gi|24461849:1-9 CTV.2 [Citrus trifoliata]
contig00685	gi|255556938|ref|XP_002519502.1|	98.36	122	2	0	366	1	401	522	7e-63	244		#gi|255556938:1-9 Transitional endoplasmic reticulum ATPase, putative [Ricinus communis] >gi|223541365|gb|EEF42916.1| Transitional endoplasmic reticulum ATPase, putative [Ricinus communis]
contig00686	gi|224076798|ref|XP_002304998.1|	86.96	46	6	0	367	504	1	46	2e-06	57		#gi|224076798:1-9 predicted protein [Populus trichocarpa] >gi|222847962|gb|EEE85509.1| predicted protein [Populus trichocarpa]
contig00687	gi|255553837|ref|XP_002517959.1|	75.47	212	45	4	2	616	66	275	7e-81	303		#gi|255553837:1-9 conserved hypothetical protein [Ricinus communis] >gi|223542941|gb|EEF44477.1| conserved hypothetical protein [Ricinus communis]
contig00688	gi|211906474|gb|ACJ11730.1|	100	47	0	0	2	142	39	85	8e-19	97.8		#gi|211906474:1-9 glycine-rich RNA-binding protein [Gossypium hirsutum]
contig00689	gi|225430884|ref|XP_002269670.1|	68.18	220	56	5	3	620	480	696	2e-66	256		#gi|225430884:1-9 PREDICTED: hypothetical protein [Vitis vinifera]
contig00690	gi|312282015|dbj|BAJ33873.1|	80.89	157	30	0	473	3	12	168	8e-67	257		#gi|312282015:1-9 unnamed protein product [Thellungiella halophila]
contig00691	gi|118488480|gb|ABK96054.1|	61.03	195	76	1	617	33	570	763	2e-58	229		#gi|118488480:1-9 unknown [Populus trichocarpa]
contig00692	gi|224094692|ref|XP_002310200.1|	87.88	99	12	0	545	249	1	99	1e-44	183		#gi|224094692:1-9 predicted protein [Populus trichocarpa] >gi|118483300|gb|ABK93552.1| unknown [Populus trichocarpa] >gi|222853103|gb|EEE90650.1| predicted protein [Populus trichocarpa]
contig00693	gi|224073168|ref|XP_002304005.1|	66.67	141	47	1	618	196	206	345	2e-50	202		#gi|224073168:1-9 f-box family protein [Populus trichocarpa] >gi|222841437|gb|EEE78984.1| f-box family protein [Populus trichocarpa]
contig00694	gi|255587494|ref|XP_002534292.1|	94.87	195	10	0	3	587	22	216	2e-83	312		#gi|255587494:1-9 protein with unknown function [Ricinus communis] >gi|223525564|gb|EEF28091.1| protein with unknown function [Ricinus communis]
contig00695	gi|255538108|ref|XP_002510119.1|	75.83	120	29	0	3	362	650	769	1e-42	177		#gi|255538108:1-9 Xylem serine proteinase 1 precursor, putative [Ricinus communis] >gi|223550820|gb|EEF52306.1| Xylem serine proteinase 1 precursor, putative [Ricinus communis]
contig00696	gi|257219554|gb|ACV50430.1|	85.39	89	13	0	70	336	1	89	1e-35	153		#gi|257219554:1-9 copper chaperone [Jatropha curcas]
contig00697	gi|255542728|ref|XP_002512427.1|	77.18	206	47	1	1	618	10	214	4e-86	321		#gi|255542728:1-9 Rubber elongation factor protein, putative [Ricinus communis] >gi|223548388|gb|EEF49879.1| Rubber elongation factor protein, putative [Ricinus communis]
contig00698	gi|224074450|ref|XP_002304373.1|	92.78	97	7	0	219	509	1	97	2e-46	189		#gi|224074450:1-9 predicted protein [Populus trichocarpa] >gi|222841805|gb|EEE79352.1| predicted protein [Populus trichocarpa]
contig00699	gi|284504570|gb|ADB90475.1|	90.4	125	11	2	3	374	288	411	5e-48	194		#gi|284504570:1-9 pectate lyase [Gossypium herbaceum]
contig00700	gi|224096832|ref|XP_002310753.1|	58.05	205	83	3	9	614	121	313	7e-49	197		#gi|224096832:1-9 f-box family protein [Populus trichocarpa] >gi|118482074|gb|ABK92968.1| unknown [Populus trichocarpa] >gi|222853656|gb|EEE91203.1| f-box family protein [Populus trichocarpa]
contig00701	gi|1632831|emb|CAA89698.1|	89.31	131	14	0	64	456	1	131	7e-60	234		#gi|1632831:1-9 orf [Ricinus communis]
contig00702	gi|63054405|gb|AAY28970.1|	99.48	192	1	0	576	1	21	212	4e-97	357		#gi|63054405:1-9 GIA/RGA-like gibberellin response modulator [Gossypium hirsutum]
contig00703	gi|56121699|gb|AAV74186.1|	83.64	55	9	0	136	300	28	82	3e-22	109		#gi|56121699:1-9 metallothionein-like protein [Gossypium hirsutum]
contig00704	gi|156145802|gb|ABU53677.1|	97.07	205	6	0	617	3	13	217	1e-93	346		#gi|156145802:1-9 ethylene-responsive element binding protein [Gossypium barbadense]
contig00707	gi|224090409|ref|XP_002308982.1|	76.09	92	22	0	230	505	564	655	2e-32	143		#gi|224090409:1-9 ein3-binding f-box protein 4 [Populus trichocarpa] >gi|222854958|gb|EEE92505.1| ein3-binding f-box protein 4 [Populus trichocarpa]
contig00708	gi|1632831|emb|CAA89698.1|	92.25	142	11	0	25	450	1	142	5e-68	261		#gi|1632831:1-9 orf [Ricinus communis]
contig00709	gi|1170745|sp|P46518.1|LEA14_GOSHI	99.34	151	1	0	46	498	1	151	1e-79	299		#gi|1170745:1-9 RecName: Full=Late embryogenesis abundant protein Lea14-A >gi|167326|gb|AAA18542.1| Group 4 late embryogenesis-abundant protein [Gossypium hirsutum] >gi|167328|gb|AAA18543.1| Group 4 late embryogenesis-abundant protein [Gossypium hirsutum]
contig00710	gi|255556001|ref|XP_002519035.1|	78.16	206	43	2	3	614	972	1177	2e-86	322		#gi|255556001:1-9 conserved hypothetical protein [Ricinus communis] >gi|223541698|gb|EEF43246.1| conserved hypothetical protein [Ricinus communis]
contig00711	gi|255629776|gb|ACU15237.1|	36.56	93	38	4	594	379	1	88	2e-06	57		#gi|255629776:1-9 unknown [Glycine max]
contig00712	gi|297721793|ref|NP_001173260.1|	93.29	164	11	0	54	545	1	164	1e-87	326		#gi|297721793:1-9 Os03g0141000 [Oryza sativa Japonica Group] >gi|108706108|gb|ABF93903.1| 60S ribosomal protein L21, putative, expressed [Oryza sativa Japonica Group] >gi|125542345|gb|EAY88484.1| hypothetical protein OsI_09955 [Oryza sativa Indica Group] >gi|125584866|gb|EAZ25530.1| hypothetical protein OsJ_09354 [Oryza sativa Japonica Group] >gi|255674192|dbj|BAH91988.1| Os03g0141000 [Oryza sati…
contig00713	gi|225440938|ref|XP_002283025.1|	81.58	114	21	0	22	363	1	114	6e-24	114		#gi|225440938:1-9 PREDICTED: hypothetical protein [Vitis vinifera] >gi|297740089|emb|CBI30271.3| unnamed protein product [Vitis vinifera]
contig00714	gi|224061977|ref|XP_002300693.1|	63.31	169	61	1	609	106	562	730	4e-54	214		#gi|224061977:1-9 predicted protein [Populus trichocarpa] >gi|222842419|gb|EEE79966.1| predicted protein [Populus trichocarpa]
contig00715	gi|255537043|ref|XP_002509588.1|	39.18	97	58	2	66	353	5	100	2e-10	70.1		#gi|255537043:1-9 lipid binding protein, putative [Ricinus communis] >gi|223549487|gb|EEF50975.1| lipid binding protein, putative [Ricinus communis]
contig00716	gi|255566923|ref|XP_002524444.1|	89.13	184	19	1	62	610	1	184	9e-81	303		#gi|255566923:1-9 Acyl-protein thioesterase, putative [Ricinus communis] >gi|223536232|gb|EEF37884.1| Acyl-protein thioesterase, putative [Ricinus communis]
contig00718	gi|118481453|gb|ABK92669.1|	72.88	118	32	0	71	424	3	120	3e-45	185		#gi|118481453:1-9 unknown [Populus trichocarpa]
contig00719	gi|253509567|gb|ACT32028.1|	98.92	185	2	0	556	2	1	185	4e-100	367		#gi|253509567:1-9 caffeic acid O-methyltransferase 1 [Gossypium hirsutum]
contig00720	gi|18252504|gb|AAL66290.1|AF452450_1	77.55	98	16	1	2	277	286	383	3e-39	165		#gi|18252504:1-9 adenosine 5'-phosphosulfate reductase [Glycine max]
contig00721	gi|224120958|ref|XP_002330868.1|	64.96	117	41	0	17	367	1	117	1e-26	123		#gi|224120958:1-9 predicted protein [Populus trichocarpa] >gi|222872690|gb|EEF09821.1| predicted protein [Populus trichocarpa]
contig00722	gi|307948774|gb|ADN96174.1|	100	143	0	0	2	430	249	391	2e-68	262		#gi|307948774:1-9 S-adenosylmethionine synthetase [Gossypium hirsutum]
contig00723	gi|224105905|ref|XP_002333749.1|	84.4	141	22	0	144	566	5	145	6e-66	254		#gi|224105905:1-9 predicted protein [Populus trichocarpa] >gi|222838352|gb|EEE76717.1| predicted protein [Populus trichocarpa]
contig00724	gi|225466065|ref|XP_002264028.1|	71.13	97	28	0	4	294	104	200	4e-35	151		#gi|225466065:1-9 PREDICTED: hypothetical protein [Vitis vinifera] >gi|296084185|emb|CBI24573.3| unnamed protein product [Vitis vinifera]
contig00725	gi|110816009|gb|ABG91752.1|	94.17	120	7	1	599	240	20	137	2e-31	139		#gi|110816009:1-9 HyPRP2 [Gossypium hirsutum]
contig00726	gi|224131448|ref|XP_002321087.1|	89.01	191	19	1	567	1	56	246	4e-97	357		#gi|224131448:1-9 predicted protein [Populus trichocarpa] >gi|222861860|gb|EEE99402.1| predicted protein [Populus trichocarpa]
contig00727	gi|974782|emb|CAA89019.1|	98.32	119	2	0	2	358	666	784	2e-60	235		#gi|974782:1-9 cobalamine-independent methionine synthase [Solenostemon scutellarioides]
contig00728	gi|38016521|gb|AAR07596.1|	99.34	151	1	0	605	153	35	185	2e-83	312		#gi|38016521:1-9 fiber protein Fb34 [Gossypium barbadense]
contig00729	gi|255565162|ref|XP_002523573.1|	87.92	149	17	1	564	121	1	149	4e-69	265		#gi|255565162:1-9 Caltractin, putative [Ricinus communis] >gi|223537135|gb|EEF38768.1| Caltractin, putative [Ricinus communis]
contig00730	gi|238014838|gb|ACR38454.1|	85.81	148	21	0	603	160	65	212	6e-66	254		#gi|238014838:1-9 unknown [Zea mays]
contig00731	gi|224136836|ref|XP_002326957.1|	50.49	204	75	5	605	72	111	311	6e-24	114		#gi|224136836:1-9 predicted protein [Populus trichocarpa] >gi|222835272|gb|EEE73707.1| predicted protein [Populus trichocarpa]
contig00732	gi|255542106|ref|XP_002512117.1|	67.82	87	28	1	51	311	20	105	3e-13	79.3		#gi|255542106:1-9 conserved hypothetical protein [Ricinus communis] >gi|223549297|gb|EEF50786.1| conserved hypothetical protein [Ricinus communis]
contig00733	gi|84468422|dbj|BAE71294.1|	91.11	135	12	0	2	406	190	324	2e-55	219		#gi|84468422:1-9 putative mitochondrial dicarboxylate carrier protein [Trifolium pratense]
contig00734	gi|89258491|gb|ABD65459.1|	87.33	150	19	0	568	119	1	150	4e-69	265		#gi|89258491:1-9 putative ribosomal protein L28 [Gossypium hirsutum]
contig00735	gi|1173256|sp|P46299.1|RS4_GOSHI	99.46	184	1	0	554	3	1	184	2e-101	372		#gi|1173256:1-9 RecName: Full=40S ribosomal protein S4 >gi|488739|emb|CAA55882.1| ribosomal protein, small subunit 4e (RS4e) [Gossypium hirsutum]
contig00736	gi|242047002|ref|XP_002461247.1|	100	126	0	0	2	379	24	149	1e-65	253		#gi|242047002:1-9 hypothetical protein SORBIDRAFT_02g043510 [Sorghum bicolor] >gi|241924624|gb|EER97768.1| hypothetical protein SORBIDRAFT_02g043510 [Sorghum bicolor]
contig00737	gi|255626107|gb|ACU13398.1|	95.86	145	6	0	602	168	75	219	8e-77	290		#gi|255626107:1-9 unknown [Glycine max]
contig00738	gi|307136148|gb|ADN33992.1|	55.88	102	38	2	602	318	738	835	1e-18	97.1		#gi|307136148:1-9 starch branching enzyme [Cucumis melo subsp. melo]
contig00739	gi|15230005|ref|NP_187204.1|	100	132	0	0	2	397	293	424	4e-68	261		#gi|15230005:1-9 RPT5A (REGULATORY PARTICLE TRIPLE-A ATPASE 5A); ATPase/ calmodulin binding [Arabidopsis thaliana] >gi|297829080|ref|XP_002882422.1| regulatory particle triple-a 5A [Arabidopsis lyrata subsp. lyrata] >gi|75337114|sp|Q9SEI2.1|PS6AA_ARATH RecName: Full=26S protease regulatory subunit 6A homolog A; AltName: Full=26S proteasome AAA-ATPase subunit RPT5a; AltName: Full=Proteasome 26S su…
contig00740	gi|166209291|gb|ABY85195.1|	90	170	17	0	1	510	339	508	3e-78	295		#gi|166209291:1-9 p-coumaryl-CoA 3'-hydroxylase [Populus alba x Populus grandidentata]
contig00741	gi|147782603|emb|CAN66038.1|	60.71	84	32	2	72	320	112	192	1e-17	94		#gi|147782603:1-9 hypothetical protein VITISV_010455 [Vitis vinifera]
contig00742	gi|255555523|ref|XP_002518798.1|	79.63	54	11	0	1	162	351	404	2e-17	92.8		#gi|255555523:1-9 nuclear acid binding protein, putative [Ricinus communis] >gi|223542179|gb|EEF43723.1| nuclear acid binding protein, putative [Ricinus communis]
contig00743	gi|35187445|gb|AAQ84314.1|	97.96	98	2	0	63	356	1	98	7e-51	204		#gi|35187445:1-9 fiber protein Fb25 [Gossypium barbadense]
contig00744	gi|297743212|emb|CBI36079.3|	90.36	197	19	0	1	591	465	661	2e-96	355		#gi|297743212:1-9 unnamed protein product [Vitis vinifera]
contig00745	gi|255582028|ref|XP_002531811.1|	93.47	199	13	0	2	598	256	454	7e-108	393		#gi|255582028:1-9 protein binding protein, putative [Ricinus communis] >gi|223528545|gb|EEF30568.1| protein binding protein, putative [Ricinus communis]
contig00746	gi|262176919|gb|ACY27516.1|	87.44	199	25	0	4	600	179	377	2e-92	342		#gi|262176919:1-9 ISPH protein [Solanum lycopersicum]
contig00747	gi|225460969|ref|XP_002280080.1|	81.25	112	21	0	78	413	1	112	1e-46	190		#gi|225460969:1-9 PREDICTED: hypothetical protein isoform 2 [Vitis vinifera] >gi|225460971|ref|XP_002280065.1| PREDICTED: hypothetical protein isoform 1 [Vitis vinifera] >gi|297737437|emb|CBI26638.3| unnamed protein product [Vitis vinifera]
contig00748	gi|224128988|ref|XP_002328862.1|	63.12	160	48	7	448	2	1	156	7e-43	177		#gi|224128988:1-9 predicted protein [Populus trichocarpa] >gi|222839292|gb|EEE77629.1| predicted protein [Populus trichocarpa]
contig00749	gi|224130632|ref|XP_002320889.1|	66.07	168	57	0	3	506	71	238	2e-55	219		#gi|224130632:1-9 predicted protein [Populus trichocarpa] >gi|222861662|gb|EEE99204.1| predicted protein [Populus trichocarpa]
contig00750	gi|225424357|ref|XP_002284969.1|	88.35	103	12	0	293	601	53	155	1e-48	196		#gi|225424357:1-9 PREDICTED: hypothetical protein [Vitis vinifera] >gi|147806487|emb|CAN63218.1| hypothetical protein VITISV_026897 [Vitis vinifera] >gi|297737640|emb|CBI26841.3| unnamed protein product [Vitis vinifera]
contig00751	gi|255547159|ref|XP_002514637.1|	60.82	97	33	1	519	244	22	118	2e-25	119		#gi|255547159:1-9 SP1L, putative [Ricinus communis] >gi|223546241|gb|EEF47743.1| SP1L, putative [Ricinus communis]
contig00752	gi|153869431|gb|ABS53040.1|	85.96	178	25	0	578	45	333	510	1e-78	296		#gi|153869431:1-9 Cald5H [Leucaena leucocephala]
contig00753	gi|21780187|gb|AAM77651.1|AF522274_1	98.95	191	2	0	594	22	66	256	3e-88	328		#gi|21780187:1-9 cp10-like protein [Gossypium hirsutum]
contig00754	gi|75249335|sp|Q93X23.1|MYRS_QUEIL	61.39	158	60	2	3	473	440	596	7e-49	197		#gi|75249335:1-9 RecName: Full=Myrcene synthase, chloroplastic; Flags: Precursor >gi|14331015|emb|CAC41012.1| putative chloroplast terpene synthase [Quercus ilex]
contig00755	gi|192910730|gb|ACF06473.1|	94.78	115	6	0	587	243	1	115	2e-55	219		#gi|192910730:1-9 light-inducible protein ATLS1 [Elaeis guineensis]
contig00756	gi|163955690|gb|ABY49843.1|	100	124	0	0	1	372	238	361	7e-59	230		#gi|163955690:1-9 24-sterol C-methyltransferase [Gossypium hirsutum]
contig00757	gi|46093878|gb|AAS79792.1|	61.88	160	61	1	5	484	267	425	3e-55	218		#gi|46093878:1-9 sucrose phosphate phosphatase [Malus x domestica]
contig00758	gi|225454346|ref|XP_002278060.1|	52.78	144	67	2	3	431	336	478	3e-26	122		#gi|225454346:1-9 PREDICTED: hypothetical protein [Vitis vinifera]
contig00760	gi|73761683|gb|AAZ83341.1|	100	156	0	0	18	485	1	156	2e-69	266		#gi|73761683:1-9 ubiquitin extension protein [Gossypium hirsutum]
contig00761	gi|268528129|gb|ACZ06241.1|	96.71	152	5	0	3	458	204	355	7e-70	267		#gi|268528129:1-9 cinnamyl alcohol dehydrogenase 5 [Gossypium hirsutum]
contig00762	gi|302144205|emb|CBI23332.3|	83.76	197	32	0	3	593	4	200	2e-91	338		#gi|302144205:1-9 unnamed protein product [Vitis vinifera]
contig00763	gi|77416921|gb|ABA81856.1|	87.97	158	19	0	44	517	1	158	8e-76	286		#gi|77416921:1-9 unknown [Solanum tuberosum]
contig00764	gi|255558769|ref|XP_002520408.1|	96.97	132	4	0	30	425	402	533	1e-65	253		#gi|255558769:1-9 chaperonin containing t-complex protein 1, delta subunit, tcpd, putative [Ricinus communis] >gi|223540393|gb|EEF41963.1| chaperonin containing t-complex protein 1, delta subunit, tcpd, putative [Ricinus communis]
contig00765	gi|297794005|ref|XP_002864887.1|	69.95	193	54	1	568	2	793	985	4e-71	271		#gi|297794005:1-9 calmodulin-binding protein [Arabidopsis lyrata subsp. lyrata] >gi|297310722|gb|EFH41146.1| calmodulin-binding protein [Arabidopsis lyrata subsp. lyrata]
contig00766	gi|224132264|ref|XP_002321296.1|	81.21	165	31	0	594	100	230	394	6e-76	287		#gi|224132264:1-9 predicted protein [Populus trichocarpa] >gi|222862069|gb|EEE99611.1| predicted protein [Populus trichocarpa]
contig00767	gi|162463780|ref|NP_001105547.1|	99.33	149	1	0	112	558	1	149	8e-79	296		#gi|162463780:1-9 calmodulin2 [Zea mays] >gi|747917|emb|CAA54583.1| calmodulin [Zea mays] >gi|238007520|gb|ACR34795.1| unknown [Zea mays]
contig00768	gi|209954689|dbj|BAG80535.1|	66.91	139	46	0	2	418	358	496	8e-37	157		#gi|209954689:1-9 putative glycosyltransferase [Lycium barbarum]
contig00769	gi|225463408|ref|XP_002274043.1|	94.53	128	7	0	69	452	1	128	1e-48	196		#gi|225463408:1-9 PREDICTED: hypothetical protein [Vitis vinifera]
contig00770	gi|255537643|ref|XP_002509888.1|	51.18	127	59	3	592	221	554	677	1e-17	94		#gi|255537643:1-9 transcription factor, putative [Ricinus communis] >gi|223549787|gb|EEF51275.1| transcription factor, putative [Ricinus communis]
contig00771	gi|146215994|gb|ABQ10199.1|	86.81	144	19	0	1	432	215	358	2e-71	272		#gi|146215994:1-9 cysteine protease Cp1 [Actinidia deliciosa]
contig00772	gi|224106682|ref|XP_002314247.1|	84.33	134	19	2	187	582	1	134	6e-60	234		#gi|224106682:1-9 predicted protein [Populus trichocarpa] >gi|118487907|gb|ABK95775.1| unknown [Populus trichocarpa] >gi|222850655|gb|EEE88202.1| predicted protein [Populus trichocarpa]
contig00773	gi|226529753|ref|NP_001151946.1|	62.86	35	13	0	556	452	163	197	3e-07	59.3		#gi|226529753:1-9 LOC100285583 [Zea mays] >gi|195651279|gb|ACG45107.1| lariat debranching enzyme [Zea mays]
contig00774	gi|225454353|ref|XP_002278353.1|	74.85	167	42	1	3	503	2	167	1e-69	266		#gi|225454353:1-9 PREDICTED: hypothetical protein [Vitis vinifera]
contig00776	gi|297738210|emb|CBI27411.3|	94.39	196	11	0	589	2	488	683	3e-101	371		#gi|297738210:1-9 unnamed protein product [Vitis vinifera]
contig00778	gi|295687227|gb|ADG27839.1|	97.3	111	3	0	1	333	49	159	4e-57	224		#gi|295687227:1-9 eukaryotic translation initiation factor 5A [Gossypium hirsutum]
contig00779	gi|225439641|ref|XP_002269189.1|	73.68	114	30	0	3	344	326	439	6e-42	174		#gi|225439641:1-9 PREDICTED: hypothetical protein isoform 1 [Vitis vinifera] >gi|147843535|emb|CAN81218.1| hypothetical protein VITISV_040419 [Vitis vinifera] >gi|229609815|gb|ACQ83523.1| CBL-interacting protein kinase 07 [Vitis vinifera]
contig00780	gi|225452472|ref|XP_002278444.1|	86.56	186	25	0	559	2	4	189	2e-88	328		#gi|225452472:1-9 PREDICTED: hypothetical protein [Vitis vinifera] >gi|296087673|emb|CBI34929.3| unnamed protein product [Vitis vinifera]
contig00781	gi|255566638|ref|XP_002524303.1|	89.4	151	16	0	2	454	287	437	3e-73	278		#gi|255566638:1-9 polypyrimidine tract binding protein, putative [Ricinus communis] >gi|223536394|gb|EEF38043.1| polypyrimidine tract binding protein, putative [Ricinus communis]
contig00782	gi|224080640|ref|XP_002306191.1|	73.15	108	23	1	308	3	265	372	6e-39	164		#gi|224080640:1-9 predicted protein [Populus trichocarpa] >gi|222849155|gb|EEE86702.1| predicted protein [Populus trichocarpa]
contig00783	gi|15227052|ref|NP_180483.1|	95.31	64	3	0	522	331	848	911	5e-27	124		#gi|15227052:1-9 APUM1 (Arabidopsis Pumilio 1); RNA binding / binding [Arabidopsis thaliana] >gi|75217076|sp|Q9ZW07.1|PUM1_ARATH RecName: Full=Pumilio homolog 1; Short=APUM-1; Short=AtPUM1 >gi|3980412|gb|AAC95215.1| putative pumilio/Mpt5 family RNA-binding protein [Arabidopsis thaliana]
contig00784	gi|22795064|gb|AAN05433.1|	98.46	195	3	0	587	3	465	659	8e-106	386		#gi|22795064:1-9 phospholipase D delta isoform 1a [Gossypium hirsutum]
contig00785	gi|255568450|ref|XP_002525199.1|	51.04	192	94	1	3	578	356	546	5e-44	181		#gi|255568450:1-9 sensory transduction histidine kinase, putative [Ricinus communis] >gi|223535496|gb|EEF37165.1| sensory transduction histidine kinase, putative [Ricinus communis]
contig00786	gi|255546638|ref|XP_002514378.1|	95.04	121	6	0	3	365	225	345	4e-60	234		#gi|255546638:1-9 ankyrin repeat domain protein, putative [Ricinus communis] >gi|223546475|gb|EEF47974.1| ankyrin repeat domain protein, putative [Ricinus communis]
contig00787	gi|3915083|sp|Q39445.1|TBB_CICAR	98.35	121	2	0	365	3	83	203	4e-54	214		#gi|3915083:1-9 RecName: Full=Tubulin beta chain; AltName: Full=Beta-tubulin >gi|1403143|emb|CAA67056.1| beta-tubulin [Cicer arietinum]
contig00788	gi|297745622|emb|CBI40787.3|	55.19	183	75	4	583	56	1106	1283	5e-28	128		#gi|297745622:1-9 unnamed protein product [Vitis vinifera]
contig00789	gi|224090793|ref|XP_002309084.1|	70.68	133	39	0	2	400	576	708	3e-49	198		#gi|224090793:1-9 predicted protein [Populus trichocarpa] >gi|222855060|gb|EEE92607.1| predicted protein [Populus trichocarpa]
contig00790	gi|255538338|ref|XP_002510234.1|	56.82	88	36	1	12	269	1	88	7e-19	97.8		#gi|255538338:1-9 conserved hypothetical protein [Ricinus communis] >gi|223550935|gb|EEF52421.1| conserved hypothetical protein [Ricinus communis]
contig00791	gi|118486563|gb|ABK95120.1|	44.27	192	101	5	5	562	41	210	3e-15	85.9		#gi|118486563:1-9 unknown [Populus trichocarpa]
contig00792	gi|118488767|gb|ABK96194.1|	83.09	136	23	0	2	409	194	329	1e-60	236		#gi|118488767:1-9 unknown [Populus trichocarpa]
contig00794	gi|297742955|emb|CBI35822.3|	68.18	66	21	1	7	204	1	65	3e-16	89		#gi|297742955:1-9 unnamed protein product [Vitis vinifera]
contig00795	gi|225432614|ref|XP_002277982.1|	54.59	185	77	4	6	539	1280	1463	5e-12	75.1		#gi|225432614:1-9 PREDICTED: hypothetical protein [Vitis vinifera]
contig00796	gi|224111874|ref|XP_002316009.1|	59.69	129	52	0	498	112	427	555	2e-42	175		#gi|224111874:1-9 predicted protein [Populus trichocarpa] >gi|222865049|gb|EEF02180.1| predicted protein [Populus trichocarpa]
contig00797	gi|255559597|ref|XP_002520818.1|	65.43	188	57	3	540	1	4	191	6e-55	217		#gi|255559597:1-9 conserved hypothetical protein [Ricinus communis] >gi|223539949|gb|EEF41527.1| conserved hypothetical protein [Ricinus communis]
contig00798	gi|38016521|gb|AAR07596.1|	87.77	139	17	0	580	164	35	173	3e-68	261		#gi|38016521:1-9 fiber protein Fb34 [Gossypium barbadense]
contig00799	gi|225438297|ref|XP_002272395.1|	59.38	128	51	4	60	440	940	1062	1e-21	107		#gi|225438297:1-9 PREDICTED: hypothetical protein [Vitis vinifera]
contig00800	gi|255548451|ref|XP_002515282.1|	88.89	63	7	0	75	263	1	63	1e-25	120		#gi|255548451:1-9 Cytochrome c oxidase polypeptide Vc, putative [Ricinus communis] >gi|255559374|ref|XP_002520707.1| Cytochrome c oxidase polypeptide Vc, putative [Ricinus communis] >gi|223540092|gb|EEF41669.1| Cytochrome c oxidase polypeptide Vc, putative [Ricinus communis] >gi|223545762|gb|EEF47266.1| Cytochrome c oxidase polypeptide Vc, putative [Ricinus communis]
contig00801	gi|148912162|gb|ABR18607.1|	98.32	119	2	0	579	223	132	250	1e-41	173		#gi|148912162:1-9 cytosolic ascorbate peroxidase 1 [Gossypium hirsutum]
contig00802	gi|297741313|emb|CBI32444.3|	76.26	198	42	1	579	1	59	256	2e-69	265		#gi|297741313:1-9 unnamed protein product [Vitis vinifera]
contig00803	gi|255557423|ref|XP_002519742.1|	73.4	188	50	0	3	566	470	657	2e-68	262		#gi|255557423:1-9 conserved hypothetical protein [Ricinus communis] >gi|223541159|gb|EEF42715.1| conserved hypothetical protein [Ricinus communis]
contig00804	gi|255551434|ref|XP_002516763.1|	41.46	164	75	3	2	430	21	170	3e-17	92.4		#gi|255551434:1-9 conserved hypothetical protein [Ricinus communis] >gi|223544136|gb|EEF45661.1| conserved hypothetical protein [Ricinus communis]
contig00806	gi|224083811|ref|XP_002307132.1|	98.25	114	2	0	577	236	25	138	2e-57	225		#gi|224083811:1-9 predicted protein [Populus trichocarpa] >gi|224096326|ref|XP_002310604.1| predicted protein [Populus trichocarpa] >gi|222853507|gb|EEE91054.1| predicted protein [Populus trichocarpa] >gi|222856581|gb|EEE94128.1| predicted protein [Populus trichocarpa]
contig00807	gi|255548029|ref|XP_002515071.1|	73.21	112	30	0	57	392	2	113	9e-21	103		#gi|255548029:1-9 60S acidic ribosomal protein P1, putative [Ricinus communis] >gi|223545551|gb|EEF47055.1| 60S acidic ribosomal protein P1, putative [Ricinus communis]
contig00808	gi|255560842|ref|XP_002521434.1|	94.12	187	11	0	561	1	1	187	3e-88	328		#gi|255560842:1-9 Vacuolar protein sorting-associated protein VPS28, putative [Ricinus communis] >gi|223539333|gb|EEF40924.1| Vacuolar protein sorting-associated protein VPS28, putative [Ricinus communis]
contig00809	gi|241740196|gb|ACS68205.1|	100	132	0	0	3	398	13	144	2e-67	259		#gi|241740196:1-9 ubiquitin 10.2 [Brassica napus]
contig00810	gi|255557319|ref|XP_002519690.1|	78.14	183	40	1	3	551	40	221	5e-80	300		#gi|255557319:1-9 conserved hypothetical protein [Ricinus communis] >gi|223541107|gb|EEF42663.1| conserved hypothetical protein [Ricinus communis]
contig00811	gi|89276299|gb|ABD66506.1|	100	69	0	0	2	208	72	140	4e-32	141		#gi|89276299:1-9 actin depolymerizing factor 4 [Gossypium hirsutum]
contig00812	gi|224127144|ref|XP_002329411.1|	69.63	191	58	0	573	1	159	349	3e-62	241		#gi|224127144:1-9 alkaloid o-methyltransferase related [Populus trichocarpa] >gi|222870461|gb|EEF07592.1| alkaloid o-methyltransferase related [Populus trichocarpa]
contig00813	gi|147852611|emb|CAN81687.1|	67.86	196	58	3	3	575	2216	2409	9e-67	256		#gi|147852611:1-9 hypothetical protein VITISV_030961 [Vitis vinifera]
contig00814	gi|224053495|ref|XP_002297842.1|	83.77	191	31	0	3	575	84	274	2e-91	338		#gi|224053495:1-9 predicted protein [Populus trichocarpa] >gi|118483182|gb|ABK93495.1| unknown [Populus trichocarpa] >gi|222845100|gb|EEE82647.1| predicted protein [Populus trichocarpa]
contig00815	gi|110816007|gb|ABG91751.1|	99.22	129	1	0	403	17	198	326	1e-69	266		#gi|110816007:1-9 HyPRP1 [Gossypium hirsutum]
contig00816	gi|255552664|ref|XP_002517375.1|	81.37	102	19	0	32	337	238	339	4e-42	174		#gi|255552664:1-9 Auxin-induced protein 5NG4, putative [Ricinus communis] >gi|223543386|gb|EEF44917.1| Auxin-induced protein 5NG4, putative [Ricinus communis]
contig00817	gi|297721793|ref|NP_001173260.1|	94.51	164	9	0	60	551	1	164	4e-88	327		#gi|297721793:1-9 Os03g0141000 [Oryza sativa Japonica Group] >gi|108706108|gb|ABF93903.1| 60S ribosomal protein L21, putative, expressed [Oryza sativa Japonica Group] >gi|125542345|gb|EAY88484.1| hypothetical protein OsI_09955 [Oryza sativa Indica Group] >gi|125584866|gb|EAZ25530.1| hypothetical protein OsJ_09354 [Oryza sativa Japonica Group] >gi|255674192|dbj|BAH91988.1| Os03g0141000 [Oryza sati…
contig00818	gi|224119232|ref|XP_002318020.1|	77.42	93	21	1	76	354	20	109	5e-38	161		#gi|224119232:1-9 predicted protein [Populus trichocarpa] >gi|118482787|gb|ABK93311.1| unknown [Populus trichocarpa] >gi|118485213|gb|ABK94467.1| unknown [Populus trichocarpa] >gi|118487438|gb|ABK95547.1| unknown [Populus trichocarpa] >gi|222858693|gb|EEE96240.1| predicted protein [Populus trichocarpa]
contig00819	gi|238069187|gb|ACR40091.1|	97.59	166	4	0	72	569	1	166	2e-92	342		#gi|238069187:1-9 S-nitrosoglutathione reductase [Brassica juncea]
contig00820	gi|48057670|gb|AAT39969.1|	95.35	86	4	0	3	260	10	95	8e-41	170		#gi|48057670:1-9 60S ribosomal protein L34, putative [Solanum demissum] >gi|142942396|gb|ABO92971.1| putative ribosomal protein L34e [Solanum tuberosum]
contig00821	gi|297737995|emb|CBI27196.3|	94.35	177	10	0	3	533	1051	1227	3e-95	351		#gi|297737995:1-9 unnamed protein product [Vitis vinifera]
contig00823	gi|255546107|ref|XP_002514113.1|	90.48	189	18	0	569	3	304	492	2e-98	361		#gi|255546107:1-9 WD-repeat protein, putative [Ricinus communis] >gi|223546569|gb|EEF48067.1| WD-repeat protein, putative [Ricinus communis]
contig00824	gi|255582421|ref|XP_002531999.1|	76.71	146	34	1	3	440	880	1021	5e-50	201		#gi|255582421:1-9 Receptor protein kinase CLAVATA1 precursor, putative [Ricinus communis] >gi|223528358|gb|EEF30398.1| Receptor protein kinase CLAVATA1 precursor, putative [Ricinus communis]
contig00825	gi|21554334|gb|AAM63441.1|	56.52	46	20	1	335	472	273	317	2e-06	56.2		#gi|21554334:1-9 latex-abundant protein-like [Arabidopsis thaliana]
contig00826	gi|255570974|ref|XP_002526438.1|	92.86	112	8	0	341	6	27	138	4e-55	218		#gi|255570974:1-9 conserved hypothetical protein [Ricinus communis] >gi|223534218|gb|EEF35933.1| conserved hypothetical protein [Ricinus communis]
contig00827	gi|224140319|ref|XP_002323530.1|	83.87	93	15	0	130	408	24	116	7e-40	167		#gi|224140319:1-9 predicted protein [Populus trichocarpa] >gi|222868160|gb|EEF05291.1| predicted protein [Populus trichocarpa]
contig00828	gi|224138294|ref|XP_002322778.1|	93.15	146	10	0	46	483	1	146	1e-77	292		#gi|224138294:1-9 predicted protein [Populus trichocarpa] >gi|118483220|gb|ABK93513.1| unknown [Populus trichocarpa] >gi|118484573|gb|ABK94160.1| unknown [Populus trichocarpa] >gi|222867408|gb|EEF04539.1| predicted protein [Populus trichocarpa]
contig00830	gi|225436329|ref|XP_002268144.1|	74.75	99	25	0	515	219	1	99	1e-30	137		#gi|225436329:1-9 PREDICTED: hypothetical protein [Vitis vinifera] >gi|147803505|emb|CAN68720.1| hypothetical protein VITISV_033679 [Vitis vinifera]
contig00831	gi|15227200|ref|NP_179828.1|	78.34	157	34	0	38	508	173	329	6e-68	260		#gi|15227200:1-9 peroxidase 17 (PER17) (P17) [Arabidopsis thaliana] >gi|25453217|sp|Q9SJZ2.1|PER17_ARATH RecName: Full=Peroxidase 17; Short=Atperox P17; AltName: Full=ATP25a; Flags: Precursor >gi|4544449|gb|AAD22357.1| putative peroxidase [Arabidopsis thaliana] >gi|28393257|gb|AAO42057.1| putative peroxidase [Arabidopsis thaliana] >gi|28827478|gb|AAO50583.1| putative peroxidase [Arabidopsis thali…
contig00832	gi|1944319|dbj|BAA19608.1|	72.06	136	38	1	2	409	113	245	9e-42	173		#gi|1944319:1-9 cysteine proteinase inhibitor [Glycine max] >gi|1944342|dbj|BAA19610.1| cysteine proteinase inhibitor [Glycine max]
contig00833	gi|297742975|emb|CBI35842.3|	41.62	197	103	6	2	556	51	239	9e-29	130		#gi|297742975:1-9 unnamed protein product [Vitis vinifera]
contig00834	gi|47934119|gb|AAT39542.1|	82.35	68	12	2	4	207	285	350	2e-21	105		#gi|47934119:1-9 transcription factor DRE-binding factor 2 [Gossypium hirsutum] >gi|71800653|gb|AAZ41376.1| dehydration responsive element-binding protein 2 [Gossypium hirsutum]
contig00835	gi|224101561|ref|XP_002312331.1|	97.88	189	4	0	567	1	385	573	2e-101	372		#gi|224101561:1-9 predicted protein [Populus trichocarpa] >gi|222852151|gb|EEE89698.1| predicted protein [Populus trichocarpa]
contig00836	gi|224079938|ref|XP_002305978.1|	61.79	123	46	1	78	443	11	133	2e-33	145		#gi|224079938:1-9 predicted protein [Populus trichocarpa] >gi|222848942|gb|EEE86489.1| predicted protein [Populus trichocarpa]
contig00837	gi|117607067|gb|ABK42077.1|	96.88	160	5	0	28	507	20	179	1e-69	266		#gi|117607067:1-9 ubiquitin extension protein [Capsicum annuum]
contig00838	gi|242129048|gb|ACS83603.1|	95.65	184	8	0	3	554	3	186	9e-95	349		#gi|242129048:1-9 ATP synthase delta subunit 2 [Gossypium hirsutum]
contig00840	gi|255571002|ref|XP_002526452.1|	62.05	195	66	7	563	3	170	357	9e-55	216		#gi|255571002:1-9 yth domain-containing protein, putative [Ricinus communis] >gi|223534232|gb|EEF35947.1| yth domain-containing protein, putative [Ricinus communis]
contig00841	gi|224074667|ref|XP_002304415.1|	50.98	204	80	4	5	556	617	818	8e-43	177		#gi|224074667:1-9 predicted protein [Populus trichocarpa] >gi|222841847|gb|EEE79394.1| predicted protein [Populus trichocarpa]
contig00842	gi|255646789|gb|ACU23866.1|	50.79	191	66	7	564	76	164	354	3e-29	132		#gi|255646789:1-9 unknown [Glycine max]
contig00843	gi|225448281|ref|XP_002274860.1|	94.34	53	3	0	545	387	59	111	3e-21	105		#gi|225448281:1-9 PREDICTED: hypothetical protein [Vitis vinifera] >gi|296086805|emb|CBI32954.3| unnamed protein product [Vitis vinifera]
contig00844	gi|224117042|ref|XP_002331815.1|	84.93	73	11	0	556	338	104	176	6e-25	117		#gi|224117042:1-9 predicted protein [Populus trichocarpa] >gi|222874511|gb|EEF11642.1| predicted protein [Populus trichocarpa]
contig00845	gi|224141283|ref|XP_002324004.1|	86.75	166	22	0	65	562	4	169	8e-83	310		#gi|224141283:1-9 predicted protein [Populus trichocarpa] >gi|222867006|gb|EEF04137.1| predicted protein [Populus trichocarpa]
contig00846	gi|224142077|ref|XP_002324385.1|	47.21	197	85	7	1	534	1	191	9e-34	147		#gi|224142077:1-9 predicted protein [Populus trichocarpa] >gi|222865819|gb|EEF02950.1| predicted protein [Populus trichocarpa]
contig00847	gi|225451571|ref|XP_002274892.1|	83.11	148	25	1	3	446	430	572	8e-64	246		#gi|225451571:1-9 PREDICTED: hypothetical protein [Vitis vinifera]
contig00848	gi|255551977|ref|XP_002517033.1|	50.93	161	78	5	558	79	276	430	7e-10	67.8		#gi|255551977:1-9 CBL-interacting serine/threonine-protein kinase, putative [Ricinus communis] >gi|223543668|gb|EEF45196.1| CBL-interacting serine/threonine-protein kinase, putative [Ricinus communis]
contig00849	gi|225441718|ref|XP_002283057.1|	75.2	125	31	0	1	375	48	172	2e-42	176		#gi|225441718:1-9 PREDICTED: hypothetical protein isoform 3 [Vitis vinifera] >gi|225441720|ref|XP_002283046.1| PREDICTED: hypothetical protein isoform 1 [Vitis vinifera] >gi|225441722|ref|XP_002283050.1| PREDICTED: hypothetical protein isoform 2 [Vitis vinifera] >gi|147783026|emb|CAN65596.1| hypothetical protein VITISV_027161 [Vitis vinifera]
contig00850	gi|255647657|gb|ACU24290.1|	65.96	141	47	1	560	141	370	510	4e-53	211		#gi|255647657:1-9 unknown [Glycine max]
contig00852	gi|255550848|ref|XP_002516472.1|	81.17	154	26	1	453	1	24	177	3e-71	271		#gi|255550848:1-9 Vacuolar-processing enzyme precursor, putative [Ricinus communis] >gi|223544292|gb|EEF45813.1| Vacuolar-processing enzyme precursor, putative [Ricinus communis]
contig00853	gi|307135971|gb|ADN33830.1|	100	90	0	0	1	270	75	164	3e-45	185		#gi|307135971:1-9 ADP-ribosylation factor [Cucumis melo subsp. melo]
contig00854	gi|211906476|gb|ACJ11731.1|	99.16	119	1	0	1	357	132	250	5e-52	207		#gi|211906476:1-9 ascorbate peroxidase [Gossypium hirsutum] >gi|254036190|gb|ACT56517.1| cytosolic ascorbate peroxidase [Gossypium hirsutum]
contig00855	gi|255544864|ref|XP_002513493.1|	96.51	172	6	0	41	556	35	206	9e-90	333		#gi|255544864:1-9 40S ribosomal protein S2, putative [Ricinus communis] >gi|223547401|gb|EEF48896.1| 40S ribosomal protein S2, putative [Ricinus communis]
contig00856	gi|225459435|ref|XP_002285825.1|	68.42	114	36	1	558	217	340	450	7e-39	164		#gi|225459435:1-9 PREDICTED: hypothetical protein [Vitis vinifera]
contig00857	gi|297795923|ref|XP_002865846.1|	44.05	84	40	2	2	232	114	197	5e-07	58.2		#gi|297795923:1-9 hypothetical protein ARALYDRAFT_495189 [Arabidopsis lyrata subsp. lyrata] >gi|297311681|gb|EFH42105.1| hypothetical protein ARALYDRAFT_495189 [Arabidopsis lyrata subsp. lyrata]
contig00858	gi|225436349|ref|XP_002269322.1|	58.33	192	65	5	532	2	1	191	1e-47	193		#gi|225436349:1-9 PREDICTED: hypothetical protein [Vitis vinifera]
contig00859	gi|21616053|emb|CAC86004.1|	85.37	164	24	0	32	523	96	259	5e-80	300		#gi|21616053:1-9 aspartic proteinase [Theobroma cacao]
contig00862	gi|153805698|gb|ABS52574.1|	98.86	176	2	0	530	3	1	176	1e-91	339		#gi|153805698:1-9 nodulin family protein [Gossypium hirsutum]
contig00863	gi|189353846|ref|YP_001949473.1|	83.33	36	6	0	108	1	8	43	1e-09	66.6		#gi|189353846:1-9 hypothetical protein BMULJ_05098 [Burkholderia multivorans ATCC 17616] >gi|189337868|dbj|BAG46937.1| conserved hypothetical protein [Burkholderia multivorans ATCC 17616]
contig00864	gi|1173209|sp|P46293.1|RS16_GOSHI	98.5	133	2	0	2	400	13	145	6e-69	263		#gi|1173209:1-9 RecName: Full=40S ribosomal protein S16 >gi|439654|emb|CAA53567.1| RS16 protein, 40S subunit [Gossypium hirsutum]
contig00865	gi|225464803|ref|XP_002268503.1|	73.77	183	48	0	6	554	537	719	1e-71	273		#gi|225464803:1-9 PREDICTED: similar to FHY3 (FAR-RED ELONGATED HYPOCOTYLS 3); transcription factor [Vitis vinifera]
contig00866	gi|217071544|gb|ACJ84132.1|	98.84	86	1	0	494	237	1	86	2e-37	159		#gi|217071544:1-9 unknown [Medicago truncatula]
contig00867	gi|255559072|ref|XP_002520558.1|	75	88	22	0	3	266	310	397	1e-30	136		#gi|255559072:1-9 brg-1 associated factor, putative [Ricinus communis] >gi|223540218|gb|EEF41791.1| brg-1 associated factor, putative [Ricinus communis]
contig00868	gi|224066727|ref|XP_002302186.1|	89.13	184	18	1	546	1	266	449	7e-91	336		#gi|224066727:1-9 predicted protein [Populus trichocarpa] >gi|222843912|gb|EEE81459.1| predicted protein [Populus trichocarpa]
contig00870	gi|38016527|gb|AAR07599.1|	93.22	118	8	0	356	3	1	118	3e-34	148		#gi|38016527:1-9 fiber protein Fb37 [Gossypium barbadense] >gi|66271037|gb|AAY43796.1| Fb37 [Gossypium hirsutum]
contig00871	gi|1771261|emb|CAA54308.1|	89.58	144	15	0	432	1	412	555	1e-73	279		#gi|1771261:1-9 1,4-alpha-glucan branching enzyme [Manihot esculenta]
contig00872	gi|255585368|ref|XP_002533380.1|	51.4	107	52	1	1	321	1008	1112	2e-22	109		#gi|255585368:1-9 conserved hypothetical protein [Ricinus communis] >gi|223526773|gb|EEF28998.1| conserved hypothetical protein [Ricinus communis]
contig00874	gi|255581578|ref|XP_002531594.1|	88.46	156	18	0	84	551	4	159	7e-73	276		#gi|255581578:1-9 40S ribosomal protein S5, putative [Ricinus communis] >gi|223528790|gb|EEF30797.1| 40S ribosomal protein S5, putative [Ricinus communis]
contig00875	gi|255543727|ref|XP_002512926.1|	91.67	72	6	0	390	175	37	108	7e-30	134		#gi|255543727:1-9 40S ribosomal protein S25-1, putative [Ricinus communis] >gi|223547937|gb|EEF49429.1| 40S ribosomal protein S25-1, putative [Ricinus communis]
contig00876	gi|148912162|gb|ABR18607.1|	100	131	0	0	159	551	1	131	3e-72	275		#gi|148912162:1-9 cytosolic ascorbate peroxidase 1 [Gossypium hirsutum]
contig00877	gi|224078347|ref|XP_002305525.1|	84.8	125	13	1	3	359	37	161	9e-49	196		#gi|224078347:1-9 predicted protein [Populus trichocarpa] >gi|222848489|gb|EEE86036.1| predicted protein [Populus trichocarpa]
contig00878	gi|225449032|ref|XP_002273327.1|	86.42	162	22	0	31	516	246	407	2e-70	268		#gi|225449032:1-9 PREDICTED: hypothetical protein [Vitis vinifera] >gi|296086009|emb|CBI31450.3| unnamed protein product [Vitis vinifera]
contig00879	gi|225463394|ref|XP_002271969.1|	64	50	18	1	1	150	813	861	1e-06	56.6		#gi|225463394:1-9 PREDICTED: hypothetical protein [Vitis vinifera]
contig00880	gi|297745547|emb|CBI40712.3|	79.78	183	37	0	2	550	554	736	9e-84	313		#gi|297745547:1-9 unnamed protein product [Vitis vinifera]
contig00881	gi|197132096|gb|ACH47566.1|	100	176	0	0	22	549	168	343	1e-98	362		#gi|197132096:1-9 photosystem II protein D1 [Pelargonium cotyledonis]
contig00882	gi|255575713|ref|XP_002528756.1|	53.37	163	75	3	65	550	1	155	1e-25	120		#gi|255575713:1-9 conserved hypothetical protein [Ricinus communis] >gi|223531850|gb|EEF33668.1| conserved hypothetical protein [Ricinus communis]
contig00883	gi|225457158|ref|XP_002283743.1|	87.5	88	11	0	71	334	4	91	1e-39	166		#gi|225457158:1-9 PREDICTED: hypothetical protein [Vitis vinifera]
contig00884	gi|224083147|ref|XP_002306954.1|	74.26	136	34	2	407	3	32	162	3e-51	204		#gi|224083147:1-9 predicted protein [Populus trichocarpa] >gi|222856403|gb|EEE93950.1| predicted protein [Populus trichocarpa]
contig00886	gi|156066904|gb|ABU43075.1|	99.32	148	1	0	550	107	92	239	5e-80	300		#gi|156066904:1-9 3-deoxy-arabino heptulosonate 7-phosphate synthase [Gossypium hirsutum]
contig00887	gi|56121699|gb|AAV74186.1|	94.55	55	3	0	127	291	28	82	2e-25	119		#gi|56121699:1-9 metallothionein-like protein [Gossypium hirsutum]
contig00888	gi|255578243|ref|XP_002529989.1|	93.42	76	5	0	525	298	5	80	2e-32	142		#gi|255578243:1-9 40S ribosomal protein sa, putative [Ricinus communis] >gi|223530512|gb|EEF32394.1| 40S ribosomal protein sa, putative [Ricinus communis]
contig00890	gi|224103925|ref|XP_002313246.1|	78.23	124	21	2	1	354	466	589	2e-47	192		#gi|224103925:1-9 predicted protein [Populus trichocarpa] >gi|222849654|gb|EEE87201.1| predicted protein [Populus trichocarpa]
contig00891	gi|255553909|ref|XP_002517995.1|	55.56	90	31	4	501	259	1	87	1e-15	87		#gi|255553909:1-9 conserved hypothetical protein [Ricinus communis] >gi|223542977|gb|EEF44513.1| conserved hypothetical protein [Ricinus communis]
contig00892	gi|302142539|emb|CBI19742.3|	87.67	146	18	0	438	1	167	312	4e-66	254		#gi|302142539:1-9 unnamed protein product [Vitis vinifera]
contig00893	gi|224105477|ref|XP_002313824.1|	79.77	173	34	1	517	2	1	173	3e-75	284		#gi|224105477:1-9 predicted protein [Populus trichocarpa] >gi|222850232|gb|EEE87779.1| predicted protein [Populus trichocarpa]
contig00895	gi|18394220|ref|NP_563969.1|	93.55	31	2	0	94	186	1	31	4e-08	61.6		#gi|18394220:1-9 unknown protein [Arabidopsis thaliana] >gi|297849952|ref|XP_002892857.1| hypothetical protein ARALYDRAFT_471721 [Arabidopsis lyrata subsp. lyrata] >gi|5103825|gb|AAD39655.1|AC007591_20 ESTs gb|AA650895, gb|AA720043 and gb|R29777 come from this gene [Arabidopsis thaliana] >gi|12484215|gb|AAG54006.1|AF336925_1 unknown protein [Arabidopsis thaliana] >gi|15028107|gb|AAK76677.1| unkno…
contig00897	gi|224056351|ref|XP_002298816.1|	86.19	181	25	0	545	3	192	372	1e-89	332		#gi|224056351:1-9 predicted protein [Populus trichocarpa] >gi|118488785|gb|ABK96203.1| unknown [Populus trichocarpa] >gi|222846074|gb|EEE83621.1| predicted protein [Populus trichocarpa]
contig00898	gi|224128504|ref|XP_002329020.1|	93.98	166	10	0	46	543	753	918	8e-71	270		#gi|224128504:1-9 predicted protein [Populus trichocarpa] >gi|222839691|gb|EEE78014.1| predicted protein [Populus trichocarpa]
contig00899	gi|224120028|ref|XP_002318224.1|	67.95	156	34	3	440	21	1	155	4e-30	134		#gi|224120028:1-9 predicted protein [Populus trichocarpa] >gi|222858897|gb|EEE96444.1| predicted protein [Populus trichocarpa]
contig00900	gi|225445456|ref|XP_002285099.1|	84.18	177	28	0	14	544	91	267	2e-73	278		#gi|225445456:1-9 PREDICTED: hypothetical protein [Vitis vinifera]
contig00901	gi|255536899|ref|XP_002509516.1|	97.37	76	2	0	3	230	228	303	3e-38	161		#gi|255536899:1-9 B2 protein, putative [Ricinus communis] >gi|223549415|gb|EEF50903.1| B2 protein, putative [Ricinus communis]
contig00902	gi|297741557|emb|CBI32689.3|	97.26	146	4	0	4	441	44	189	3e-76	288		#gi|297741557:1-9 unnamed protein product [Vitis vinifera]
contig00904	gi|225437618|ref|XP_002278247.1|	92.71	96	7	0	3	290	633	728	1e-49	199		#gi|225437618:1-9 PREDICTED: hypothetical protein [Vitis vinifera] >gi|147787427|emb|CAN64445.1| hypothetical protein VITISV_036050 [Vitis vinifera]
contig00905	gi|224071395|ref|XP_002303439.1|	76.32	38	9	0	90	203	565	602	1e-08	63.5		#gi|224071395:1-9 predicted protein [Populus trichocarpa] >gi|222840871|gb|EEE78418.1| predicted protein [Populus trichocarpa]
contig00906	gi|225440398|ref|XP_002268453.1|	59.21	76	31	0	267	40	180	255	8e-18	94		#gi|225440398:1-9 PREDICTED: hypothetical protein [Vitis vinifera] >gi|297740352|emb|CBI30534.3| unnamed protein product [Vitis vinifera]
contig00907	gi|225434363|ref|XP_002268622.1|	79.25	159	30	1	1	468	154	312	5e-70	267		#gi|225434363:1-9 PREDICTED: hypothetical protein [Vitis vinifera] >gi|229609821|gb|ACQ83526.1| CBL-interacting protein kinase 10 [Vitis vinifera]
contig00908	gi|255564114|ref|XP_002523054.1|	100	93	0	0	1	279	972	1064	1e-45	186		#gi|255564114:1-9 ATP binding protein, putative [Ricinus communis] >gi|223537616|gb|EEF39239.1| ATP binding protein, putative [Ricinus communis]
contig00909	gi|255560810|ref|XP_002521418.1|	87.5	48	6	0	145	2	91	138	4e-11	71.6		#gi|255560810:1-9 nucleic acid binding protein, putative [Ricinus communis] >gi|223539317|gb|EEF40908.1| nucleic acid binding protein, putative [Ricinus communis]
contig00910	gi|224088416|ref|XP_002308447.1|	78.63	131	28	0	2	394	292	422	4e-59	231		#gi|224088416:1-9 predicted protein [Populus trichocarpa] >gi|222854423|gb|EEE91970.1| predicted protein [Populus trichocarpa]
contig00912	gi|255631898|gb|ACU16316.1|	71.43	77	22	0	156	386	1	77	5e-25	117		#gi|255631898:1-9 unknown [Glycine max]
contig00913	gi|18410088|ref|NP_565043.1|	47.42	97	51	2	449	159	150	236	8e-12	73.9		#gi|18410088:1-9 JAZ6 (JASMONATE-ZIM-DOMAIN PROTEIN 6) [Arabidopsis thaliana] >gi|75169694|sp|Q9C9E3.1|TI11B_ARATH RecName: Full=Protein TIFY 11B; AltName: Full=Jasmonate ZIM domain-containing protein 6 >gi|12325268|gb|AAG52575.1|AC016529_6 unknown protein; 37093-38893 [Arabidopsis thaliana] >gi|13877769|gb|AAK43962.1|AF370147_1 unknown protein [Arabidopsis thaliana] >gi|16323402|gb|AAL15195.1| u…
contig00914	gi|225380880|gb|ACN88681.1|	67.71	96	30	2	1	285	355	446	8e-23	110		#gi|225380880:1-9 VTC2-like protein [Malus x domestica]
contig00915	gi|211906448|gb|ACJ11717.1|	96.38	138	5	0	3	416	132	269	4e-71	271		#gi|211906448:1-9 alpha-soluble NSF attachment protein [Gossypium hirsutum]
contig00916	gi|61211858|gb|AAX40469.1|	31.25	112	49	3	13	264	4	115	5e-06	54.7		#gi|61211858:1-9 specific abundant protein 2 [Panax ginseng]
contig00917	gi|147783101|emb|CAN64246.1|	68.38	136	40	1	1	399	138	273	2e-42	175		#gi|147783101:1-9 hypothetical protein VITISV_039944 [Vitis vinifera]
contig00918	gi|296082356|emb|CBI21361.3|	87.64	178	22	0	535	2	417	594	4e-64	247		#gi|296082356:1-9 unnamed protein product [Vitis vinifera]
contig00919	gi|29836465|gb|AAM78185.1|	100	119	0	0	417	61	1	119	2e-63	245		#gi|29836465:1-9 putative SAH7 protein [Gossypium herbaceum]
contig00921	gi|224111534|ref|XP_002315892.1|	75.71	177	43	0	532	2	313	489	1e-76	289		#gi|224111534:1-9 predicted protein [Populus trichocarpa] >gi|222864932|gb|EEF02063.1| predicted protein [Populus trichocarpa]
contig00922	gi|224100337|ref|XP_002311836.1|	84.87	119	18	0	3	359	118	236	3e-56	221		#gi|224100337:1-9 predicted protein [Populus trichocarpa] >gi|118485817|gb|ABK94756.1| unknown [Populus trichocarpa] >gi|222851656|gb|EEE89203.1| predicted protein [Populus trichocarpa]
contig00923	gi|255572957|ref|XP_002527409.1|	92.61	176	13	0	529	2	93	268	5e-99	363		#gi|255572957:1-9 beta-galactosidase, putative [Ricinus communis] >gi|223533219|gb|EEF34975.1| beta-galactosidase, putative [Ricinus communis]
contig00925	gi|255569960|ref|XP_002525943.1|	92.96	142	10	0	533	108	41	182	4e-73	277		#gi|255569960:1-9 U3 small nucleolar ribonucleoprotein protein IMP3, putative [Ricinus communis] >gi|223534772|gb|EEF36463.1| U3 small nucleolar ribonucleoprotein protein IMP3, putative [Ricinus communis]
contig00926	gi|300078580|gb|ADJ67194.1|	81.75	137	24	1	120	527	30	166	2e-55	219		#gi|300078580:1-9 peroxiredoxin [Jatropha curcas]
contig00927	gi|225432070|ref|XP_002280639.1|	85.58	104	15	0	2	313	4	107	5e-38	160		#gi|225432070:1-9 PREDICTED: hypothetical protein [Vitis vinifera] >gi|296083200|emb|CBI22836.3| unnamed protein product [Vitis vinifera]
contig00928	gi|255542418|ref|XP_002512272.1|	38.74	111	66	4	91	417	18	104	2e-11	72.4		#gi|255542418:1-9 conserved hypothetical protein [Ricinus communis] >gi|223548233|gb|EEF49724.1| conserved hypothetical protein [Ricinus communis]
contig00929	gi|255578831|ref|XP_002530270.1|	66.67	111	36	1	9	338	500	610	2e-34	149		#gi|255578831:1-9 conserved hypothetical protein [Ricinus communis] >gi|223530202|gb|EEF32110.1| conserved hypothetical protein [Ricinus communis]
contig00930	gi|225447588|ref|XP_002272138.1|	95.77	71	3	0	317	529	1	71	4e-35	151		#gi|225447588:1-9 PREDICTED: hypothetical protein isoform 2 [Vitis vinifera] >gi|225447590|ref|XP_002272109.1| PREDICTED: hypothetical protein isoform 1 [Vitis vinifera] >gi|296085001|emb|CBI28416.3| unnamed protein product [Vitis vinifera]
contig00931	gi|224123424|ref|XP_002319075.1|	66.93	127	31	4	153	500	1	127	2e-36	155		#gi|224123424:1-9 predicted protein [Populus trichocarpa] >gi|222857451|gb|EEE94998.1| predicted protein [Populus trichocarpa]
contig00932	gi|5706704|gb|AAD47346.1|AF112440_1	96.36	110	4	0	478	149	1	110	1e-38	162		#gi|5706704:1-9 ribosomal protein S26 [Pisum sativum]
contig00933	gi|255564262|ref|XP_002523128.1|	98.78	82	1	0	2	247	105	186	6e-39	164		#gi|255564262:1-9 60S ribosomal protein L19, putative [Ricinus communis] >gi|223537690|gb|EEF39313.1| 60S ribosomal protein L19, putative [Ricinus communis]
contig00934	gi|190898230|gb|ACE97628.1|	93	100	7	0	529	230	126	225	6e-52	207		#gi|190898230:1-9 thioredoxin-related protein [Populus tremula]
contig00936	gi|224072260|ref|XP_002303678.1|	76.43	157	35	3	527	63	12	160	1e-55	219		#gi|224072260:1-9 f-box family protein [Populus trichocarpa] >gi|222841110|gb|EEE78657.1| f-box family protein [Populus trichocarpa]
contig00937	gi|284433792|gb|ADB85102.1|	93.92	148	9	0	490	47	1	148	2e-76	288		#gi|284433792:1-9 nucleoside diphosphate kinase B [Jatropha curcas]
contig00938	gi|162457908|ref|NP_001106072.1|	86.07	122	17	0	3	368	158	279	7e-58	226		#gi|162457908:1-9 ferric-chelate reductase (NADH)2 [Zea mays] >gi|17221690|gb|AAL36459.1|AF205603_1 cytochrome b5 reductase isoform II [Zea mays]
contig00939	gi|297735811|emb|CBI18498.3|	96	100	4	0	223	522	64	163	5e-42	174		#gi|297735811:1-9 unnamed protein product [Vitis vinifera]
contig00940	gi|224145323|ref|XP_002325602.1|	57.81	192	63	5	1	522	291	480	1e-44	182		#gi|224145323:1-9 predicted protein [Populus trichocarpa] >gi|222862477|gb|EEE99983.1| predicted protein [Populus trichocarpa]
contig00941	gi|30844109|gb|AAP36697.1|	98.86	175	2	0	1	525	121	295	2e-97	358		#gi|30844109:1-9 MAP kinase-like protein [Gossypium hirsutum]
contig00942	gi|74486730|gb|ABA12218.1|	100	175	0	0	525	1	210	384	1e-96	355		#gi|74486730:1-9 translation elongation factor 1A-2 [Gossypium hirsutum]
contig00943	gi|255545432|ref|XP_002513776.1|	85.29	102	15	1	25	330	1	100	3e-34	148		#gi|255545432:1-9 conserved hypothetical protein [Ricinus communis] >gi|223546862|gb|EEF48359.1| conserved hypothetical protein [Ricinus communis]
contig00944	gi|148841123|gb|ABR14734.1|	82.3	113	13	2	1	318	139	251	3e-28	128		#gi|148841123:1-9 26S proteasome regulatory subunit [Gossypium hirsutum]
contig00945	gi|255626713|gb|ACU13701.1|	79.75	79	14	1	29	259	1	79	2e-30	135		#gi|255626713:1-9 unknown [Glycine max]
contig00946	gi|233955399|gb|ACQ91203.1|	95.43	175	8	0	2	526	22	196	8e-99	362		#gi|233955399:1-9 calreticulin [Carica papaya]
contig00948	gi|242205330|gb|ACS88359.1|	100	67	0	0	524	324	591	657	7e-32	140		#gi|242205330:1-9 cellulose synthase catalytic subunit [Gossypium hirsutum]
contig00949	gi|255559184|ref|XP_002520613.1|	93.07	101	7	0	99	401	374	474	1e-51	206		#gi|255559184:1-9 selenium-binding protein, putative [Ricinus communis] >gi|223540174|gb|EEF41749.1| selenium-binding protein, putative [Ricinus communis]
contig00950	gi|67483357|gb|AAY68034.1|	77.71	175	37	1	520	2	7	181	4e-57	224		#gi|67483357:1-9 3-hydroxy-methylglutaryl coenzyme A reductase [Tilia miqueliana]
contig00951	gi|225470617|ref|XP_002263580.1|	48.81	84	43	0	16	267	477	560	2e-17	92.4		#gi|225470617:1-9 PREDICTED: hypothetical protein [Vitis vinifera]
contig00952	gi|224103497|ref|XP_002313079.1|	64.86	74	26	1	2	223	132	204	2e-14	82		#gi|224103497:1-9 predicted protein [Populus trichocarpa] >gi|118483253|gb|ABK93529.1| unknown [Populus trichocarpa] >gi|222849487|gb|EEE87034.1| predicted protein [Populus trichocarpa]
contig00953	gi|255582421|ref|XP_002531999.1|	97.11	173	5	0	519	1	685	857	5e-96	353		#gi|255582421:1-9 Receptor protein kinase CLAVATA1 precursor, putative [Ricinus communis] >gi|223528358|gb|EEF30398.1| Receptor protein kinase CLAVATA1 precursor, putative [Ricinus communis]
contig00954	gi|147812626|emb|CAN72766.1|	92.96	142	10	0	431	6	43	184	3e-72	274		#gi|147812626:1-9 hypothetical protein VITISV_007608 [Vitis vinifera]
contig00955	gi|73761685|gb|AAZ83342.1|	98.71	155	2	0	465	1	2	156	9e-71	269		#gi|73761685:1-9 ACC oxidase 1 [Gossypium hirsutum]
contig00956	gi|116265960|gb|ABJ91228.1|	70	180	35	2	520	38	260	439	1e-50	202		#gi|116265960:1-9 CBL-interacting protein kinase 22 [Populus trichocarpa] >gi|118487767|gb|ABK95707.1| unknown [Populus trichocarpa]
contig00957	gi|224077508|ref|XP_002305278.1|	90.32	93	9	0	1	279	262	354	3e-36	154		#gi|224077508:1-9 predicted protein [Populus trichocarpa] >gi|222848242|gb|EEE85789.1| predicted protein [Populus trichocarpa]
contig00958	gi|255638203|gb|ACU19415.1|	77.3	163	34	2	10	489	10	172	3e-65	251		#gi|255638203:1-9 unknown [Glycine max]
contig00959	gi|255578664|ref|XP_002530192.1|	95.95	173	7	0	3	521	129	301	7e-85	316		#gi|255578664:1-9 ETHYLENE-INSENSITIVE3 protein, putative [Ricinus communis] >gi|223530285|gb|EEF32182.1| ETHYLENE-INSENSITIVE3 protein, putative [Ricinus communis]
contig00960	gi|76573307|gb|ABA46758.1|	99.07	107	1	0	3	323	24	130	4e-55	217		#gi|76573307:1-9 unknown [Solanum tuberosum] >gi|77745497|gb|ABB02647.1| unknown [Solanum tuberosum] >gi|301641374|gb|ADK87348.1| 40S ribosomal protein S15a [Triticum aestivum]
contig00961	gi|224064400|ref|XP_002301457.1|	82.41	108	19	0	2	325	249	356	3e-49	198		#gi|224064400:1-9 predicted protein [Populus trichocarpa] >gi|222843183|gb|EEE80730.1| predicted protein [Populus trichocarpa]
contig00962	gi|225426326|ref|XP_002269278.1|	69.17	120	37	1	360	1	1	119	2e-29	132		#gi|225426326:1-9 PREDICTED: hypothetical protein [Vitis vinifera]
contig00963	gi|217071646|gb|ACJ84183.1|	96.2	79	3	0	2	238	105	183	3e-36	154		#gi|217071646:1-9 unknown [Medicago truncatula]
contig00964	gi|3287824|sp|Q39761.1|DCS1_GOSAR	100	83	0	0	3	251	412	494	5e-42	174		#gi|3287824:1-9 RecName: Full=(+)-delta-cadinene synthase isozyme XC1; Short=D-cadinene synthase XC1 >gi|240104441|pdb|3G4D|A Chain A, Crystal Structure Of (+)-Delta-Cadinene Synthase From Gossypium Arboreum And Evolutionary Divergence Of Metal Binding Motifs For Catalysis >gi|240104442|pdb|3G4D|B Chain B, Crystal Structure Of (+)-Delta-Cadinene Synthase From Gossypium Arboreum And Evolutionary D…
contig00965	gi|224064057|ref|XP_002301370.1|	91.28	172	15	0	518	3	163	334	1e-88	329		#gi|224064057:1-9 predicted protein [Populus trichocarpa] >gi|222843096|gb|EEE80643.1| predicted protein [Populus trichocarpa]
contig00966	gi|222612692|gb|EEE50824.1|	38.89	72	44	0	287	72	1262	1333	3e-07	58.9		#gi|222612692:1-9 hypothetical protein OsJ_31232 [Oryza sativa Japonica Group]
contig00967	gi|154269254|gb|ABS72187.1|	72.41	116	32	1	3	350	7	119	2e-11	72.8		#gi|154269254:1-9 acidic ribosomal protein P3 [Corchorus olitorius]
contig00968	gi|255559597|ref|XP_002520818.1|	93.75	32	2	0	54	149	173	204	7e-09	63.9		#gi|255559597:1-9 conserved hypothetical protein [Ricinus communis] >gi|223539949|gb|EEF41527.1| conserved hypothetical protein [Ricinus communis]
contig00969	gi|33324520|gb|AAQ08000.1|	100	130	0	0	129	518	1	130	5e-69	263		#gi|33324520:1-9 dehydration responsive element binding protein [Gossypium hirsutum] >gi|37727988|gb|AAO43165.1| DRE binding protein 1 [Gossypium hirsutum]
contig00970	gi|255559392|ref|XP_002520716.1|	58.4	125	51	1	9	380	131	255	2e-23	112		#gi|255559392:1-9 Late embryogenesis abundant protein D-34, putative [Ricinus communis] >gi|223540101|gb|EEF41678.1| Late embryogenesis abundant protein D-34, putative [Ricinus communis]
contig00971	gi|255629315|gb|ACU15002.1|	90.91	99	9	1	128	424	47	140	1e-43	179		#gi|255629315:1-9 unknown [Glycine max]
contig00972	gi|225439741|ref|XP_002274377.1|	47.71	153	76	3	10	456	144	292	9e-26	120		#gi|225439741:1-9 PREDICTED: hypothetical protein isoform 2 [Vitis vinifera] >gi|225439743|ref|XP_002274395.1| PREDICTED: hypothetical protein isoform 3 [Vitis vinifera] >gi|225439745|ref|XP_002274341.1| PREDICTED: hypothetical protein isoform 1 [Vitis vinifera] >gi|147801762|emb|CAN77855.1| hypothetical protein VITISV_037693 [Vitis vinifera] >gi|297741478|emb|CBI32610.3| unnamed protein product …
contig00973	gi|217071544|gb|ACJ84132.1|	98.84	86	1	0	62	319	1	86	1e-37	159		#gi|217071544:1-9 unknown [Medicago truncatula]
contig00974	gi|225437412|ref|XP_002270639.1|	58.16	98	41	1	418	125	1	94	5e-18	94.4		#gi|225437412:1-9 PREDICTED: hypothetical protein isoform 1 [Vitis vinifera] >gi|225437414|ref|XP_002270717.1| PREDICTED: hypothetical protein isoform 2 [Vitis vinifera] >gi|297743907|emb|CBI36877.3| unnamed protein product [Vitis vinifera]
contig00975	gi|225430824|ref|XP_002268445.1|	63.07	176	59	3	512	3	280	455	1e-48	196		#gi|225430824:1-9 PREDICTED: hypothetical protein [Vitis vinifera]
contig00976	gi|224082498|ref|XP_002306717.1|	86.36	88	12	1	20	283	1	87	2e-36	155		#gi|224082498:1-9 predicted protein [Populus trichocarpa] >gi|222856166|gb|EEE93713.1| predicted protein [Populus trichocarpa]
contig00977	gi|255549014|ref|XP_002515563.1|	71.55	116	33	1	1	348	429	543	4e-41	171		#gi|255549014:1-9 protein phosphatase 2a, regulatory subunit, putative [Ricinus communis] >gi|223545507|gb|EEF47012.1| protein phosphatase 2a, regulatory subunit, putative [Ricinus communis]
contig00978	gi|224088894|ref|XP_002308576.1|	51.28	156	54	6	1	402	230	385	7e-28	127		#gi|224088894:1-9 predicted protein [Populus trichocarpa] >gi|222854552|gb|EEE92099.1| predicted protein [Populus trichocarpa]
contig00980	gi|225448385|ref|XP_002269465.1|	84.62	65	9	1	513	322	204	268	9e-18	93.6		#gi|225448385:1-9 PREDICTED: hypothetical protein [Vitis vinifera]
contig00981	gi|255588867|ref|XP_002534745.1|	48.03	152	79	2	514	59	2	98	9e-23	110		#gi|255588867:1-9 conserved hypothetical protein [Ricinus communis] >gi|223524642|gb|EEF27636.1| conserved hypothetical protein [Ricinus communis]
contig00983	gi|224073736|ref|XP_002304148.1|	57.25	131	55	3	114	503	1	126	3e-31	138		#gi|224073736:1-9 predicted protein [Populus trichocarpa] >gi|222841580|gb|EEE79127.1| predicted protein [Populus trichocarpa]
contig00984	gi|255536899|ref|XP_002509516.1|	97.37	76	2	0	3	230	228	303	1e-37	159		#gi|255536899:1-9 B2 protein, putative [Ricinus communis] >gi|223549415|gb|EEF50903.1| B2 protein, putative [Ricinus communis]
contig00985	gi|255580012|ref|XP_002530840.1|	95.16	124	6	0	21	392	1	124	1e-61	239		#gi|255580012:1-9 Pre-mRNA branch site protein p14, putative [Ricinus communis] >gi|223529604|gb|EEF31553.1| Pre-mRNA branch site protein p14, putative [Ricinus communis]
contig00986	gi|50313460|gb|AAT74600.1|	99.41	170	1	0	2	511	464	633	4e-93	343		#gi|50313460:1-9 cyclopropane fatty acid synthase [Gossypium hirsutum]
contig00988	gi|312282191|dbj|BAJ33961.1|	98.92	93	1	0	22	300	25	117	2e-53	211		#gi|312282191:1-9 unnamed protein product [Thellungiella halophila]
contig00989	gi|26454627|sp|Q07511.2|FDH_SOLTU	92	125	10	0	514	140	256	380	4e-64	247		#gi|26454627:1-9 RecName: Full=Formate dehydrogenase, mitochondrial; AltName: Full=NAD-dependent formate dehydrogenase; Short=FDH; Flags: Precursor >gi|11991527|emb|CAA79702.2| mitochondrial formate dehydrogenase precursor [Solanum tuberosum]
contig00991	gi|118481075|gb|ABK92491.1|	82.54	63	11	0	2	190	124	186	2e-23	112		#gi|118481075:1-9 unknown [Populus trichocarpa]
contig00992	gi|124484511|dbj|BAF46352.1|	80.13	156	31	1	39	506	8	159	1e-42	176		#gi|124484511:1-9 alpha chain of nascent polypeptide associated complex [Nicotiana benthamiana]
contig00993	gi|224114037|ref|XP_002332458.1|	54.07	172	77	1	513	4	180	351	4e-46	187		#gi|224114037:1-9 cytochrome P450 [Populus trichocarpa] >gi|222832529|gb|EEE71006.1| cytochrome P450 [Populus trichocarpa]
contig00994	gi|307136061|gb|ADN33912.1|	95.08	122	6	0	458	93	1	122	1e-60	236		#gi|307136061:1-9 40S ribosomal protein s24 [Cucumis melo subsp. melo]
contig00995	gi|6094106|sp|P92812.2|RM02_ORYSJ	58.62	203	32	4	511	59	281	476	3e-49	197		#gi|6094106:1-9 RecName: Full=60S ribosomal protein L2, mitochondrial >gi|218547415|sp|P0C8K6.1|RM02_ORYSA RecName: Full=60S ribosomal protein L2, mitochondrial >gi|218551750|sp|Q2F969.2|RM02_ORYSI RecName: Full=60S ribosomal protein L2, mitochondrial >gi|193240423|dbj|BAA11350.2| ribosomal protein L2 [Oryza sativa Japonica Group]
contig00996	gi|296083535|emb|CBI23524.3|	82.84	169	29	0	508	2	6	174	4e-55	217		#gi|296083535:1-9 unnamed protein product [Vitis vinifera]
contig00997	gi|255633090|gb|ACU16900.1|	46.92	130	69	1	408	19	29	157	4e-26	121		#gi|255633090:1-9 unknown [Glycine max]
contig00999	gi|77998071|gb|ABB16418.1|	97.62	168	4	0	2	505	116	283	4e-92	340		#gi|77998071:1-9 mitogen-activated protein kinase Ntf4-2 [Nicotiana tabacum]
contig01000	gi|225454422|ref|XP_002279938.1|	100	99	0	0	441	145	18	116	1e-51	206		#gi|225454422:1-9 PREDICTED: hypothetical protein [Vitis vinifera] >gi|225459517|ref|XP_002285844.1| PREDICTED: hypothetical protein [Vitis vinifera] >gi|147807310|emb|CAN73005.1| hypothetical protein VITISV_021007 [Vitis vinifera] >gi|147821636|emb|CAN70425.1| hypothetical protein VITISV_033730 [Vitis vinifera]
contig01001	gi|226425257|gb|ACO53628.1|	98.63	73	1	0	510	292	602	674	3e-33	144		#gi|226425257:1-9 bHLH domain protein [Gossypium hirsutum]
contig01003	gi|225439749|ref|XP_002274570.1|	100	99	0	0	140	436	27	125	8e-37	156		#gi|225439749:1-9 PREDICTED: hypothetical protein [Vitis vinifera] >gi|147769777|emb|CAN63391.1| hypothetical protein VITISV_009336 [Vitis vinifera]
contig01004	gi|255574808|ref|XP_002528311.1|	92.31	169	13	0	2	508	1475	1643	7e-86	319		#gi|255574808:1-9 clathrin heavy chain, putative [Ricinus communis] >gi|223532266|gb|EEF34069.1| clathrin heavy chain, putative [Ricinus communis]
contig01005	gi|5915696|sp|O24661.3|ASNS_TRIVS	94.71	170	9	0	1	510	296	465	9e-92	339		#gi|5915696:1-9 RecName: Full=Asparagine synthetase [glutamine-hydrolyzing]; AltName: Full=Glutamine-dependent asparagine synthetase >gi|2429280|gb|AAD05033.1| asparagine synthetase [Triphysaria versicolor] >gi|2429282|gb|AAD05034.1| asparagine synthetase [Triphysaria versicolor] >gi|2429284|gb|AAD05035.1| asparagine synthetase [Triphysaria versicolor]
contig01006	gi|40850676|gb|AAR23816.2|	82.3	113	20	0	509	171	390	502	4e-52	207		#gi|40850676:1-9 betaine-aldehyde dehydrogenase [Gossypium hirsutum]
contig01007	gi|224099289|ref|XP_002311425.1|	75.23	109	27	0	511	185	37	145	8e-45	183		#gi|224099289:1-9 predicted protein [Populus trichocarpa] >gi|222851245|gb|EEE88792.1| predicted protein [Populus trichocarpa]
contig01008	gi|255538116|ref|XP_002510123.1|	79.64	167	34	0	3	503	63	229	3e-80	301		#gi|255538116:1-9 conserved hypothetical protein [Ricinus communis] >gi|223550824|gb|EEF52310.1| conserved hypothetical protein [Ricinus communis]
contig01009	gi|296085677|emb|CBI29476.3|	100	48	0	0	509	366	241	288	8e-21	103		#gi|296085677:1-9 unnamed protein product [Vitis vinifera]
contig01010	gi|146215994|gb|ABQ10199.1|	87.5	144	18	0	508	77	215	358	3e-72	274		#gi|146215994:1-9 cysteine protease Cp1 [Actinidia deliciosa]
contig01012	gi|255634824|gb|ACU17772.1|	96.09	128	5	0	384	1	1	128	3e-53	211		#gi|255634824:1-9 unknown [Glycine max]
contig01013	gi|166863714|gb|ABZ01673.1|	100	168	0	0	505	2	173	340	2e-91	338		#gi|166863714:1-9 ADP-glucose pyrophosphorylase small subunit ADPGp-1 [Gossypium hirsutum]
contig01014	gi|224143385|ref|XP_002324938.1|	68.75	48	15	2	1	144	77	121	1e-07	60.1		#gi|224143385:1-9 predicted protein [Populus trichocarpa] >gi|222866372|gb|EEF03503.1| predicted protein [Populus trichocarpa]
contig01017	gi|224055571|ref|XP_002298545.1|	59.84	122	45	1	153	506	1	122	4e-33	144		#gi|224055571:1-9 predicted protein [Populus trichocarpa] >gi|222845803|gb|EEE83350.1| predicted protein [Populus trichocarpa]
contig01018	gi|255566466|ref|XP_002524218.1|	77.38	84	19	0	495	244	324	407	2e-20	102		#gi|255566466:1-9 Speckle-type POZ protein, putative [Ricinus communis] >gi|223536495|gb|EEF38142.1| Speckle-type POZ protein, putative [Ricinus communis]
contig01019	gi|118481898|gb|ABK92884.1|	93.55	124	8	0	503	132	17	140	4e-65	250		#gi|118481898:1-9 unknown [Populus trichocarpa]
contig01020	gi|297738467|emb|CBI27668.3|	75.79	95	23	0	42	326	383	477	7e-33	143		#gi|297738467:1-9 unnamed protein product [Vitis vinifera]
contig01021	gi|255547049|ref|XP_002514582.1|	78.49	93	19	1	4	279	555	647	4e-34	147		#gi|255547049:1-9 inositol or phosphatidylinositol kinase, putative [Ricinus communis] >gi|223546186|gb|EEF47688.1| inositol or phosphatidylinositol kinase, putative [Ricinus communis]
contig01022	gi|118489261|gb|ABK96436.1|	84.25	146	23	0	55	492	7	152	2e-67	258		#gi|118489261:1-9 unknown [Populus trichocarpa x Populus deltoides]
contig01023	gi|307948772|gb|ADN96173.1|	98.63	146	2	0	439	2	1	146	4e-66	254		#gi|307948772:1-9 pyrophosphate-energized vacuolar membrane proton pump [Gossypium hirsutum]
contig01025	gi|47498985|gb|AAT28308.1|	91.56	154	13	0	4	465	733	886	1e-69	265		#gi|47498985:1-9 leucine-rich repeat receptor-like protein kinase [Pyrus pyrifolia]
contig01026	gi|28932772|gb|AAO60427.1|	98.91	92	1	0	1	276	68	159	5e-47	190		#gi|28932772:1-9 FPh1 [Gossypium hirsutum]
contig01027	gi|302143856|emb|CBI22717.3|	68.54	178	45	1	502	2	1079	1256	2e-59	231		#gi|302143856:1-9 unnamed protein product [Vitis vinifera]
contig01028	gi|255547812|ref|XP_002514963.1|	78.31	166	36	0	3	500	732	897	9e-76	286		#gi|255547812:1-9 lipoxygenase, putative [Ricinus communis] >gi|223546014|gb|EEF47517.1| lipoxygenase, putative [Ricinus communis]
contig01029	gi|255576369|ref|XP_002529077.1|	80.26	76	15	0	64	291	31	106	4e-27	124		#gi|255576369:1-9 conserved hypothetical protein [Ricinus communis] >gi|223531489|gb|EEF33321.1| conserved hypothetical protein [Ricinus communis]
contig01030	gi|297804284|ref|XP_002870026.1|	85.96	114	16	0	489	148	39	152	5e-50	200		#gi|297804284:1-9 hypothetical protein ARALYDRAFT_914806 [Arabidopsis lyrata subsp. lyrata] >gi|297315862|gb|EFH46285.1| hypothetical protein ARALYDRAFT_914806 [Arabidopsis lyrata subsp. lyrata]
contig01031	gi|89258496|gb|ABD65461.1|	99.25	134	1	0	497	96	72	205	1e-78	295		#gi|89258496:1-9 transferring glycosyl protein [Gossypium hirsutum]
contig01032	gi|255579773|ref|XP_002530725.1|	58.72	109	40	1	191	502	1	109	1e-23	113		#gi|255579773:1-9 rnf5, putative [Ricinus communis] >gi|223529739|gb|EEF31679.1| rnf5, putative [Ricinus communis]
contig01033	gi|224122208|ref|XP_002330566.1|	71.6	169	31	2	468	13	392	551	6e-51	203		#gi|224122208:1-9 predicted protein [Populus trichocarpa] >gi|222872124|gb|EEF09255.1| predicted protein [Populus trichocarpa]
contig01034	gi|224551852|gb|ACN54324.1|	98.08	52	1	0	501	346	659	710	3e-22	108		#gi|224551852:1-9 NADPH:cytochrome P450 reductase [Gossypium hirsutum]
contig01036	gi|15227200|ref|NP_179828.1|	81.54	130	24	0	111	500	13	142	2e-55	218		#gi|15227200:1-9 peroxidase 17 (PER17) (P17) [Arabidopsis thaliana] >gi|25453217|sp|Q9SJZ2.1|PER17_ARATH RecName: Full=Peroxidase 17; Short=Atperox P17; AltName: Full=ATP25a; Flags: Precursor >gi|4544449|gb|AAD22357.1| putative peroxidase [Arabidopsis thaliana] >gi|28393257|gb|AAO42057.1| putative peroxidase [Arabidopsis thaliana] >gi|28827478|gb|AAO50583.1| putative peroxidase [Arabidopsis thali…
contig01037	gi|255578860|ref|XP_002530284.1|	92	125	10	0	500	126	432	556	2e-63	244		#gi|255578860:1-9 protein disulfide isomerase, putative [Ricinus communis] >gi|223530182|gb|EEF32091.1| protein disulfide isomerase, putative [Ricinus communis]
contig01038	gi|224118546|ref|XP_002331389.1|	61.69	154	59	1	463	2	195	347	6e-37	157		#gi|224118546:1-9 predicted protein [Populus trichocarpa] >gi|222873603|gb|EEF10734.1| predicted protein [Populus trichocarpa]
contig01039	gi|225436908|ref|XP_002271534.1|	77.63	152	34	0	493	38	209	360	2e-64	248		#gi|225436908:1-9 PREDICTED: hypothetical protein [Vitis vinifera]
contig01040	gi|224067276|ref|XP_002302443.1|	77.44	164	37	0	1	492	94	257	6e-74	280		#gi|224067276:1-9 predicted protein [Populus trichocarpa] >gi|222844169|gb|EEE81716.1| predicted protein [Populus trichocarpa]
contig01041	gi|224070983|ref|XP_002303315.1|	92.05	88	7	0	499	236	225	312	8e-39	163		#gi|224070983:1-9 predicted protein [Populus trichocarpa] >gi|222840747|gb|EEE78294.1| predicted protein [Populus trichocarpa]
contig01043	gi|73919361|sp|O04287.1|FKB12_VICFA	87.16	109	14	0	46	372	1	109	9e-46	186		#gi|73919361:1-9 RecName: Full=Peptidyl-prolyl isomerase FKBP12; AltName: Full=12 kDa FK506-binding protein; Short=12 kDa FKBP; AltName: Full=FKBP-12; AltName: Full=Immunophilin FKBP12; AltName: Full=Peptidyl-prolyl cis-trans isomerase; Short=PPIase; AltName: Full=Rotamase >gi|2104959|gb|AAB57848.1| immunophilin [Vicia faba]
contig01045	gi|157955933|gb|ABW06390.1|	89.51	162	17	0	488	3	62	223	3e-77	291		#gi|157955933:1-9 CBL3 [Gossypium hirsutum] >gi|157955939|gb|ABW06393.1| CBL3 [Gossypium hirsutum]
contig01046	gi|295002604|gb|ADF59061.1|	87.8	164	20	0	498	7	483	646	2e-75	285		#gi|295002604:1-9 phenylalanine ammonia-lyase 1 precursor [Pyrus x bretschneideri]
contig01047	gi|224088079|ref|XP_002308316.1|	66.06	165	56	0	495	1	1	165	1e-60	236		#gi|224088079:1-9 predicted protein [Populus trichocarpa] >gi|222854292|gb|EEE91839.1| predicted protein [Populus trichocarpa]
contig01048	gi|225438458|ref|XP_002275101.1|	89.19	74	8	0	497	276	1129	1202	5e-32	140		#gi|225438458:1-9 PREDICTED: hypothetical protein [Vitis vinifera]
contig01051	gi|255565661|ref|XP_002523820.1|	66.37	113	38	2	449	111	1	108	2e-23	112		#gi|255565661:1-9 conserved hypothetical protein [Ricinus communis] >gi|223536908|gb|EEF38546.1| conserved hypothetical protein [Ricinus communis]
contig01052	gi|186516279|ref|NP_001119115.1|	85.37	41	5	1	272	391	1	41	3e-10	68.6		#gi|186516279:1-9 CPuORF2 (Conserved peptide upstream open reading frame 2) [Arabidopsis thaliana]
contig01053	gi|188529683|gb|ACD62528.1|	90.99	111	10	0	86	418	12	122	4e-52	207		#gi|188529683:1-9 bet1-like snare 1-1 [Malus x domestica]
contig01056	gi|226499536|ref|NP_001148902.1|	98.9	91	1	0	1	273	133	223	9e-39	163		#gi|226499536:1-9 NADH-ubiquinone oxidoreductase 23 kDa subunit [Zea mays] >gi|195623106|gb|ACG33383.1| NADH-ubiquinone oxidoreductase 23 kDa subunit [Zea mays]
contig01057	gi|118488393|gb|ABK96013.1|	86.78	121	16	0	3	365	58	178	3e-56	221		#gi|118488393:1-9 unknown [Populus trichocarpa]
contig01059	gi|225447268|ref|XP_002279142.1|	64.22	109	37	4	1	321	2	107	1e-28	129		#gi|225447268:1-9 PREDICTED: hypothetical protein [Vitis vinifera]
contig01060	gi|297744439|emb|CBI37701.3|	75.31	162	40	1	4	489	26	186	1e-61	239		#gi|297744439:1-9 unnamed protein product [Vitis vinifera]
contig01061	gi|147826573|emb|CAN72911.1|	72.09	43	12	0	470	342	403	445	4e-08	61.6		#gi|147826573:1-9 hypothetical protein VITISV_007433 [Vitis vinifera]
contig01062	gi|255541538|ref|XP_002511833.1|	75.56	90	22	0	493	224	98	187	7e-23	110		#gi|255541538:1-9 Remorin, putative [Ricinus communis] >gi|223549013|gb|EEF50502.1| Remorin, putative [Ricinus communis]
contig01063	gi|224069880|ref|XP_002303068.1|	63.87	155	54	2	2	460	54	208	3e-47	191		#gi|224069880:1-9 predicted protein [Populus trichocarpa] >gi|222844794|gb|EEE82341.1| predicted protein [Populus trichocarpa]
contig01065	gi|46237494|emb|CAG25586.1|	89.47	38	4	0	301	414	55	92	4e-11	71.2		#gi|46237494:1-9 histone H1 [Pisum sativum]
contig01067	gi|224067916|ref|XP_002302597.1|	75	136	32	2	403	2	22	156	2e-55	218		#gi|224067916:1-9 predicted protein [Populus trichocarpa] >gi|222844323|gb|EEE81870.1| predicted protein [Populus trichocarpa]
contig01068	gi|297816528|ref|XP_002876147.1|	70	130	39	0	96	485	2	131	3e-43	177		#gi|297816528:1-9 hypothetical protein ARALYDRAFT_485614 [Arabidopsis lyrata subsp. lyrata] >gi|297321985|gb|EFH52406.1| hypothetical protein ARALYDRAFT_485614 [Arabidopsis lyrata subsp. lyrata]
contig01069	gi|224132810|ref|XP_002321415.1|	82.5	80	14	0	2	241	234	313	9e-31	136		#gi|224132810:1-9 predicted protein [Populus trichocarpa] >gi|222868411|gb|EEF05542.1| predicted protein [Populus trichocarpa]
contig01070	gi|238821220|gb|ACR58455.1|	99.35	153	1	0	33	491	312	464	2e-75	285		#gi|238821220:1-9 GAI/RGA protein [Gossypium hirsutum]
contig01071	gi|224143157|ref|XP_002324864.1|	88.32	137	15	1	490	83	280	416	3e-53	211		#gi|224143157:1-9 predicted protein [Populus trichocarpa] >gi|222866298|gb|EEF03429.1| predicted protein [Populus trichocarpa]
contig01072	gi|224057190|ref|XP_002299164.1|	76.6	47	11	1	1	141	33	78	3e-13	78.6		#gi|224057190:1-9 predicted protein [Populus trichocarpa] >gi|222846422|gb|EEE83969.1| predicted protein [Populus trichocarpa]
contig01073	gi|37051113|dbj|BAC81653.1|	63.38	71	26	0	4	216	201	271	1e-12	76.6		#gi|37051113:1-9 S-adenosylmethionine decarboxylase [Pisum sativum]
contig01074	gi|224124274|ref|XP_002319290.1|	90.8	163	15	0	2	490	172	334	7e-78	293		#gi|224124274:1-9 predicted protein [Populus trichocarpa] >gi|222857666|gb|EEE95213.1| predicted protein [Populus trichocarpa]
contig01075	gi|118484187|gb|ABK93974.1|	85.82	141	20	0	2	424	77	217	5e-65	250		#gi|118484187:1-9 unknown [Populus trichocarpa]
contig01076	gi|48057670|gb|AAT39969.1|	98.84	86	1	0	3	260	10	95	1e-42	176		#gi|48057670:1-9 60S ribosomal protein L34, putative [Solanum demissum] >gi|142942396|gb|ABO92971.1| putative ribosomal protein L34e [Solanum tuberosum]
contig01077	gi|255631404|gb|ACU16069.1|	56.7	97	42	2	136	426	1	92	4e-18	94.7		#gi|255631404:1-9 unknown [Glycine max]
contig01078	gi|221185997|gb|ACM07441.1|	92.64	163	12	0	1	489	583	745	5e-80	300		#gi|221185997:1-9 starch-branching enzyme I [Nelumbo nucifera]
contig01079	gi|225458974|ref|XP_002283604.1|	79.64	167	30	1	489	1	699	865	2e-68	261		#gi|225458974:1-9 PREDICTED: hypothetical protein [Vitis vinifera]
contig01080	gi|74476783|gb|ABA08442.1|	97.26	146	4	0	485	48	268	413	6e-80	300		#gi|74476783:1-9 neutral/alkaline invertase [Manihot esculenta]
contig01081	gi|291002735|gb|ADD71499.1|	99.02	102	1	0	479	174	647	748	2e-52	208		#gi|291002735:1-9 cellulose synthase catalytic subunit [Gossypium hirsutum]
contig01083	gi|225430523|ref|XP_002285572.1|	83.54	79	13	0	2	238	21	99	4e-32	141		#gi|225430523:1-9 PREDICTED: hypothetical protein [Vitis vinifera] >gi|147864286|emb|CAN83013.1| hypothetical protein VITISV_010105 [Vitis vinifera] >gi|296082154|emb|CBI21159.3| unnamed protein product [Vitis vinifera]
contig01085	gi|73761699|gb|AAZ83349.1|	94.74	133	7	0	3	401	387	519	8e-56	219		#gi|73761699:1-9 MAP kinase [Gossypium hirsutum]
contig01086	gi|255575740|ref|XP_002528769.1|	70.95	148	43	2	21	464	634	769	3e-50	201		#gi|255575740:1-9 conserved hypothetical protein [Ricinus communis] >gi|223531772|gb|EEF33591.1| conserved hypothetical protein [Ricinus communis]
contig01088	gi|255581099|ref|XP_002531364.1|	78.12	160	35	1	5	484	9	167	5e-71	270		#gi|255581099:1-9 Zeamatin precursor, putative [Ricinus communis] >gi|223529024|gb|EEF31012.1| Zeamatin precursor, putative [Ricinus communis]
contig01089	gi|283049400|gb|ADB07168.1|	94.41	161	9	0	2	484	15	175	1e-82	309		#gi|283049400:1-9 DEAD-box RNA helicase-like protein [Prunus persica] >gi|283049402|gb|ADB07169.1| DEAD-box RNA helicase-like protein [Prunus persica]
contig01090	gi|92893880|gb|ABE91930.1|	100	162	0	0	487	2	207	368	9e-94	345		#gi|92893880:1-9 Protein kinase [Medicago truncatula]
contig01091	gi|225448767|ref|XP_002281756.1|	60.55	109	38	5	473	162	196	301	4e-23	111		#gi|225448767:1-9 PREDICTED: hypothetical protein [Vitis vinifera]
contig01092	gi|156257585|gb|ABU63160.1|	100	140	0	0	67	486	1	140	2e-75	285		#gi|156257585:1-9 elongation factor [Saccharum officinarum]
contig01093	gi|297831350|ref|XP_002883557.1|	55.38	65	24	3	140	319	36	99	9e-07	57		#gi|297831350:1-9 predicted protein [Arabidopsis lyrata subsp. lyrata] >gi|297329397|gb|EFH59816.1| predicted protein [Arabidopsis lyrata subsp. lyrata]
contig01095	gi|156571764|gb|ABU84809.1|	50.91	110	45	5	484	182	102	210	2e-19	99.4		#gi|156571764:1-9 putative dehydration-responsive element binding protein [Broussonetia papyrifera]
contig01096	gi|255581605|ref|XP_002531607.1|	92.31	39	3	0	482	366	406	444	3e-11	72		#gi|255581605:1-9 Calcium-binding protein, putative [Ricinus communis] >gi|223528774|gb|EEF30782.1| Calcium-binding protein, putative [Ricinus communis]
contig01097	gi|255536897|ref|XP_002509515.1|	76.32	76	18	0	51	278	12	87	4e-10	68.2		#gi|255536897:1-9 conserved hypothetical protein [Ricinus communis] >gi|223549414|gb|EEF50902.1| conserved hypothetical protein [Ricinus communis]
contig01099	gi|192913018|gb|ACF06617.1|	83.75	160	21	1	3	467	62	221	2e-64	248		#gi|192913018:1-9 40S ribosomal protein S8 [Elaeis guineensis]
contig01100	gi|225461724|ref|XP_002285514.1|	94.85	97	5	0	483	193	374	470	1e-45	186		#gi|225461724:1-9 PREDICTED: hypothetical protein [Vitis vinifera]
contig01101	gi|57231728|gb|AAW47577.1|	100	43	0	0	385	257	1	43	2e-17	92		#gi|57231728:1-9 metallothionein-like [Gossypium hirsutum]
contig01102	gi|255554789|ref|XP_002518432.1|	82.61	161	28	0	483	1	107	267	1e-66	256		#gi|255554789:1-9 conserved hypothetical protein [Ricinus communis] >gi|223542277|gb|EEF43819.1| conserved hypothetical protein [Ricinus communis]
contig01103	gi|297738723|emb|CBI27968.3|	77.55	49	9	1	365	225	272	320	1e-12	76.6		#gi|297738723:1-9 unnamed protein product [Vitis vinifera]
contig01104	gi|225462543|ref|XP_002266917.1|	99.23	130	1	0	392	3	1	130	4e-67	257		#gi|225462543:1-9 PREDICTED: hypothetical protein isoform 2 [Vitis vinifera] >gi|225462545|ref|XP_002266877.1| PREDICTED: hypothetical protein isoform 1 [Vitis vinifera] >gi|147799989|emb|CAN77245.1| hypothetical protein VITISV_018657 [Vitis vinifera]
contig01105	gi|255545142|ref|XP_002513632.1|	64.75	139	49	1	1	417	117	254	1e-41	172		#gi|255545142:1-9 chaperone binding protein, putative [Ricinus communis] >gi|223547540|gb|EEF49035.1| chaperone binding protein, putative [Ricinus communis]
contig01106	gi|212292507|gb|ACJ24185.1|	98.73	79	1	0	96	332	1	79	2e-24	115		#gi|212292507:1-9 CAPRICE [Gossypium hirsutum] >gi|212292511|gb|ACJ24187.1| CAPRICE [Gossypium hirsutum] >gi|212292515|gb|ACJ24189.1| CAPRICE [Gossypium hirsutum] >gi|212292519|gb|ACJ24191.1| CAPRICE [Gossypium hirsutum]
contig01107	gi|255541682|ref|XP_002511905.1|	69.68	155	47	0	481	17	153	307	2e-53	212		#gi|255541682:1-9 conserved hypothetical protein [Ricinus communis] >gi|223549085|gb|EEF50574.1| conserved hypothetical protein [Ricinus communis]
contig01108	gi|224115920|ref|XP_002332045.1|	100	90	0	0	3	272	214	303	2e-44	182		#gi|224115920:1-9 predicted protein [Populus trichocarpa] >gi|222875342|gb|EEF12473.1| predicted protein [Populus trichocarpa]
contig01109	gi|255561582|ref|XP_002521801.1|	79.07	43	9	0	259	387	81	123	4e-12	74.7		#gi|255561582:1-9 Patellin-3, putative [Ricinus communis] >gi|223539014|gb|EEF40611.1| Patellin-3, putative [Ricinus communis]
contig01110	gi|255554064|ref|XP_002518072.1|	98.57	140	2	0	478	59	141	280	4e-74	280		#gi|255554064:1-9 elongation factor 1-alpha, putative [Ricinus communis] >gi|223542668|gb|EEF44205.1| elongation factor 1-alpha, putative [Ricinus communis]
contig01111	gi|225456305|ref|XP_002283714.1|	57.5	80	30	1	114	341	92	171	3e-13	78.6		#gi|225456305:1-9 PREDICTED: hypothetical protein [Vitis vinifera] >gi|297734411|emb|CBI15658.3| unnamed protein product [Vitis vinifera]
contig01112	gi|255636515|gb|ACU18596.1|	79.09	110	23	0	481	152	176	285	2e-35	152		#gi|255636515:1-9 unknown [Glycine max]
contig01113	gi|255583291|ref|XP_002532409.1|	90.71	140	13	0	1	420	338	477	7e-68	259		#gi|255583291:1-9 Xylose isomerase, putative [Ricinus communis] >gi|223527883|gb|EEF29973.1| Xylose isomerase, putative [Ricinus communis]
contig01114	gi|224117802|ref|XP_002331635.1|	91.03	156	14	0	468	1	206	361	4e-82	307		#gi|224117802:1-9 methylenetetrahydrofolate reductase [Populus trichocarpa] >gi|222874031|gb|EEF11162.1| methylenetetrahydrofolate reductase [Populus trichocarpa]
contig01115	gi|164564335|gb|ABY61050.1|	68.67	150	47	0	19	468	128	277	4e-28	127		#gi|164564335:1-9 5-enolpyruvylshikimate-3-phosphate synthase [Gossypium hirsutum] >gi|193230774|gb|ACF16410.1| 5-enolpyruvylshikimate-3-phosphate synthase [Gossypium hirsutum]
contig01116	gi|255580760|ref|XP_002531201.1|	87.5	160	20	0	1	480	224	383	8e-72	273		#gi|255580760:1-9 Protein regulator of cytokinesis, putative [Ricinus communis] >gi|223529203|gb|EEF31178.1| Protein regulator of cytokinesis, putative [Ricinus communis]
contig01117	gi|222615665|gb|EEE51797.1|	93.02	43	3	0	1	129	32	74	3e-15	85.1		#gi|222615665:1-9 hypothetical protein OsJ_33258 [Oryza sativa Japonica Group]
contig01118	gi|255564494|ref|XP_002523243.1|	70.3	101	30	1	303	1	257	353	3e-32	141		#gi|255564494:1-9 transcription factor, putative [Ricinus communis] >gi|223537539|gb|EEF39164.1| transcription factor, putative [Ricinus communis]
contig01119	gi|3334405|sp|O23948.1|VATE_GOSHI	99.38	160	1	0	480	1	40	199	1e-66	255		#gi|3334405:1-9 RecName: Full=V-type proton ATPase subunit E; Short=V-ATPase subunit E; AltName: Full=Vacuolar proton pump subunit E >gi|2267583|gb|AAB72177.1| vacuolar H+-ATPase subunit E [Gossypium hirsutum]
contig01121	gi|256857790|gb|ACV31209.1|	98.46	65	1	0	2	196	185	249	7e-31	137		#gi|256857790:1-9 auxin/indole-3-acetic acid 3 [Solanum tuberosum]
contig01122	gi|224123976|ref|XP_002330256.1|	85.9	156	22	0	1	468	384	539	2e-74	281		#gi|224123976:1-9 predicted protein [Populus trichocarpa] >gi|222871712|gb|EEF08843.1| predicted protein [Populus trichocarpa]
contig01123	gi|225443766|ref|XP_002270455.1|	93.14	102	7	1	164	469	277	377	4e-51	204		#gi|225443766:1-9 PREDICTED: hypothetical protein [Vitis vinifera] >gi|297740523|emb|CBI30705.3| unnamed protein product [Vitis vinifera]
contig01124	gi|255557449|ref|XP_002519755.1|	38.37	172	93	6	477	1	85	253	1e-11	73.2		#gi|255557449:1-9 hypothetical protein RCOM_0634810 [Ricinus communis] >gi|223541172|gb|EEF42728.1| hypothetical protein RCOM_0634810 [Ricinus communis]
contig01125	gi|297745244|emb|CBI40324.3|	100	156	0	0	2	469	298	453	4e-86	320		#gi|297745244:1-9 unnamed protein product [Vitis vinifera]
contig01126	gi|225428053|ref|XP_002279513.1|	90.62	96	9	0	1	288	80	175	2e-36	155		#gi|225428053:1-9 PREDICTED: hypothetical protein isoform 2 [Vitis vinifera]
contig01127	gi|257219570|gb|ACV50438.1|	97.59	83	2	0	57	305	1	83	1e-42	176		#gi|257219570:1-9 ribosomal protein L37 [Jatropha curcas]
contig01128	gi|255569484|ref|XP_002525709.1|	96.39	83	3	0	250	2	58	140	3e-42	174		#gi|255569484:1-9 5-methyltetrahydropteroyltriglutamate--homocysteine methyltransferase, putative [Ricinus communis] >gi|223535009|gb|EEF36692.1| 5-methyltetrahydropteroyltriglutamate--homocysteine methyltransferase, putative [Ricinus communis]
contig01129	gi|255645660|gb|ACU23324.1|	73.08	52	14	0	425	270	88	139	3e-15	85.1		#gi|255645660:1-9 unknown [Glycine max]
contig01130	gi|255547049|ref|XP_002514582.1|	91.82	159	13	0	477	1	299	457	5e-81	303		#gi|255547049:1-9 inositol or phosphatidylinositol kinase, putative [Ricinus communis] >gi|223546186|gb|EEF47688.1| inositol or phosphatidylinositol kinase, putative [Ricinus communis]
contig01131	gi|255572130|ref|XP_002527005.1|	84.91	159	24	0	478	2	782	940	5e-70	266		#gi|255572130:1-9 zinc finger protein, putative [Ricinus communis] >gi|223533640|gb|EEF35377.1| zinc finger protein, putative [Ricinus communis]
contig01132	gi|255581101|ref|XP_002531365.1|	98.4	125	2	0	376	2	15	139	4e-62	240		#gi|255581101:1-9 ubiquitin-conjugating enzyme E2 G, putative [Ricinus communis] >gi|223529025|gb|EEF31013.1| ubiquitin-conjugating enzyme E2 G, putative [Ricinus communis]
contig01133	gi|224092272|ref|XP_002309537.1|	93.81	97	6	0	478	188	182	278	2e-46	188		#gi|224092272:1-9 predicted protein [Populus trichocarpa] >gi|222855513|gb|EEE93060.1| predicted protein [Populus trichocarpa]
contig01134	gi|945039|gb|AAA74441.1|	85.16	128	19	0	78	461	324	451	1e-59	232		#gi|945039:1-9 phosphatidylinositol-specific phospholipase C [Glycine max]
contig01135	gi|1705678|sp|P54774.1|CDC48_SOYBN	84.51	71	10	1	190	399	737	807	5e-24	114		#gi|1705678:1-9 RecName: Full=Cell division cycle protein 48 homolog; AltName: Full=Valosin-containing protein homolog; Short=VCP >gi|862480|gb|AAA80587.1| valosin-containing protein [Glycine max] >gi|86212372|gb|ABC87759.1| plamsma membrane-associated AAA-ATPase [Glycine max]
contig01136	gi|169667311|gb|ACA64049.1|	90.35	114	11	0	477	136	314	427	8e-56	219		#gi|169667311:1-9 hydroxycinnamoyl-CoA shikimate/quinate hydroxycinnamoyltransferase [Salvia miltiorrhiza]
contig01137	gi|8778823|gb|AAF79822.1|AC026875_2	48.62	109	56	2	3	329	403	491	3e-15	85.1		#gi|8778823:1-9 T6D22.2 [Arabidopsis thaliana]
contig01138	gi|225427526|ref|XP_002265359.1|	55.47	137	59	1	475	71	291	427	4e-31	137		#gi|225427526:1-9 PREDICTED: hypothetical protein [Vitis vinifera]
contig01139	gi|225438117|ref|XP_002278050.1|	58.54	164	62	2	3	476	145	308	7e-46	186		#gi|225438117:1-9 PREDICTED: hypothetical protein [Vitis vinifera]
contig01140	gi|224099217|ref|XP_002311407.1|	84.31	51	8	0	1	153	105	155	4e-17	91.3		#gi|224099217:1-9 predicted protein [Populus trichocarpa] >gi|118483385|gb|ABK93593.1| unknown [Populus trichocarpa] >gi|118485555|gb|ABK94629.1| unknown [Populus trichocarpa] >gi|222851227|gb|EEE88774.1| predicted protein [Populus trichocarpa]
contig01141	gi|225432016|ref|XP_002279756.1|	53.85	143	65	2	3	428	29	169	3e-33	144		#gi|225432016:1-9 PREDICTED: hypothetical protein [Vitis vinifera]
contig01142	gi|255628635|gb|ACU14662.1|	72.22	108	29	1	473	153	58	165	3e-28	128		#gi|255628635:1-9 unknown [Glycine max]
contig01143	gi|224122440|ref|XP_002318837.1|	68.69	99	31	0	50	346	775	873	3e-24	114		#gi|224122440:1-9 predicted protein [Populus trichocarpa] >gi|222859510|gb|EEE97057.1| predicted protein [Populus trichocarpa]
contig01144	gi|297735862|emb|CBI18616.3|	58.33	120	39	3	3	329	342	459	4e-15	84.7		#gi|297735862:1-9 unnamed protein product [Vitis vinifera]
contig01146	gi|53748431|emb|CAH59408.1|	66.95	118	39	0	5	358	1	118	9e-44	179		#gi|53748431:1-9 hypothetical protein [Plantago major]
contig01147	gi|255538972|ref|XP_002510551.1|	81.05	95	18	1	2	286	9	101	3e-38	161		#gi|255538972:1-9 conserved hypothetical protein [Ricinus communis] >gi|223551252|gb|EEF52738.1| conserved hypothetical protein [Ricinus communis]
contig01148	gi|255550972|ref|XP_002516534.1|	89.47	114	12	0	465	124	328	441	8e-58	226		#gi|255550972:1-9 Poly(A) polymerase beta, putative [Ricinus communis] >gi|223544354|gb|EEF45875.1| Poly(A) polymerase beta, putative [Ricinus communis]
contig01149	gi|255539989|ref|XP_002511059.1|	88.24	85	10	0	471	217	796	880	8e-37	156		#gi|255539989:1-9 respiratory burst oxidase, putative [Ricinus communis] >gi|223550174|gb|EEF51661.1| respiratory burst oxidase, putative [Ricinus communis]
contig01150	gi|297739504|emb|CBI29686.3|	76.47	102	24	0	1	306	586	687	4e-37	157		#gi|297739504:1-9 unnamed protein product [Vitis vinifera]
contig01151	gi|224134172|ref|XP_002321754.1|	80.7	57	11	0	114	284	16	72	4e-21	104		#gi|224134172:1-9 predicted protein [Populus trichocarpa] >gi|118488859|gb|ABK96239.1| unknown [Populus trichocarpa x Populus deltoides] >gi|222868750|gb|EEF05881.1| predicted protein [Populus trichocarpa]
contig01152	gi|255578850|ref|XP_002530279.1|	92.17	115	9	0	1	345	52	166	9e-54	213		#gi|255578850:1-9 60S ribosomal protein L12, putative [Ricinus communis] >gi|223530177|gb|EEF32086.1| 60S ribosomal protein L12, putative [Ricinus communis]
contig01153	gi|255548616|ref|XP_002515364.1|	89.01	91	10	0	36	308	89	179	9e-15	83.6		#gi|255548616:1-9 arginine/serine-rich splicing factor, putative [Ricinus communis] >gi|223545308|gb|EEF46813.1| arginine/serine-rich splicing factor, putative [Ricinus communis]
contig01154	gi|224106199|ref|XP_002314082.1|	93.68	95	6	0	1	285	426	520	2e-49	198		#gi|224106199:1-9 predicted protein [Populus trichocarpa] >gi|222850490|gb|EEE88037.1| predicted protein [Populus trichocarpa]
contig01156	gi|226509527|ref|NP_001150550.1|	100	62	0	0	82	267	1	62	2e-21	105		#gi|226509527:1-9 LOC100284182 [Zea mays] >gi|226958587|ref|NP_001152931.1| 40S ribosomal protein S30 [Zea mays] >gi|195611292|gb|ACG27476.1| 40S ribosomal protein S30 [Zea mays] >gi|195618628|gb|ACG31144.1| 40S ribosomal protein S30 [Zea mays] >gi|195618890|gb|ACG31275.1| 40S ribosomal protein S30 [Zea mays] >gi|195640126|gb|ACG39531.1| 40S ribosomal protein S30 [Zea mays] >gi|195651375|gb|ACG45…
contig01157	gi|224082428|ref|XP_002306690.1|	92.9	155	10	1	464	3	41	195	4e-82	307		#gi|224082428:1-9 predicted protein [Populus trichocarpa] >gi|222856139|gb|EEE93686.1| predicted protein [Populus trichocarpa]
contig01158	gi|297829170|ref|XP_002882467.1|	92.9	155	11	0	467	3	792	946	1e-73	279		#gi|297829170:1-9 hypothetical protein ARALYDRAFT_477943 [Arabidopsis lyrata subsp. lyrata] >gi|297328307|gb|EFH58726.1| hypothetical protein ARALYDRAFT_477943 [Arabidopsis lyrata subsp. lyrata]
contig01159	gi|255570825|ref|XP_002526365.1|	55.13	156	69	4	467	3	588	737	3e-38	161		#gi|255570825:1-9 sumo ligase, putative [Ricinus communis] >gi|223534324|gb|EEF36036.1| sumo ligase, putative [Ricinus communis]
contig01160	gi|224116926|ref|XP_002331848.1|	98.56	139	2	0	458	42	10	148	8e-79	296		#gi|224116926:1-9 predicted protein [Populus trichocarpa] >gi|224118148|ref|XP_002317742.1| predicted protein [Populus trichocarpa] >gi|118484605|gb|ABK94176.1| unknown [Populus trichocarpa] >gi|118486683|gb|ABK95178.1| unknown [Populus trichocarpa] >gi|192910722|gb|ACF06469.1| ubiquitin conjugating enzyme [Elaeis guineensis] >gi|222858415|gb|EEE95962.1| predicted protein [Populus trichocarpa] >g…
contig01161	gi|255548029|ref|XP_002515071.1|	76.47	51	12	0	84	236	2	52	3e-15	85.1		#gi|255548029:1-9 60S acidic ribosomal protein P1, putative [Ricinus communis] >gi|223545551|gb|EEF47055.1| 60S acidic ribosomal protein P1, putative [Ricinus communis]
contig01162	gi|62286957|sp|Q9XGA1.1|KPRS4_SPIOL	89.34	122	13	0	105	470	1	122	1e-54	216		#gi|62286957:1-9 RecName: Full=Ribose-phosphate pyrophosphokinase 4; AltName: Full=Phosphoribosyl pyrophosphate synthase 4 >gi|4902879|emb|CAB43602.1| phosphoribosyl pyrophosphate synthase isozyme 4 [Spinacia oleracea]
contig01163	gi|224551850|gb|ACN54323.1|	100	49	0	0	3	149	643	691	3e-20	101		#gi|224551850:1-9 NADPH:cytochrome P450 reductase [Gossypium hirsutum]
contig01164	gi|157273648|gb|ABV27478.1|	98.97	97	1	0	1	291	157	253	2e-28	129		#gi|157273648:1-9 fasciclin-like arabinogalactan protein 7 [Gossypium hirsutum]
contig01165	gi|225440328|ref|XP_002263786.1|	83.33	150	25	0	1	450	343	492	5e-71	270		#gi|225440328:1-9 PREDICTED: hypothetical protein [Vitis vinifera]
contig01166	gi|225434976|ref|XP_002283974.1|	89.1	156	17	0	469	2	140	295	1e-78	295		#gi|225434976:1-9 PREDICTED: hypothetical protein isoform 2 [Vitis vinifera]
contig01167	gi|225470792|ref|XP_002269731.1|	71.3	115	33	0	96	440	332	446	2e-32	142		#gi|225470792:1-9 PREDICTED: hypothetical protein [Vitis vinifera]
contig01168	gi|255574776|ref|XP_002528295.1|	71.11	45	13	1	468	334	303	346	6e-08	60.8		#gi|255574776:1-9 transcription factor, putative [Ricinus communis] >gi|223532250|gb|EEF34053.1| transcription factor, putative [Ricinus communis]
contig01169	gi|166863714|gb|ABZ01673.1|	98.23	113	2	0	83	421	406	518	5e-56	220		#gi|166863714:1-9 ADP-glucose pyrophosphorylase small subunit ADPGp-1 [Gossypium hirsutum]
contig01171	gi|118481941|gb|ABK92903.1|	66.02	103	34	1	468	163	4	106	3e-33	144		#gi|118481941:1-9 unknown [Populus trichocarpa]
contig01172	gi|119866037|gb|ABM05488.1|	92.59	135	10	0	467	63	310	444	5e-68	260		#gi|119866037:1-9 Impa2 [Nicotiana benthamiana]
contig01173	gi|256857790|gb|ACV31209.1|	96.92	65	2	0	2	196	185	249	1e-30	135		#gi|256857790:1-9 auxin/indole-3-acetic acid 3 [Solanum tuberosum]
contig01174	gi|255571182|ref|XP_002526541.1|	49.3	142	65	3	64	468	55	194	6e-19	97.4		#gi|255571182:1-9 Auxin-responsive protein IAA13, putative [Ricinus communis] >gi|223534102|gb|EEF35819.1| Auxin-responsive protein IAA13, putative [Ricinus communis]
contig01175	gi|255545494|ref|XP_002513807.1|	87.82	156	19	0	468	1	359	514	2e-78	295		#gi|255545494:1-9 long-chain-fatty-acid CoA ligase, putative [Ricinus communis] >gi|223546893|gb|EEF48390.1| long-chain-fatty-acid CoA ligase, putative [Ricinus communis]
contig01176	gi|255552183|ref|XP_002517136.1|	90.32	155	15	0	2	466	273	427	7e-76	286		#gi|255552183:1-9 Protein FRIGIDA, putative [Ricinus communis] >gi|223543771|gb|EEF45299.1| Protein FRIGIDA, putative [Ricinus communis]
contig01177	gi|297820342|ref|XP_002878054.1|	83.33	30	5	0	45	134	273	302	2e-08	62.8		#gi|297820342:1-9 NLI interacting factor family protein [Arabidopsis lyrata subsp. lyrata] >gi|297323892|gb|EFH54313.1| NLI interacting factor family protein [Arabidopsis lyrata subsp. lyrata]
contig01178	gi|296082424|emb|CBI21429.3|	83.33	150	25	1	9	458	1	149	6e-67	256		#gi|296082424:1-9 unnamed protein product [Vitis vinifera]
contig01179	gi|224115694|ref|XP_002332119.1|	74.03	154	40	0	464	3	171	324	5e-55	217		#gi|224115694:1-9 predicted protein [Populus trichocarpa] >gi|118488228|gb|ABK95933.1| unknown [Populus trichocarpa] >gi|222874939|gb|EEF12070.1| predicted protein [Populus trichocarpa]
contig01180	gi|147845689|emb|CAN78466.1|	81.63	147	27	0	2	442	150	296	8e-72	273		#gi|147845689:1-9 hypothetical protein VITISV_028234 [Vitis vinifera]
contig01181	gi|12831474|gb|AAB05871.2|	92.81	153	11	0	460	2	136	288	9e-81	302		#gi|12831474:1-9 PAPS-reductase-like protein [Catharanthus roseus]
contig01182	gi|225437253|ref|XP_002282294.1|	97.67	129	3	0	389	3	10	138	4e-67	257		#gi|225437253:1-9 PREDICTED: hypothetical protein [Vitis vinifera]
contig01183	gi|255543717|ref|XP_002512921.1|	93.41	91	6	0	24	296	56	146	9e-46	186		#gi|255543717:1-9 rer1 protein, putative [Ricinus communis] >gi|223547932|gb|EEF49424.1| rer1 protein, putative [Ricinus communis]
contig01185	gi|21537090|gb|AAM61431.1|	95.33	107	5	0	67	387	97	203	4e-50	201		#gi|21537090:1-9 developmental protein, putative [Arabidopsis thaliana]
contig01186	gi|255579673|ref|XP_002530676.1|	87.38	103	13	0	35	343	207	309	1e-46	189		#gi|255579673:1-9 Serine/threonine-protein kinase ASK1, putative [Ricinus communis] >gi|223529769|gb|EEF31707.1| Serine/threonine-protein kinase ASK1, putative [Ricinus communis]
contig01187	gi|7595796|gb|AAF64453.1|AF239931_1	87.36	87	11	0	2	262	191	277	2e-35	152		#gi|7595796:1-9 putative heat-shock protein 90 [Euphorbia esula]
contig01188	gi|255553967|ref|XP_002518024.1|	92.26	155	12	0	466	2	204	358	2e-77	291		#gi|255553967:1-9 conserved hypothetical protein [Ricinus communis] >gi|223543006|gb|EEF44542.1| conserved hypothetical protein [Ricinus communis]
contig01189	gi|225457075|ref|XP_002283132.1|	90.48	105	10	0	460	146	434	538	1e-50	202		#gi|225457075:1-9 PREDICTED: hypothetical protein [Vitis vinifera] >gi|297733807|emb|CBI15054.3| unnamed protein product [Vitis vinifera]
contig01190	gi|217071188|gb|ACJ83954.1|	68.27	104	33	3	312	1	59	158	1e-28	129		#gi|217071188:1-9 unknown [Medicago truncatula]
contig01191	gi|62857006|dbj|BAD95888.1|	100	153	0	0	3	461	121	273	5e-87	323		#gi|62857006:1-9 Ser/Thr protein kinase [Lotus japonicus]
contig01192	gi|313184307|emb|CBL94172.1|	61.22	49	19	0	450	304	1259	1307	5e-10	67.8		#gi|313184307:1-9 putative retrotransposon protein [Malus x domestica]
contig01193	gi|255578664|ref|XP_002530192.1|	97.42	155	4	0	2	466	128	282	1e-89	332		#gi|255578664:1-9 ETHYLENE-INSENSITIVE3 protein, putative [Ricinus communis] >gi|223530285|gb|EEF32182.1| ETHYLENE-INSENSITIVE3 protein, putative [Ricinus communis]
contig01194	gi|225466053|ref|XP_002263278.1|	60.34	116	46	0	98	445	27	142	1e-36	155		#gi|225466053:1-9 PREDICTED: ripening-related protein-like [Vitis vinifera] >gi|7406663|emb|CAB85625.1| putative ripening-related protein [Vitis vinifera] >gi|147860756|emb|CAN79279.1| hypothetical protein VITISV_005237 [Vitis vinifera] >gi|296084181|emb|CBI24569.3| unnamed protein product [Vitis vinifera]
contig01195	gi|124359162|gb|ABN05685.1|	31.45	124	77	3	447	100	966	1081	2e-06	55.8		#gi|124359162:1-9 RNA-directed DNA polymerase (Reverse transcriptase) [Medicago truncatula]
contig01196	gi|255584412|ref|XP_002532938.1|	87.01	154	20	0	2	463	107	260	1e-73	279		#gi|255584412:1-9 nucleic acid binding protein, putative [Ricinus communis] >gi|223527289|gb|EEF29442.1| nucleic acid binding protein, putative [Ricinus communis]
contig01197	gi|225462031|ref|XP_002274367.1|	97.66	128	3	0	1	384	20	147	7e-71	270		#gi|225462031:1-9 PREDICTED: hypothetical protein isoform 2 [Vitis vinifera] >gi|225462033|ref|XP_002274335.1| PREDICTED: hypothetical protein isoform 1 [Vitis vinifera] >gi|147771931|emb|CAN77946.1| hypothetical protein VITISV_029275 [Vitis vinifera] >gi|296089984|emb|CBI39803.3| unnamed protein product [Vitis vinifera]
contig01198	gi|1706958|gb|AAB37767.1|	100	153	0	0	3	461	41	193	1e-86	322		#gi|1706958:1-9 cellulose synthase [Gossypium hirsutum]
contig01199	gi|255626029|gb|ACU13359.1|	99.24	131	1	0	465	73	15	145	2e-76	288		#gi|255626029:1-9 unknown [Glycine max]
contig01200	gi|307136300|gb|ADN34124.1|	50	130	59	3	91	462	6	129	6e-19	97.4		#gi|307136300:1-9 serine-rich protein [Cucumis melo subsp. melo]
contig01201	gi|255572854|ref|XP_002527359.1|	97.26	73	2	0	464	246	34	106	2e-33	145		#gi|255572854:1-9 transcription initiation factor iia (tfiia), gamma chain, putative [Ricinus communis] >gi|223533278|gb|EEF35031.1| transcription initiation factor iia (tfiia), gamma chain, putative [Ricinus communis]
contig01202	gi|224124002|ref|XP_002319217.1|	83.33	30	5	1	3	92	164	192	8e-08	60.5		#gi|224124002:1-9 predicted protein [Populus trichocarpa] >gi|222857593|gb|EEE95140.1| predicted protein [Populus trichocarpa]
contig01204	gi|224132466|ref|XP_002328284.1|	86.96	92	12	0	3	278	103	194	1e-41	172		#gi|224132466:1-9 predicted protein [Populus trichocarpa] >gi|222837799|gb|EEE76164.1| predicted protein [Populus trichocarpa]
contig01205	gi|296084818|emb|CBI27700.3|	74.24	66	17	0	459	262	402	467	1e-21	106		#gi|296084818:1-9 unnamed protein product [Vitis vinifera]
contig01209	gi|224093940|ref|XP_002310051.1|	92.21	154	12	0	2	463	115	268	9e-78	292		#gi|224093940:1-9 predicted protein [Populus trichocarpa] >gi|222852954|gb|EEE90501.1| predicted protein [Populus trichocarpa]
contig01210	gi|224065431|ref|XP_002301814.1|	73.38	154	40	1	461	3	141	294	1e-57	226		#gi|224065431:1-9 predicted protein [Populus trichocarpa] >gi|222843540|gb|EEE81087.1| predicted protein [Populus trichocarpa]
contig01211	gi|224105349|ref|XP_002313779.1|	56.04	91	30	2	406	164	4	94	1e-18	96.7		#gi|224105349:1-9 predicted protein [Populus trichocarpa] >gi|222850187|gb|EEE87734.1| predicted protein [Populus trichocarpa]
contig01213	gi|297743533|emb|CBI36400.3|	98.98	98	1	0	2	295	298	395	3e-48	194		#gi|297743533:1-9 unnamed protein product [Vitis vinifera]
contig01214	gi|161137763|gb|ABX57881.1|	95.93	123	5	0	94	462	1	123	1e-43	179		#gi|161137763:1-9 DnaJ [Viola baoshanensis]
contig01215	gi|225447707|ref|XP_002277051.1|	90.67	75	7	0	6	230	138	212	5e-24	114		#gi|225447707:1-9 PREDICTED: hypothetical protein [Vitis vinifera]
contig01216	gi|255570833|ref|XP_002526369.1|	82.22	90	16	0	460	191	687	776	1e-37	159		#gi|255570833:1-9 Auxin response factor, putative [Ricinus communis] >gi|223534328|gb|EEF36040.1| Auxin response factor, putative [Ricinus communis]
contig01217	gi|25992541|gb|AAN77150.1|	100	65	0	0	422	228	1	65	9e-28	126		#gi|25992541:1-9 fiber protein Fb11 [Gossypium barbadense]
contig01218	gi|74476783|gb|ABA08442.1|	83.16	95	16	0	287	3	151	245	3e-39	164		#gi|74476783:1-9 neutral/alkaline invertase [Manihot esculenta]
contig01219	gi|28569267|gb|AAL99223.1|	100	124	0	0	2	373	25	148	2e-69	265		#gi|28569267:1-9 ubiquitin-conjugating enzyme E2 [Gossypium arboreum]
contig01220	gi|9965899|gb|AAG10197.1|	100	106	0	0	103	420	307	412	4e-57	224		#gi|9965899:1-9 cinnamate-4-hydroxylase [Gossypium arboreum] >gi|268528125|gb|ACZ06239.1| cinnamate 4-hydroxylase [Gossypium hirsutum]
contig01221	gi|225458814|ref|XP_002285260.1|	62.6	123	46	4	91	459	1	108	1e-27	125		#gi|225458814:1-9 PREDICTED: hypothetical protein [Vitis vinifera]
contig01222	gi|297800796|ref|XP_002868282.1|	71.53	144	41	0	29	460	1	144	2e-40	169		#gi|297800796:1-9 enoyl-CoA hydratase/isomerase family protein [Arabidopsis lyrata subsp. lyrata] >gi|297314118|gb|EFH44541.1| enoyl-CoA hydratase/isomerase family protein [Arabidopsis lyrata subsp. lyrata]
contig01223	gi|224069724|ref|XP_002303026.1|	80.36	112	22	0	460	125	13	124	6e-45	183		#gi|224069724:1-9 predicted protein [Populus trichocarpa] >gi|222844752|gb|EEE82299.1| predicted protein [Populus trichocarpa]
contig01224	gi|158144895|gb|ABW21688.1|	100	106	0	0	457	140	340	445	2e-52	208		#gi|158144895:1-9 enolase [Gossypium hirsutum]
contig01225	gi|227462435|gb|ABI49160.2|	94.19	86	5	0	3	260	166	251	3e-43	177		#gi|227462435:1-9 SM10-1 [Nicotiana tabacum] >gi|238532752|gb|ACR44084.1| SM10-2 [Nicotiana tabacum]
contig01226	gi|255551481|ref|XP_002516786.1|	89.47	76	8	0	5	232	338	413	9e-22	106		#gi|255551481:1-9 Membrane protein PB1A10.07c, putative [Ricinus communis] >gi|223543874|gb|EEF45400.1| Membrane protein PB1A10.07c, putative [Ricinus communis]
contig01228	gi|224551852|gb|ACN54324.1|	99.35	153	1	0	460	2	193	345	2e-86	321		#gi|224551852:1-9 NADPH:cytochrome P450 reductase [Gossypium hirsutum]
contig01229	gi|224136836|ref|XP_002326957.1|	93.07	101	7	0	148	450	1	101	7e-51	203		#gi|224136836:1-9 predicted protein [Populus trichocarpa] >gi|222835272|gb|EEE73707.1| predicted protein [Populus trichocarpa]
contig01230	gi|147799470|emb|CAN70608.1|	68.57	70	20	2	2	205	1063	1132	2e-15	85.5		#gi|147799470:1-9 hypothetical protein VITISV_040198 [Vitis vinifera]
contig01231	gi|255630208|gb|ACU15459.1|	77.94	68	15	0	57	260	1	68	2e-23	112		#gi|255630208:1-9 unknown [Glycine max]
contig01232	gi|255543901|ref|XP_002513013.1|	88.68	53	6	0	400	242	1	53	1e-19	99.8		#gi|255543901:1-9 conserved hypothetical protein [Ricinus communis] >gi|223548024|gb|EEF49516.1| conserved hypothetical protein [Ricinus communis]
contig01233	gi|255628763|gb|ACU14726.1|	94.12	119	7	0	5	361	33	151	5e-47	190		#gi|255628763:1-9 unknown [Glycine max]
contig01234	gi|77416921|gb|ABA81856.1|	91.8	61	5	0	42	224	134	194	3e-24	114		#gi|77416921:1-9 unknown [Solanum tuberosum]
contig01235	gi|151368154|gb|ABS10812.1|	98.18	55	1	1	2	166	102	155	4e-22	107		#gi|151368154:1-9 DNA binding protein-like protein [Gossypium arboreum]
contig01237	gi|225464848|ref|XP_002271636.1|	80.26	152	30	0	456	1	91	242	9e-68	259		#gi|225464848:1-9 PREDICTED: hypothetical protein [Vitis vinifera]
contig01238	gi|4545262|gb|AAD22465.1|AF118230_1	97.73	44	1	0	74	205	1	44	3e-18	95.1		#gi|4545262:1-9 metallothionein-like protein [Gossypium hirsutum]
contig01239	gi|224059276|ref|XP_002299802.1|	59.6	151	61	0	1	453	65	215	2e-36	155		#gi|224059276:1-9 predicted protein [Populus trichocarpa] >gi|222847060|gb|EEE84607.1| predicted protein [Populus trichocarpa]
contig01240	gi|224123204|ref|XP_002330364.1|	98.96	96	1	0	1	288	649	744	9e-38	159		#gi|224123204:1-9 predicted protein [Populus trichocarpa] >gi|222871568|gb|EEF08699.1| predicted protein [Populus trichocarpa]
contig01241	gi|255572957|ref|XP_002527409.1|	84.17	120	19	0	1	360	726	845	8e-58	226		#gi|255572957:1-9 beta-galactosidase, putative [Ricinus communis] >gi|223533219|gb|EEF34975.1| beta-galactosidase, putative [Ricinus communis]
contig01242	gi|211905343|gb|ACJ11251.1|	98.18	110	2	0	456	127	215	324	2e-54	214		#gi|211905343:1-9 Ted2 [Gossypium hirsutum]
contig01243	gi|255553277|ref|XP_002517681.1|	76.16	151	36	1	2	454	368	516	1e-49	199		#gi|255553277:1-9 glycerol kinase, putative [Ricinus communis] >gi|223543313|gb|EEF44845.1| glycerol kinase, putative [Ricinus communis]
contig01244	gi|255557899|ref|XP_002519978.1|	73.44	128	26	2	93	452	1	128	7e-44	180		#gi|255557899:1-9 Protein kinase APK1B, chloroplast precursor, putative [Ricinus communis] >gi|223540742|gb|EEF42302.1| Protein kinase APK1B, chloroplast precursor, putative [Ricinus communis]
contig01245	gi|225439406|ref|XP_002264086.1|	82.42	91	16	0	2	274	356	446	2e-37	159		#gi|225439406:1-9 PREDICTED: hypothetical protein [Vitis vinifera]
contig01246	gi|224114319|ref|XP_002316726.1|	60.77	130	51	0	1	390	110	239	5e-39	164		#gi|224114319:1-9 predicted protein [Populus trichocarpa] >gi|222859791|gb|EEE97338.1| predicted protein [Populus trichocarpa]
contig01247	gi|225434315|ref|XP_002276130.1|	100	49	0	0	452	306	525	573	8e-21	103		#gi|225434315:1-9 PREDICTED: hypothetical protein [Vitis vinifera]
contig01248	gi|3094012|gb|AAC15460.1|	87.5	72	9	0	147	362	30	101	3e-34	148		#gi|3094012:1-9 cold-regulated LTCOR12 [Lavatera thuringiaca]
contig01249	gi|255631930|gb|ACU16332.1|	43.42	76	43	0	237	10	5	80	4e-06	54.7		#gi|255631930:1-9 unknown [Glycine max]
contig01250	gi|255586780|ref|XP_002534008.1|	90.07	141	14	0	2	424	201	341	2e-70	268		#gi|255586780:1-9 Xylem serine proteinase 1 precursor, putative [Ricinus communis] >gi|223525998|gb|EEF28379.1| Xylem serine proteinase 1 precursor, putative [Ricinus communis]
contig01251	gi|225432614|ref|XP_002277982.1|	60.93	151	57	3	1	447	1029	1176	2e-37	158		#gi|225432614:1-9 PREDICTED: hypothetical protein [Vitis vinifera]
contig01252	gi|255555487|ref|XP_002518780.1|	75.32	158	31	1	453	4	313	470	2e-58	228		#gi|255555487:1-9 alcohol dehydrogenase, putative [Ricinus communis] >gi|223542161|gb|EEF43705.1| alcohol dehydrogenase, putative [Ricinus communis]
contig01253	gi|224142207|ref|XP_002324450.1|	92.67	150	11	0	451	2	196	345	3e-64	248		#gi|224142207:1-9 predicted protein [Populus trichocarpa] >gi|222865884|gb|EEF03015.1| predicted protein [Populus trichocarpa]
contig01254	gi|225429416|ref|XP_002275926.1|	63.98	161	46	4	3	449	1	159	2e-51	205		#gi|225429416:1-9 PREDICTED: hypothetical protein [Vitis vinifera]
contig01255	gi|296081801|emb|CBI20806.3|	66.44	149	50	0	3	449	147	295	1e-58	229		#gi|296081801:1-9 unnamed protein product [Vitis vinifera]
contig01256	gi|225448385|ref|XP_002269465.1|	70.34	118	30	3	2	340	206	319	2e-27	125		#gi|225448385:1-9 PREDICTED: hypothetical protein [Vitis vinifera]
contig01257	gi|225434976|ref|XP_002283974.1|	82.2	118	21	0	450	97	321	438	3e-37	158		#gi|225434976:1-9 PREDICTED: hypothetical protein isoform 2 [Vitis vinifera]
contig01258	gi|297816424|ref|XP_002876095.1|	40.85	142	77	4	406	2	400	521	2e-12	75.5		#gi|297816424:1-9 hypothetical protein ARALYDRAFT_485514 [Arabidopsis lyrata subsp. lyrata] >gi|297321933|gb|EFH52354.1| hypothetical protein ARALYDRAFT_485514 [Arabidopsis lyrata subsp. lyrata]
contig01259	gi|77745483|gb|ABB02640.1|	94.4	125	7	0	451	77	222	346	4e-63	244		#gi|77745483:1-9 unknown [Solanum tuberosum]
contig01261	gi|255542872|ref|XP_002512499.1|	77.85	149	31	1	450	10	24	172	1e-62	242		#gi|255542872:1-9 conserved hypothetical protein [Ricinus communis] >gi|223548460|gb|EEF49951.1| conserved hypothetical protein [Ricinus communis]
contig01263	gi|23466381|tpg|DAA00281.1|	60.27	73	25	2	298	92	20	92	5e-15	84.3		#gi|23466381:1-9 TPA: TPA_exp: putative phytosulfokine peptide precursor [Glycine max] >gi|255628063|gb|ACU14376.1| unknown [Glycine max]
contig01264	gi|1196796|gb|AAC41680.1|	96.9	129	4	0	65	451	1	129	7e-67	256		#gi|1196796:1-9 protein kinase p34cdc2 [Petroselinum crispum]
contig01265	gi|224088627|ref|XP_002308503.1|	45.9	61	33	1	242	424	177	236	1e-06	56.2		#gi|224088627:1-9 predicted protein [Populus trichocarpa] >gi|222854479|gb|EEE92026.1| predicted protein [Populus trichocarpa]
contig01267	gi|225453995|ref|XP_002280629.1|	87.5	64	8	0	444	253	359	422	2e-25	118		#gi|225453995:1-9 PREDICTED: hypothetical protein isoform 2 [Vitis vinifera] >gi|225453997|ref|XP_002280612.1| PREDICTED: hypothetical protein isoform 1 [Vitis vinifera]
contig01268	gi|225424409|ref|XP_002284972.1|	89.26	149	16	0	448	2	267	415	7e-65	249		#gi|225424409:1-9 PREDICTED: hypothetical protein [Vitis vinifera] >gi|147818682|emb|CAN76185.1| hypothetical protein VITISV_023086 [Vitis vinifera]
contig01269	gi|295687227|gb|ADG27839.1|	100	65	0	0	3	197	95	159	6e-29	130		#gi|295687227:1-9 eukaryotic translation initiation factor 5A [Gossypium hirsutum]
contig01270	gi|232024|sp|Q01197.1|E6_GOSHI	88.89	54	6	0	44	205	169	222	9e-23	110		#gi|232024:1-9 RecName: Full=Protein E6 >gi|167323|gb|AAA33055.1| 5' start site is putative; putative [Gossypium hirsutum] >gi|1000084|gb|AAB03079.1| E6 [Gossypium hirsutum] >gi|209361537|gb|ACI43385.1| E6-1 protein kinase [Gossypium hirsutum]
contig01271	gi|225444842|ref|XP_002279140.1|	62.58	155	47	2	432	1	258	412	8e-43	176		#gi|225444842:1-9 PREDICTED: hypothetical protein [Vitis vinifera]
contig01272	gi|225448715|ref|XP_002280870.1|	77.55	98	22	1	1	294	699	794	9e-20	100		#gi|225448715:1-9 PREDICTED: hypothetical protein isoform 1 [Vitis vinifera] >gi|297736476|emb|CBI25347.3| unnamed protein product [Vitis vinifera]
contig01273	gi|255547159|ref|XP_002514637.1|	79.1	67	14	2	63	263	55	118	2e-21	105		#gi|255547159:1-9 SP1L, putative [Ricinus communis] >gi|223546241|gb|EEF47743.1| SP1L, putative [Ricinus communis]
contig01274	gi|21901929|emb|CAC86383.1|	79.86	139	27	1	33	446	13	151	3e-57	224		#gi|21901929:1-9 carboxypeptidase type III [Theobroma cacao]
contig01275	gi|224054986|ref|XP_002298397.1|	91.01	89	8	0	1	267	181	269	4e-40	167		#gi|224054986:1-9 predicted protein [Populus trichocarpa] >gi|222845655|gb|EEE83202.1| predicted protein [Populus trichocarpa]
contig01276	gi|195617694|gb|ACG30677.1|	97.65	85	2	0	113	367	22	106	1e-38	162		#gi|195617694:1-9 histone H4 [Zea mays]
contig01277	gi|255567929|ref|XP_002524942.1|	66.96	112	37	0	2	337	337	448	2e-41	172		#gi|255567929:1-9 cytochrome P450, putative [Ricinus communis] >gi|223535777|gb|EEF37439.1| cytochrome P450, putative [Ricinus communis]
contig01278	gi|224077216|ref|XP_002305183.1|	92.25	129	10	0	30	416	30	158	2e-64	248		#gi|224077216:1-9 predicted protein [Populus trichocarpa] >gi|222848147|gb|EEE85694.1| predicted protein [Populus trichocarpa]
contig01279	gi|225435395|ref|XP_002285368.1|	85.82	134	19	0	403	2	125	258	7e-63	243		#gi|225435395:1-9 PREDICTED: hypothetical protein [Vitis vinifera] >gi|297746297|emb|CBI16353.3| unnamed protein product [Vitis vinifera]
contig01280	gi|255555385|ref|XP_002518729.1|	78.91	147	31	0	443	3	649	795	2e-62	241		#gi|255555385:1-9 ssm4 protein, putative [Ricinus communis] >gi|223542110|gb|EEF43654.1| ssm4 protein, putative [Ricinus communis]
contig01281	gi|283049400|gb|ADB07168.1|	96.77	62	2	0	1	186	352	413	1e-27	126		#gi|283049400:1-9 DEAD-box RNA helicase-like protein [Prunus persica] >gi|283049402|gb|ADB07169.1| DEAD-box RNA helicase-like protein [Prunus persica]
contig01282	gi|225453837|ref|XP_002277566.1|	79.59	49	10	0	2	148	104	152	3e-15	85.1		#gi|225453837:1-9 PREDICTED: similar to Os02g0122000 [Vitis vinifera] >gi|296089118|emb|CBI38821.3| unnamed protein product [Vitis vinifera]
contig01283	gi|255537251|ref|XP_002509692.1|	95.59	136	6	0	447	40	95	230	5e-73	276		#gi|255537251:1-9 hydroxymethylglutaryl-CoA synthase, putative [Ricinus communis] >gi|223549591|gb|EEF51079.1| hydroxymethylglutaryl-CoA synthase, putative [Ricinus communis]
contig01284	gi|224138216|ref|XP_002326547.1|	53.89	167	57	2	1	441	370	536	8e-42	173		#gi|224138216:1-9 predicted protein [Populus trichocarpa] >gi|222833869|gb|EEE72346.1| predicted protein [Populus trichocarpa]
contig01285	gi|255579527|ref|XP_002530606.1|	88.65	141	15	1	422	3	7	147	3e-56	221		#gi|255579527:1-9 nuclear protein skip, putative [Ricinus communis] >gi|223529854|gb|EEF31786.1| nuclear protein skip, putative [Ricinus communis]
contig01286	gi|255550143|ref|XP_002516122.1|	83.67	147	24	1	1	441	109	254	1e-65	252		#gi|255550143:1-9 Spermidine synthase, putative [Ricinus communis] >gi|223544608|gb|EEF46124.1| Spermidine synthase, putative [Ricinus communis]
contig01287	gi|17225582|gb|AAL37484.1|AF331163_1	100	109	0	0	446	120	276	384	4e-61	237		#gi|17225582:1-9 delta-12 fatty acid desaturase [Gossypium hirsutum]
contig01288	gi|224127574|ref|XP_002320108.1|	97.06	68	2	0	91	294	18	85	2e-34	149		#gi|224127574:1-9 predicted protein [Populus trichocarpa] >gi|118483711|gb|ABK93749.1| unknown [Populus trichocarpa] >gi|222860881|gb|EEE98423.1| predicted protein [Populus trichocarpa]
contig01289	gi|255571524|ref|XP_002526709.1|	90.54	148	14	0	2	445	380	527	2e-74	281		#gi|255571524:1-9 asparagine synthetase, putative [Ricinus communis] >gi|223533948|gb|EEF35671.1| asparagine synthetase, putative [Ricinus communis]
contig01290	gi|48057670|gb|AAT39969.1|	100	49	0	0	1	147	47	95	7e-20	100		#gi|48057670:1-9 60S ribosomal protein L34, putative [Solanum demissum] >gi|142942396|gb|ABO92971.1| putative ribosomal protein L34e [Solanum tuberosum]
contig01291	gi|255543607|ref|XP_002512866.1|	81.63	147	27	0	442	2	114	260	8e-67	256		#gi|255543607:1-9 TRANSPORT INHIBITOR RESPONSE 1 protein, putative [Ricinus communis] >gi|223547877|gb|EEF49369.1| TRANSPORT INHIBITOR RESPONSE 1 protein, putative [Ricinus communis]
contig01292	gi|147804843|emb|CAN66875.1|	89.39	66	7	0	2	199	77	142	6e-26	120		#gi|147804843:1-9 hypothetical protein VITISV_009275 [Vitis vinifera]
contig01293	gi|255636477|gb|ACU18577.1|	98.11	106	2	0	1	318	214	319	1e-44	182		#gi|255636477:1-9 unknown [Glycine max]
contig01294	gi|255539551|ref|XP_002510840.1|	87.07	147	19	0	443	3	74	220	1e-65	252		#gi|255539551:1-9 protein binding protein, putative [Ricinus communis] >gi|223549955|gb|EEF51442.1| protein binding protein, putative [Ricinus communis]
contig01295	gi|225426282|ref|XP_002266388.1|	58.71	155	57	4	1	444	129	273	1e-16	89.7		#gi|225426282:1-9 PREDICTED: similar to B2 protein [Vitis vinifera]
contig01296	gi|10241603|emb|CAC09580.1|	90.54	148	14	0	2	445	242	389	5e-76	286		#gi|10241603:1-9 protein kinase (PK) [Fagus sylvatica]
contig01297	gi|224069188|ref|XP_002326296.1|	50	140	50	4	83	442	1	139	6e-18	94		#gi|224069188:1-9 predicted protein [Populus trichocarpa] >gi|118481936|gb|ABK92901.1| unknown [Populus trichocarpa] >gi|222833489|gb|EEE71966.1| predicted protein [Populus trichocarpa]
contig01298	gi|224145489|ref|XP_002325661.1|	61.84	152	53	1	441	1	149	300	5e-47	190		#gi|224145489:1-9 predicted protein [Populus trichocarpa] >gi|222862536|gb|EEF00043.1| predicted protein [Populus trichocarpa]
contig01299	gi|242066364|ref|XP_002454471.1|	74	50	13	0	268	119	1	50	1e-12	76.6		#gi|242066364:1-9 hypothetical protein SORBIDRAFT_04g031700 [Sorghum bicolor] >gi|241934302|gb|EES07447.1| hypothetical protein SORBIDRAFT_04g031700 [Sorghum bicolor]
contig01300	gi|224144897|ref|XP_002325454.1|	83.58	134	22	0	40	441	1	134	1e-61	239		#gi|224144897:1-9 predicted protein [Populus trichocarpa] >gi|222862329|gb|EEE99835.1| predicted protein [Populus trichocarpa]
contig01301	gi|302398685|gb|ADL36637.1|	65.62	64	21	3	372	184	204	265	1e-12	76.3		#gi|302398685:1-9 C2H2L domain class transcription factor [Malus x domestica]
contig01302	gi|225470171|ref|XP_002267852.1|	82.86	140	24	0	23	442	1	140	3e-62	241		#gi|225470171:1-9 PREDICTED: hypothetical protein [Vitis vinifera] >gi|147840876|emb|CAN73186.1| hypothetical protein VITISV_041528 [Vitis vinifera] >gi|302143891|emb|CBI22752.3| unnamed protein product [Vitis vinifera]
contig01303	gi|224099261|ref|XP_002311417.1|	70.97	93	27	1	1	279	703	791	2e-24	115		#gi|224099261:1-9 predicted protein [Populus trichocarpa] >gi|222851237|gb|EEE88784.1| predicted protein [Populus trichocarpa]
contig01304	gi|225464184|ref|XP_002263221.1|	53.68	95	44	0	389	105	38	132	2e-20	102		#gi|225464184:1-9 PREDICTED: hypothetical protein [Vitis vinifera] >gi|297744281|emb|CBI37251.3| unnamed protein product [Vitis vinifera]
contig01305	gi|224129818|ref|XP_002328810.1|	91.38	58	5	0	45	218	1	58	2e-25	119		#gi|224129818:1-9 predicted protein [Populus trichocarpa] >gi|118484462|gb|ABK94107.1| unknown [Populus trichocarpa] >gi|118487969|gb|ABK95806.1| unknown [Populus trichocarpa] >gi|222839108|gb|EEE77459.1| predicted protein [Populus trichocarpa]
contig01306	gi|297822181|ref|XP_002878973.1|	80.21	96	19	0	289	2	27	122	6e-39	163		#gi|297822181:1-9 PDE135 [Arabidopsis lyrata subsp. lyrata] >gi|297324812|gb|EFH55232.1| PDE135 [Arabidopsis lyrata subsp. lyrata]
contig01307	gi|224133600|ref|XP_002327635.1|	100	25	0	0	1	75	267	291	5e-08	61.2		#gi|224133600:1-9 predicted protein [Populus trichocarpa] >gi|222836720|gb|EEE75113.1| predicted protein [Populus trichocarpa]
contig01308	gi|6983690|emb|CAB75356.1|	98.11	106	2	0	2	319	291	396	2e-54	214		#gi|6983690:1-9 AE9 stearoyl-ACP desaturase [Gossypium hirsutum]
contig01310	gi|225448217|ref|XP_002269498.1|	98.13	107	2	0	323	3	408	514	5e-45	184		#gi|225448217:1-9 PREDICTED: hypothetical protein [Vitis vinifera] >gi|297739584|emb|CBI29766.3| unnamed protein product [Vitis vinifera]
contig01311	gi|255628281|gb|ACU14485.1|	96.74	92	3	0	440	165	5	96	2e-43	178		#gi|255628281:1-9 unknown [Glycine max]
contig01312	gi|255585095|ref|XP_002533253.1|	87.1	31	4	0	443	351	998	1028	5e-08	61.2		#gi|255585095:1-9 Chromosome-associated kinesin KLP1, putative [Ricinus communis] >gi|223526909|gb|EEF29115.1| Chromosome-associated kinesin KLP1, putative [Ricinus communis]
contig01313	gi|116781901|gb|ABK22290.1|	91.6	131	11	0	393	1	1	131	2e-52	208		#gi|116781901:1-9 unknown [Picea sitchensis] >gi|148908521|gb|ABR17372.1| unknown [Picea sitchensis]
contig01315	gi|224109602|ref|XP_002315252.1|	95.41	109	5	0	23	349	1	109	2e-49	198		#gi|224109602:1-9 predicted protein [Populus trichocarpa] >gi|118483689|gb|ABK93738.1| unknown [Populus trichocarpa] >gi|118485344|gb|ABK94531.1| unknown [Populus trichocarpa] >gi|222864292|gb|EEF01423.1| predicted protein [Populus trichocarpa]
contig01316	gi|255558834|ref|XP_002520440.1|	68.49	146	45	1	7	441	1	146	6e-56	220		#gi|255558834:1-9 conserved hypothetical protein [Ricinus communis] >gi|223540282|gb|EEF41853.1| conserved hypothetical protein [Ricinus communis]
contig01317	gi|225454422|ref|XP_002279938.1|	96.43	112	1	1	379	53	18	129	1e-55	219		#gi|225454422:1-9 PREDICTED: hypothetical protein [Vitis vinifera] >gi|225459517|ref|XP_002285844.1| PREDICTED: hypothetical protein [Vitis vinifera] >gi|147807310|emb|CAN73005.1| hypothetical protein VITISV_021007 [Vitis vinifera] >gi|147821636|emb|CAN70425.1| hypothetical protein VITISV_033730 [Vitis vinifera]
contig01318	gi|315937238|gb|ADU56177.1|	96.36	55	2	0	44	208	1	55	3e-25	118		#gi|315937238:1-9 hypothetical protein [Jatropha curcas]
contig01319	gi|255543020|ref|XP_002512573.1|	78.49	93	18	1	1	273	208	300	2e-38	162		#gi|255543020:1-9 hydrolase, hydrolyzing O-glycosyl compounds, putative [Ricinus communis] >gi|223548534|gb|EEF50025.1| hydrolase, hydrolyzing O-glycosyl compounds, putative [Ricinus communis]
contig01320	gi|224136151|ref|XP_002322252.1|	84.11	107	17	0	1	321	2051	2157	8e-47	189		#gi|224136151:1-9 predicted protein [Populus trichocarpa] >gi|222869248|gb|EEF06379.1| predicted protein [Populus trichocarpa]
contig01321	gi|255639847|gb|ACU20216.1|	75.61	82	19	2	3	245	113	193	3e-27	125		#gi|255639847:1-9 unknown [Glycine max]
contig01322	gi|255641650|gb|ACU21097.1|	93.55	31	2	0	3	95	106	136	5e-08	61.2		#gi|255641650:1-9 unknown [Glycine max]
contig01323	gi|224092083|ref|XP_002309467.1|	91.04	67	6	0	2	202	827	893	2e-27	125		#gi|224092083:1-9 f-box family protein [Populus trichocarpa] >gi|222855443|gb|EEE92990.1| f-box family protein [Populus trichocarpa]
contig01324	gi|224054554|ref|XP_002298318.1|	73.83	149	36	2	2	439	311	458	6e-48	193		#gi|224054554:1-9 predicted protein [Populus trichocarpa] >gi|222845576|gb|EEE83123.1| predicted protein [Populus trichocarpa]
contig01325	gi|255579255|ref|XP_002530473.1|	84.5	129	20	0	439	53	87	215	5e-46	187		#gi|255579255:1-9 Fructose-bisphosphate aldolase, putative [Ricinus communis] >gi|223529970|gb|EEF31896.1| Fructose-bisphosphate aldolase, putative [Ricinus communis]
contig01326	gi|77416941|gb|ABA81866.1|	90.2	102	10	0	307	2	1	102	6e-40	167		#gi|77416941:1-9 unknown [Solanum tuberosum]
contig01327	gi|255550255|ref|XP_002516178.1|	62.82	78	26	2	2	226	109	173	2e-17	92		#gi|255550255:1-9 RING-H2 finger protein ATL3J, putative [Ricinus communis] >gi|223544664|gb|EEF46180.1| RING-H2 finger protein ATL3J, putative [Ricinus communis]
contig01328	gi|211906456|gb|ACJ11721.1|	100	131	0	0	3	395	191	321	3e-68	261		#gi|211906456:1-9 quinone oxidoreductase [Gossypium hirsutum]
contig01329	gi|63115354|gb|AAY33856.1|	97.93	145	3	0	2	436	692	836	2e-67	258		#gi|63115354:1-9 class III HD-zip protein [Gossypium barbadense]
contig01330	gi|255583878|ref|XP_002532689.1|	85	60	9	0	2	181	202	261	2e-20	102		#gi|255583878:1-9 ATP synthase subunit d, putative [Ricinus communis] >gi|223527572|gb|EEF29689.1| ATP synthase subunit d, putative [Ricinus communis]
contig01331	gi|225457949|ref|XP_002274505.1|	64.75	122	43	1	67	432	11	131	1e-35	152		#gi|225457949:1-9 PREDICTED: hypothetical protein [Vitis vinifera]
contig01332	gi|225438143|ref|XP_002278636.1|	100	105	0	0	72	386	1	105	1e-51	206		#gi|225438143:1-9 PREDICTED: hypothetical protein [Vitis vinifera]
contig01333	gi|224055571|ref|XP_002298545.1|	58.12	117	49	0	2	352	240	356	1e-18	96.7		#gi|224055571:1-9 predicted protein [Populus trichocarpa] >gi|222845803|gb|EEE83350.1| predicted protein [Populus trichocarpa]
contig01334	gi|224119660|ref|XP_002318128.1|	75.38	130	24	2	366	1	1	130	6e-47	190		#gi|224119660:1-9 predicted protein [Populus trichocarpa] >gi|222858801|gb|EEE96348.1| predicted protein [Populus trichocarpa]
contig01335	gi|255547169|ref|XP_002514642.1|	76.23	122	29	0	66	431	8	129	7e-41	170		#gi|255547169:1-9 conserved hypothetical protein [Ricinus communis] >gi|223546246|gb|EEF47748.1| conserved hypothetical protein [Ricinus communis]
contig01336	gi|255625861|gb|ACU13275.1|	96.91	97	3	0	326	36	15	111	5e-37	157		#gi|255625861:1-9 unknown [Glycine max]
contig01337	gi|33324520|gb|AAQ08000.1|	83.33	96	16	1	289	2	4	97	4e-38	160		#gi|33324520:1-9 dehydration responsive element binding protein [Gossypium hirsutum] >gi|37727988|gb|AAO43165.1| DRE binding protein 1 [Gossypium hirsutum]
contig01338	gi|257205968|emb|CAX82635.1|	95	140	7	0	429	10	39	178	2e-73	278		#gi|257205968:1-9 Actin 5C [Schistosoma japonicum]
contig01339	gi|209967445|gb|ACJ02351.1|	94.17	120	7	0	61	420	1	120	3e-47	191		#gi|209967445:1-9 60S ribosomal protein L31 [Vernicia fordii]
contig01340	gi|224086026|ref|XP_002307783.1|	93.75	32	2	0	3	98	763	794	2e-11	72.4		#gi|224086026:1-9 predicted protein [Populus trichocarpa] >gi|222857232|gb|EEE94779.1| predicted protein [Populus trichocarpa]
contig01341	gi|255543359|ref|XP_002512742.1|	95.8	143	6	0	2	430	250	392	1e-55	219		#gi|255543359:1-9 heat shock protein, putative [Ricinus communis] >gi|223547753|gb|EEF49245.1| heat shock protein, putative [Ricinus communis]
contig01342	gi|225434004|ref|XP_002272496.1|	95.38	65	3	0	69	263	5	69	2e-27	125		#gi|225434004:1-9 PREDICTED: hypothetical protein isoform 1 [Vitis vinifera]
contig01345	gi|307136002|gb|ADN33858.1|	93.59	78	5	0	434	201	852	929	4e-23	111		#gi|307136002:1-9 ATP-dependent clp protease [Cucumis melo subsp. melo]
contig01346	gi|255626797|gb|ACU13743.1|	90.4	125	12	0	3	377	84	208	9e-62	239		#gi|255626797:1-9 unknown [Glycine max]
contig01347	gi|211905341|gb|ACJ11250.1|	98.33	120	2	0	74	433	1	120	5e-55	217		#gi|211905341:1-9 S-adenosyl-L-homocystein hydrolase [Gossypium hirsutum]
contig01348	gi|225457458|ref|XP_002265041.1|	97.14	105	3	0	50	364	1	105	6e-51	203		#gi|225457458:1-9 PREDICTED: hypothetical protein [Vitis vinifera] >gi|296088008|emb|CBI35291.3| unnamed protein product [Vitis vinifera]
contig01349	gi|307135971|gb|ADN33830.1|	100	66	0	0	1	198	99	164	4e-31	137		#gi|307135971:1-9 ADP-ribosylation factor [Cucumis melo subsp. melo]
contig01351	gi|224054120|ref|XP_002298102.1|	84.13	63	10	0	4	192	599	661	1e-23	113		#gi|224054120:1-9 predicted protein [Populus trichocarpa] >gi|222845360|gb|EEE82907.1| predicted protein [Populus trichocarpa]
contig01352	gi|307136090|gb|ADN33938.1|	87.5	144	18	0	434	3	146	289	2e-67	258		#gi|307136090:1-9 seven transmembrane receptor [Cucumis melo subsp. melo]
contig01353	gi|255543467|ref|XP_002512796.1|	48.65	148	71	4	431	3	56	201	3e-25	118		#gi|255543467:1-9 conserved hypothetical protein [Ricinus communis] >gi|223547807|gb|EEF49299.1| conserved hypothetical protein [Ricinus communis]
contig01354	gi|224112617|ref|XP_002316242.1|	77.65	85	19	0	432	178	361	445	6e-32	140		#gi|224112617:1-9 proline transporter [Populus trichocarpa] >gi|222865282|gb|EEF02413.1| proline transporter [Populus trichocarpa]
contig01355	gi|297822693|ref|XP_002879229.1|	78.03	132	28	1	40	432	1	132	2e-50	202		#gi|297822693:1-9 hypothetical protein ARALYDRAFT_481886 [Arabidopsis lyrata subsp. lyrata] >gi|297325068|gb|EFH55488.1| hypothetical protein ARALYDRAFT_481886 [Arabidopsis lyrata subsp. lyrata]
contig01356	gi|145105398|gb|ABP35583.1|	99.3	143	1	0	430	2	220	362	6e-75	283		#gi|145105398:1-9 CBL-interacting protein kinase [Gossypium hirsutum]
contig01360	gi|255557845|ref|XP_002519952.1|	88.81	143	16	0	3	431	307	449	8e-66	253		#gi|255557845:1-9 conserved hypothetical protein [Ricinus communis] >gi|223540998|gb|EEF42556.1| conserved hypothetical protein [Ricinus communis]
contig01362	gi|225466065|ref|XP_002264028.1|	69.84	63	19	0	1	189	136	198	1e-18	96.3		#gi|225466065:1-9 PREDICTED: hypothetical protein [Vitis vinifera] >gi|296084185|emb|CBI24573.3| unnamed protein product [Vitis vinifera]
contig01363	gi|255543186|ref|XP_002512656.1|	92.86	84	6	0	3	254	375	458	6e-38	160		#gi|255543186:1-9 serine carboxypeptidase, putative [Ricinus communis] >gi|223548617|gb|EEF50108.1| serine carboxypeptidase, putative [Ricinus communis]
contig01364	gi|211906470|gb|ACJ11728.1|	99.31	144	1	0	1	432	50	193	3e-68	261		#gi|211906470:1-9 glyceraldehyde-3-phosphate dehydrogenase [Gossypium hirsutum]
contig01365	gi|224067216|ref|XP_002302413.1|	94.64	56	3	0	62	229	1	56	3e-27	124		#gi|224067216:1-9 predicted protein [Populus trichocarpa] >gi|224129898|ref|XP_002320698.1| predicted protein [Populus trichocarpa] >gi|118482417|gb|ABK93131.1| unknown [Populus trichocarpa] >gi|222844139|gb|EEE81686.1| predicted protein [Populus trichocarpa] >gi|222861471|gb|EEE99013.1| predicted protein [Populus trichocarpa]
contig01366	gi|291002735|gb|ADD71499.1|	100	135	0	0	2	406	908	1042	5e-64	247		#gi|291002735:1-9 cellulose synthase catalytic subunit [Gossypium hirsutum]
contig01367	gi|3021510|emb|CAA04993.1|	82.14	140	25	0	422	3	352	491	5e-58	227		#gi|3021510:1-9 glucose-6-phosphate dehydrogenase [Nicotiana tabacum]
contig01368	gi|147769159|emb|CAN69527.1|	80.16	126	25	0	52	429	264	389	8e-50	199		#gi|147769159:1-9 hypothetical protein VITISV_027380 [Vitis vinifera]
contig01369	gi|255539274|ref|XP_002510702.1|	90.67	75	7	0	3	227	312	386	2e-33	145		#gi|255539274:1-9 protein phosphatase 2c, putative [Ricinus communis] >gi|223551403|gb|EEF52889.1| protein phosphatase 2c, putative [Ricinus communis]
contig01370	gi|255570665|ref|XP_002526287.1|	71.3	115	33	2	429	85	608	717	5e-32	140		#gi|255570665:1-9 ATP binding protein, putative [Ricinus communis] >gi|223534368|gb|EEF36076.1| ATP binding protein, putative [Ricinus communis]
contig01371	gi|297741446|emb|CBI32577.3|	99.2	125	1	0	43	417	46	170	4e-66	254		#gi|297741446:1-9 unnamed protein product [Vitis vinifera]
contig01372	gi|242077134|ref|XP_002448503.1|	33.33	117	77	1	427	80	646	762	9e-12	73.6		#gi|242077134:1-9 hypothetical protein SORBIDRAFT_06g028070 [Sorghum bicolor] >gi|241939686|gb|EES12831.1| hypothetical protein SORBIDRAFT_06g028070 [Sorghum bicolor]
contig01374	gi|21314553|gb|AAM47002.1|AF512544_1	94.4	125	7	0	1	375	124	248	4e-65	250		#gi|21314553:1-9 alpha-expansin precursor [Gossypium hirsutum]
contig01375	gi|211906440|gb|ACJ11713.1|	100	46	0	0	3	140	255	300	2e-17	92.4		#gi|211906440:1-9 UDP-L-rhamnose synthase [Gossypium hirsutum]
contig01376	gi|255539463|ref|XP_002510796.1|	89.09	55	6	0	64	228	128	182	2e-12	75.5		#gi|255539463:1-9 Remorin, putative [Ricinus communis] >gi|223549911|gb|EEF51398.1| Remorin, putative [Ricinus communis]
contig01377	gi|225440145|ref|XP_002283240.1|	68.52	54	17	1	23	184	303	355	1e-14	83.2		#gi|225440145:1-9 PREDICTED: hypothetical protein [Vitis vinifera] >gi|147820324|emb|CAN73572.1| hypothetical protein VITISV_007445 [Vitis vinifera] >gi|297741684|emb|CBI32816.3| unnamed protein product [Vitis vinifera]
contig01378	gi|255545584|ref|XP_002513852.1|	79.02	143	29	1	428	3	202	344	1e-57	225		#gi|255545584:1-9 Transcription factor TGA7, putative [Ricinus communis] >gi|223546938|gb|EEF48435.1| Transcription factor TGA7, putative [Ricinus communis]
contig01379	gi|225461498|ref|XP_002285093.1|	90.91	143	13	0	1	429	107	249	4e-69	264		#gi|225461498:1-9 PREDICTED: hypothetical protein [Vitis vinifera] >gi|302142978|emb|CBI20273.3| unnamed protein product [Vitis vinifera]
contig01380	gi|242038447|ref|XP_002466618.1|	28.78	139	98	1	4	417	142	280	2e-10	69.3		#gi|242038447:1-9 hypothetical protein SORBIDRAFT_01g011130 [Sorghum bicolor] >gi|241920472|gb|EER93616.1| hypothetical protein SORBIDRAFT_01g011130 [Sorghum bicolor]
contig01382	gi|225463020|ref|XP_002266080.1|	74.74	95	24	0	34	318	96	190	1e-38	162		#gi|225463020:1-9 PREDICTED: hypothetical protein isoform 2 [Vitis vinifera] >gi|225463022|ref|XP_002266038.1| PREDICTED: hypothetical protein isoform 1 [Vitis vinifera]
contig01383	gi|255646239|gb|ACU23604.1|	87.76	49	6	0	424	278	335	383	6e-18	94		#gi|255646239:1-9 unknown [Glycine max]
contig01384	gi|255547594|ref|XP_002514854.1|	85.58	104	15	0	86	397	1	104	2e-48	195		#gi|255547594:1-9 transcription factor, putative [Ricinus communis] >gi|223545905|gb|EEF47408.1| transcription factor, putative [Ricinus communis]
contig01386	gi|225440831|ref|XP_002282071.1|	97.62	126	3	0	31	408	1	126	5e-65	250		#gi|225440831:1-9 PREDICTED: similar to ubiquitin fusion protein [Vitis vinifera] >gi|255578906|ref|XP_002530306.1| ubiquitin, putative [Ricinus communis] >gi|255578975|ref|XP_002530340.1| ubiquitin, putative [Ricinus communis] >gi|71040673|gb|AAZ20285.1| ubiquitin fusion protein [Arachis hypogaea] >gi|147769165|emb|CAN60770.1| hypothetical protein VITISV_012429 [Vitis vinifera] >gi|148908659|gb|…
contig01387	gi|307135971|gb|ADN33830.1|	100	66	0	0	1	198	99	164	4e-31	137		#gi|307135971:1-9 ADP-ribosylation factor [Cucumis melo subsp. melo]
contig01389	gi|255648228|gb|ACU24567.1|	71.88	64	18	0	418	227	275	338	5e-18	94.4		#gi|255648228:1-9 unknown [Glycine max]
contig01390	gi|118488611|gb|ABK96118.1|	100	70	0	0	1	210	68	137	2e-22	108		#gi|118488611:1-9 unknown [Populus trichocarpa]
contig01391	gi|296089730|emb|CBI39549.3|	84.4	141	22	0	2	424	27	167	4e-61	237		#gi|296089730:1-9 unnamed protein product [Vitis vinifera]
contig01393	gi|255571935|ref|XP_002526909.1|	81.56	141	26	0	425	3	139	279	4e-59	230		#gi|255571935:1-9 OTU domain-containing protein 6B, putative [Ricinus communis] >gi|223533728|gb|EEF35462.1| OTU domain-containing protein 6B, putative [Ricinus communis]
contig01394	gi|224123920|ref|XP_002330242.1|	77.48	111	23	1	2	328	50	160	3e-42	174		#gi|224123920:1-9 predicted protein [Populus trichocarpa] >gi|222871698|gb|EEF08829.1| predicted protein [Populus trichocarpa]
contig01395	gi|225439274|ref|XP_002265323.1|	99.06	106	1	0	102	419	1	106	1e-57	226		#gi|225439274:1-9 PREDICTED: hypothetical protein [Vitis vinifera]
contig01396	gi|255562138|ref|XP_002522077.1|	41.46	82	46	2	32	271	504	584	3e-09	65.1		#gi|255562138:1-9 Pinin, putative [Ricinus communis] >gi|223538676|gb|EEF40277.1| Pinin, putative [Ricinus communis]
contig01397	gi|224115518|ref|XP_002332154.1|	64	150	44	3	422	3	150	295	1e-41	172		#gi|224115518:1-9 predicted protein [Populus trichocarpa] >gi|222875204|gb|EEF12335.1| predicted protein [Populus trichocarpa]
contig01398	gi|118488669|gb|ABK96146.1|	79.05	148	25	2	2	427	208	355	1e-50	202		#gi|118488669:1-9 unknown [Populus trichocarpa]
contig01399	gi|307136119|gb|ADN33965.1|	97.16	141	4	0	423	1	147	287	1e-73	279		#gi|307136119:1-9 26S proteasome non-ATPase regulatory subunit [Cucumis melo subsp. melo]
contig01400	gi|74486734|gb|ABA12220.1|	100	142	0	0	2	427	217	358	4e-76	287		#gi|74486734:1-9 translation elongation factor 1A-4 [Gossypium hirsutum]
contig01401	gi|118488669|gb|ABK96146.1|	81.76	148	21	1	2	427	208	355	1e-51	206		#gi|118488669:1-9 unknown [Populus trichocarpa]
contig01402	gi|225461963|ref|XP_002266700.1|	41.55	142	60	2	415	59	18	159	2e-17	92		#gi|225461963:1-9 PREDICTED: hypothetical protein [Vitis vinifera]
contig01403	gi|255586077|ref|XP_002533703.1|	96.88	64	2	0	2	193	128	191	5e-28	127		#gi|255586077:1-9 40S ribosomal protein S7, putative [Ricinus communis] >gi|223526398|gb|EEF28686.1| 40S ribosomal protein S7, putative [Ricinus communis]
contig01404	gi|225451782|ref|XP_002277772.1|	66.67	141	47	1	424	2	736	875	5e-50	200		#gi|225451782:1-9 PREDICTED: hypothetical protein [Vitis vinifera]
contig01405	gi|225426473|ref|XP_002276903.1|	91.82	110	9	0	2	331	187	296	3e-56	221		#gi|225426473:1-9 PREDICTED: hypothetical protein isoform 1 [Vitis vinifera] >gi|297742494|emb|CBI34643.3| unnamed protein product [Vitis vinifera]
contig01407	gi|76559896|tpe|CAI56335.1|	78.49	93	20	0	2	280	216	308	8e-37	156		#gi|76559896:1-9 TPA: isoflavone reductase-like protein 6 [Vitis vinifera]
contig01408	gi|255645383|gb|ACU23188.1|	90	140	14	0	3	422	158	297	2e-57	224		#gi|255645383:1-9 unknown [Glycine max]
contig01409	gi|74273619|gb|ABA01477.1|	97.86	140	3	0	422	3	292	431	1e-74	282		#gi|74273619:1-9 cytochrome P450 DDWF1 [Gossypium hirsutum]
contig01410	gi|292668921|gb|ADE41115.1|	72.86	140	38	1	421	2	186	321	2e-36	155		#gi|292668921:1-9 AP2 domain class transcription factor [Malus x domestica]
contig01411	gi|224076269|ref|XP_002304917.1|	88.5	113	13	0	83	421	1	113	9e-41	169		#gi|224076269:1-9 predicted protein [Populus trichocarpa] >gi|222847881|gb|EEE85428.1| predicted protein [Populus trichocarpa]
contig01412	gi|225429530|ref|XP_002279085.1|	93.02	86	6	0	423	166	400	485	2e-32	142		#gi|225429530:1-9 PREDICTED: hypothetical protein [Vitis vinifera]
contig01413	gi|255543489|ref|XP_002512807.1|	80	130	26	2	4	393	656	783	2e-49	198		#gi|255543489:1-9 Potassium transporter, putative [Ricinus communis] >gi|223547818|gb|EEF49310.1| Potassium transporter, putative [Ricinus communis]
contig01414	gi|225460967|ref|XP_002280046.1|	97.26	73	2	0	56	274	1	73	3e-35	151		#gi|225460967:1-9 PREDICTED: similar to Os12g0143100 [Vitis vinifera]
contig01416	gi|297817862|ref|XP_002876814.1|	55.56	45	20	0	3	137	237	281	3e-08	61.6		#gi|297817862:1-9 hypothetical protein ARALYDRAFT_322564 [Arabidopsis lyrata subsp. lyrata] >gi|297322652|gb|EFH53073.1| hypothetical protein ARALYDRAFT_322564 [Arabidopsis lyrata subsp. lyrata]
contig01418	gi|225437618|ref|XP_002278247.1|	97.12	139	4	0	419	3	69	207	4e-61	237		#gi|225437618:1-9 PREDICTED: hypothetical protein [Vitis vinifera] >gi|147787427|emb|CAN64445.1| hypothetical protein VITISV_036050 [Vitis vinifera]
contig01419	gi|255585243|ref|XP_002533323.1|	71.94	139	39	0	3	419	219	357	1e-37	159		#gi|255585243:1-9 leucine-rich repeat transmembrane protein kinase, putative [Ricinus communis] >gi|223526845|gb|EEF29059.1| leucine-rich repeat transmembrane protein kinase, putative [Ricinus communis]
contig01421	gi|255645567|gb|ACU23278.1|	85.61	139	20	0	3	419	61	199	9e-71	269		#gi|255645567:1-9 unknown [Glycine max]
contig01422	gi|224072821|ref|XP_002303898.1|	62.86	140	49	3	416	6	126	252	8e-42	173		#gi|224072821:1-9 predicted protein [Populus trichocarpa] >gi|222841330|gb|EEE78877.1| predicted protein [Populus trichocarpa]
contig01424	gi|147815805|emb|CAN70422.1|	95.65	138	6	0	3	416	20	157	8e-71	269		#gi|147815805:1-9 hypothetical protein VITISV_010092 [Vitis vinifera]
contig01425	gi|255578546|ref|XP_002530136.1|	87.72	57	7	0	2	172	109	165	1e-12	76.3		#gi|255578546:1-9 60S ribosomal protein L18a, plant, putative [Ricinus communis] >gi|223530361|gb|EEF32252.1| 60S ribosomal protein L18a, plant, putative [Ricinus communis]
contig01426	gi|224087273|ref|XP_002308110.1|	87.04	108	12	2	101	418	1	108	6e-45	183		#gi|224087273:1-9 predicted protein [Populus trichocarpa] >gi|222854086|gb|EEE91633.1| predicted protein [Populus trichocarpa]
contig01427	gi|147769159|emb|CAN69527.1|	65.79	76	22	2	9	224	654	728	6e-18	94		#gi|147769159:1-9 hypothetical protein VITISV_027380 [Vitis vinifera]
contig01428	gi|224134921|ref|XP_002321938.1|	89.23	65	7	0	2	196	195	259	5e-18	94.4		#gi|224134921:1-9 predicted protein [Populus trichocarpa] >gi|222868934|gb|EEF06065.1| predicted protein [Populus trichocarpa]
contig01432	gi|224143622|ref|XP_002325019.1|	96.3	81	3	0	3	245	671	751	2e-40	168		#gi|224143622:1-9 predicted protein [Populus trichocarpa] >gi|222866453|gb|EEF03584.1| predicted protein [Populus trichocarpa]
contig01433	gi|211906436|gb|ACJ11711.1|	98.52	135	2	0	414	10	331	465	2e-68	261		#gi|211906436:1-9 UDP-D-glucose pyrophosphorylase [Gossypium hirsutum]
contig01434	gi|225434162|ref|XP_002278433.1|	84.93	73	11	0	3	221	334	406	4e-32	140		#gi|225434162:1-9 PREDICTED: hypothetical protein [Vitis vinifera] >gi|296084325|emb|CBI24713.3| unnamed protein product [Vitis vinifera]
contig01435	gi|224098996|ref|XP_002311347.1|	64.44	90	19	2	153	383	22	111	2e-23	112		#gi|224098996:1-9 predicted protein [Populus trichocarpa] >gi|118484460|gb|ABK94106.1| unknown [Populus trichocarpa] >gi|118485184|gb|ABK94453.1| unknown [Populus trichocarpa] >gi|222851167|gb|EEE88714.1| predicted protein [Populus trichocarpa]
contig01436	gi|255554377|ref|XP_002518228.1|	87.95	83	10	0	413	165	65	147	5e-37	157		#gi|255554377:1-9 conserved hypothetical protein [Ricinus communis] >gi|223542633|gb|EEF44171.1| conserved hypothetical protein [Ricinus communis]
contig01437	gi|224087993|ref|XP_002308283.1|	97.37	38	1	0	1	114	263	300	6e-14	80.9		#gi|224087993:1-9 nucleosome/chromatin assembly factor group [Populus trichocarpa] >gi|222854259|gb|EEE91806.1| nucleosome/chromatin assembly factor group [Populus trichocarpa]
contig01438	gi|225445176|ref|XP_002284128.1|	52.76	127	41	6	324	1	1	123	1e-15	86.7		#gi|225445176:1-9 PREDICTED: hypothetical protein isoform 2 [Vitis vinifera]
contig01439	gi|255639664|gb|ACU20126.1|	68.06	144	40	1	3	416	2	145	5e-53	210		#gi|255639664:1-9 unknown [Glycine max]
contig01440	gi|38016525|gb|AAR07598.1|	98.63	73	1	0	2	220	79	151	1e-34	149		#gi|38016525:1-9 fiber protein Fb19 [Gossypium barbadense]
contig01441	gi|297736983|emb|CBI26184.3|	81.32	91	17	1	282	10	71	160	4e-29	131		#gi|297736983:1-9 unnamed protein product [Vitis vinifera]
contig01442	gi|296080962|emb|CBI18594.3|	88.41	138	16	0	416	3	80	217	1e-71	272		#gi|296080962:1-9 unnamed protein product [Vitis vinifera]
contig01443	gi|255585154|ref|XP_002533282.1|	74.26	101	26	1	384	82	427	524	1e-23	112		#gi|255585154:1-9 zinc ion binding protein, putative [Ricinus communis] >gi|223526907|gb|EEF29114.1| zinc ion binding protein, putative [Ricinus communis]
contig01444	gi|255641074|gb|ACU20816.1|	75.53	94	23	0	397	116	169	262	1e-35	152		#gi|255641074:1-9 unknown [Glycine max]
contig01445	gi|224075226|ref|XP_002304578.1|	76.04	96	23	0	2	289	277	372	1e-36	155		#gi|224075226:1-9 predicted protein [Populus trichocarpa] >gi|222842010|gb|EEE79557.1| predicted protein [Populus trichocarpa]
contig01446	gi|225458980|ref|XP_002283617.1|	78.85	52	11	0	253	408	199	250	6e-16	87.4		#gi|225458980:1-9 PREDICTED: hypothetical protein [Vitis vinifera] >gi|302142122|emb|CBI19325.3| unnamed protein product [Vitis vinifera]
contig01447	gi|91208937|ref|YP_538972.1|	97.25	109	3	0	379	53	14	122	2e-51	205		#gi|91208937:1-9 ribosomal protein L14 [Gossypium hirsutum] >gi|119368535|ref|YP_913223.1| ribosomal protein L14 [Gossypium barbadense] >gi|122245019|sp|Q2L941.1|RK14_GOSHI RecName: Full=50S ribosomal protein L14, chloroplastic >gi|125987533|sp|A0ZZ71.1|RK14_GOSBA RecName: Full=50S ribosomal protein L14, chloroplastic >gi|85687451|gb|ABC73663.1| ribosomal protein L14 [Gossypium hirsutum] >gi|1192…
contig01450	gi|225431910|ref|XP_002276776.1|	95.08	61	3	0	42	224	1	61	7e-28	127		#gi|225431910:1-9 PREDICTED: similar to 60S ribosomal protein L29 [Vitis vinifera] >gi|147802163|emb|CAN65958.1| hypothetical protein VITISV_007494 [Vitis vinifera] >gi|296083268|emb|CBI22904.3| unnamed protein product [Vitis vinifera]
contig01451	gi|225904439|gb|ACO35358.1|	86.11	72	10	0	3	218	166	237	6e-32	140		#gi|225904439:1-9 Acyl-CoA dehydrogenase [Elaeis oleifera]
contig01452	gi|224110568|ref|XP_002315561.1|	75	32	8	0	6	101	110	141	9e-07	57		#gi|224110568:1-9 predicted protein [Populus trichocarpa] >gi|222864601|gb|EEF01732.1| predicted protein [Populus trichocarpa]
contig01453	gi|255556916|ref|XP_002519491.1|	81.33	75	14	0	80	304	1	75	2e-31	138		#gi|255556916:1-9 ATOZI1, putative [Ricinus communis] >gi|223541354|gb|EEF42905.1| ATOZI1, putative [Ricinus communis]
contig01454	gi|225441403|ref|XP_002278512.1|	55.97	134	59	1	404	3	240	372	5e-33	144		#gi|225441403:1-9 PREDICTED: hypothetical protein [Vitis vinifera]
contig01455	gi|255553691|ref|XP_002517886.1|	94.89	137	7	0	412	2	231	367	5e-61	237		#gi|255553691:1-9 ADP,ATP carrier protein, putative [Ricinus communis] >gi|223542868|gb|EEF44404.1| ADP,ATP carrier protein, putative [Ricinus communis]
contig01457	gi|222820381|gb|ACM67553.1|	99.02	102	1	0	108	413	1	102	3e-51	204		#gi|222820381:1-9 ADP-ribosylation factor-like protein [Musa acuminata AAA Group]
contig01458	gi|224079209|ref|XP_002305794.1|	42.15	121	66	3	58	408	7	114	8e-10	67		#gi|224079209:1-9 predicted protein [Populus trichocarpa] >gi|222848758|gb|EEE86305.1| predicted protein [Populus trichocarpa]
contig01459	gi|225455286|ref|XP_002274585.1|	95.59	136	6	0	2	409	137	272	2e-70	268		#gi|225455286:1-9 PREDICTED: hypothetical protein [Vitis vinifera]
contig01460	gi|224110830|ref|XP_002315648.1|	100	43	0	0	3	131	386	428	2e-18	95.9		#gi|224110830:1-9 predicted protein [Populus trichocarpa] >gi|222864688|gb|EEF01819.1| predicted protein [Populus trichocarpa]
contig01461	gi|297812029|ref|XP_002873898.1|	70.13	77	23	0	1	231	292	368	2e-26	122		#gi|297812029:1-9 hypothetical protein ARALYDRAFT_909860 [Arabidopsis lyrata subsp. lyrata] >gi|297319735|gb|EFH50157.1| hypothetical protein ARALYDRAFT_909860 [Arabidopsis lyrata subsp. lyrata]
contig01462	gi|224103887|ref|XP_002313233.1|	92.42	66	5	0	199	2	47	112	2e-27	125		#gi|224103887:1-9 predicted protein [Populus trichocarpa] >gi|222849641|gb|EEE87188.1| predicted protein [Populus trichocarpa]
contig01464	gi|158343304|gb|ABW35320.1|	84.62	117	17	1	65	412	10	126	1e-51	205		#gi|158343304:1-9 chloroplast photosystem II PsbR [Prosopis juliflora]
contig01465	gi|206584345|gb|ACI15345.1|	89.23	130	14	0	21	410	108	237	1e-51	206		#gi|206584345:1-9 NAC domain protein NAC4 [Gossypium hirsutum] >gi|206584355|gb|ACI15350.1| NAC domain protein NAC4 [Gossypium hirsutum]
contig01466	gi|297819010|ref|XP_002877388.1|	36.47	85	47	2	383	150	1	85	1e-07	60.1		#gi|297819010:1-9 hypothetical protein ARALYDRAFT_905664 [Arabidopsis lyrata subsp. lyrata] >gi|297323226|gb|EFH53647.1| hypothetical protein ARALYDRAFT_905664 [Arabidopsis lyrata subsp. lyrata]
contig01467	gi|297740039|emb|CBI30221.3|	98.53	136	2	0	408	1	370	505	2e-68	261		#gi|297740039:1-9 unnamed protein product [Vitis vinifera]
contig01470	gi|211906442|gb|ACJ11714.1|	99.27	137	1	0	411	1	340	476	9e-73	276		#gi|211906442:1-9 Myo-inositol-1-phosphate synthase [Gossypium hirsutum]
contig01472	gi|255565533|ref|XP_002523757.1|	80.65	124	24	0	34	405	782	905	8e-53	209		#gi|255565533:1-9 eukaryotic translation initiation factor 2c, putative [Ricinus communis] >gi|223537061|gb|EEF38697.1| eukaryotic translation initiation factor 2c, putative [Ricinus communis]
contig01473	gi|255578847|ref|XP_002530278.1|	69.23	91	27	3	403	134	65	153	8e-27	123		#gi|255578847:1-9 lipid binding protein, putative [Ricinus communis] >gi|223530210|gb|EEF32118.1| lipid binding protein, putative [Ricinus communis]
contig01475	gi|115457852|ref|NP_001052526.1|	89.05	137	13	1	407	3	62	198	2e-52	208		#gi|115457852:1-9 Os04g0349500 [Oryza sativa Japonica Group] >gi|32489919|emb|CAE05511.1| OSJNBa0038P21.4 [Oryza sativa Japonica Group] >gi|113564097|dbj|BAF14440.1| Os04g0349500 [Oryza sativa Japonica Group] >gi|125589973|gb|EAZ30323.1| hypothetical protein OsJ_14370 [Oryza sativa Japonica Group] >gi|215686988|dbj|BAG90858.1| unnamed protein product [Oryza sativa Japonica Group]
contig01476	gi|297740112|emb|CBI30294.3|	95.29	85	4	0	409	155	71	155	7e-39	163		#gi|297740112:1-9 unnamed protein product [Vitis vinifera]
contig01477	gi|255640923|gb|ACU20743.1|	64.44	45	16	2	393	259	1	43	1e-06	56.2		#gi|255640923:1-9 unknown [Glycine max]
contig01478	gi|225455840|ref|XP_002273330.1|	80.77	52	10	0	405	250	103	154	2e-18	95.5		#gi|225455840:1-9 PREDICTED: hypothetical protein [Vitis vinifera]
contig01479	gi|225427377|ref|XP_002282974.1|	98.91	92	1	0	41	316	1	92	1e-46	189		#gi|225427377:1-9 PREDICTED: similar to protein synthesis initiation factor-like [Vitis vinifera]
contig01480	gi|224102133|ref|XP_002312559.1|	96.27	134	5	0	6	407	53	186	1e-59	232		#gi|224102133:1-9 predicted protein [Populus trichocarpa] >gi|222852379|gb|EEE89926.1| predicted protein [Populus trichocarpa]
contig01481	gi|255585616|ref|XP_002533495.1|	98.47	131	2	0	8	400	1	131	4e-60	234		#gi|255585616:1-9 60S ribosomal protein L32, putative [Ricinus communis] >gi|223526639|gb|EEF28882.1| 60S ribosomal protein L32, putative [Ricinus communis]
contig01482	gi|255572957|ref|XP_002527409.1|	86.55	119	16	0	1	357	726	844	7e-59	229		#gi|255572957:1-9 beta-galactosidase, putative [Ricinus communis] >gi|223533219|gb|EEF34975.1| beta-galactosidase, putative [Ricinus communis]
contig01483	gi|255548564|ref|XP_002515338.1|	72.22	126	30	1	1	363	415	540	7e-47	190		#gi|255548564:1-9 ring finger protein, putative [Ricinus communis] >gi|223545282|gb|EEF46787.1| ring finger protein, putative [Ricinus communis]
contig01484	gi|224108041|ref|XP_002314700.1|	64.18	134	48	0	3	404	113	246	2e-45	185		#gi|224108041:1-9 predicted protein [Populus trichocarpa] >gi|222863740|gb|EEF00871.1| predicted protein [Populus trichocarpa]
contig01485	gi|297736783|emb|CBI25984.3|	96.75	123	4	0	39	407	23	145	2e-61	238		#gi|297736783:1-9 unnamed protein product [Vitis vinifera]
contig01486	gi|297745018|emb|CBI38610.3|	54.69	128	45	3	345	1	368	491	6e-29	130		#gi|297745018:1-9 unnamed protein product [Vitis vinifera]
contig01487	gi|294514718|gb|ADE95828.1|	91.79	134	11	0	3	404	168	301	1e-55	219		#gi|294514718:1-9 4-coumarate:CoA ligase 1 [Corchorus capsularis]
contig01488	gi|192910784|gb|ACF06500.1|	100	122	0	0	27	392	1	122	1e-64	249		#gi|192910784:1-9 Ras-related protein RIC1 [Elaeis guineensis]
contig01489	gi|255567297|ref|XP_002524629.1|	94.07	135	8	0	1	405	253	387	3e-64	247		#gi|255567297:1-9 chaperonin containing t-complex protein 1, alpha subunit, tcpa, putative [Ricinus communis] >gi|223536098|gb|EEF37754.1| chaperonin containing t-complex protein 1, alpha subunit, tcpa, putative [Ricinus communis]
contig01490	gi|225440938|ref|XP_002283025.1|	82.35	102	18	0	321	16	13	114	6e-19	97.4		#gi|225440938:1-9 PREDICTED: hypothetical protein [Vitis vinifera] >gi|297740089|emb|CBI30271.3| unnamed protein product [Vitis vinifera]
contig01491	gi|224129204|ref|XP_002328916.1|	62.6	123	46	0	36	404	192	314	2e-39	165		#gi|224129204:1-9 predicted protein [Populus trichocarpa] >gi|222839346|gb|EEE77683.1| predicted protein [Populus trichocarpa]
contig01492	gi|224092400|ref|XP_002309592.1|	38.96	77	47	1	394	164	83	158	3e-12	75.1		#gi|224092400:1-9 2-oxoglutarate-dependent dioxygenase [Populus trichocarpa] >gi|222855568|gb|EEE93115.1| 2-oxoglutarate-dependent dioxygenase [Populus trichocarpa]
contig01493	gi|224106001|ref|XP_002314008.1|	75.18	137	31	2	404	3	148	282	3e-54	214		#gi|224106001:1-9 predicted protein [Populus trichocarpa] >gi|222850416|gb|EEE87963.1| predicted protein [Populus trichocarpa]
contig01494	gi|224551852|gb|ACN54324.1|	96.4	111	4	0	334	2	432	542	7e-57	223		#gi|224551852:1-9 NADPH:cytochrome P450 reductase [Gossypium hirsutum]
contig01495	gi|74486734|gb|ABA12220.1|	100	78	0	0	1	234	359	436	6e-37	157		#gi|74486734:1-9 translation elongation factor 1A-4 [Gossypium hirsutum]
contig01496	gi|211906490|gb|ACJ11738.1|	100	51	0	0	2	154	282	332	1e-21	106		#gi|211906490:1-9 malate dehydrogenase [Gossypium hirsutum]
contig01497	gi|225437649|ref|XP_002279089.1|	97.37	38	1	0	1	114	146	183	5e-12	74.3		#gi|225437649:1-9 PREDICTED: hypothetical protein [Vitis vinifera] >gi|297744023|emb|CBI36993.3| unnamed protein product [Vitis vinifera]
contig01499	gi|255551633|ref|XP_002516862.1|	89.39	132	14	0	396	1	48	179	4e-61	237		#gi|255551633:1-9 sodium/hydrogen exchanger, putative [Ricinus communis] >gi|223543950|gb|EEF45476.1| sodium/hydrogen exchanger, putative [Ricinus communis]
contig01500	gi|116787013|gb|ABK24341.1|	100	120	0	0	1	360	34	153	3e-64	248		#gi|116787013:1-9 unknown [Picea sitchensis] >gi|116791120|gb|ABK25864.1| unknown [Picea sitchensis] >gi|224287055|gb|ACN41228.1| unknown [Picea sitchensis]
contig01501	gi|255554563|ref|XP_002518320.1|	51.19	84	19	6	335	150	394	475	7e-06	53.9		#gi|255554563:1-9 ATP binding protein, putative [Ricinus communis] >gi|223542540|gb|EEF44080.1| ATP binding protein, putative [Ricinus communis]
contig01502	gi|225428067|ref|XP_002279715.1|	93.43	137	6	1	402	1	274	410	2e-64	248		#gi|225428067:1-9 PREDICTED: hypothetical protein [Vitis vinifera]
contig01503	gi|255569924|ref|XP_002525925.1|	55.05	109	49	0	24	350	202	310	1e-31	139		#gi|255569924:1-9 Flavonol 4'-sulfotransferase, putative [Ricinus communis] >gi|223534754|gb|EEF36445.1| Flavonol 4'-sulfotransferase, putative [Ricinus communis]
contig01504	gi|224138380|ref|XP_002326588.1|	83.33	90	15	0	51	320	1	90	7e-31	137		#gi|224138380:1-9 predicted protein [Populus trichocarpa] >gi|222833910|gb|EEE72387.1| predicted protein [Populus trichocarpa]
contig01506	gi|74486730|gb|ABA12218.1|	100	52	0	0	403	248	385	436	7e-22	107		#gi|74486730:1-9 translation elongation factor 1A-2 [Gossypium hirsutum]
contig01507	gi|302143566|emb|CBI22319.3|	90.24	41	4	0	3	125	309	349	1e-14	82.8		#gi|302143566:1-9 unnamed protein product [Vitis vinifera]
contig01508	gi|255539545|ref|XP_002510837.1|	55.08	118	46	1	2	334	628	745	1e-19	99.8		#gi|255539545:1-9 Transcriptional corepressor SEUSS, putative [Ricinus communis] >gi|223549952|gb|EEF51439.1| Transcriptional corepressor SEUSS, putative [Ricinus communis]
contig01509	gi|255560211|ref|XP_002521123.1|	89.9	99	10	0	43	339	358	456	5e-45	184		#gi|255560211:1-9 3-ketoacyl-CoA thiolase B, putative [Ricinus communis] >gi|223539692|gb|EEF41274.1| 3-ketoacyl-CoA thiolase B, putative [Ricinus communis]
contig01510	gi|255558087|ref|XP_002520072.1|	88.64	132	15	0	396	1	191	322	2e-61	238		#gi|255558087:1-9 vacuolar ATP synthase subunit h, putative [Ricinus communis] >gi|223540836|gb|EEF42396.1| vacuolar ATP synthase subunit h, putative [Ricinus communis]
contig01511	gi|255630061|gb|ACU15384.1|	90.62	64	6	0	92	283	122	185	2e-13	79		#gi|255630061:1-9 unknown [Glycine max]
contig01512	gi|224106293|ref|XP_002314116.1|	49.24	132	56	6	38	400	21	139	2e-15	85.9		#gi|224106293:1-9 predicted protein [Populus trichocarpa] >gi|222850524|gb|EEE88071.1| predicted protein [Populus trichocarpa]
contig01513	gi|224068291|ref|XP_002302696.1|	74.81	131	33	0	394	2	7	137	3e-43	178		#gi|224068291:1-9 predicted protein [Populus trichocarpa] >gi|118482567|gb|ABK93204.1| unknown [Populus trichocarpa] >gi|222844422|gb|EEE81969.1| predicted protein [Populus trichocarpa]
contig01514	gi|225448769|ref|XP_002275729.1|	65.15	66	23	1	88	285	397	461	2e-14	82.4		#gi|225448769:1-9 PREDICTED: hypothetical protein [Vitis vinifera]
contig01515	gi|222423189|dbj|BAH19572.1|	58.65	133	55	0	401	3	78	210	2e-38	162		#gi|222423189:1-9 AT4G34070 [Arabidopsis thaliana]
contig01517	gi|224142125|ref|XP_002324409.1|	85.11	94	14	0	20	301	52	145	6e-37	157		#gi|224142125:1-9 predicted protein [Populus trichocarpa] >gi|222865843|gb|EEF02974.1| predicted protein [Populus trichocarpa]
contig01518	gi|255558910|ref|XP_002520478.1|	79.09	110	23	1	32	361	3	111	1e-44	182		#gi|255558910:1-9 glutathione s-transferase, putative [Ricinus communis] >gi|223540320|gb|EEF41891.1| glutathione s-transferase, putative [Ricinus communis]
contig01519	gi|255559014|ref|XP_002520530.1|	95.45	132	6	0	3	398	538	669	2e-69	265		#gi|255559014:1-9 sorting and assembly machinery (sam50) protein, putative [Ricinus communis] >gi|223540372|gb|EEF41943.1| sorting and assembly machinery (sam50) protein, putative [Ricinus communis]
contig01520	gi|225460735|ref|XP_002272568.1|	83.02	53	9	0	2	160	60	112	7e-23	110		#gi|225460735:1-9 PREDICTED: hypothetical protein [Vitis vinifera] >gi|296081141|emb|CBI18167.3| unnamed protein product [Vitis vinifera]
contig01521	gi|296088190|emb|CBI35702.3|	56.92	130	54	3	397	14	407	535	8e-32	140		#gi|296088190:1-9 unnamed protein product [Vitis vinifera]
contig01522	gi|224052871|ref|XP_002297622.1|	96.21	132	5	0	398	3	232	363	8e-72	273		#gi|224052871:1-9 predicted protein [Populus trichocarpa] >gi|222844880|gb|EEE82427.1| predicted protein [Populus trichocarpa]
contig01523	gi|25992549|gb|AAN77154.1|	100	31	0	0	2	94	73	103	6e-10	67.4		#gi|25992549:1-9 fiber protein Fb10 [Gossypium barbadense]
contig01525	gi|255566851|ref|XP_002524409.1|	72.03	118	26	3	346	14	258	371	3e-38	161		#gi|255566851:1-9 DNA-binding protein RAV1, putative [Ricinus communis] >gi|223536370|gb|EEF38020.1| DNA-binding protein RAV1, putative [Ricinus communis]
contig01526	gi|255537071|ref|XP_002509602.1|	92.42	66	5	0	397	200	82	147	7e-28	127		#gi|255537071:1-9 calmodulin, putative [Ricinus communis] >gi|223549501|gb|EEF50989.1| calmodulin, putative [Ricinus communis]
contig01527	gi|255573182|ref|XP_002527520.1|	86.75	83	11	0	2	250	671	753	9e-33	143		#gi|255573182:1-9 trehalose-6-phosphate synthase, putative [Ricinus communis] >gi|223533070|gb|EEF34829.1| trehalose-6-phosphate synthase, putative [Ricinus communis]
contig01528	gi|321146482|gb|ADW65758.1|	96.97	132	4	0	396	1	13	144	5e-71	270		#gi|321146482:1-9 CONSTANS-like protein [Gossypium hirsutum]
contig01529	gi|224080626|ref|XP_002306185.1|	88.19	127	15	0	395	15	28	154	1e-61	239		#gi|224080626:1-9 predicted protein [Populus trichocarpa] >gi|222849149|gb|EEE86696.1| predicted protein [Populus trichocarpa]
contig01530	gi|255546499|ref|XP_002514309.1|	74.62	130	33	1	393	4	72	198	4e-43	177		#gi|255546499:1-9 DNA binding protein, putative [Ricinus communis] >gi|223546765|gb|EEF48263.1| DNA binding protein, putative [Ricinus communis]
contig01532	gi|255638035|gb|ACU19332.1|	95.59	68	3	0	3	206	192	259	1e-22	109		#gi|255638035:1-9 unknown [Glycine max]
contig01533	gi|193290377|gb|ABY65001.1|	100	116	0	0	48	395	1	116	5e-57	223		#gi|193290377:1-9 14-3-3b protein [Gossypium hirsutum]
contig01534	gi|255576298|ref|XP_002529042.1|	73.04	115	31	1	5	349	316	429	1e-37	159		#gi|255576298:1-9 conserved hypothetical protein [Ricinus communis] >gi|223531522|gb|EEF33353.1| conserved hypothetical protein [Ricinus communis]
contig01535	gi|217074458|gb|ACJ85589.1|	90.91	132	12	0	1	396	168	299	2e-65	251		#gi|217074458:1-9 unknown [Medicago truncatula]
contig01536	gi|183585165|gb|ACC63874.1|	83.49	109	18	0	3	329	254	362	2e-45	185		#gi|183585165:1-9 cinnamyl alcohol dehydrogenase [Populus trichocarpa]
contig01538	gi|225431090|ref|XP_002264052.1|	95	120	6	0	32	391	1	120	2e-58	228		#gi|225431090:1-9 PREDICTED: hypothetical protein [Vitis vinifera] >gi|297734987|emb|CBI17349.3| unnamed protein product [Vitis vinifera]
contig01539	gi|300793608|tpg|DAA33869.1|	82.3	113	16	1	2	328	170	282	2e-37	158		#gi|300793608:1-9 TPA: TPA_inf: aquaporin TIP1;6 [Gossypium hirsutum]
contig01541	gi|225432798|ref|XP_002283471.1|	79.39	131	27	0	393	1	171	301	6e-58	226		#gi|225432798:1-9 PREDICTED: hypothetical protein [Vitis vinifera] >gi|297737113|emb|CBI26314.3| unnamed protein product [Vitis vinifera]
contig01544	gi|224103925|ref|XP_002313246.1|	68.12	69	17	2	3	194	520	588	2e-17	92		#gi|224103925:1-9 predicted protein [Populus trichocarpa] >gi|222849654|gb|EEE87201.1| predicted protein [Populus trichocarpa]
contig01545	gi|224082370|ref|XP_002306666.1|	73.68	114	30	0	394	53	227	340	4e-43	177		#gi|224082370:1-9 predicted protein [Populus trichocarpa] >gi|222856115|gb|EEE93662.1| predicted protein [Populus trichocarpa]
contig01546	gi|225458790|ref|XP_002285179.1|	90.76	119	11	0	395	39	209	327	2e-62	241		#gi|225458790:1-9 PREDICTED: hypothetical protein [Vitis vinifera]
contig01547	gi|110648737|emb|CAJ77893.1|	85	100	14	1	96	392	1	100	1e-49	199		#gi|110648737:1-9 GASA [Fagus sylvatica]
contig01548	gi|297737969|emb|CBI27170.3|	56.49	131	57	1	2	394	71	199	8e-40	166		#gi|297737969:1-9 unnamed protein product [Vitis vinifera]
contig01549	gi|296080962|emb|CBI18594.3|	89.09	55	6	0	386	222	219	273	5e-21	104		#gi|296080962:1-9 unnamed protein product [Vitis vinifera]
contig01550	gi|255560810|ref|XP_002521418.1|	89.13	46	5	0	2	139	102	147	3e-11	72		#gi|255560810:1-9 nucleic acid binding protein, putative [Ricinus communis] >gi|223539317|gb|EEF40908.1| nucleic acid binding protein, putative [Ricinus communis]
contig01551	gi|255558898|ref|XP_002520472.1|	48.91	92	47	0	3	278	131	222	7e-19	97.1		#gi|255558898:1-9 glutathione s-transferase, putative [Ricinus communis] >gi|223540314|gb|EEF41885.1| glutathione s-transferase, putative [Ricinus communis]
contig01552	gi|73761685|gb|AAZ83342.1|	78.79	66	14	0	380	183	254	319	8e-21	103		#gi|73761685:1-9 ACC oxidase 1 [Gossypium hirsutum]
contig01553	gi|255584854|ref|XP_002533143.1|	69.23	65	18	1	31	219	109	173	9e-20	100		#gi|255584854:1-9 conserved hypothetical protein [Ricinus communis] >gi|223527054|gb|EEF29239.1| conserved hypothetical protein [Ricinus communis]
contig01555	gi|224145996|ref|XP_002325841.1|	76.09	46	11	0	6	143	254	299	3e-13	78.6		#gi|224145996:1-9 predicted protein [Populus trichocarpa] >gi|222862716|gb|EEF00223.1| predicted protein [Populus trichocarpa]
contig01557	gi|254681442|gb|ACT78956.1|	71.84	103	29	1	3	311	70	169	1e-35	152		#gi|254681442:1-9 zinc finger protein [Gossypium arboreum]
contig01558	gi|255540763|ref|XP_002511446.1|	90.84	131	12	0	1	393	204	334	9e-65	249		#gi|255540763:1-9 purine permease, putative [Ricinus communis] >gi|223550561|gb|EEF52048.1| purine permease, putative [Ricinus communis]
contig01559	gi|112350249|gb|ABI15167.1|	98.53	68	1	0	391	188	192	259	5e-38	160		#gi|112350249:1-9 GASA-like protein [Gossypium hirsutum]
contig01560	gi|224119322|ref|XP_002318042.1|	81.74	115	21	0	391	47	177	291	7e-52	206		#gi|224119322:1-9 predicted protein [Populus trichocarpa] >gi|222858715|gb|EEE96262.1| predicted protein [Populus trichocarpa]
contig01562	gi|224132668|ref|XP_002321379.1|	80.17	116	23	1	349	2	266	377	2e-44	182		#gi|224132668:1-9 predicted protein [Populus trichocarpa] >gi|222868375|gb|EEF05506.1| predicted protein [Populus trichocarpa]
contig01563	gi|255557020|ref|XP_002519543.1|	96.67	60	2	0	43	222	247	306	1e-28	129		#gi|255557020:1-9 mahogunin, putative [Ricinus communis] >gi|223541406|gb|EEF42957.1| mahogunin, putative [Ricinus communis]
contig01564	gi|461999|sp|P34811.1|EFGC_SOYBN	95.9	122	5	0	391	26	667	788	1e-59	232		#gi|461999:1-9 RecName: Full=Elongation factor G, chloroplastic; Short=EF-G; Flags: Precursor
contig01565	gi|225456096|ref|XP_002281279.1|	96.8	125	4	0	385	11	17	141	1e-64	249		#gi|225456096:1-9 PREDICTED: hypothetical protein [Vitis vinifera] >gi|147784318|emb|CAN61810.1| hypothetical protein VITISV_026180 [Vitis vinifera]
contig01566	gi|211906466|gb|ACJ11726.1|	98.46	130	2	0	2	391	99	228	6e-71	270		#gi|211906466:1-9 serine hydroxymethyltransferase [Gossypium hirsutum]
contig01568	gi|255584513|ref|XP_002532984.1|	63.24	68	18	1	2	184	122	189	1e-16	89.7		#gi|255584513:1-9 conserved hypothetical protein [Ricinus communis] >gi|223527230|gb|EEF29392.1| conserved hypothetical protein [Ricinus communis]
contig01569	gi|225434897|ref|XP_002283328.1|	67.12	73	20	2	379	173	1	70	6e-10	67.4		#gi|225434897:1-9 PREDICTED: hypothetical protein [Vitis vinifera] >gi|297746051|emb|CBI16107.3| unnamed protein product [Vitis vinifera]
contig01570	gi|119657095|gb|ABL86672.1|	67.69	130	38	2	2	379	298	427	1e-39	166		#gi|119657095:1-9 ERS1 [Gossypium barbadense]
contig01571	gi|50313462|gb|AAT74601.1|	100	129	0	0	388	2	663	791	5e-68	260		#gi|50313462:1-9 cyclopropane fatty acid synthase [Gossypium hirsutum]
contig01572	gi|118485682|gb|ABK94691.1|	70.65	92	27	0	1	276	56	147	5e-33	144		#gi|118485682:1-9 unknown [Populus trichocarpa]
contig01573	gi|224124748|ref|XP_002319412.1|	72.39	134	32	1	389	3	269	402	1e-47	192		#gi|224124748:1-9 predicted protein [Populus trichocarpa] >gi|222857788|gb|EEE95335.1| predicted protein [Populus trichocarpa]
contig01575	gi|7527721|gb|AAF63170.1|AC010657_6	98.44	128	2	0	1	384	316	443	9e-60	233		#gi|7527721:1-9 T5E21.15 [Arabidopsis thaliana]
contig01577	gi|114479586|gb|ABI75147.1|	93.83	81	5	0	1	243	194	274	2e-34	148		#gi|114479586:1-9 malate dehydrogenase [Citrus junos]
contig01578	gi|94442916|emb|CAJ91148.1|	78.79	99	21	1	299	3	20	117	3e-41	171		#gi|94442916:1-9 selenium binding protein [Platanus x acerifolia]
contig01579	gi|10505374|gb|AAG18453.1|AF305066_1	100	61	0	0	1	183	99	159	1e-27	126		#gi|10505374:1-9 PR protein class 10 [Gossypium hirsutum]
contig01580	gi|77416921|gb|ABA81856.1|	93.18	88	6	0	389	126	104	191	2e-39	165		#gi|77416921:1-9 unknown [Solanum tuberosum]
contig01582	gi|190710715|gb|ACE95173.1|	95.1	102	5	0	78	383	1	102	1e-48	196		#gi|190710715:1-9 caffeoyl-CoA-3-O-methyltransferase [Populus tomentosa]
contig01583	gi|215820408|gb|ACJ70675.1|	70.73	41	12	0	258	380	1	41	5e-09	64.3		#gi|215820408:1-9 EIN3-like protein EIL2 [Actinidia deliciosa]
contig01585	gi|118484867|gb|ABK94300.1|	65.32	124	42	1	3	371	26	149	9e-39	163		#gi|118484867:1-9 unknown [Populus trichocarpa]
contig01586	gi|115443865|ref|NP_001045712.1|	89.74	117	12	0	33	383	1	117	2e-53	212		#gi|115443865:1-9 Os02g0120800 [Oryza sativa Japonica Group] >gi|162458598|ref|NP_001105197.1| Rho-related protein from plants 9 [Zea mays] >gi|242063842|ref|XP_002453210.1| hypothetical protein SORBIDRAFT_04g001690 [Sorghum bicolor] >gi|75325613|sp|Q6ZHA3.1|RAC6_ORYSJ RecName: Full=Rac-like GTP-binding protein 6; AltName: Full=GTPase protein RacB; AltName: Full=OsRac6; Flags: Precursor >gi|96519…
contig01588	gi|255539683|ref|XP_002510906.1|	77.53	89	20	0	2	268	126	214	4e-36	154		#gi|255539683:1-9 ATP-dependent clp protease, putative [Ricinus communis] >gi|223550021|gb|EEF51508.1| ATP-dependent clp protease, putative [Ricinus communis]
contig01589	gi|224122518|ref|XP_002330501.1|	86.82	129	17	0	388	2	328	456	1e-61	239		#gi|224122518:1-9 predicted protein [Populus trichocarpa] >gi|222872435|gb|EEF09566.1| predicted protein [Populus trichocarpa]
contig01590	gi|68131792|gb|AAY85180.1|	98.43	127	2	0	382	2	160	286	4e-71	270		#gi|68131792:1-9 pectate lyase [Gossypium hirsutum]
contig01591	gi|224120474|ref|XP_002318338.1|	96.88	128	4	0	1	384	702	829	1e-67	259		#gi|224120474:1-9 argonaute protein group [Populus trichocarpa] >gi|222859011|gb|EEE96558.1| argonaute protein group [Populus trichocarpa]
contig01592	gi|225453078|ref|XP_002270339.1|	94.83	58	3	0	209	382	50	107	5e-25	117		#gi|225453078:1-9 PREDICTED: hypothetical protein [Vitis vinifera] >gi|296087204|emb|CBI33578.3| unnamed protein product [Vitis vinifera]
contig01593	gi|211906490|gb|ACJ11738.1|	96.08	51	2	0	2	154	282	332	1e-20	103		#gi|211906490:1-9 malate dehydrogenase [Gossypium hirsutum]
contig01595	gi|255542910|ref|XP_002512518.1|	80.47	128	25	0	385	2	48	175	2e-57	224		#gi|255542910:1-9 kelch repeat protein, putative [Ricinus communis] >gi|223548479|gb|EEF49970.1| kelch repeat protein, putative [Ricinus communis]
contig01596	gi|297830114|ref|XP_002882939.1|	79.69	128	26	0	3	386	456	583	3e-52	207		#gi|297830114:1-9 hypothetical protein ARALYDRAFT_478976 [Arabidopsis lyrata subsp. lyrata] >gi|297328779|gb|EFH59198.1| hypothetical protein ARALYDRAFT_478976 [Arabidopsis lyrata subsp. lyrata]
contig01597	gi|89474466|gb|ABD72960.1|	74.14	58	15	0	6	179	603	660	4e-20	101		#gi|89474466:1-9 GRAS4 [Solanum lycopersicum]
contig01598	gi|224121260|ref|XP_002330783.1|	96.88	128	4	0	2	385	242	369	3e-66	254		#gi|224121260:1-9 predicted protein [Populus trichocarpa] >gi|222872585|gb|EEF09716.1| predicted protein [Populus trichocarpa]
contig01600	gi|146432261|gb|ABQ41114.1|	76.19	63	15	0	3	191	372	434	4e-21	104		#gi|146432261:1-9 monodehydroascorbate reductase [Vitis vinifera]
contig01601	gi|74486734|gb|ABA12220.1|	100	78	0	0	1	234	359	436	6e-37	157		#gi|74486734:1-9 translation elongation factor 1A-4 [Gossypium hirsutum]
contig01602	gi|74486730|gb|ABA12218.1|	98.44	128	2	0	384	1	257	384	6e-67	256		#gi|74486730:1-9 translation elongation factor 1A-2 [Gossypium hirsutum]
contig01603	gi|255542772|ref|XP_002512449.1|	82.05	39	7	1	3	119	88	125	2e-08	62.8		#gi|255542772:1-9 conserved hypothetical protein [Ricinus communis] >gi|223548410|gb|EEF49901.1| conserved hypothetical protein [Ricinus communis]
contig01604	gi|225426170|ref|XP_002278988.1|	68.24	85	26	2	81	332	20	100	2e-25	119		#gi|225426170:1-9 PREDICTED: hypothetical protein [Vitis vinifera] >gi|297742229|emb|CBI34378.3| unnamed protein product [Vitis vinifera]
contig01605	gi|147859758|emb|CAN81041.1|	90.91	44	4	0	238	369	46	89	4e-15	84.7		#gi|147859758:1-9 hypothetical protein VITISV_029944 [Vitis vinifera]
contig01606	gi|255641929|gb|ACU21233.1|	77.91	86	19	0	1	258	365	450	6e-35	150		#gi|255641929:1-9 unknown [Glycine max]
contig01607	gi|224108295|ref|XP_002314792.1|	73.44	64	17	0	1	192	129	192	4e-21	104		#gi|224108295:1-9 predicted protein [Populus trichocarpa] >gi|222863832|gb|EEF00963.1| predicted protein [Populus trichocarpa]
contig01608	gi|224103497|ref|XP_002313079.1|	67.23	119	36	3	350	3	1	114	2e-35	152		#gi|224103497:1-9 predicted protein [Populus trichocarpa] >gi|118483253|gb|ABK93529.1| unknown [Populus trichocarpa] >gi|222849487|gb|EEE87034.1| predicted protein [Populus trichocarpa]
contig01610	gi|42565403|gb|AAS20975.1|	100	81	0	0	3	245	94	174	6e-40	167		#gi|42565403:1-9 mago nashi-like protein [Hyacinthus orientalis]
contig01611	gi|194466241|gb|ACF74351.1|	82.86	70	12	0	74	283	5	74	4e-19	97.8		#gi|194466241:1-9 putative metal ion-binding protein [Arachis hypogaea]
contig01612	gi|255648279|gb|ACU24592.1|	90.24	41	4	0	85	207	203	243	1e-17	93.2		#gi|255648279:1-9 unknown [Glycine max]
contig01613	gi|255541702|ref|XP_002511915.1|	57.48	127	54	2	3	383	138	260	1e-30	136		#gi|255541702:1-9 2-hydroxyacid dehydrogenase, putative [Ricinus communis] >gi|223549095|gb|EEF50584.1| 2-hydroxyacid dehydrogenase, putative [Ricinus communis]
contig01615	gi|255565184|ref|XP_002523584.1|	82.54	126	21	1	3	377	4	129	2e-46	188		#gi|255565184:1-9 Splicing factor, arginine/serine-rich, putative [Ricinus communis] >gi|223537146|gb|EEF38779.1| Splicing factor, arginine/serine-rich, putative [Ricinus communis]
contig01616	gi|224138358|ref|XP_002322794.1|	75.59	127	31	0	381	1	31	157	3e-52	207		#gi|224138358:1-9 predicted protein [Populus trichocarpa] >gi|222867424|gb|EEF04555.1| predicted protein [Populus trichocarpa]
contig01617	gi|255551979|ref|XP_002517034.1|	87.76	49	6	0	363	217	1	49	2e-18	95.9		#gi|255551979:1-9 conserved hypothetical protein [Ricinus communis] >gi|223543669|gb|EEF45197.1| conserved hypothetical protein [Ricinus communis]
contig01618	gi|255537671|ref|XP_002509902.1|	95.28	127	6	0	1	381	273	399	1e-61	239		#gi|255537671:1-9 6-phosphogluconate dehydrogenase, putative [Ricinus communis] >gi|223549801|gb|EEF51289.1| 6-phosphogluconate dehydrogenase, putative [Ricinus communis]
contig01619	gi|256010122|gb|ACU55134.1|	55.26	38	17	0	9	122	177	214	4e-06	54.7		#gi|256010122:1-9 H6-like protein [Gossypium hirsutum]
contig01620	gi|255578680|ref|XP_002530200.1|	94.74	57	3	0	380	210	167	223	5e-25	117		#gi|255578680:1-9 serine-threonine protein kinase, plant-type, putative [Ricinus communis] >gi|223530293|gb|EEF32190.1| serine-threonine protein kinase, plant-type, putative [Ricinus communis]
contig01622	gi|89258512|gb|ABD65465.1|	81.15	122	23	0	15	380	156	277	7e-52	206		#gi|89258512:1-9 protein phosphatase 2C [Gossypium hirsutum]
contig01623	gi|255581121|ref|XP_002531375.1|	74.79	119	29	1	2	355	129	247	3e-29	131		#gi|255581121:1-9 RNA and export factor binding protein, putative [Ricinus communis] >gi|223529035|gb|EEF31023.1| RNA and export factor binding protein, putative [Ricinus communis]
contig01624	gi|224101775|ref|XP_002312416.1|	67.29	107	31	4	9	317	423	525	5e-20	100		#gi|224101775:1-9 predicted protein [Populus trichocarpa] >gi|222852236|gb|EEE89783.1| predicted protein [Populus trichocarpa]
contig01625	gi|224110092|ref|XP_002315412.1|	66.13	62	18	2	202	378	1174	1235	8e-13	77		#gi|224110092:1-9 predicted protein [Populus trichocarpa] >gi|222864452|gb|EEF01583.1| predicted protein [Populus trichocarpa]
contig01627	gi|307135971|gb|ADN33830.1|	100	78	0	0	3	236	87	164	1e-38	162		#gi|307135971:1-9 ADP-ribosylation factor [Cucumis melo subsp. melo]
contig01628	gi|224062213|ref|XP_002300796.1|	98.78	82	1	0	1	246	71	152	5e-41	170		#gi|224062213:1-9 predicted protein [Populus trichocarpa] >gi|118484748|gb|ABK94243.1| unknown [Populus trichocarpa] >gi|118485182|gb|ABK94452.1| unknown [Populus trichocarpa] >gi|118488047|gb|ABK95844.1| unknown [Populus trichocarpa] >gi|222842522|gb|EEE80069.1| predicted protein [Populus trichocarpa]
contig01629	gi|255537884|ref|XP_002510007.1|	81.48	54	10	0	1	162	918	971	2e-16	89		#gi|255537884:1-9 Receptor protein kinase CLAVATA1 precursor, putative [Ricinus communis] >gi|223550708|gb|EEF52194.1| Receptor protein kinase CLAVATA1 precursor, putative [Ricinus communis]
contig01630	gi|262090294|gb|ACY25088.1|	64.56	79	26	4	377	147	16	90	2e-11	72.4		#gi|262090294:1-9 DREB1C [Gossypium hirsutum]
contig01631	gi|297734874|emb|CBI17108.3|	56.88	109	43	2	317	3	1	109	2e-24	115		#gi|297734874:1-9 unnamed protein product [Vitis vinifera]
contig01633	gi|297804704|ref|XP_002870236.1|	82.54	126	22	0	2	379	127	252	4e-47	191		#gi|297804704:1-9 hypothetical protein ARALYDRAFT_493344 [Arabidopsis lyrata subsp. lyrata] >gi|297316072|gb|EFH46495.1| hypothetical protein ARALYDRAFT_493344 [Arabidopsis lyrata subsp. lyrata]
contig01635	gi|225426528|ref|XP_002278574.1|	64	125	45	0	377	3	588	712	4e-40	167		#gi|225426528:1-9 PREDICTED: hypothetical protein [Vitis vinifera]
contig01636	gi|255646917|gb|ACU23928.1|	42.61	115	47	4	312	25	14	126	2e-16	89		#gi|255646917:1-9 unknown [Glycine max]
contig01637	gi|225445531|ref|XP_002285275.1|	78.12	64	14	0	186	377	144	207	3e-22	108		#gi|225445531:1-9 PREDICTED: hypothetical protein [Vitis vinifera] >gi|297738966|emb|CBI28211.3| unnamed protein product [Vitis vinifera]
contig01639	gi|148807160|gb|ABR13290.1|	80.95	126	24	0	1	378	76	201	6e-53	210		#gi|148807160:1-9 putative S-adenosyl-methionine 3-amino-3-carboxypropyl transferase [Prunus dulcis]
contig01640	gi|255543004|ref|XP_002512565.1|	87.74	106	13	0	59	376	474	579	5e-37	157		#gi|255543004:1-9 FACT complex subunit SPT16, putative [Ricinus communis] >gi|223548526|gb|EEF50017.1| FACT complex subunit SPT16, putative [Ricinus communis]
contig01642	gi|87201358|gb|AAX07458.2|	76.04	96	23	0	91	378	1	96	3e-23	111		#gi|87201358:1-9 ethylene-responsive element binding protein ERF2 [Gossypium hirsutum]
contig01644	gi|47934119|gb|AAT39542.1|	98.04	102	2	0	367	62	249	350	3e-39	164		#gi|47934119:1-9 transcription factor DRE-binding factor 2 [Gossypium hirsutum] >gi|71800653|gb|AAZ41376.1| dehydration responsive element-binding protein 2 [Gossypium hirsutum]
contig01646	gi|164471596|gb|ABY58262.1|	87.1	124	16	0	3	374	97	220	4e-52	207		#gi|164471596:1-9 serine-threonine kinase [Persea americana] >gi|164471608|gb|ABY58268.1| serine-threonine kinase [Persea americana] >gi|169732952|gb|ACA65279.1| serine-threonine kinase [Persea americana] >gi|169732996|gb|ACA65301.1| serine-threonine kinase [Persea americana] >gi|169733004|gb|ACA65305.1| serine-threonine kinase [Persea americana] >gi|169733026|gb|ACA65316.1| serine-threonine kina…
contig01647	gi|224106477|ref|XP_002314179.1|	91.49	47	4	0	2	142	209	255	2e-17	92.4		#gi|224106477:1-9 predicted protein [Populus trichocarpa] >gi|222850587|gb|EEE88134.1| predicted protein [Populus trichocarpa]
contig01648	gi|225461144|ref|XP_002282727.1|	74.42	129	28	5	3	374	4	128	1e-31	139		#gi|225461144:1-9 PREDICTED: hypothetical protein [Vitis vinifera] >gi|302143204|emb|CBI20499.3| unnamed protein product [Vitis vinifera]
contig01649	gi|297739711|emb|CBI29893.3|	88.31	77	9	0	108	338	703	779	4e-37	157		#gi|297739711:1-9 unnamed protein product [Vitis vinifera]
contig01650	gi|224129052|ref|XP_002328878.1|	78.26	69	15	0	15	221	1	69	2e-26	122		#gi|224129052:1-9 predicted protein [Populus trichocarpa] >gi|222839308|gb|EEE77645.1| predicted protein [Populus trichocarpa]
contig01651	gi|224095533|ref|XP_002334746.1|	100	105	0	0	62	376	1	105	5e-55	217		#gi|224095533:1-9 predicted protein [Populus trichocarpa] >gi|222874432|gb|EEF11563.1| predicted protein [Populus trichocarpa]
contig01652	gi|224054140|ref|XP_002298111.1|	70	40	12	0	254	373	454	493	6e-10	67.4		#gi|224054140:1-9 predicted protein [Populus trichocarpa] >gi|222845369|gb|EEE82916.1| predicted protein [Populus trichocarpa]
contig01653	gi|224134362|ref|XP_002327819.1|	73.12	93	25	0	375	97	448	540	2e-34	148		#gi|224134362:1-9 predicted protein [Populus trichocarpa] >gi|222836904|gb|EEE75297.1| predicted protein [Populus trichocarpa]
contig01654	gi|224102595|ref|XP_002312740.1|	75	48	12	0	15	158	193	240	3e-13	78.6		#gi|224102595:1-9 predicted protein [Populus trichocarpa] >gi|222852560|gb|EEE90107.1| predicted protein [Populus trichocarpa]
contig01655	gi|297742949|emb|CBI35816.3|	54.07	135	52	5	375	1	147	279	1e-17	92.8		#gi|297742949:1-9 unnamed protein product [Vitis vinifera]
contig01657	gi|255633168|gb|ACU16940.1|	94.81	77	4	0	1	231	164	240	1e-38	162		#gi|255633168:1-9 unknown [Glycine max]
contig01658	gi|255556978|ref|XP_002519522.1|	55.28	123	55	0	369	1	798	920	7e-30	133		#gi|255556978:1-9 ethylene insensitive protein, putative [Ricinus communis] >gi|223541385|gb|EEF42936.1| ethylene insensitive protein, putative [Ricinus communis]
contig01659	gi|255582209|ref|XP_002531897.1|	92	25	2	0	4	78	140	164	5e-07	57.8		#gi|255582209:1-9 ankyrin repeat-containing protein, putative [Ricinus communis] >gi|223528464|gb|EEF30496.1| ankyrin repeat-containing protein, putative [Ricinus communis]
contig01660	gi|255584757|ref|XP_002533097.1|	88.18	110	13	0	27	356	150	259	2e-51	205		#gi|255584757:1-9 Alpha-expansin 4 precursor, putative [Ricinus communis] >gi|223527109|gb|EEF29289.1| Alpha-expansin 4 precursor, putative [Ricinus communis]
contig01661	gi|255539054|ref|XP_002510592.1|	75	52	13	0	3	158	123	174	6e-18	94		#gi|255539054:1-9 ring finger protein, putative [Ricinus communis] >gi|223551293|gb|EEF52779.1| ring finger protein, putative [Ricinus communis]
contig01662	gi|225463920|ref|XP_002267014.1|	82.05	39	7	0	2	118	1238	1276	5e-10	67.8		#gi|225463920:1-9 PREDICTED: hypothetical protein [Vitis vinifera]
contig01663	gi|225427969|ref|XP_002277590.1|	66.96	112	37	2	1	336	50	157	2e-33	145		#gi|225427969:1-9 PREDICTED: hypothetical protein [Vitis vinifera]
contig01664	gi|255762690|gb|ACU33027.1|	91.14	79	7	0	1	237	315	393	2e-36	155		#gi|255762690:1-9 sulfite oxidase [Hibiscus cannabinus]
contig01665	gi|224068805|ref|XP_002326204.1|	88.79	107	12	0	3	323	24	130	1e-49	199		#gi|224068805:1-9 predicted protein [Populus trichocarpa] >gi|222833397|gb|EEE71874.1| predicted protein [Populus trichocarpa]
contig01666	gi|224116480|ref|XP_002317311.1|	61.76	102	38	3	70	372	281	378	5e-23	110		#gi|224116480:1-9 global transcription factor group [Populus trichocarpa] >gi|222860376|gb|EEE97923.1| global transcription factor group [Populus trichocarpa]
contig01669	gi|225434315|ref|XP_002276130.1|	100	124	0	0	1	372	278	401	5e-65	250		#gi|225434315:1-9 PREDICTED: hypothetical protein [Vitis vinifera]
contig01670	gi|242045976|ref|XP_002460859.1|	100	123	0	0	371	3	24	146	3e-65	251		#gi|242045976:1-9 hypothetical protein SORBIDRAFT_02g036420 [Sorghum bicolor] >gi|241924236|gb|EER97380.1| hypothetical protein SORBIDRAFT_02g036420 [Sorghum bicolor]
contig01671	gi|302399103|gb|ADL36846.1|	87.96	108	13	0	45	368	170	277	1e-49	199		#gi|302399103:1-9 TLP domain class transcription factor [Malus x domestica]
contig01672	gi|255553935|ref|XP_002518008.1|	76.86	121	28	0	363	1	51	171	4e-46	187		#gi|255553935:1-9 acyl-CoA thioesterase, putative [Ricinus communis] >gi|223542990|gb|EEF44526.1| acyl-CoA thioesterase, putative [Ricinus communis]
contig01673	gi|253509569|gb|ACT32029.1|	97.56	123	3	0	369	1	187	309	7e-68	259		#gi|253509569:1-9 caffeic acid O-methyltransferase 2 [Gossypium hirsutum]
contig01674	gi|255558332|ref|XP_002520193.1|	74.75	99	25	0	71	367	274	372	7e-43	176		#gi|255558332:1-9 ubiquitin-protein ligase, putative [Ricinus communis] >gi|223540685|gb|EEF42248.1| ubiquitin-protein ligase, putative [Ricinus communis]
contig01676	gi|224056234|ref|XP_002298768.1|	94.64	56	3	0	50	217	1	56	3e-27	124		#gi|224056234:1-9 predicted protein [Populus trichocarpa] >gi|222846026|gb|EEE83573.1| predicted protein [Populus trichocarpa]
contig01677	gi|255587002|ref|XP_002534094.1|	82.61	115	20	0	3	347	75	189	3e-51	204		#gi|255587002:1-9 Beta-expansin 1a precursor, putative [Ricinus communis] >gi|223525857|gb|EEF28288.1| Beta-expansin 1a precursor, putative [Ricinus communis]
contig01678	gi|225437973|ref|XP_002269922.1|	57.26	124	41	4	338	3	67	186	2e-16	89.4		#gi|225437973:1-9 PREDICTED: hypothetical protein [Vitis vinifera]
contig01681	gi|168022041|ref|XP_001763549.1|	96.1	77	3	0	231	1	126	202	1e-36	156		#gi|168022041:1-9 predicted protein [Physcomitrella patens subsp. patens] >gi|162685342|gb|EDQ71738.1| predicted protein [Physcomitrella patens subsp. patens]
contig01682	gi|255543657|ref|XP_002512891.1|	95.87	121	5	0	3	365	98	218	3e-68	261		#gi|255543657:1-9 zinc finger protein, putative [Ricinus communis] >gi|223547902|gb|EEF49394.1| zinc finger protein, putative [Ricinus communis]
contig01683	gi|255567047|ref|XP_002524506.1|	80.17	121	24	0	2	364	304	424	3e-51	204		#gi|255567047:1-9 grr1, plant, putative [Ricinus communis] >gi|223536294|gb|EEF37946.1| grr1, plant, putative [Ricinus communis]
contig01684	gi|255576858|ref|XP_002529315.1|	80.17	121	24	2	367	5	147	262	5e-28	127		#gi|255576858:1-9 DNA binding protein, putative [Ricinus communis] >gi|223531239|gb|EEF33084.1| DNA binding protein, putative [Ricinus communis]
contig01685	gi|255536899|ref|XP_002509516.1|	83.61	122	20	0	2	367	105	226	1e-41	172		#gi|255536899:1-9 B2 protein, putative [Ricinus communis] >gi|223549415|gb|EEF50903.1| B2 protein, putative [Ricinus communis]
contig01686	gi|224131746|ref|XP_002328098.1|	69.39	49	14	1	3	146	569	617	5e-13	77.8		#gi|224131746:1-9 ethylene-insensitive 3b [Populus trichocarpa] >gi|222837613|gb|EEE75978.1| ethylene-insensitive 3b [Populus trichocarpa]
contig01688	gi|259121425|gb|ACV92032.1|	79.34	121	23	1	10	366	392	512	5e-39	164		#gi|259121425:1-9 WRKY transcription factor 30 [(Populus tomentosa x P. bolleana) x P. tomentosa]
contig01689	gi|255548257|ref|XP_002515185.1|	85.25	122	18	0	3	368	919	1040	7e-38	160		#gi|255548257:1-9 multidrug resistance protein 1, 2, putative [Ricinus communis] >gi|223545665|gb|EEF47169.1| multidrug resistance protein 1, 2, putative [Ricinus communis]
contig01691	gi|225443381|ref|XP_002266669.1|	80.83	120	23	0	367	8	749	868	4e-52	207		#gi|225443381:1-9 PREDICTED: similar to pumilio domain-containing protein PPD1 [Vitis vinifera] >gi|297735758|emb|CBI18445.3| unnamed protein product [Vitis vinifera]
contig01692	gi|255566732|ref|XP_002524350.1|	65	80	28	0	2	241	361	440	2e-24	115		#gi|255566732:1-9 Alliin lyase precursor, putative [Ricinus communis] >gi|223536441|gb|EEF38090.1| Alliin lyase precursor, putative [Ricinus communis]
contig01693	gi|225436140|ref|XP_002275098.1|	53.38	133	44	6	360	16	444	571	6e-14	80.9		#gi|225436140:1-9 PREDICTED: hypothetical protein [Vitis vinifera]
contig01694	gi|225454252|ref|XP_002274726.1|	92.86	70	5	0	325	116	338	407	9e-31	136		#gi|225454252:1-9 PREDICTED: hypothetical protein [Vitis vinifera] >gi|297745304|emb|CBI40384.3| unnamed protein product [Vitis vinifera]
contig01695	gi|126256295|gb|ABO09801.1|	100	100	0	0	2	301	63	162	1e-44	182		#gi|126256295:1-9 F-box protein [Gossypium hirsutum]
contig01696	gi|255585352|ref|XP_002533373.1|	76	125	25	2	360	1	57	180	4e-30	134		#gi|255585352:1-9 villin 1-4, putative [Ricinus communis] >gi|223526795|gb|EEF29018.1| villin 1-4, putative [Ricinus communis]
contig01697	gi|225424440|ref|XP_002285117.1|	72.5	120	33	0	2	361	773	892	9e-39	163		#gi|225424440:1-9 PREDICTED: similar to cytokinin receptor 1 [Vitis vinifera]
contig01698	gi|297792921|ref|XP_002864345.1|	76.12	67	16	0	366	166	76	142	7e-23	110		#gi|297792921:1-9 RNA recognition motif-containing protein [Arabidopsis lyrata subsp. lyrata] >gi|297310180|gb|EFH40604.1| RNA recognition motif-containing protein [Arabidopsis lyrata subsp. lyrata]
contig01699	gi|224104075|ref|XP_002313307.1|	79.83	119	24	1	1	357	134	251	5e-49	197		#gi|224104075:1-9 predicted protein [Populus trichocarpa] >gi|222849715|gb|EEE87262.1| predicted protein [Populus trichocarpa]
contig01701	gi|147775244|emb|CAN61602.1|	82.22	90	16	0	96	365	805	894	4e-38	160		#gi|147775244:1-9 hypothetical protein VITISV_024967 [Vitis vinifera]
contig01702	gi|224056234|ref|XP_002298768.1|	94.64	56	3	0	306	139	1	56	3e-27	125		#gi|224056234:1-9 predicted protein [Populus trichocarpa] >gi|222846026|gb|EEE83573.1| predicted protein [Populus trichocarpa]
contig01703	gi|224123680|ref|XP_002330181.1|	52.05	73	31	4	85	291	902	970	5e-08	61.2		#gi|224123680:1-9 predicted protein [Populus trichocarpa] >gi|222871637|gb|EEF08768.1| predicted protein [Populus trichocarpa]
contig01704	gi|283827717|gb|ADB44002.1|	87.84	74	9	0	222	1	42	115	7e-33	143		#gi|283827717:1-9 peroxidase [Mangifera indica]
contig01706	gi|225436956|ref|XP_002276328.1|	80.83	120	23	0	3	362	116	235	4e-53	211		#gi|225436956:1-9 PREDICTED: hypothetical protein [Vitis vinifera]
contig01707	gi|225464487|ref|XP_002268801.1|	92.79	111	8	1	342	10	1	110	8e-50	199		#gi|225464487:1-9 PREDICTED: hypothetical protein isoform 2 [Vitis vinifera] >gi|225464489|ref|XP_002268754.1| PREDICTED: hypothetical protein isoform 1 [Vitis vinifera] >gi|302143845|emb|CBI22706.3| unnamed protein product [Vitis vinifera]
contig01708	gi|255568869|ref|XP_002525405.1|	76	100	24	1	364	65	503	601	3e-38	161		#gi|255568869:1-9 Patellin-3, putative [Ricinus communis] >gi|223535296|gb|EEF36972.1| Patellin-3, putative [Ricinus communis]
contig01709	gi|225460694|ref|XP_002270196.1|	62.39	109	36	2	48	359	29	137	1e-30	135		#gi|225460694:1-9 PREDICTED: hypothetical protein [Vitis vinifera] >gi|147859485|emb|CAN81435.1| hypothetical protein VITISV_010700 [Vitis vinifera]
contig01710	gi|224146679|ref|XP_002326095.1|	84.42	77	12	0	10	240	157	233	2e-30	135		#gi|224146679:1-9 predicted protein [Populus trichocarpa] >gi|222862970|gb|EEF00477.1| predicted protein [Populus trichocarpa]
contig01711	gi|255635020|gb|ACU17868.1|	73.47	98	26	0	361	68	318	415	1e-34	149		#gi|255635020:1-9 unknown [Glycine max]
contig01712	gi|224133686|ref|XP_002321636.1|	47.15	123	55	3	24	362	1	111	1e-23	113		#gi|224133686:1-9 predicted protein [Populus trichocarpa] >gi|222868632|gb|EEF05763.1| predicted protein [Populus trichocarpa]
contig01713	gi|255564428|ref|XP_002523210.1|	89.8	49	5	0	362	216	178	226	2e-17	92		#gi|255564428:1-9 elongation factor 1-beta, putative [Ricinus communis] >gi|223537506|gb|EEF39131.1| elongation factor 1-beta, putative [Ricinus communis]
contig01715	gi|255574603|ref|XP_002528212.1|	77.78	54	12	1	5	166	217	268	1e-06	56.2		#gi|255574603:1-9 conserved hypothetical protein [Ricinus communis] >gi|223532373|gb|EEF34169.1| conserved hypothetical protein [Ricinus communis]
contig01716	gi|255626151|gb|ACU13420.1|	75	36	9	0	4	111	179	214	1e-09	66.2		#gi|255626151:1-9 unknown [Glycine max]
contig01717	gi|18447763|gb|AAL67992.1|	100	120	0	0	360	1	385	504	5e-65	250		#gi|18447763:1-9 putative serine carboxypeptidase precursor [Gossypium hirsutum]
contig01718	gi|30681825|ref|NP_172533.2|	100	78	0	0	3	236	104	181	2e-38	161		#gi|30681825:1-9 ATARFA1F (ARABIDOPSIS THALIANA ADP-RIBOSYLATION FACTOR A1F); GTP binding / copper ion binding / phospholipase activator/ protein binding [Arabidopsis thaliana] >gi|48310130|gb|AAT41759.1| At1g10630 [Arabidopsis thaliana] >gi|50198855|gb|AAT70455.1| At1g10630 [Arabidopsis thaliana] >gi|110740724|dbj|BAE98462.1| similar to ADP-ribosylation factor gb|AAD17207 [Arabidopsis thaliana]
contig01720	gi|147790298|emb|CAN69977.1|	68.75	80	18	2	235	17	92	170	1e-21	106		#gi|147790298:1-9 hypothetical protein VITISV_011279 [Vitis vinifera]
contig01721	gi|225425706|ref|XP_002273644.1|	72.22	108	30	0	359	36	363	470	5e-45	184		#gi|225425706:1-9 PREDICTED: hypothetical protein [Vitis vinifera]
contig01722	gi|255560858|ref|XP_002521442.1|	88.12	101	12	0	353	51	55	155	5e-37	157		#gi|255560858:1-9 tRNA, putative [Ricinus communis] >gi|223539341|gb|EEF40932.1| tRNA, putative [Ricinus communis]
contig01723	gi|224087162|ref|XP_002308090.1|	75.56	45	11	0	360	226	781	825	7e-14	80.5		#gi|224087162:1-9 predicted protein [Populus trichocarpa] >gi|222854066|gb|EEE91613.1| predicted protein [Populus trichocarpa]
contig01726	gi|225454250|ref|XP_002274993.1|	52.1	119	57	2	3	359	464	578	1e-22	109		#gi|225454250:1-9 PREDICTED: hypothetical protein [Vitis vinifera]
contig01729	gi|297806647|ref|XP_002871207.1|	95.92	98	4	0	65	358	1	98	9e-46	186		#gi|297806647:1-9 40S ribosomal protein S17 [Arabidopsis lyrata subsp. lyrata] >gi|297317044|gb|EFH47466.1| 40S ribosomal protein S17 [Arabidopsis lyrata subsp. lyrata]
contig01730	gi|225439868|ref|XP_002278566.1|	81.32	91	17	0	1	273	215	305	5e-39	164		#gi|225439868:1-9 PREDICTED: hypothetical protein [Vitis vinifera]
contig01731	gi|255542824|ref|XP_002512475.1|	87.23	47	6	0	340	200	754	800	3e-14	82		#gi|255542824:1-9 Eukaryotic translation initiation factor 3 subunit, putative [Ricinus communis] >gi|223548436|gb|EEF49927.1| Eukaryotic translation initiation factor 3 subunit, putative [Ricinus communis]
contig01732	gi|225452944|ref|XP_002284224.1|	86.21	116	16	0	2	349	93	208	1e-44	182		#gi|225452944:1-9 PREDICTED: hypothetical protein [Vitis vinifera]
contig01733	gi|298364437|gb|ADI79344.1|	98.23	113	2	0	3	341	467	579	3e-56	221		#gi|298364437:1-9 pyruvate kinase [Camellia oleifera]
contig01735	gi|80973462|gb|ABB53472.1|	99.15	117	1	0	353	3	221	337	5e-63	243		#gi|80973462:1-9 GDP-D-mannose-3',5'-epimerase [Malpighia glabra]
contig01736	gi|255557335|ref|XP_002519698.1|	97.14	105	3	0	1	315	199	303	7e-55	216		#gi|255557335:1-9 60S ribosomal protein L18a, putative [Ricinus communis] >gi|223541115|gb|EEF42671.1| 60S ribosomal protein L18a, putative [Ricinus communis]
contig01737	gi|18401305|ref|NP_565633.1|	84.62	52	8	0	2	157	873	924	5e-18	94.4		#gi|18401305:1-9 AGO4 (ARGONAUTE 4); nucleic acid binding [Arabidopsis thaliana] >gi|75216962|sp|Q9ZVD5.2|AGO4_ARATH RecName: Full=Protein argonaute 4; AltName: Full=Protein OVEREXPRESSOR OF CATIONIC PEROXIDASE 11 >gi|14334816|gb|AAK59586.1| putative Argonaute (AGO1) protein [Arabidopsis thaliana] >gi|15293199|gb|AAK93710.1| putative argonaute AGO1 protein [Arabidopsis thaliana] >gi|20197419|gb|A…
contig01738	gi|25992529|gb|AAN77145.1|	96.94	98	3	0	294	1	1	98	1e-42	176		#gi|25992529:1-9 fiber protein Fb2 [Gossypium barbadense]
contig01739	gi|3551247|dbj|BAA32822.1|	100	53	0	0	1	159	380	432	5e-23	110		#gi|3551247:1-9 181 [Daucus carota]
contig01740	gi|255543877|ref|XP_002513001.1|	76.14	88	21	1	13	276	4	87	2e-10	69.3		#gi|255543877:1-9 30S ribosomal protein S31, mitochondrial precursor, putative [Ricinus communis] >gi|223548012|gb|EEF49504.1| 30S ribosomal protein S31, mitochondrial precursor, putative [Ricinus communis]
contig01741	gi|255542784|ref|XP_002512455.1|	92.86	56	4	0	7	174	348	403	3e-24	114		#gi|255542784:1-9 60S ribosomal protein L18, putative [Ricinus communis] >gi|223548416|gb|EEF49907.1| 60S ribosomal protein L18, putative [Ricinus communis]
contig01742	gi|157043074|gb|ABV02070.1|	70.13	77	23	0	36	266	224	300	2e-24	115		#gi|157043074:1-9 transcription factor 1R-MYB1 [Chimonanthus praecox]
contig01744	gi|224145559|ref|XP_002325686.1|	73.77	61	14	1	2	178	28	88	5e-16	87.8		#gi|224145559:1-9 predicted protein [Populus trichocarpa] >gi|222862561|gb|EEF00068.1| predicted protein [Populus trichocarpa]
contig01745	gi|225447370|ref|XP_002274829.1|	55.56	126	42	3	336	1	1	125	2e-27	125		#gi|225447370:1-9 PREDICTED: hypothetical protein [Vitis vinifera]
contig01746	gi|147773974|emb|CAN69543.1|	69.03	113	24	2	335	30	313	425	3e-30	134		#gi|147773974:1-9 hypothetical protein VITISV_025462 [Vitis vinifera]
contig01747	gi|255558828|ref|XP_002520437.1|	80.51	118	23	1	355	2	8	121	3e-35	151		#gi|255558828:1-9 FUS-interacting serine-arginine-rich protein 1, putative [Ricinus communis] >gi|223540279|gb|EEF41850.1| FUS-interacting serine-arginine-rich protein 1, putative [Ricinus communis]
contig01748	gi|148909899|gb|ABR18036.1|	97.37	38	1	0	354	241	275	312	3e-12	75.1		#gi|148909899:1-9 unknown [Picea sitchensis]
contig01749	gi|225434976|ref|XP_002283974.1|	77.46	71	16	0	141	353	1	71	9e-25	116		#gi|225434976:1-9 PREDICTED: hypothetical protein isoform 2 [Vitis vinifera]
contig01750	gi|255558474|ref|XP_002520262.1|	74.53	106	27	0	1	318	271	376	8e-43	176		#gi|255558474:1-9 2-oxoisovalerate dehydrogenase, putative [Ricinus communis] >gi|223540481|gb|EEF42048.1| 2-oxoisovalerate dehydrogenase, putative [Ricinus communis]
contig01751	gi|225432028|ref|XP_002279902.1|	79.49	78	16	1	295	62	132	207	7e-06	53.9		#gi|225432028:1-9 PREDICTED: hypothetical protein [Vitis vinifera]
contig01752	gi|310833352|gb|ADP30960.1|	97.37	38	1	0	116	3	1	38	1e-12	76.3		#gi|310833352:1-9 dehydration-induced 19-like protein [Gossypium hirsutum]
contig01753	gi|255559537|ref|XP_002520788.1|	94.34	53	3	0	59	217	1	53	1e-20	102		#gi|255559537:1-9 ribosomal protein S28, putative [Ricinus communis] >gi|255581574|ref|XP_002531592.1| ribosomal protein S28, putative [Ricinus communis] >gi|223528788|gb|EEF30795.1| ribosomal protein S28, putative [Ricinus communis] >gi|223539919|gb|EEF41497.1| ribosomal protein S28, putative [Ricinus communis]
contig01754	gi|33413762|gb|AAN28290.1|	100	49	0	0	352	206	105	153	7e-22	107		#gi|33413762:1-9 cellulose synthase 2 [Gossypium herbaceum]
contig01755	gi|224104285|ref|XP_002313384.1|	88.98	118	13	0	354	1	28	145	1e-46	189		#gi|224104285:1-9 predicted protein [Populus trichocarpa] >gi|222849792|gb|EEE87339.1| predicted protein [Populus trichocarpa]
contig01756	gi|89276301|gb|ABD66507.1|	99.12	113	1	0	341	3	24	136	1e-59	232		#gi|89276301:1-9 actin depolymerizing factor 5 [Gossypium hirsutum]
contig01757	gi|255578664|ref|XP_002530192.1|	69.67	122	32	3	353	3	323	444	3e-44	181		#gi|255578664:1-9 ETHYLENE-INSENSITIVE3 protein, putative [Ricinus communis] >gi|223530285|gb|EEF32182.1| ETHYLENE-INSENSITIVE3 protein, putative [Ricinus communis]
contig01758	gi|255563010|ref|XP_002522509.1|	80.53	113	22	1	15	353	1	112	1e-20	103		#gi|255563010:1-9 28 kDa heat- and acid-stable phosphoprotein, putative [Ricinus communis] >gi|223538200|gb|EEF39809.1| 28 kDa heat- and acid-stable phosphoprotein, putative [Ricinus communis]
contig01759	gi|225452731|ref|XP_002277285.1|	72.63	95	26	0	351	67	447	541	5e-36	154		#gi|225452731:1-9 PREDICTED: hypothetical protein [Vitis vinifera]
contig01760	gi|224129680|ref|XP_002328776.1|	48.1	79	38	2	348	121	273	350	1e-09	66.2		#gi|224129680:1-9 predicted protein [Populus trichocarpa] >gi|222839074|gb|EEE77425.1| predicted protein [Populus trichocarpa]
contig01761	gi|225426340|ref|XP_002269985.1|	62.22	90	34	2	25	294	1	84	2e-19	99		#gi|225426340:1-9 PREDICTED: hypothetical protein [Vitis vinifera] >gi|297742335|emb|CBI34484.3| unnamed protein product [Vitis vinifera]
contig01763	gi|225460121|ref|XP_002277528.1|	62.81	121	39	5	345	1	525	644	1e-33	146		#gi|225460121:1-9 PREDICTED: hypothetical protein [Vitis vinifera]
contig01764	gi|255543152|ref|XP_002512639.1|	55.34	103	41	2	294	1	1	98	8e-24	113		#gi|255543152:1-9 conserved hypothetical protein [Ricinus communis] >gi|223548600|gb|EEF50091.1| conserved hypothetical protein [Ricinus communis]
contig01765	gi|85542670|gb|ABC71315.1|	100	46	0	0	1	138	84	129	1e-15	86.3		#gi|85542670:1-9 3-hydroxy-3-methylglutaryl-coenzyme A reductase [Gossypium barbadense]
contig01766	gi|224125704|ref|XP_002329697.1|	99	100	1	0	52	351	4	103	3e-50	201		#gi|224125704:1-9 predicted protein [Populus trichocarpa] >gi|222870605|gb|EEF07736.1| predicted protein [Populus trichocarpa]
contig01767	gi|302141987|emb|CBI19190.3|	77.78	36	8	0	2	109	933	968	2e-09	65.9		#gi|302141987:1-9 unnamed protein product [Vitis vinifera]
contig01768	gi|148828535|gb|ABR13881.1|	93.07	101	7	0	2	304	238	338	2e-47	192		#gi|148828535:1-9 arginase [Malus hupehensis]
contig01769	gi|255545206|ref|XP_002513664.1|	68.07	119	35	3	3	350	325	442	3e-35	151		#gi|255545206:1-9 DELLA protein GAI, putative [Ricinus communis] >gi|223547572|gb|EEF49067.1| DELLA protein GAI, putative [Ricinus communis]
contig01770	gi|255583798|ref|XP_002532651.1|	86.27	102	14	0	46	351	308	409	2e-45	185		#gi|255583798:1-9 conserved hypothetical protein [Ricinus communis] >gi|223527611|gb|EEF29724.1| conserved hypothetical protein [Ricinus communis]
contig01771	gi|118482538|gb|ABK93190.1|	65.59	93	32	0	284	6	11	103	6e-18	94		#gi|118482538:1-9 unknown [Populus trichocarpa]
contig01773	gi|225464487|ref|XP_002268801.1|	95.1	102	5	0	325	20	1	102	5e-48	194		#gi|225464487:1-9 PREDICTED: hypothetical protein isoform 2 [Vitis vinifera] >gi|225464489|ref|XP_002268754.1| PREDICTED: hypothetical protein isoform 1 [Vitis vinifera] >gi|302143845|emb|CBI22706.3| unnamed protein product [Vitis vinifera]
contig01774	gi|224069026|ref|XP_002302882.1|	54.95	91	41	1	78	350	8	96	5e-18	94.4		#gi|224069026:1-9 predicted protein [Populus trichocarpa] >gi|222844608|gb|EEE82155.1| predicted protein [Populus trichocarpa]
contig01775	gi|22947847|gb|AAN07897.1|	91.18	34	3	0	2	103	260	293	5e-12	74.3		#gi|22947847:1-9 xyloglucan endotransglycosylase [Malus x domestica]
contig01776	gi|225423905|ref|XP_002281785.1|	75.68	37	9	0	6	116	303	339	1e-07	59.7		#gi|225423905:1-9 PREDICTED: hypothetical protein [Vitis vinifera] >gi|297737856|emb|CBI27057.3| unnamed protein product [Vitis vinifera]
contig01777	gi|255584729|ref|XP_002533085.1|	76.72	116	27	0	350	3	29	144	3e-48	194		#gi|255584729:1-9 protein phosphatase 2c, putative [Ricinus communis] >gi|223527124|gb|EEF29300.1| protein phosphatase 2c, putative [Ricinus communis]
contig01778	gi|297745282|emb|CBI40362.3|	88.6	114	13	0	4	345	31	144	2e-49	198		#gi|297745282:1-9 unnamed protein product [Vitis vinifera]
contig01779	gi|45644508|gb|AAS73004.1|	100	98	0	0	58	351	1	98	1e-50	202		#gi|45644508:1-9 PR10-12-like protein [Gossypium barbadense]
contig01780	gi|255575625|ref|XP_002528712.1|	62.63	99	37	0	299	3	26	124	2e-31	138		#gi|255575625:1-9 carboxylic ester hydrolase, putative [Ricinus communis] >gi|223531806|gb|EEF33624.1| carboxylic ester hydrolase, putative [Ricinus communis]
contig01781	gi|224114718|ref|XP_002332307.1|	42.17	83	48	1	92	340	840	921	1e-07	60.1		#gi|224114718:1-9 predicted protein [Populus trichocarpa] >gi|222832306|gb|EEE70783.1| predicted protein [Populus trichocarpa]
contig01782	gi|295687231|gb|ADG27841.1|	100	66	0	0	347	150	242	307	2e-29	132		#gi|295687231:1-9 triosephosphate isomerase [Gossypium hirsutum]
contig01783	gi|74273615|gb|ABA01475.1|	92.17	115	9	0	2	346	246	360	3e-54	214		#gi|74273615:1-9 1-aminocyclopropane-1-carboxylate synthase ACS6 [Gossypium hirsutum]
contig01784	gi|255566714|ref|XP_002524341.1|	75	60	12	1	340	170	1102	1161	2e-18	95.5		#gi|255566714:1-9 Protein GIGANTEA, putative [Ricinus communis] >gi|223536432|gb|EEF38081.1| Protein GIGANTEA, putative [Ricinus communis]
contig01785	gi|255572539|ref|XP_002527204.1|	82.05	39	7	0	11	127	224	262	1e-11	73.2		#gi|255572539:1-9 conserved hypothetical protein [Ricinus communis] >gi|223533469|gb|EEF35217.1| conserved hypothetical protein [Ricinus communis]
contig01786	gi|296090280|emb|CBI40099.3|	62	50	18	1	6	152	121	170	9e-07	57		#gi|296090280:1-9 unnamed protein product [Vitis vinifera]
contig01787	gi|224053795|ref|XP_002297983.1|	74.29	35	9	0	240	344	1	35	5e-07	57.8		#gi|224053795:1-9 predicted protein [Populus trichocarpa] >gi|222845241|gb|EEE82788.1| predicted protein [Populus trichocarpa]
contig01788	gi|302141664|emb|CBI18867.3|	76.25	80	19	0	348	109	488	567	6e-26	120		#gi|302141664:1-9 unnamed protein product [Vitis vinifera]
contig01789	gi|268528127|gb|ACZ06240.1|	100	115	0	0	3	347	338	452	3e-41	171		#gi|268528127:1-9 cinnamate 4-hydroxylase 2 [Gossypium hirsutum]
contig01791	gi|307147597|gb|ADN37689.1|	97.41	116	3	0	2	349	33	148	5e-58	227		#gi|307147597:1-9 actin [Asarum europaeum]
contig01793	gi|295687227|gb|ADG27839.1|	100	65	0	0	3	197	95	159	6e-29	130		#gi|295687227:1-9 eukaryotic translation initiation factor 5A [Gossypium hirsutum]
contig01794	gi|297842159|ref|XP_002888961.1|	82	100	18	0	301	2	1	100	3e-26	121		#gi|297842159:1-9 60S ribosomal protein L6 [Arabidopsis lyrata subsp. lyrata] >gi|297334802|gb|EFH65220.1| 60S ribosomal protein L6 [Arabidopsis lyrata subsp. lyrata]
contig01795	gi|297842159|ref|XP_002888961.1|	81	100	19	0	301	2	1	100	6e-26	120		#gi|297842159:1-9 60S ribosomal protein L6 [Arabidopsis lyrata subsp. lyrata] >gi|297334802|gb|EFH65220.1| 60S ribosomal protein L6 [Arabidopsis lyrata subsp. lyrata]
contig01796	gi|255570175|ref|XP_002526048.1|	93.04	115	8	0	347	3	94	208	7e-55	216		#gi|255570175:1-9 protein with unknown function [Ricinus communis] >gi|223534629|gb|EEF36325.1| protein with unknown function [Ricinus communis]
contig01797	gi|255572430|ref|XP_002527152.1|	88.14	59	7	0	2	178	511	569	3e-10	68.6		#gi|255572430:1-9 conserved hypothetical protein [Ricinus communis] >gi|223533491|gb|EEF35234.1| conserved hypothetical protein [Ricinus communis]
contig01798	gi|253509569|gb|ACT32029.1|	96.77	31	1	0	3	95	335	365	1e-09	66.2		#gi|253509569:1-9 caffeic acid O-methyltransferase 2 [Gossypium hirsutum]
contig01799	gi|255554563|ref|XP_002518320.1|	49.54	109	42	7	290	3	342	443	5e-12	74.3		#gi|255554563:1-9 ATP binding protein, putative [Ricinus communis] >gi|223542540|gb|EEF44080.1| ATP binding protein, putative [Ricinus communis]
contig01801	gi|21616051|emb|CAC86003.1|	91.84	49	4	0	3	149	466	514	1e-20	102		#gi|21616051:1-9 aspartic proteinase [Theobroma cacao]
contig01803	gi|224111984|ref|XP_002332850.1|	61.29	62	24	0	196	11	2	63	8e-16	87		#gi|224111984:1-9 cc-nbs resistance protein [Populus trichocarpa] >gi|222839510|gb|EEE77847.1| cc-nbs resistance protein [Populus trichocarpa]
contig01804	gi|224105583|ref|XP_002313862.1|	93.33	90	6	0	3	272	531	620	1e-39	166		#gi|224105583:1-9 predicted protein [Populus trichocarpa] >gi|222850270|gb|EEE87817.1| predicted protein [Populus trichocarpa]
contig01805	gi|300793584|tpg|DAA33859.1|	100	92	0	0	278	3	1	92	9e-39	163		#gi|300793584:1-9 TPA: TPA_inf: aquaporin PIP1;5 [Gossypium hirsutum]
contig01806	gi|297820930|ref|XP_002878348.1|	100	40	0	0	1	120	112	151	1e-14	83.2		#gi|297820930:1-9 40S ribosomal protein S13 [Arabidopsis lyrata subsp. lyrata] >gi|297324186|gb|EFH54607.1| 40S ribosomal protein S13 [Arabidopsis lyrata subsp. lyrata]
contig01808	gi|89258491|gb|ABD65459.1|	99.12	113	1	0	1	339	1	113	7e-59	229		#gi|89258491:1-9 putative ribosomal protein L28 [Gossypium hirsutum]
contig01809	gi|217074840|gb|ACJ85780.1|	82.14	56	10	0	8	175	179	234	2e-07	58.9		#gi|217074840:1-9 unknown [Medicago truncatula]
contig01810	gi|255627339|gb|ACU14014.1|	95.92	49	2	0	2	148	182	230	2e-18	95.9		#gi|255627339:1-9 unknown [Glycine max]
contig01811	gi|225437447|ref|XP_002272357.1|	85.26	95	14	0	308	24	1	95	1e-38	162		#gi|225437447:1-9 PREDICTED: similar to 60S ribosomal protein L19 [Vitis vinifera]
contig01812	gi|224123982|ref|XP_002319212.1|	68.83	77	24	0	3	233	352	428	1e-23	112		#gi|224123982:1-9 predicted protein [Populus trichocarpa] >gi|222857588|gb|EEE95135.1| predicted protein [Populus trichocarpa]
contig01813	gi|224106239|ref|XP_002314097.1|	62.39	109	41	0	17	343	954	1062	1e-30	136		#gi|224106239:1-9 predicted protein [Populus trichocarpa] >gi|222850505|gb|EEE88052.1| predicted protein [Populus trichocarpa]
contig01815	gi|297736783|emb|CBI25984.3|	97.96	98	2	0	45	338	29	126	9e-49	196		#gi|297736783:1-9 unnamed protein product [Vitis vinifera]
contig01816	gi|255559537|ref|XP_002520788.1|	94.34	53	3	0	52	210	1	53	1e-20	102		#gi|255559537:1-9 ribosomal protein S28, putative [Ricinus communis] >gi|255581574|ref|XP_002531592.1| ribosomal protein S28, putative [Ricinus communis] >gi|223528788|gb|EEF30795.1| ribosomal protein S28, putative [Ricinus communis] >gi|223539919|gb|EEF41497.1| ribosomal protein S28, putative [Ricinus communis]
contig01818	gi|224131092|ref|XP_002320999.1|	97.85	93	2	0	339	61	77	169	5e-46	187		#gi|224131092:1-9 predicted protein [Populus trichocarpa] >gi|118483859|gb|ABK93820.1| unknown [Populus trichocarpa] >gi|222861772|gb|EEE99314.1| predicted protein [Populus trichocarpa]
contig01820	gi|224121346|ref|XP_002330804.1|	92.73	110	8	0	1	330	655	764	4e-52	207		#gi|224121346:1-9 autoinhibited H+ ATPase [Populus trichocarpa] >gi|222872606|gb|EEF09737.1| autoinhibited H+ ATPase [Populus trichocarpa]
contig01821	gi|297744588|emb|CBI37850.3|	65.31	49	17	0	193	339	2	50	9e-09	63.5		#gi|297744588:1-9 unnamed protein product [Vitis vinifera]
contig01822	gi|224128091|ref|XP_002329079.1|	65.17	89	31	0	73	339	1	89	3e-26	121		#gi|224128091:1-9 predicted protein [Populus trichocarpa] >gi|222869748|gb|EEF06879.1| predicted protein [Populus trichocarpa]
contig01823	gi|255555335|ref|XP_002518704.1|	96.4	111	4	0	339	7	212	322	3e-57	224		#gi|255555335:1-9 phosphoprotein phosphatase, putative [Ricinus communis] >gi|223542085|gb|EEF43629.1| phosphoprotein phosphatase, putative [Ricinus communis]
contig01824	gi|4185819|gb|AAD10220.1|	68.09	47	15	0	143	283	20	66	3e-13	78.6		#gi|4185819:1-9 metallothionein-like type 1 protein [Ipomoea batatas] >gi|62554131|dbj|BAD95580.1| metallothionein-like type 1 protein [Ipomoea batatas]
contig01825	gi|151347473|gb|ABS01349.1|	95.45	110	5	0	330	1	43	152	2e-51	205		#gi|151347473:1-9 hypersensitive-induced response protein [Carica papaya]
contig01826	gi|21616051|emb|CAC86003.1|	74.32	74	19	0	223	2	1	74	2e-13	79		#gi|21616051:1-9 aspartic proteinase [Theobroma cacao]
contig01827	gi|118489526|gb|ABK96565.1|	91.15	113	10	0	341	3	432	544	1e-62	242		#gi|118489526:1-9 unknown [Populus trichocarpa x Populus deltoides]
contig01828	gi|255570177|ref|XP_002526049.1|	90.59	85	8	0	75	329	148	232	2e-39	165		#gi|255570177:1-9 proteasome subunit beta type 7,10, putative [Ricinus communis] >gi|223534630|gb|EEF36326.1| proteasome subunit beta type 7,10, putative [Ricinus communis]
contig01829	gi|255638871|gb|ACU19738.1|	92.59	108	8	0	1	324	291	398	7e-52	206		#gi|255638871:1-9 unknown [Glycine max]
contig01830	gi|297852482|ref|XP_002894122.1|	89.71	68	6	1	340	140	259	326	3e-27	124		#gi|297852482:1-9 hypothetical protein ARALYDRAFT_474002 [Arabidopsis lyrata subsp. lyrata] >gi|297339964|gb|EFH70381.1| hypothetical protein ARALYDRAFT_474002 [Arabidopsis lyrata subsp. lyrata]
contig01831	gi|255556324|ref|XP_002519196.1|	87.27	55	7	0	3	167	506	560	2e-21	105		#gi|255556324:1-9 AMP dependent ligase, putative [Ricinus communis] >gi|223541511|gb|EEF43060.1| AMP dependent ligase, putative [Ricinus communis]
contig01832	gi|255648004|gb|ACU24458.1|	96.43	112	4	0	337	2	44	155	6e-59	230		#gi|255648004:1-9 unknown [Glycine max]
contig01833	gi|255546017|ref|XP_002514068.1|	94.25	87	5	0	3	263	137	223	3e-20	101		#gi|255546017:1-9 Charged multivesicular body protein 2a, putative [Ricinus communis] >gi|223546524|gb|EEF48022.1| Charged multivesicular body protein 2a, putative [Ricinus communis]
contig01834	gi|255553223|ref|XP_002517654.1|	99.12	113	1	0	339	1	2070	2182	2e-58	228		#gi|255553223:1-9 Pre-mRNA-processing-splicing factor, putative [Ricinus communis] >gi|223543286|gb|EEF44818.1| Pre-mRNA-processing-splicing factor, putative [Ricinus communis]
contig01835	gi|224101583|ref|XP_002312340.1|	85.59	111	16	0	333	1	10	120	4e-52	207		#gi|224101583:1-9 predicted protein [Populus trichocarpa] >gi|222852160|gb|EEE89707.1| predicted protein [Populus trichocarpa]
contig01836	gi|211906474|gb|ACJ11730.1|	97.44	39	1	0	71	187	1	39	7e-14	80.5		#gi|211906474:1-9 glycine-rich RNA-binding protein [Gossypium hirsutum]
contig01837	gi|255579150|ref|XP_002530422.1|	81.9	116	18	1	1	339	492	607	1e-48	196		#gi|255579150:1-9 serine/threonine protein kinase, putative [Ricinus communis] >gi|223530030|gb|EEF31953.1| serine/threonine protein kinase, putative [Ricinus communis]
contig01838	gi|2501578|sp|Q39963.1|PDX1_HEVBR	93.51	77	5	0	1	231	233	309	8e-26	120		#gi|2501578:1-9 RecName: Full=Probable pyridoxal biosynthesis protein PDX1; AltName: Full=Ethylene-inducible protein HEVER >gi|1209317|gb|AAA91063.1| ethylene-inducible protein [Hevea brasiliensis]
contig01839	gi|225464279|ref|XP_002271225.1|	93.75	112	7	0	338	3	483	594	3e-57	224		#gi|225464279:1-9 PREDICTED: hypothetical protein [Vitis vinifera]
contig01840	gi|255636107|gb|ACU18398.1|	74.11	112	29	0	338	3	63	174	5e-38	160		#gi|255636107:1-9 unknown [Glycine max]
contig01841	gi|60317458|gb|AAX18706.1|	95.12	41	2	0	3	125	160	200	1e-17	93.2		#gi|60317458:1-9 cold-related protein Cor413 [Gossypium barbadense] >gi|115432869|gb|ABI97481.1| COR413-like protein [Gossypium barbadense]
contig01842	gi|224077390|ref|XP_002305242.1|	87.8	41	5	0	171	293	65	105	1e-12	76.6		#gi|224077390:1-9 predicted protein [Populus trichocarpa] >gi|222848206|gb|EEE85753.1| predicted protein [Populus trichocarpa]
contig01845	gi|297803092|ref|XP_002869430.1|	81.25	112	21	0	2	337	361	472	2e-49	198		#gi|297803092:1-9 X-Pro dipeptidase [Arabidopsis lyrata subsp. lyrata] >gi|297315266|gb|EFH45689.1| X-Pro dipeptidase [Arabidopsis lyrata subsp. lyrata]
contig01848	gi|255577428|ref|XP_002529593.1|	87.39	111	14	0	334	2	226	336	9e-52	206		#gi|255577428:1-9 Serine carboxypeptidase, putative [Ricinus communis] >gi|223530926|gb|EEF32785.1| Serine carboxypeptidase, putative [Ricinus communis]
contig01851	gi|6091551|gb|AAF01764.2|AF184277_1	50.94	106	52	1	19	336	169	266	2e-19	99.4		#gi|6091551:1-9 homeodomain-leucine zipper protein 56 [Glycine max]
contig01852	gi|208427035|gb|ACI26699.1|	54.9	102	41	3	44	334	9	110	2e-15	85.9		#gi|208427035:1-9 lipid transfer protein [Gossypium hirsutum]
contig01853	gi|225460841|ref|XP_002277100.1|	81.91	94	16	1	283	5	3	96	5e-34	147		#gi|225460841:1-9 PREDICTED: hypothetical protein [Vitis vinifera] >gi|297737506|emb|CBI26707.3| unnamed protein product [Vitis vinifera]
contig01855	gi|225456307|ref|XP_002283726.1|	78.02	91	19	1	329	60	340	430	3e-33	144		#gi|225456307:1-9 PREDICTED: hypothetical protein [Vitis vinifera]
contig01856	gi|147862841|emb|CAN82967.1|	80.88	68	13	0	3	206	101	168	4e-23	111		#gi|147862841:1-9 hypothetical protein VITISV_021856 [Vitis vinifera]
contig01857	gi|297735994|emb|CBI23968.3|	80	110	22	0	5	334	147	256	7e-46	186		#gi|297735994:1-9 unnamed protein product [Vitis vinifera]
contig01859	gi|217071544|gb|ACJ84132.1|	98.84	86	1	0	29	286	1	86	1e-37	159		#gi|217071544:1-9 unknown [Medicago truncatula]
contig01861	gi|297736474|emb|CBI25345.3|	51.38	109	45	2	334	32	100	208	2e-23	112		#gi|297736474:1-9 unnamed protein product [Vitis vinifera]
contig01862	gi|60459385|gb|AAX20038.1|	45.57	79	43	0	3	239	46	124	3e-12	75.1		#gi|60459385:1-9 bZIP protein [Capsicum annuum]
contig01863	gi|28394774|gb|AAO38524.1|	91.82	110	9	0	332	3	55	164	7e-54	213		#gi|28394774:1-9 asparagine synthetase [Securigera parviflora]
contig01864	gi|225440288|ref|XP_002284203.1|	100	86	0	0	335	78	63	148	2e-44	181		#gi|225440288:1-9 PREDICTED: similar to UBC9 (UBIQUITIN CONJUGATING ENZYME 9); ubiquitin-protein ligase isoform 2 [Vitis vinifera] >gi|225440290|ref|XP_002284197.1| PREDICTED: similar to UBC9 (UBIQUITIN CONJUGATING ENZYME 9); ubiquitin-protein ligase isoform 1 [Vitis vinifera] >gi|225454440|ref|XP_002280356.1| PREDICTED: similar to UBC9 (UBIQUITIN CONJUGATING ENZYME 9); ubiquitin-protein ligase i…
contig01865	gi|255635419|gb|ACU18062.1|	87.88	33	4	0	334	236	388	420	4e-09	64.7		#gi|255635419:1-9 unknown [Glycine max]
contig01866	gi|211906464|gb|ACJ11725.1|	98.57	70	1	0	124	333	1	70	4e-31	137		#gi|211906464:1-9 dimethylmenaquinone methyltransferase [Gossypium hirsutum]
contig01867	gi|224099343|ref|XP_002311446.1|	96.59	88	3	0	3	266	71	158	3e-43	177		#gi|224099343:1-9 predicted protein [Populus trichocarpa] >gi|118481362|gb|ABK92624.1| unknown [Populus trichocarpa] >gi|222851266|gb|EEE88813.1| predicted protein [Populus trichocarpa]
contig01868	gi|255578566|ref|XP_002530145.1|	93.64	110	7	0	1	330	110	219	2e-41	171		#gi|255578566:1-9 Vesicle-associated membrane protein, putative [Ricinus communis] >gi|223530344|gb|EEF32237.1| Vesicle-associated membrane protein, putative [Ricinus communis]
contig01869	gi|224077784|ref|XP_002305407.1|	85.19	54	8	0	47	208	1	54	3e-20	101		#gi|224077784:1-9 predicted protein [Populus trichocarpa] >gi|118484423|gb|ABK94088.1| unknown [Populus trichocarpa] >gi|222848371|gb|EEE85918.1| predicted protein [Populus trichocarpa]
contig01870	gi|255559444|ref|XP_002520742.1|	65.22	46	15	1	334	200	174	219	4e-09	64.7		#gi|255559444:1-9 cyclin-dependent protein kinase, putative [Ricinus communis] >gi|223540127|gb|EEF41704.1| cyclin-dependent protein kinase, putative [Ricinus communis]
contig01871	gi|224073098|ref|XP_002303970.1|	85.92	71	10	0	213	1	124	194	5e-28	127		#gi|224073098:1-9 predicted protein [Populus trichocarpa] >gi|222841402|gb|EEE78949.1| predicted protein [Populus trichocarpa]
contig01872	gi|262090294|gb|ACY25088.1|	79.41	34	7	1	280	179	314	345	1e-07	60.1		#gi|262090294:1-9 DREB1C [Gossypium hirsutum]
contig01873	gi|4140371|gb|AAD03789.1|	95.24	42	2	0	1	126	502	543	5e-13	77.8		#gi|4140371:1-9 3-hydroxy-3-methylglutaryl-coenzyme A reductase [Morus alba]
contig01875	gi|224122270|ref|XP_002318793.1|	91.11	45	4	0	136	2	588	632	8e-18	93.6		#gi|224122270:1-9 predicted protein [Populus trichocarpa] >gi|222859466|gb|EEE97013.1| predicted protein [Populus trichocarpa]
contig01876	gi|255552894|ref|XP_002517490.1|	99.1	111	1	0	2	334	61	171	1e-55	219		#gi|255552894:1-9 40S ribosomal protein S9, putative [Ricinus communis] >gi|223543501|gb|EEF45032.1| 40S ribosomal protein S9, putative [Ricinus communis]
contig01878	gi|255629810|gb|ACU15255.1|	97.26	73	2	0	331	113	26	98	5e-34	147		#gi|255629810:1-9 unknown [Glycine max]
contig01879	gi|255549094|ref|XP_002515602.1|	84.48	58	9	0	3	176	59	116	3e-20	101		#gi|255549094:1-9 snf1-kinase beta subunit, plants, putative [Ricinus communis] >gi|223545240|gb|EEF46747.1| snf1-kinase beta subunit, plants, putative [Ricinus communis]
contig01880	gi|255552894|ref|XP_002517490.1|	99.09	110	1	0	2	331	61	170	7e-55	216		#gi|255552894:1-9 40S ribosomal protein S9, putative [Ricinus communis] >gi|223543501|gb|EEF45032.1| 40S ribosomal protein S9, putative [Ricinus communis]
contig01881	gi|255576858|ref|XP_002529315.1|	89.11	101	11	1	2	304	156	255	2e-33	145		#gi|255576858:1-9 DNA binding protein, putative [Ricinus communis] >gi|223531239|gb|EEF33084.1| DNA binding protein, putative [Ricinus communis]
contig01883	gi|242205330|gb|ACS88359.1|	92.42	66	5	0	122	319	146	211	7e-30	133		#gi|242205330:1-9 cellulose synthase catalytic subunit [Gossypium hirsutum]
contig01885	gi|124558720|gb|ABN13969.1|	98.72	78	1	0	3	236	396	473	5e-36	154		#gi|124558720:1-9 1-deoxy-D-xylulose 5-phosphate reductoisomerase [Gossypium barbadense]
contig01886	gi|255576617|ref|XP_002529199.1|	94.59	74	4	0	328	107	339	412	4e-25	117		#gi|255576617:1-9 nucleolysin tia-1, putative [Ricinus communis] >gi|223531377|gb|EEF33213.1| nucleolysin tia-1, putative [Ricinus communis]
contig01887	gi|255579228|ref|XP_002530460.1|	92.86	42	3	0	329	204	1341	1382	2e-15	85.9		#gi|255579228:1-9 transcription cofactor, putative [Ricinus communis] >gi|223530005|gb|EEF31930.1| transcription cofactor, putative [Ricinus communis]
contig01888	gi|224142471|ref|XP_002324581.1|	82.61	92	16	0	330	55	457	548	1e-37	159		#gi|224142471:1-9 predicted protein [Populus trichocarpa] >gi|222866015|gb|EEF03146.1| predicted protein [Populus trichocarpa]
contig01889	gi|30686662|ref|NP_850259.1|	88.89	36	4	0	30	137	102	137	3e-11	72		#gi|30686662:1-9 ubiquitin-conjugating enzyme family protein [Arabidopsis thaliana]
contig01890	gi|224074251|ref|XP_002304321.1|	95.38	65	3	0	3	197	82	146	5e-09	64.3		#gi|224074251:1-9 predicted protein [Populus trichocarpa] >gi|118483998|gb|ABK93886.1| unknown [Populus trichocarpa] >gi|222841753|gb|EEE79300.1| predicted protein [Populus trichocarpa]
contig01891	gi|225442479|ref|XP_002283785.1|	83.61	61	8	1	150	326	1	61	4e-14	81.3		#gi|225442479:1-9 PREDICTED: hypothetical protein [Vitis vinifera] >gi|297743200|emb|CBI36067.3| unnamed protein product [Vitis vinifera]
contig01892	gi|224112609|ref|XP_002316240.1|	97.8	91	2	0	57	329	1	91	7e-47	190		#gi|224112609:1-9 predicted protein [Populus trichocarpa] >gi|118482276|gb|ABK93065.1| unknown [Populus trichocarpa] >gi|222865280|gb|EEF02411.1| predicted protein [Populus trichocarpa]
contig01893	gi|297743261|emb|CBI36128.3|	77.98	109	24	1	1	327	43	148	2e-27	125		#gi|297743261:1-9 unnamed protein product [Vitis vinifera]
contig01894	gi|217074538|gb|ACJ85629.1|	83.02	106	18	0	3	320	229	334	8e-48	193		#gi|217074538:1-9 unknown [Medicago truncatula]
contig01895	gi|224123424|ref|XP_002319075.1|	76.72	116	19	4	4	327	72	180	7e-39	163		#gi|224123424:1-9 predicted protein [Populus trichocarpa] >gi|222857451|gb|EEE94998.1| predicted protein [Populus trichocarpa]
contig01897	gi|225435830|ref|XP_002285774.1|	73.39	109	29	1	328	2	205	312	6e-27	124		#gi|225435830:1-9 PREDICTED: hypothetical protein [Vitis vinifera]
contig01898	gi|225425740|ref|XP_002276336.1|	48.1	79	34	3	328	113	55	126	1e-06	56.2		#gi|225425740:1-9 PREDICTED: hypothetical protein [Vitis vinifera]
contig01899	gi|115338597|gb|ABI94388.1|	100	108	0	0	326	3	103	210	2e-57	224		#gi|115338597:1-9 isopentyl diphosphate isomerase [Gossypium barbadense]
contig01902	gi|20086317|gb|AAM08126.1|	98	100	2	0	300	1	1	100	5e-53	210		#gi|20086317:1-9 elicitor and UV light related transcription factor [Oryza sativa]
contig01903	gi|255548920|ref|XP_002515516.1|	66.33	98	32	3	296	6	44	137	2e-25	118		#gi|255548920:1-9 grr1, plant, putative [Ricinus communis] >gi|223545460|gb|EEF46965.1| grr1, plant, putative [Ricinus communis]
contig01906	gi|255576962|ref|XP_002529366.1|	96.33	109	4	0	327	1	267	375	1e-54	215		#gi|255576962:1-9 acyltransferase, putative [Ricinus communis] >gi|223531186|gb|EEF33033.1| acyltransferase, putative [Ricinus communis]
contig01907	gi|67107029|gb|AAY67798.1|	100	70	0	0	211	2	2	71	1e-30	135		#gi|67107029:1-9 14-3-3 protein [Manihot esculenta] >gi|291293223|gb|ADD92155.1| 14-3-3 protein [Manihot esculenta]
contig01909	gi|147835984|emb|CAN75094.1|	92.52	107	8	0	4	324	291	397	6e-51	203		#gi|147835984:1-9 hypothetical protein VITISV_024181 [Vitis vinifera]
contig01910	gi|297737592|emb|CBI26793.3|	54.55	66	30	2	2	199	95	155	5e-13	77.8		#gi|297737592:1-9 unnamed protein product [Vitis vinifera]
contig01911	gi|224055457|ref|XP_002298508.1|	72.22	54	15	0	2	163	93	146	2e-17	92.4		#gi|224055457:1-9 predicted protein [Populus trichocarpa] >gi|118485403|gb|ABK94558.1| unknown [Populus trichocarpa] >gi|222845766|gb|EEE83313.1| predicted protein [Populus trichocarpa]
contig01912	gi|225445015|ref|XP_002283066.1|	93.33	90	6	0	320	51	114	203	8e-13	77		#gi|225445015:1-9 PREDICTED: hypothetical protein [Vitis vinifera] >gi|147840660|emb|CAN61998.1| hypothetical protein VITISV_007873 [Vitis vinifera] >gi|297738716|emb|CBI27961.3| unnamed protein product [Vitis vinifera]
contig01913	gi|224141717|ref|XP_002324211.1|	74.36	78	18	2	313	86	527	603	1e-21	106		#gi|224141717:1-9 predicted protein [Populus trichocarpa] >gi|222865645|gb|EEF02776.1| predicted protein [Populus trichocarpa]
contig01914	gi|255553315|ref|XP_002517700.1|	64.29	56	20	0	177	10	1	56	1e-13	79.7		#gi|255553315:1-9 F-box/LRR-repeat protein, putative [Ricinus communis] >gi|223543332|gb|EEF44864.1| F-box/LRR-repeat protein, putative [Ricinus communis]
contig01915	gi|255557443|ref|XP_002519752.1|	100	50	0	0	3	152	84	133	9e-20	100		#gi|255557443:1-9 60S ribosomal protein L32, putative [Ricinus communis] >gi|223541169|gb|EEF42725.1| 60S ribosomal protein L32, putative [Ricinus communis]
contig01916	gi|193290377|gb|ABY65001.1|	100	47	0	0	1	141	212	258	4e-19	97.8		#gi|193290377:1-9 14-3-3b protein [Gossypium hirsutum]
contig01917	gi|255626585|gb|ACU13637.1|	98.72	78	1	0	2	235	90	167	4e-29	131		#gi|255626585:1-9 unknown [Glycine max]
contig01918	gi|225434548|ref|XP_002277103.1|	100	53	0	0	166	324	1	53	4e-24	114		#gi|225434548:1-9 PREDICTED: hypothetical protein [Vitis vinifera] >gi|297745876|emb|CBI15932.3| unnamed protein product [Vitis vinifera]
contig01919	gi|58618125|gb|AAW80629.1|	90.57	106	10	0	320	3	3	108	9e-52	206		#gi|58618125:1-9 autophagy protein ATG3 [Nicotiana benthamiana]
contig01920	gi|297745090|emb|CBI38929.3|	71.57	102	27	1	23	322	80	181	1e-28	129		#gi|297745090:1-9 unnamed protein product [Vitis vinifera]
contig01921	gi|255539218|ref|XP_002510674.1|	78.95	76	16	0	1	228	731	806	2e-33	145		#gi|255539218:1-9 protein binding protein, putative [Ricinus communis] >gi|223551375|gb|EEF52861.1| protein binding protein, putative [Ricinus communis]
contig01923	gi|125547847|gb|EAY93669.1|	97.96	49	1	0	5	151	165	213	1e-20	102		#gi|125547847:1-9 hypothetical protein OsI_15456 [Oryza sativa Indica Group]
contig01925	gi|255631866|gb|ACU16300.1|	77.78	99	22	0	11	307	1	99	1e-35	152		#gi|255631866:1-9 unknown [Glycine max]
contig01926	gi|76160976|gb|ABA40451.1|	91.25	80	7	0	81	320	17	96	2e-35	152		#gi|76160976:1-9 unknown [Solanum tuberosum]
contig01927	gi|255578850|ref|XP_002530279.1|	75	52	11	2	3	152	118	166	3e-11	71.6		#gi|255578850:1-9 60S ribosomal protein L12, putative [Ricinus communis] >gi|223530177|gb|EEF32086.1| 60S ribosomal protein L12, putative [Ricinus communis]
contig01928	gi|255574820|ref|XP_002528317.1|	75	52	13	0	1	156	106	157	3e-18	95.1		#gi|255574820:1-9 RING-H2 finger protein ATL2N, putative [Ricinus communis] >gi|223532272|gb|EEF34075.1| RING-H2 finger protein ATL2N, putative [Ricinus communis]
contig01929	gi|225445863|ref|XP_002278733.1|	88.79	107	12	0	2	322	351	457	7e-52	206		#gi|225445863:1-9 PREDICTED: hypothetical protein isoform 2 [Vitis vinifera]
contig01930	gi|294438964|gb|ACV83305.2|	95.12	82	4	0	320	75	163	244	3e-32	141		#gi|294438964:1-9 hypothetical protein UP-4 [Dimocarpus longan]
contig01931	gi|195638818|gb|ACG38877.1|	100	31	0	0	3	95	73	103	8e-10	67		#gi|195638818:1-9 histone H4 [Zea mays]
contig01932	gi|37051117|dbj|BAC81655.1|	99.06	106	1	0	3	320	170	275	2e-44	182		#gi|37051117:1-9 S-adenosylmethionine synthetase-2 [Pisum sativum]
contig01933	gi|225459290|ref|XP_002285788.1|	52.44	82	36	4	239	3	1	78	3e-11	72		#gi|225459290:1-9 PREDICTED: hypothetical protein isoform 1 [Vitis vinifera]
contig01934	gi|225426747|ref|XP_002282409.1|	62.71	59	22	0	6	182	328	386	5e-10	67.8		#gi|225426747:1-9 PREDICTED: hypothetical protein [Vitis vinifera]
contig01935	gi|217038832|gb|ACJ76773.1|	100	93	0	0	41	319	1	93	3e-49	197		#gi|217038832:1-9 eukaryotic translation initiation factor 5A2 [Glycine max] >gi|217038834|gb|ACJ76774.1| eukaryotic translation initiation factor 5A3 [Glycine max]
contig01936	gi|121281798|gb|ABM53472.1|	98.84	86	1	0	59	316	1	86	2e-44	181		#gi|121281798:1-9 eIF5A [Rosa chinensis]
contig01937	gi|255546529|ref|XP_002514324.1|	92.59	54	4	0	2	163	611	664	4e-20	101		#gi|255546529:1-9 casein kinase, putative [Ricinus communis] >gi|223546780|gb|EEF48278.1| casein kinase, putative [Ricinus communis]
contig01939	gi|224070782|ref|XP_002303234.1|	95.24	84	4	0	319	68	546	629	6e-40	167		#gi|224070782:1-9 predicted protein [Populus trichocarpa] >gi|222840666|gb|EEE78213.1| predicted protein [Populus trichocarpa]
contig01940	gi|224086468|ref|XP_002307894.1|	93.33	105	7	0	315	1	45	149	2e-47	192		#gi|224086468:1-9 predicted protein [Populus trichocarpa] >gi|222853870|gb|EEE91417.1| predicted protein [Populus trichocarpa]
contig01944	gi|255570599|ref|XP_002526256.1|	90.2	102	10	0	3	308	420	521	4e-48	194		#gi|255570599:1-9 importin beta-1, putative [Ricinus communis] >gi|223534421|gb|EEF36125.1| importin beta-1, putative [Ricinus communis]
contig01946	gi|255581734|ref|XP_002531669.1|	100	77	0	0	82	312	1	77	7e-38	160		#gi|255581734:1-9 40S ribosomal protein S6, putative [Ricinus communis] >gi|223528700|gb|EEF30713.1| 40S ribosomal protein S6, putative [Ricinus communis]
contig01947	gi|116779097|gb|ABK21138.1|	92.65	68	5	0	206	3	37	104	5e-28	127		#gi|116779097:1-9 unknown [Picea sitchensis] >gi|116779909|gb|ABK21473.1| unknown [Picea sitchensis] >gi|116788763|gb|ABK24990.1| unknown [Picea sitchensis] >gi|116790134|gb|ABK25512.1| unknown [Picea sitchensis] >gi|116793648|gb|ABK26827.1| unknown [Picea sitchensis] >gi|148906644|gb|ABR16473.1| unknown [Picea sitchensis] >gi|148906786|gb|ABR16539.1| unknown [Picea sitchensis] >gi|224284082|gb|A…
contig01948	gi|116779097|gb|ABK21138.1|	91.18	68	6	0	206	3	37	104	3e-27	125		#gi|116779097:1-9 unknown [Picea sitchensis] >gi|116779909|gb|ABK21473.1| unknown [Picea sitchensis] >gi|116788763|gb|ABK24990.1| unknown [Picea sitchensis] >gi|116790134|gb|ABK25512.1| unknown [Picea sitchensis] >gi|116793648|gb|ABK26827.1| unknown [Picea sitchensis] >gi|148906644|gb|ABR16473.1| unknown [Picea sitchensis] >gi|148906786|gb|ABR16539.1| unknown [Picea sitchensis] >gi|224284082|gb|A…
contig01949	gi|296882314|gb|ADH83380.1|	67.47	83	27	0	1	249	590	672	5e-17	90.9		#gi|296882314:1-9 alpha-L-arabinofuranosidase [Medicago truncatula]
contig01950	gi|255576383|ref|XP_002529084.1|	64.76	105	37	1	1	315	243	346	1e-14	82.8		#gi|255576383:1-9 tRNA delta(2)-isopentenylpyrophosphate transferase, putative [Ricinus communis] >gi|223531496|gb|EEF33328.1| tRNA delta(2)-isopentenylpyrophosphate transferase, putative [Ricinus communis]
contig01952	gi|225459044|ref|XP_002283711.1|	98.81	84	1	0	260	9	3352	3435	3e-42	174		#gi|225459044:1-9 PREDICTED: hypothetical protein [Vitis vinifera]
contig01954	gi|255543901|ref|XP_002513013.1|	90.57	53	5	0	64	222	1	53	7e-20	100		#gi|255543901:1-9 conserved hypothetical protein [Ricinus communis] >gi|223548024|gb|EEF49516.1| conserved hypothetical protein [Ricinus communis]
contig01955	gi|225431910|ref|XP_002276776.1|	91.8	61	5	0	40	222	1	61	6e-27	124		#gi|225431910:1-9 PREDICTED: similar to 60S ribosomal protein L29 [Vitis vinifera] >gi|147802163|emb|CAN65958.1| hypothetical protein VITISV_007494 [Vitis vinifera] >gi|296083268|emb|CBI22904.3| unnamed protein product [Vitis vinifera]
contig01956	gi|255577173|ref|XP_002529470.1|	89.13	46	4	1	109	243	1	46	3e-14	82		#gi|255577173:1-9 conserved hypothetical protein [Ricinus communis] >gi|223531086|gb|EEF32936.1| conserved hypothetical protein [Ricinus communis]
contig01957	gi|78103322|ref|YP_358636.1|	96.67	90	3	0	44	313	1	90	7e-46	186		#gi|78103322:1-9 hypothetical protein PhapfoPp090 [Phalaenopsis aphrodite subsp. formosana] >gi|110816488|sp|Q3BAI2.1|YCX91_PHAAO RecName: Full=Uncharacterized protein ORF91 >gi|58802852|gb|AAW82572.1| hypothetical protein [Phalaenopsis aphrodite subsp. formosana]
contig01958	gi|224131990|ref|XP_002321228.1|	56.34	71	25	1	2	196	193	263	6e-18	94		#gi|224131990:1-9 predicted protein [Populus trichocarpa] >gi|222862001|gb|EEE99543.1| predicted protein [Populus trichocarpa]
contig01959	gi|145359900|ref|NP_178522.2|	76.56	64	14	1	125	313	1	64	1e-19	99.8		#gi|145359900:1-9 unknown protein [Arabidopsis thaliana]
contig01960	gi|224125202|ref|XP_002319525.1|	61.29	62	24	1	73	258	12	72	5e-12	74.3		#gi|224125202:1-9 predicted protein [Populus trichocarpa] >gi|222857901|gb|EEE95448.1| predicted protein [Populus trichocarpa]
contig01961	gi|224084449|ref|XP_002307300.1|	65.69	102	35	0	6	311	423	524	6e-32	140		#gi|224084449:1-9 predicted protein [Populus trichocarpa] >gi|222856749|gb|EEE94296.1| predicted protein [Populus trichocarpa]
contig01962	gi|211906438|gb|ACJ11712.1|	100	104	0	0	312	1	20	123	8e-53	209		#gi|211906438:1-9 UDP-D-glucose dehydrogenase [Gossypium hirsutum]
contig01963	gi|225430502|ref|XP_002285549.1|	92.23	103	8	0	311	3	4	106	1e-50	202		#gi|225430502:1-9 PREDICTED: hypothetical protein [Vitis vinifera] >gi|296082144|emb|CBI21149.3| unnamed protein product [Vitis vinifera]
contig01964	gi|225437714|ref|XP_002273228.1|	71.29	101	29	0	305	3	663	763	9e-36	153		#gi|225437714:1-9 PREDICTED: hypothetical protein [Vitis vinifera]
contig01965	gi|307135971|gb|ADN33830.1|	100	34	0	0	2	103	131	164	8e-13	77		#gi|307135971:1-9 ADP-ribosylation factor [Cucumis melo subsp. melo]
contig01966	gi|255542772|ref|XP_002512449.1|	76.74	86	20	0	53	310	1	86	8e-31	136		#gi|255542772:1-9 conserved hypothetical protein [Ricinus communis] >gi|223548410|gb|EEF49901.1| conserved hypothetical protein [Ricinus communis]
contig01967	gi|224111082|ref|XP_002315740.1|	62.04	108	35	2	5	310	8	113	2e-32	142		#gi|224111082:1-9 predicted protein [Populus trichocarpa] >gi|222864780|gb|EEF01911.1| predicted protein [Populus trichocarpa]
contig01968	gi|255556677|ref|XP_002519372.1|	80	105	19	1	2	310	233	337	7e-27	123		#gi|255556677:1-9 ATP synthase alpha subunit mitochondrial, putative [Ricinus communis] >gi|223541439|gb|EEF42989.1| ATP synthase alpha subunit mitochondrial, putative [Ricinus communis]
contig01969	gi|297845142|ref|XP_002890452.1|	62.07	58	22	0	239	66	20	77	4e-13	78.2		#gi|297845142:1-9 hypothetical protein ARALYDRAFT_472406 [Arabidopsis lyrata subsp. lyrata] >gi|297336294|gb|EFH66711.1| hypothetical protein ARALYDRAFT_472406 [Arabidopsis lyrata subsp. lyrata]
contig01970	gi|224088023|ref|XP_002308295.1|	73.86	88	23	0	266	3	94	181	2e-35	152		#gi|224088023:1-9 predicted protein [Populus trichocarpa] >gi|118483296|gb|ABK93550.1| unknown [Populus trichocarpa] >gi|222854271|gb|EEE91818.1| predicted protein [Populus trichocarpa]
contig01972	gi|2281115|gb|AAC78267.1|	89.8	98	10	0	303	10	468	565	3e-45	184		#gi|2281115:1-9 putative cullin-like 1 protein [Arabidopsis thaliana] >gi|7269017|emb|CAB80750.1| putative cullin-like 1 protein [Arabidopsis thaliana]
contig01973	gi|297817866|ref|XP_002876816.1|	51.72	87	42	0	49	309	4	90	2e-18	95.5		#gi|297817866:1-9 phloem protein 2-B10 [Arabidopsis lyrata subsp. lyrata] >gi|297322654|gb|EFH53075.1| phloem protein 2-B10 [Arabidopsis lyrata subsp. lyrata]
contig01974	gi|255556005|ref|XP_002519037.1|	85.37	82	12	0	308	63	174	255	5e-34	147		#gi|255556005:1-9 Stem-specific protein TSJT1, putative [Ricinus communis] >gi|223541700|gb|EEF43248.1| Stem-specific protein TSJT1, putative [Ricinus communis]
contig01976	gi|297797685|ref|XP_002866727.1|	74.51	102	26	0	307	2	16	117	2e-33	145		#gi|297797685:1-9 hypothetical protein ARALYDRAFT_920030 [Arabidopsis lyrata subsp. lyrata] >gi|297312562|gb|EFH42986.1| hypothetical protein ARALYDRAFT_920030 [Arabidopsis lyrata subsp. lyrata]
contig01977	gi|1173209|sp|P46293.1|RS16_GOSHI	100	34	0	0	66	167	112	145	4e-12	74.7		#gi|1173209:1-9 RecName: Full=40S ribosomal protein S16 >gi|439654|emb|CAA53567.1| RS16 protein, 40S subunit [Gossypium hirsutum]
contig01979	gi|225448677|ref|XP_002275084.1|	74.51	102	26	1	1	306	48	148	2e-33	145		#gi|225448677:1-9 PREDICTED: hypothetical protein [Vitis vinifera] >gi|147769463|emb|CAN70348.1| hypothetical protein VITISV_012580 [Vitis vinifera] >gi|297736494|emb|CBI25365.3| unnamed protein product [Vitis vinifera]
contig01981	gi|74273619|gb|ABA01477.1|	81.37	102	19	0	306	1	331	432	7e-46	186		#gi|74273619:1-9 cytochrome P450 DDWF1 [Gossypium hirsutum]
contig01982	gi|224054410|ref|XP_002298246.1|	69.14	81	22	5	239	6	3	77	2e-18	95.5		#gi|224054410:1-9 predicted protein [Populus trichocarpa] >gi|222845504|gb|EEE83051.1| predicted protein [Populus trichocarpa]
contig01983	gi|297734823|emb|CBI17057.3|	68.13	91	15	1	26	256	4	94	3e-23	111		#gi|297734823:1-9 unnamed protein product [Vitis vinifera]
contig01985	gi|297736287|emb|CBI24925.3|	43.75	96	49	2	299	27	652	746	8e-11	70.5		#gi|297736287:1-9 unnamed protein product [Vitis vinifera]
contig01987	gi|82623405|gb|ABB87117.1|	92.31	78	6	0	39	272	171	248	6e-18	94		#gi|82623405:1-9 unknown [Solanum tuberosum]
contig01988	gi|297806647|ref|XP_002871207.1|	95.92	98	4	0	13	306	1	98	9e-46	186		#gi|297806647:1-9 40S ribosomal protein S17 [Arabidopsis lyrata subsp. lyrata] >gi|297317044|gb|EFH47466.1| 40S ribosomal protein S17 [Arabidopsis lyrata subsp. lyrata]
contig01989	gi|255586705|ref|XP_002533977.1|	93	100	7	0	2	301	152	251	2e-50	202		#gi|255586705:1-9 CBL-interacting serine/threonine-protein kinase, putative [Ricinus communis] >gi|223526040|gb|EEF28408.1| CBL-interacting serine/threonine-protein kinase, putative [Ricinus communis]
contig01991	gi|224116550|ref|XP_002317329.1|	87.76	49	6	0	1	147	120	168	2e-18	95.5		#gi|224116550:1-9 predicted protein [Populus trichocarpa] >gi|222860394|gb|EEE97941.1| predicted protein [Populus trichocarpa]
contig01992	gi|255550932|ref|XP_002516514.1|	96.83	63	2	0	191	3	187	249	6e-30	134		#gi|255550932:1-9 DNA binding protein, putative [Ricinus communis] >gi|223544334|gb|EEF45855.1| DNA binding protein, putative [Ricinus communis]
contig01994	gi|225441601|ref|XP_002281697.1|	67.02	94	29	2	28	303	1	85	5e-24	114		#gi|225441601:1-9 PREDICTED: hypothetical protein [Vitis vinifera] >gi|297739767|emb|CBI29949.3| unnamed protein product [Vitis vinifera]
contig01995	gi|224146305|ref|XP_002325957.1|	85.86	99	14	0	299	3	1	99	8e-45	183		#gi|224146305:1-9 predicted protein [Populus trichocarpa] >gi|222862832|gb|EEF00339.1| predicted protein [Populus trichocarpa]
contig01996	gi|225453293|ref|XP_002268179.1|	60.29	68	25	2	34	231	4	71	9e-17	90.1		#gi|225453293:1-9 PREDICTED: hypothetical protein [Vitis vinifera]
contig01997	gi|224112467|ref|XP_002316201.1|	87.5	72	9	0	302	87	1582	1653	2e-30	135		#gi|224112467:1-9 predicted protein [Populus trichocarpa] >gi|222865241|gb|EEF02372.1| predicted protein [Populus trichocarpa]
contig01998	gi|255570268|ref|XP_002526094.1|	91.76	85	7	0	44	298	1	85	2e-39	165		#gi|255570268:1-9 40S ribosomal protein S19, putative [Ricinus communis] >gi|223534591|gb|EEF36288.1| 40S ribosomal protein S19, putative [Ricinus communis]
contig02000	gi|229368460|gb|ACQ59096.1|	100	46	0	0	1	138	203	248	6e-19	97.4		#gi|229368460:1-9 caffeoyl CoA O-methyltransferase 2 [Gossypium hirsutum]
contig02003	gi|255546686|ref|XP_002514402.1|	76	100	24	0	3	302	262	361	2e-30	135		#gi|255546686:1-9 transcription factor, putative [Ricinus communis] >gi|223546499|gb|EEF47998.1| transcription factor, putative [Ricinus communis]
contig02004	gi|255556356|ref|XP_002519212.1|	93.75	64	4	0	109	300	1	64	2e-28	129		#gi|255556356:1-9 non-canonical ubiquitin conjugating enzyme, putative [Ricinus communis] >gi|223541527|gb|EEF43076.1| non-canonical ubiquitin conjugating enzyme, putative [Ricinus communis]
contig02005	gi|15226635|ref|NP_182283.1|	94.06	101	6	0	1	303	84	184	9e-36	153		#gi|15226635:1-9 60S ribosomal protein L7A (RPL7aA) [Arabidopsis thaliana] >gi|6174956|sp|P49692.2|RL7A1_ARATH RecName: Full=60S ribosomal protein L7a-1 >gi|14326531|gb|AAK60310.1|AF385719_1 At2g47610/T30B22.8 [Arabidopsis thaliana] >gi|2529665|gb|AAC62850.1| 60S ribosomal protein L7A [Arabidopsis thaliana] >gi|15450613|gb|AAK96578.1| At2g47610/T30B22.8 [Arabidopsis thaliana] >gi|21594006|gb|AAM6…
contig02008	gi|255538142|ref|XP_002510136.1|	56.12	98	42	2	296	6	105	201	6e-21	103		#gi|255538142:1-9 cytochrome P450, putative [Ricinus communis] >gi|223550837|gb|EEF52323.1| cytochrome P450, putative [Ricinus communis]
contig02009	gi|258489633|gb|ACV72640.1|	99	100	1	0	1	300	614	713	1e-52	209		#gi|258489633:1-9 sucrose synthase 1 [Gossypium hirsutum]
contig02010	gi|297742170|emb|CBI33957.3|	71.43	98	28	0	301	8	995	1092	3e-34	148		#gi|297742170:1-9 unnamed protein product [Vitis vinifera]
contig02011	gi|18396352|ref|NP_565336.1|	98.8	83	1	0	52	300	63	145	6e-38	160		#gi|18396352:1-9 VPS2.1 [Arabidopsis thaliana] >gi|297835878|ref|XP_002885821.1| SNF7 family protein [Arabidopsis lyrata subsp. lyrata] >gi|75206464|sp|Q9SKI2.2|VPS2A_ARATH RecName: Full=Vacuolar protein sorting-associated protein 2 homolog 1; Short=AtVPS2-1; AltName: Full=Charged multivesicular body protein 2 homolog 1; AltName: Full=ESCRT-III complex subunit VPS2 homolog 1; AltName: Full=SNF7-l…
contig02012	gi|225443227|ref|XP_002270610.1|	95.24	63	3	0	112	300	20	82	2e-27	125		#gi|225443227:1-9 PREDICTED: hypothetical protein [Vitis vinifera] >gi|298204750|emb|CBI25248.3| unnamed protein product [Vitis vinifera]
contig02013	gi|255566995|ref|XP_002524480.1|	85.9	78	11	0	67	300	1	78	9e-31	136		#gi|255566995:1-9 oligopeptide transporter, putative [Ricinus communis] >gi|223536268|gb|EEF37920.1| oligopeptide transporter, putative [Ricinus communis]
contig02014	gi|295687235|gb|ADG27843.1|	100	100	0	0	300	1	1	100	3e-51	204		#gi|295687235:1-9 U2 small nuclear ribonucleoprotein A [Gossypium hirsutum]
contig02015	gi|255555103|ref|XP_002518589.1|	54.9	102	33	4	33	299	195	295	5e-20	100		#gi|255555103:1-9 conserved hypothetical protein [Ricinus communis] >gi|223542434|gb|EEF43976.1| conserved hypothetical protein [Ricinus communis]
contig02016	gi|255551707|ref|XP_002516899.1|	76.32	76	18	0	296	69	497	572	4e-26	121		#gi|255551707:1-9 Cullin-1, putative [Ricinus communis] >gi|223543987|gb|EEF45513.1| Cullin-1, putative [Ricinus communis]
contig02018	gi|224056234|ref|XP_002298768.1|	94.64	56	3	0	61	228	1	56	3e-27	124		#gi|224056234:1-9 predicted protein [Populus trichocarpa] >gi|222846026|gb|EEE83573.1| predicted protein [Populus trichocarpa]
contig02019	gi|147853140|emb|CAN80689.1|	95.65	92	4	0	300	25	71	162	5e-33	144		#gi|147853140:1-9 hypothetical protein VITISV_005501 [Vitis vinifera]
contig02020	gi|147769159|emb|CAN69527.1|	60.26	78	17	3	1	192	653	728	2e-14	82.4		#gi|147769159:1-9 hypothetical protein VITISV_027380 [Vitis vinifera]
contig02022	gi|255627339|gb|ACU14014.1|	97.53	81	2	0	2	244	150	230	1e-38	162		#gi|255627339:1-9 unknown [Glycine max]
contig02023	gi|255627339|gb|ACU14014.1|	96.3	81	3	0	1	243	150	230	4e-38	160		#gi|255627339:1-9 unknown [Glycine max]
contig02024	gi|224131812|ref|XP_002328114.1|	74.65	71	16	1	91	297	4	74	2e-21	105		#gi|224131812:1-9 predicted protein [Populus trichocarpa] >gi|222837629|gb|EEE75994.1| predicted protein [Populus trichocarpa]
contig02025	gi|224072270|ref|XP_002303682.1|	90	80	8	0	240	1	385	464	4e-34	147		#gi|224072270:1-9 predicted protein [Populus trichocarpa] >gi|222841114|gb|EEE78661.1| predicted protein [Populus trichocarpa]
contig02026	gi|18412063|ref|NP_567115.1|	89.8	98	10	0	1	294	169	266	2e-42	175		#gi|18412063:1-9 ATPOB1; protein binding [Arabidopsis thaliana] >gi|12006855|gb|AAG44951.1|AF292397_1 POZ/BTB containing-protein AtPOB1 [Arabidopsis thaliana] >gi|133778840|gb|ABO38760.1| At3g61600 [Arabidopsis thaliana]
contig02027	gi|255582806|ref|XP_002532177.1|	100	63	0	0	104	292	1	63	2e-26	122		#gi|255582806:1-9 heat shock protein, putative [Ricinus communis] >gi|223528145|gb|EEF30214.1| heat shock protein, putative [Ricinus communis]
contig02028	gi|224057862|ref|XP_002299361.1|	59	100	40	1	298	2	486	585	7e-25	117		#gi|224057862:1-9 GH3 family protein [Populus trichocarpa] >gi|222846619|gb|EEE84166.1| GH3 family protein [Populus trichocarpa]
contig02029	gi|255543248|ref|XP_002512687.1|	60	100	39	1	298	2	471	570	3e-25	118		#gi|255543248:1-9 Indole-3-acetic acid-amido synthetase GH3.17, putative [Ricinus communis] >gi|223548648|gb|EEF50139.1| Indole-3-acetic acid-amido synthetase GH3.17, putative [Ricinus communis]
contig02030	gi|225427377|ref|XP_002282974.1|	100	85	0	0	43	297	1	85	6e-43	177		#gi|225427377:1-9 PREDICTED: similar to protein synthesis initiation factor-like [Vitis vinifera]
contig02031	gi|25992549|gb|AAN77154.1|	100	96	0	0	1	288	8	103	6e-54	213		#gi|25992549:1-9 fiber protein Fb10 [Gossypium barbadense]
contig02033	gi|255556356|ref|XP_002519212.1|	93.75	64	4	0	105	296	1	64	4e-28	127		#gi|255556356:1-9 non-canonical ubiquitin conjugating enzyme, putative [Ricinus communis] >gi|223541527|gb|EEF43076.1| non-canonical ubiquitin conjugating enzyme, putative [Ricinus communis]
contig02034	gi|206584345|gb|ACI15345.1|	100	62	0	0	1	186	278	339	1e-28	129		#gi|206584345:1-9 NAC domain protein NAC4 [Gossypium hirsutum] >gi|206584355|gb|ACI15350.1| NAC domain protein NAC4 [Gossypium hirsutum]
contig02035	gi|297740448|emb|CBI30630.3|	93.24	74	5	0	295	74	43	116	7e-36	153		#gi|297740448:1-9 unnamed protein product [Vitis vinifera]
contig02036	gi|224104549|ref|XP_002313475.1|	74.74	95	22	1	14	292	488	582	3e-20	101		#gi|224104549:1-9 predicted protein [Populus trichocarpa] >gi|222849883|gb|EEE87430.1| predicted protein [Populus trichocarpa]
contig02037	gi|296083935|emb|CBI24323.3|	91.3	46	4	0	1	138	479	524	5e-16	87.8		#gi|296083935:1-9 unnamed protein product [Vitis vinifera]
contig02038	gi|255543765|ref|XP_002512945.1|	54.08	98	45	2	2	295	57	150	1e-19	99.8		#gi|255543765:1-9 Ocs element-binding factor, putative [Ricinus communis] >gi|223547956|gb|EEF49448.1| Ocs element-binding factor, putative [Ricinus communis]
contig02039	gi|188509978|gb|ACD56660.1|	100	94	0	0	1	282	880	973	2e-48	195		#gi|188509978:1-9 cellulose synthase [Gossypium arboreum]
contig02041	gi|224108389|ref|XP_002314830.1|	60	105	35	3	294	1	24	127	2e-26	122		#gi|224108389:1-9 predicted protein [Populus trichocarpa] >gi|222863870|gb|EEF01001.1| predicted protein [Populus trichocarpa]
contig02042	gi|224123080|ref|XP_002318990.1|	92.54	67	5	0	202	2	1	67	1e-29	132		#gi|224123080:1-9 predicted protein [Populus trichocarpa] >gi|222857366|gb|EEE94913.1| predicted protein [Populus trichocarpa]
contig02043	gi|297798876|ref|XP_002867322.1|	78.75	80	17	0	52	291	195	274	8e-27	123		#gi|297798876:1-9 predicted protein [Arabidopsis lyrata subsp. lyrata] >gi|297313158|gb|EFH43581.1| predicted protein [Arabidopsis lyrata subsp. lyrata]
contig02044	gi|242096698|ref|XP_002438839.1|	93.88	98	6	0	295	2	121	218	1e-43	179		#gi|242096698:1-9 hypothetical protein SORBIDRAFT_10g027030 [Sorghum bicolor] >gi|241917062|gb|EER90206.1| hypothetical protein SORBIDRAFT_10g027030 [Sorghum bicolor]
contig02045	gi|302760007|ref|XP_002963426.1|	100	62	0	0	186	1	1	62	1e-30	136		#gi|302760007:1-9 ubiquitin-conjugating enzyme 28, E2 [Selaginella moellendorffii] >gi|302780010|ref|XP_002971780.1| ubiquitin-conjugating enzyme 28, E2 [Selaginella moellendorffii] >gi|300160912|gb|EFJ27529.1| ubiquitin-conjugating enzyme 28, E2 [Selaginella moellendorffii] >gi|300168694|gb|EFJ35297.1| ubiquitin-conjugating enzyme 28, E2 [Selaginella moellendorffii]
contig02046	gi|118484549|gb|ABK94148.1|	62	50	18	1	60	206	1	50	2e-09	65.9		#gi|118484549:1-9 unknown [Populus trichocarpa]
contig02047	gi|225431875|ref|XP_002271698.1|	88.66	97	11	0	2	292	191	287	3e-46	188		#gi|225431875:1-9 PREDICTED: hypothetical protein [Vitis vinifera]
contig02048	gi|75214624|gb|ABA18096.1|	94.83	58	3	0	29	202	194	251	4e-30	134		#gi|75214624:1-9 PHD finger/nucleic acid binding protein [Olimarabidopsis pumila]
contig02049	gi|224060117|ref|XP_002300045.1|	88.78	98	11	0	1	294	442	539	3e-37	158		#gi|224060117:1-9 predicted protein [Populus trichocarpa] >gi|222847303|gb|EEE84850.1| predicted protein [Populus trichocarpa]
contig02051	gi|224069896|ref|XP_002303076.1|	97.56	82	2	0	48	293	1	82	4e-32	141		#gi|224069896:1-9 predicted protein [Populus trichocarpa] >gi|222844802|gb|EEE82349.1| predicted protein [Populus trichocarpa]
contig02052	gi|145105398|gb|ABP35583.1|	100	84	0	0	1	252	363	446	2e-29	132		#gi|145105398:1-9 CBL-interacting protein kinase [Gossypium hirsutum]
contig02054	gi|18421489|ref|NP_568530.1|	88.66	97	11	0	1	291	131	227	1e-45	186		#gi|18421489:1-9 EXS family protein / ERD1/XPR1/SYG1 family protein [Arabidopsis thaliana] >gi|17979075|gb|AAL49805.1| unknown protein [Arabidopsis thaliana] >gi|21554193|gb|AAM63272.1| unknown [Arabidopsis thaliana] >gi|25055013|gb|AAN71970.1| unknown protein [Arabidopsis thaliana]
contig02055	gi|297826793|ref|XP_002881279.1|	70	90	27	0	16	285	8	97	3e-32	141		#gi|297826793:1-9 hypothetical protein ARALYDRAFT_482279 [Arabidopsis lyrata subsp. lyrata] >gi|297327118|gb|EFH57538.1| hypothetical protein ARALYDRAFT_482279 [Arabidopsis lyrata subsp. lyrata]
contig02057	gi|225438227|ref|XP_002265704.1|	73.75	80	21	0	53	292	2	81	1e-25	119		#gi|225438227:1-9 PREDICTED: hypothetical protein [Vitis vinifera] >gi|147858131|emb|CAN83933.1| hypothetical protein VITISV_035766 [Vitis vinifera]
contig02058	gi|224122926|ref|XP_002330398.1|	48.89	90	46	2	22	291	773	857	8e-16	87		#gi|224122926:1-9 BED finger-nbs-lrr resistance protein [Populus trichocarpa] >gi|222871783|gb|EEF08914.1| BED finger-nbs-lrr resistance protein [Populus trichocarpa]
contig02059	gi|224114577|ref|XP_002332342.1|	55.93	59	26	1	2	178	403	456	9e-09	63.5		#gi|224114577:1-9 predicted protein [Populus trichocarpa] >gi|222831909|gb|EEE70386.1| predicted protein [Populus trichocarpa]
contig02060	gi|224119594|ref|XP_002318112.1|	66.67	81	24	1	19	252	148	228	2e-21	105		#gi|224119594:1-9 predicted protein [Populus trichocarpa] >gi|222858785|gb|EEE96332.1| predicted protein [Populus trichocarpa]
contig02061	gi|307136001|gb|ADN33857.1|	96.88	96	3	0	2	289	152	247	9e-49	196		#gi|307136001:1-9 auxin response factor-like protein [Cucumis melo subsp. melo]
contig02063	gi|297737796|emb|CBI26997.3|	75.68	37	6	2	1	102	159	194	2e-07	59.3		#gi|297737796:1-9 unnamed protein product [Vitis vinifera]
contig02064	gi|225440876|ref|XP_002282533.1|	51.16	86	41	3	2	256	78	160	4e-12	74.7		#gi|225440876:1-9 PREDICTED: hypothetical protein [Vitis vinifera]
contig02065	gi|47934119|gb|AAT39542.1|	98.96	96	1	0	289	2	65	160	1e-39	166		#gi|47934119:1-9 transcription factor DRE-binding factor 2 [Gossypium hirsutum] >gi|71800653|gb|AAZ41376.1| dehydration responsive element-binding protein 2 [Gossypium hirsutum]
contig02066	gi|255547740|ref|XP_002514927.1|	88.42	95	11	0	6	290	895	989	1e-42	176		#gi|255547740:1-9 protein with unknown function [Ricinus communis] >gi|223545978|gb|EEF47481.1| protein with unknown function [Ricinus communis]
contig02067	gi|224108257|ref|XP_002314777.1|	90.72	97	9	0	1	291	417	513	3e-44	181		#gi|224108257:1-9 predicted protein [Populus trichocarpa] >gi|222863817|gb|EEF00948.1| predicted protein [Populus trichocarpa]
contig02068	gi|192910844|gb|ACF06530.1|	100	51	0	0	2	154	145	195	9e-20	100		#gi|192910844:1-9 40S ribosomal protein S5 [Elaeis guineensis]
contig02069	gi|224074019|ref|XP_002304217.1|	96.97	33	1	0	3	101	805	837	2e-12	75.9		#gi|224074019:1-9 predicted protein [Populus trichocarpa] >gi|60327631|gb|AAX19055.1| class III HD-Zip protein 6 [Populus trichocarpa] >gi|222841649|gb|EEE79196.1| predicted protein [Populus trichocarpa]
contig02070	gi|224062956|ref|XP_002300947.1|	77.78	54	12	1	1	162	867	919	5e-07	57.8		#gi|224062956:1-9 predicted protein [Populus trichocarpa] >gi|222842673|gb|EEE80220.1| predicted protein [Populus trichocarpa]
contig02071	gi|225427189|ref|XP_002277964.1|	82.35	68	12	0	85	288	26	93	4e-29	131		#gi|225427189:1-9 PREDICTED: hypothetical protein [Vitis vinifera] >gi|297742091|emb|CBI33878.3| unnamed protein product [Vitis vinifera]
contig02072	gi|1076678|pir||S42643	94.87	78	4	0	54	287	39	116	2e-33	145		#gi|1076678:1-9 ubiquitin / ribosomal protein S27a - potato (fragment)
contig02073	gi|297743124|emb|CBI35991.3|	87.14	70	9	0	37	246	42	111	8e-21	103		#gi|297743124:1-9 unnamed protein product [Vitis vinifera]
contig02075	gi|255581541|ref|XP_002531576.1|	77.5	40	9	0	168	287	14	53	1e-09	66.6		#gi|255581541:1-9 fk506 binding protein, putative [Ricinus communis] >gi|223528806|gb|EEF30812.1| fk506 binding protein, putative [Ricinus communis]
contig02076	gi|255641833|gb|ACU21185.1|	85.11	94	14	0	286	5	216	309	7e-41	170		#gi|255641833:1-9 unknown [Glycine max]
contig02077	gi|255548772|ref|XP_002515442.1|	96.25	80	3	0	18	257	194	273	1e-39	166		#gi|255548772:1-9 ccr4-associated factor, putative [Ricinus communis] >gi|223545386|gb|EEF46891.1| ccr4-associated factor, putative [Ricinus communis]
contig02078	gi|224147855|ref|XP_002336553.1|	58.43	89	31	1	1	249	219	307	6e-21	103		#gi|224147855:1-9 predicted protein [Populus trichocarpa] >gi|222835945|gb|EEE74366.1| predicted protein [Populus trichocarpa]
contig02079	gi|224069724|ref|XP_002303026.1|	78.72	94	20	0	287	6	177	270	6e-32	140		#gi|224069724:1-9 predicted protein [Populus trichocarpa] >gi|222844752|gb|EEE82299.1| predicted protein [Populus trichocarpa]
contig02080	gi|292653529|gb|ADE34282.1|	100	93	0	0	279	1	1	93	2e-47	191		#gi|292653529:1-9 aquaporin PIP1;13 [Gossypium hirsutum]
contig02081	gi|300793602|tpg|DAA33867.1|	98.95	95	1	0	286	2	53	147	6e-46	187		#gi|300793602:1-9 TPA: TPA_inf: aquaporin TIP1;4 [Gossypium hirsutum]
contig02082	gi|148841111|gb|ABR14728.1|	100	80	0	0	47	286	1	80	1e-40	169		#gi|148841111:1-9 ubiquitin conjugating enzyme [Gossypium hirsutum]
contig02083	gi|194466205|gb|ACF74333.1|	96.25	80	3	0	48	287	1	80	3e-30	135		#gi|194466205:1-9 putative L24 ribosomal protein [Arachis hypogaea]
contig02085	gi|224056679|ref|XP_002298969.1|	45	80	37	2	221	3	9	88	2e-08	62.8		#gi|224056679:1-9 predicted protein [Populus trichocarpa] >gi|224147080|ref|XP_002336403.1| predicted protein [Populus trichocarpa] >gi|222834911|gb|EEE73360.1| predicted protein [Populus trichocarpa] >gi|222846227|gb|EEE83774.1| predicted protein [Populus trichocarpa]
contig02087	gi|297733758|emb|CBI15005.3|	68.92	74	23	0	1	222	29	102	1e-22	109		#gi|297733758:1-9 unnamed protein product [Vitis vinifera]
contig02092	gi|297738467|emb|CBI27668.3|	85.29	68	10	0	83	286	402	469	6e-24	114		#gi|297738467:1-9 unnamed protein product [Vitis vinifera]
contig02095	gi|255543593|ref|XP_002512859.1|	100	94	0	0	284	3	263	356	2e-47	192		#gi|255543593:1-9 mitochondrial phosphate carrier protein, putative [Ricinus communis] >gi|223547870|gb|EEF49362.1| mitochondrial phosphate carrier protein, putative [Ricinus communis]
contig02096	gi|224129980|ref|XP_002328851.1|	43.16	95	49	3	16	285	354	447	2e-10	68.9		#gi|224129980:1-9 predicted protein [Populus trichocarpa] >gi|222839149|gb|EEE77500.1| predicted protein [Populus trichocarpa]
contig02097	gi|297736783|emb|CBI25984.3|	100	95	0	0	1	285	38	132	8e-48	193		#gi|297736783:1-9 unnamed protein product [Vitis vinifera]
contig02098	gi|224092057|ref|XP_002309456.1|	70.31	64	19	0	1	192	354	417	2e-13	79.3		#gi|224092057:1-9 predicted protein [Populus trichocarpa] >gi|222855432|gb|EEE92979.1| predicted protein [Populus trichocarpa]
contig02099	gi|255556332|ref|XP_002519200.1|	94.74	57	3	0	33	203	1	57	4e-25	117		#gi|255556332:1-9 60S ribosomal protein L29, putative [Ricinus communis] >gi|223541515|gb|EEF43064.1| 60S ribosomal protein L29, putative [Ricinus communis]
contig02100	gi|225424584|ref|XP_002282147.1|	71.28	94	27	0	284	3	131	224	2e-34	148		#gi|225424584:1-9 PREDICTED: hypothetical protein [Vitis vinifera]
contig02101	gi|255631135|gb|ACU15933.1|	78.57	42	9	0	2	127	208	249	1e-11	73.2		#gi|255631135:1-9 unknown [Glycine max]
contig02103	gi|225434588|ref|XP_002277763.1|	96.84	95	3	0	285	1	68	162	6e-40	167		#gi|225434588:1-9 PREDICTED: hypothetical protein [Vitis vinifera]
contig02104	gi|255548772|ref|XP_002515442.1|	93.26	89	6	0	16	282	1	89	1e-42	176		#gi|255548772:1-9 ccr4-associated factor, putative [Ricinus communis] >gi|223545386|gb|EEF46891.1| ccr4-associated factor, putative [Ricinus communis]
contig02105	gi|225435782|ref|XP_002285741.1|	83.82	68	11	0	53	256	185	252	3e-25	118		#gi|225435782:1-9 PREDICTED: hypothetical protein [Vitis vinifera]
contig02106	gi|224091465|ref|XP_002309261.1|	91.49	94	8	0	282	1	446	539	1e-42	176		#gi|224091465:1-9 predicted protein [Populus trichocarpa] >gi|222855237|gb|EEE92784.1| predicted protein [Populus trichocarpa]
contig02107	gi|224123920|ref|XP_002330242.1|	81.94	72	13	0	218	3	1	72	5e-28	127		#gi|224123920:1-9 predicted protein [Populus trichocarpa] >gi|222871698|gb|EEF08829.1| predicted protein [Populus trichocarpa]
contig02108	gi|57013900|ref|YP_173374.1|	96	75	3	0	226	2	23	97	4e-35	150		#gi|57013900:1-9 hypothetical protein NitaMp027 [Nicotiana tabacum] >gi|57014030|ref|YP_173501.1| hypothetical protein NitaMp164 [Nicotiana tabacum] >gi|56806536|dbj|BAD83437.1| hypothetical protein [Nicotiana tabacum] >gi|56806666|dbj|BAD83567.1| hypothetical protein [Nicotiana tabacum]
contig02109	gi|255625781|gb|ACU13235.1|	100	81	0	0	243	1	1	81	1e-41	172		#gi|255625781:1-9 unknown [Glycine max]
contig02111	gi|225432272|ref|XP_002272195.1|	98.88	89	1	0	280	14	403	491	4e-42	174		#gi|225432272:1-9 PREDICTED: hypothetical protein isoform 1 [Vitis vinifera] >gi|297736859|emb|CBI26060.3| unnamed protein product [Vitis vinifera]
contig02112	gi|164604978|dbj|BAF98285.1|	71.05	76	22	0	3	230	340	415	5e-25	117		#gi|164604978:1-9 diphosphomevelonate decarboxylase [Hevea brasiliensis]
contig02113	gi|255563010|ref|XP_002522509.1|	83.12	77	13	0	232	2	64	140	2e-30	135		#gi|255563010:1-9 28 kDa heat- and acid-stable phosphoprotein, putative [Ricinus communis] >gi|223538200|gb|EEF39809.1| 28 kDa heat- and acid-stable phosphoprotein, putative [Ricinus communis]
contig02114	gi|225425821|ref|XP_002264828.1|	87.5	72	9	0	66	281	1	72	7e-28	127		#gi|225425821:1-9 PREDICTED: hypothetical protein [Vitis vinifera] >gi|297738390|emb|CBI27591.3| unnamed protein product [Vitis vinifera]
contig02116	gi|147841344|emb|CAN60179.1|	87.18	78	10	0	46	279	283	360	1e-35	152		#gi|147841344:1-9 hypothetical protein VITISV_011365 [Vitis vinifera]
contig02117	gi|225435052|ref|XP_002284344.1|	98.21	56	1	0	277	110	45	100	6e-18	94		#gi|225435052:1-9 PREDICTED: hypothetical protein [Vitis vinifera]
contig02118	gi|34541994|gb|AAQ74889.1|	85.94	64	9	0	92	283	2	65	4e-23	111		#gi|34541994:1-9 Al-induced protein [Gossypium hirsutum]
contig02120	gi|118482830|gb|ABK93331.1|	100	47	0	0	77	217	1	47	3e-19	98.2		#gi|118482830:1-9 unknown [Populus trichocarpa]
contig02121	gi|255571859|ref|XP_002526872.1|	91.67	60	5	0	92	271	167	226	3e-24	114		#gi|255571859:1-9 conserved hypothetical protein [Ricinus communis] >gi|223533771|gb|EEF35503.1| conserved hypothetical protein [Ricinus communis]
contig02123	gi|255546395|ref|XP_002514257.1|	50.94	53	26	0	261	103	354	406	2e-07	58.9		#gi|255546395:1-9 casein kinase, putative [Ricinus communis] >gi|223546713|gb|EEF48211.1| casein kinase, putative [Ricinus communis]
contig02124	gi|255546129|ref|XP_002514124.1|	93.67	79	5	0	44	280	183	261	2e-25	118		#gi|255546129:1-9 nucleosome assembly protein, putative [Ricinus communis] >gi|223546580|gb|EEF48078.1| nucleosome assembly protein, putative [Ricinus communis]
contig02126	gi|57231728|gb|AAW47577.1|	88.89	63	7	0	53	241	1	63	5e-29	130		#gi|57231728:1-9 metallothionein-like [Gossypium hirsutum]
contig02127	gi|224133736|ref|XP_002321648.1|	59.38	96	36	1	279	1	579	674	1e-25	119		#gi|224133736:1-9 predicted protein [Populus trichocarpa] >gi|222868644|gb|EEF05775.1| predicted protein [Populus trichocarpa]
contig02128	gi|118487026|gb|ABK95344.1|	83.7	92	15	0	1	276	181	272	7e-38	160		#gi|118487026:1-9 unknown [Populus trichocarpa]
contig02129	gi|225458988|ref|XP_002285581.1|	92.5	40	3	0	1	120	135	174	1e-13	80.1		#gi|225458988:1-9 PREDICTED: hypothetical protein [Vitis vinifera] >gi|147816413|emb|CAN77440.1| hypothetical protein VITISV_007403 [Vitis vinifera] >gi|302142114|emb|CBI19317.3| unnamed protein product [Vitis vinifera]
contig02130	gi|255541680|ref|XP_002511904.1|	96.15	78	3	0	1	234	208	285	3e-37	158		#gi|255541680:1-9 big map kinase/bmk, putative [Ricinus communis] >gi|223549084|gb|EEF50573.1| big map kinase/bmk, putative [Ricinus communis]
contig02131	gi|255639201|gb|ACU19899.1|	74.24	66	17	0	200	3	1	66	3e-24	114		#gi|255639201:1-9 unknown [Glycine max]
contig02132	gi|75308025|sp|Q9AT55.1|METK2_ELAUM	95.59	68	3	0	2	205	326	393	9e-33	143		#gi|75308025:1-9 RecName: Full=S-adenosylmethionine synthase 2; Short=AdoMet synthase 2; AltName: Full=Methionine adenosyltransferase 2; Short=MAT 2 >gi|13540318|gb|AAK29410.1|AF346306_1 S-adenosyl-L-methionine synthetase [Elaeagnus umbellata]
contig02134	gi|302143601|emb|CBI22354.3|	97.67	86	2	0	21	278	404	489	4e-39	164		#gi|302143601:1-9 unnamed protein product [Vitis vinifera]
contig02135	gi|50313460|gb|AAT74600.1|	100	63	0	0	1	189	811	873	3e-31	138		#gi|50313460:1-9 cyclopropane fatty acid synthase [Gossypium hirsutum]
contig02136	gi|224093948|ref|XP_002310052.1|	95.6	91	4	0	277	5	77	167	3e-44	181		#gi|224093948:1-9 predicted protein [Populus trichocarpa] >gi|222852955|gb|EEE90502.1| predicted protein [Populus trichocarpa]
contig02137	gi|148909899|gb|ABR18036.1|	97.3	37	1	0	3	113	276	312	9e-12	73.6		#gi|148909899:1-9 unknown [Picea sitchensis]
contig02141	gi|7264742|gb|AAF44336.1|AF195867_1	82.22	45	8	0	274	140	22	66	2e-13	79		#gi|7264742:1-9 alcohol dehydrogenase 7 [Vitis vinifera]
contig02142	gi|81176251|ref|YP_398330.1|	100	71	0	0	3	215	12	82	4e-35	150		#gi|81176251:1-9 photosystem I assembly protein Ycf3 [Lactuca sativa] >gi|297840977|ref|XP_002888370.1| photosystem I assembly protein Ycf3 [Arabidopsis lyrata subsp. lyrata] >gi|78675169|dbj|BAE47595.1| photosystem I assembly protein ycf3 [Lactuca sativa] >gi|255631288|gb|ACU16011.1| unknown [Glycine max] >gi|297334211|gb|EFH64629.1| photosystem I assembly protein Ycf3 [Arabidopsis lyrata subsp.…
contig02144	gi|255557231|ref|XP_002519646.1|	94.19	86	5	0	4	261	251	336	2e-37	159		#gi|255557231:1-9 conserved hypothetical protein [Ricinus communis] >gi|223541063|gb|EEF42619.1| conserved hypothetical protein [Ricinus communis]
contig02145	gi|224091264|ref|XP_002309214.1|	75.56	90	22	1	276	7	38	126	2e-33	145		#gi|224091264:1-9 predicted protein [Populus trichocarpa] >gi|222855190|gb|EEE92737.1| predicted protein [Populus trichocarpa]
contig02146	gi|255556366|ref|XP_002519217.1|	82.42	91	16	0	275	3	70	160	3e-40	167		#gi|255556366:1-9 conserved hypothetical protein [Ricinus communis] >gi|223541532|gb|EEF43081.1| conserved hypothetical protein [Ricinus communis]
contig02148	gi|255628503|gb|ACU14596.1|	57.14	63	27	0	189	1	4	66	2e-13	79		#gi|255628503:1-9 unknown [Glycine max]
contig02149	gi|12323333|gb|AAG51641.1|AC018908_7	75.28	89	22	0	2	268	475	563	7e-35	150		#gi|12323333:1-9 putative U2 snRNP auxiliary factor; 19096-22891 [Arabidopsis thaliana]
contig02150	gi|255569450|ref|XP_002525692.1|	74.47	47	12	0	2	142	310	356	2e-13	79		#gi|255569450:1-9 BTB and MATH domain-containing protein, putative [Ricinus communis] >gi|223534992|gb|EEF36675.1| BTB and MATH domain-containing protein, putative [Ricinus communis]
contig02151	gi|16973316|emb|CAC84110.1|	100	84	0	0	23	274	1	84	4e-41	171		#gi|16973316:1-9 F6 [Gossypium hirsutum]
contig02152	gi|296086055|emb|CBI31496.3|	95.45	66	3	0	76	273	38	103	3e-29	131		#gi|296086055:1-9 unnamed protein product [Vitis vinifera]
contig02153	gi|225434548|ref|XP_002277103.1|	100	90	0	0	1	270	255	344	2e-45	185		#gi|225434548:1-9 PREDICTED: hypothetical protein [Vitis vinifera] >gi|297745876|emb|CBI15932.3| unnamed protein product [Vitis vinifera]
contig02154	gi|255568434|ref|XP_002525191.1|	89.01	91	10	0	2	274	213	303	7e-41	170		#gi|255568434:1-9 60S ribosomal protein L4, putative [Ricinus communis] >gi|223535488|gb|EEF37157.1| 60S ribosomal protein L4, putative [Ricinus communis]
contig02155	gi|225458800|ref|XP_002285206.1|	93.59	78	5	0	35	268	1	78	4e-37	157		#gi|225458800:1-9 PREDICTED: hypothetical protein [Vitis vinifera] >gi|147785069|emb|CAN62217.1| hypothetical protein VITISV_021844 [Vitis vinifera] >gi|302142219|emb|CBI19422.3| unnamed protein product [Vitis vinifera]
contig02156	gi|224140981|ref|XP_002323855.1|	84	75	12	0	227	3	1	75	5e-09	64.3		#gi|224140981:1-9 predicted protein [Populus trichocarpa] >gi|222866857|gb|EEF03988.1| predicted protein [Populus trichocarpa]
contig02157	gi|297740678|emb|CBI30860.3|	90.54	74	7	0	49	270	533	606	4e-31	137		#gi|297740678:1-9 unnamed protein product [Vitis vinifera]
contig02158	gi|224063084|ref|XP_002300988.1|	80.36	56	9	1	164	3	7	62	5e-17	90.9		#gi|224063084:1-9 predicted protein [Populus trichocarpa] >gi|222842714|gb|EEE80261.1| predicted protein [Populus trichocarpa]
contig02159	gi|255554288|ref|XP_002518184.1|	82.35	85	15	0	16	270	4	88	2e-37	158		#gi|255554288:1-9 glutathione s-transferase, putative [Ricinus communis] >gi|223542780|gb|EEF44317.1| glutathione s-transferase, putative [Ricinus communis]
contig02163	gi|224082324|ref|XP_002306648.1|	60.47	43	17	0	133	5	78	120	1e-06	56.2		#gi|224082324:1-9 chromatin remodeling complex subunit [Populus trichocarpa] >gi|222856097|gb|EEE93644.1| chromatin remodeling complex subunit [Populus trichocarpa]
contig02165	gi|255536799|ref|XP_002509466.1|	71.64	67	19	1	1	201	436	496	2e-19	99		#gi|255536799:1-9 protein-tyrosine kinase, putative [Ricinus communis] >gi|223549365|gb|EEF50853.1| protein-tyrosine kinase, putative [Ricinus communis]
contig02166	gi|224055575|ref|XP_002298547.1|	87.72	57	7	0	3	173	250	306	9e-23	110		#gi|224055575:1-9 predicted protein [Populus trichocarpa] >gi|222845805|gb|EEE83352.1| predicted protein [Populus trichocarpa]
contig02167	gi|225423652|ref|XP_002275982.1|	84.44	90	14	0	1	270	124	213	5e-33	144		#gi|225423652:1-9 PREDICTED: hypothetical protein [Vitis vinifera] >gi|147772171|emb|CAN73418.1| hypothetical protein VITISV_019955 [Vitis vinifera] >gi|297737992|emb|CBI27193.3| unnamed protein product [Vitis vinifera]
contig02168	gi|296087351|emb|CBI33725.3|	88.76	89	10	0	269	3	359	447	6e-40	167		#gi|296087351:1-9 unnamed protein product [Vitis vinifera]
contig02169	gi|224054378|ref|XP_002298230.1|	93.26	89	6	0	268	2	285	373	1e-39	166		#gi|224054378:1-9 predicted protein [Populus trichocarpa] >gi|222845488|gb|EEE83035.1| predicted protein [Populus trichocarpa]
contig02170	gi|156530455|gb|ABU75308.1|	100	50	0	0	76	225	11	60	5e-20	100		#gi|156530455:1-9 ribosomal protein L30e [Pisum sativum]
contig02171	gi|211906518|gb|ACJ11752.1|	100	51	0	0	119	271	17	67	3e-22	108		#gi|211906518:1-9 glyceraldehyde-3-phosphate dehydrogenase C subunit [Gossypium hirsutum]
contig02172	gi|89258500|gb|ABD65463.1|	95.56	90	4	0	2	271	61	150	2e-44	182		#gi|89258500:1-9 DNA binding/zinc ion binding protein [Gossypium hirsutum]
contig02173	gi|255586705|ref|XP_002533977.1|	89.47	38	4	0	1	114	395	432	3e-12	75.1		#gi|255586705:1-9 CBL-interacting serine/threonine-protein kinase, putative [Ricinus communis] >gi|223526040|gb|EEF28408.1| CBL-interacting serine/threonine-protein kinase, putative [Ricinus communis]
contig02174	gi|255636900|gb|ACU18783.1|	86.96	69	9	0	61	267	1	69	6e-29	130		#gi|255636900:1-9 unknown [Glycine max]
contig02175	gi|29468339|gb|AAO85509.1|	76.74	86	20	0	268	11	46	131	2e-22	108		#gi|29468339:1-9 SGT1 [Nicotiana benthamiana]
contig02176	gi|224136268|ref|XP_002326819.1|	100	33	0	0	170	268	37	69	8e-10	67		#gi|224136268:1-9 predicted protein [Populus trichocarpa] >gi|118486407|gb|ABK95043.1| unknown [Populus trichocarpa] >gi|222835134|gb|EEE73569.1| predicted protein [Populus trichocarpa]
contig02177	gi|211906518|gb|ACJ11752.1|	95.52	67	3	0	69	269	1	67	7e-31	137		#gi|211906518:1-9 glyceraldehyde-3-phosphate dehydrogenase C subunit [Gossypium hirsutum]
contig02178	gi|223453022|gb|ACM89775.1|	98.88	89	1	0	267	1	314	402	2e-44	181		#gi|223453022:1-9 beta-tubulin 3 [Gossypium hirsutum]
contig02179	gi|224134563|ref|XP_002327435.1|	87.14	70	9	0	60	269	230	299	3e-20	101		#gi|224134563:1-9 predicted protein [Populus trichocarpa] >gi|222835989|gb|EEE74410.1| predicted protein [Populus trichocarpa]
contig02180	gi|224117802|ref|XP_002331635.1|	90.91	88	8	0	264	1	399	486	1e-41	172		#gi|224117802:1-9 methylenetetrahydrofolate reductase [Populus trichocarpa] >gi|222874031|gb|EEF11162.1| methylenetetrahydrofolate reductase [Populus trichocarpa]
contig02183	gi|224117606|ref|XP_002331678.1|	86.52	89	12	0	1	267	549	637	8e-40	166		#gi|224117606:1-9 predicted protein [Populus trichocarpa] >gi|222874097|gb|EEF11228.1| predicted protein [Populus trichocarpa]
contig02184	gi|224128812|ref|XP_002328973.1|	73.21	56	15	0	252	85	670	725	5e-17	90.9		#gi|224128812:1-9 predicted protein [Populus trichocarpa] >gi|222839207|gb|EEE77558.1| predicted protein [Populus trichocarpa]
contig02185	gi|21616051|emb|CAC86003.1|	72.73	55	14	1	107	268	20	74	9e-12	73.6		#gi|21616051:1-9 aspartic proteinase [Theobroma cacao]
contig02187	gi|255548187|ref|XP_002515150.1|	60.94	64	25	0	76	267	4	67	2e-15	85.5		#gi|255548187:1-9 Rhicadhesin receptor precursor, putative [Ricinus communis] >gi|223545630|gb|EEF47134.1| Rhicadhesin receptor precursor, putative [Ricinus communis]
contig02191	gi|255560157|ref|XP_002521096.1|	87.95	83	10	0	18	266	1	83	5e-37	157		#gi|255560157:1-9 cytochrome B5 isoform 1, putative [Ricinus communis] >gi|223539665|gb|EEF41247.1| cytochrome B5 isoform 1, putative [Ricinus communis]
contig02193	gi|255561981|ref|XP_002521999.1|	85.71	42	6	0	265	140	528	569	1e-14	83.2		#gi|255561981:1-9 conserved hypothetical protein [Ricinus communis] >gi|223538803|gb|EEF40403.1| conserved hypothetical protein [Ricinus communis]
contig02194	gi|255540271|ref|XP_002511200.1|	83.08	65	11	0	69	263	1	65	2e-23	112		#gi|255540271:1-9 elongation factor 1-beta, putative [Ricinus communis] >gi|223550315|gb|EEF51802.1| elongation factor 1-beta, putative [Ricinus communis]
contig02196	gi|224135871|ref|XP_002327324.1|	60.42	96	29	2	263	3	9	104	2e-08	62.4		#gi|224135871:1-9 predicted protein [Populus trichocarpa] >gi|222835694|gb|EEE74129.1| predicted protein [Populus trichocarpa]
contig02197	gi|225454454|ref|XP_002280531.1|	65.88	85	28	3	14	265	1	78	2e-23	112		#gi|225454454:1-9 PREDICTED: hypothetical protein [Vitis vinifera] >gi|297745397|emb|CBI40477.3| unnamed protein product [Vitis vinifera]
contig02199	gi|224063657|ref|XP_002301250.1|	98.25	57	1	0	25	195	1	57	2e-26	122		#gi|224063657:1-9 predicted protein [Populus trichocarpa] >gi|224137010|ref|XP_002327000.1| predicted protein [Populus trichocarpa] >gi|222835315|gb|EEE73750.1| predicted protein [Populus trichocarpa] >gi|222842976|gb|EEE80523.1| predicted protein [Populus trichocarpa]
contig02202	gi|42566276|ref|NP_192255.2|	45.57	79	43	0	264	28	327	405	1e-13	79.7		#gi|42566276:1-9 ankyrin repeat family protein [Arabidopsis thaliana]
contig02204	gi|225456307|ref|XP_002283726.1|	72.41	87	24	0	261	1	340	426	6e-32	140		#gi|225456307:1-9 PREDICTED: hypothetical protein [Vitis vinifera]
contig02205	gi|255573159|ref|XP_002527509.1|	89.86	69	7	0	1	207	565	633	2e-28	128		#gi|255573159:1-9 zinc finger protein, putative [Ricinus communis] >gi|223533149|gb|EEF34907.1| zinc finger protein, putative [Ricinus communis]
contig02207	gi|297737611|emb|CBI26812.3|	89.66	87	9	0	261	1	549	635	5e-41	170		#gi|297737611:1-9 unnamed protein product [Vitis vinifera]
contig02208	gi|225434935|ref|XP_002283671.1|	93.9	82	5	0	3	248	113	194	3e-38	161		#gi|225434935:1-9 PREDICTED: hypothetical protein [Vitis vinifera] >gi|297746069|emb|CBI16125.3| unnamed protein product [Vitis vinifera]
contig02209	gi|224125756|ref|XP_002329710.1|	95.35	86	4	0	1	258	166	251	1e-28	129		#gi|224125756:1-9 predicted protein [Populus trichocarpa] >gi|222870618|gb|EEF07749.1| predicted protein [Populus trichocarpa]
contig02210	gi|255547638|ref|XP_002514876.1|	61.25	80	27	1	3	230	223	302	6e-18	94		#gi|255547638:1-9 transcription factor, putative [Ricinus communis] >gi|223545927|gb|EEF47430.1| transcription factor, putative [Ricinus communis]
contig02211	gi|255635419|gb|ACU18062.1|	87.88	33	4	0	257	159	388	420	4e-09	64.7		#gi|255635419:1-9 unknown [Glycine max]
contig02212	gi|224108962|ref|XP_002315032.1|	95	80	4	0	19	258	147	226	2e-38	162		#gi|224108962:1-9 predicted protein [Populus trichocarpa] >gi|222864072|gb|EEF01203.1| predicted protein [Populus trichocarpa]
contig02213	gi|302760007|ref|XP_002963426.1|	100	67	0	0	60	260	1	67	6e-34	147		#gi|302760007:1-9 ubiquitin-conjugating enzyme 28, E2 [Selaginella moellendorffii] >gi|302780010|ref|XP_002971780.1| ubiquitin-conjugating enzyme 28, E2 [Selaginella moellendorffii] >gi|300160912|gb|EFJ27529.1| ubiquitin-conjugating enzyme 28, E2 [Selaginella moellendorffii] >gi|300168694|gb|EFJ35297.1| ubiquitin-conjugating enzyme 28, E2 [Selaginella moellendorffii]
contig02214	gi|6166483|gb|AAF04851.1|AF195796_1	100	39	0	0	3	119	344	382	5e-15	84.3		#gi|6166483:1-9 putative alcohol dehydrogenase [Hibiscus syriacus]
contig02215	gi|297737946|emb|CBI27147.3|	97.26	73	2	0	41	259	207	279	6e-35	150		#gi|297737946:1-9 unnamed protein product [Vitis vinifera]
contig02216	gi|195635409|gb|ACG37173.1|	100	50	0	0	110	259	102	151	3e-19	98.2		#gi|195635409:1-9 histone H4 [Zea mays]
contig02217	gi|296081175|emb|CBI18201.3|	62.2	82	31	0	249	4	122	203	8e-24	113		#gi|296081175:1-9 unnamed protein product [Vitis vinifera]
contig02218	gi|224113651|ref|XP_002332526.1|	82.93	82	14	1	3	248	765	843	3e-28	128		#gi|224113651:1-9 predicted protein [Populus trichocarpa] >gi|60327625|gb|AAX19052.1| class III HD-Zip protein 3 [Populus trichocarpa] >gi|222832638|gb|EEE71115.1| predicted protein [Populus trichocarpa]
contig02219	gi|302143074|emb|CBI20369.3|	60.98	82	31	1	252	10	367	448	1e-20	103		#gi|302143074:1-9 unnamed protein product [Vitis vinifera]
contig02224	gi|224108101|ref|XP_002314721.1|	61.18	85	32	1	3	254	181	265	2e-18	95.5		#gi|224108101:1-9 predicted protein [Populus trichocarpa] >gi|222863761|gb|EEF00892.1| predicted protein [Populus trichocarpa]
contig02225	gi|255578664|ref|XP_002530192.1|	94.12	85	5	0	2	256	42	126	2e-39	165		#gi|255578664:1-9 ETHYLENE-INSENSITIVE3 protein, putative [Ricinus communis] >gi|223530285|gb|EEF32182.1| ETHYLENE-INSENSITIVE3 protein, putative [Ricinus communis]
contig02227	gi|225426104|ref|XP_002277080.1|	77.36	53	12	0	160	2	14	66	6e-08	60.8		#gi|225426104:1-9 PREDICTED: hypothetical protein [Vitis vinifera] >gi|297742260|emb|CBI34409.3| unnamed protein product [Vitis vinifera]
contig02228	gi|224140569|ref|XP_002323655.1|	89.36	47	5	0	255	115	433	479	2e-18	95.5		#gi|224140569:1-9 predicted protein [Populus trichocarpa] >gi|222868285|gb|EEF05416.1| predicted protein [Populus trichocarpa]
contig02229	gi|224131368|ref|XP_002321067.1|	100	85	0	0	2	256	184	268	2e-40	169		#gi|224131368:1-9 predicted protein [Populus trichocarpa] >gi|222861840|gb|EEE99382.1| predicted protein [Populus trichocarpa]
contig02231	gi|195635409|gb|ACG37173.1|	100	53	0	0	97	255	99	151	3e-21	105		#gi|195635409:1-9 histone H4 [Zea mays]
contig02232	gi|62087115|dbj|BAD91878.1|	94.05	84	5	0	3	254	38	121	2e-42	175		#gi|62087115:1-9 transcription factor lim1 [Eucalyptus globulus] >gi|62087117|dbj|BAD91879.1| transcription factor lim1 [Eucalyptus globulus] >gi|62087119|dbj|BAD91880.1| transcription factor lim1 [Eucalyptus camaldulensis] >gi|62087121|dbj|BAD91881.1| transcription factor lim1 [Eucalyptus camaldulensis]
contig02234	gi|118487785|gb|ABK95716.1|	67.21	61	19	1	1	180	461	521	4e-09	64.7		#gi|118487785:1-9 unknown [Populus trichocarpa]
contig02235	gi|255565061|ref|XP_002523523.1|	86.89	61	8	0	29	211	7	67	2e-24	115		#gi|255565061:1-9 ribosomal protein L39e, putative [Ricinus communis] >gi|223537230|gb|EEF38862.1| ribosomal protein L39e, putative [Ricinus communis]
contig02238	gi|74273619|gb|ABA01477.1|	81.25	64	12	0	253	62	433	496	3e-24	115		#gi|74273619:1-9 cytochrome P450 DDWF1 [Gossypium hirsutum]
contig02239	gi|255627265|gb|ACU13977.1|	100	48	0	0	254	111	101	148	1e-20	103		#gi|255627265:1-9 unknown [Glycine max]
contig02242	gi|255553373|ref|XP_002517728.1|	77.38	84	19	0	2	253	265	348	9e-28	126		#gi|255553373:1-9 conserved hypothetical protein [Ricinus communis] >gi|223543126|gb|EEF44660.1| conserved hypothetical protein [Ricinus communis]
contig02243	gi|255543242|ref|XP_002512684.1|	67.31	52	17	0	98	253	1	52	3e-11	71.6		#gi|255543242:1-9 diphosphoinositol polyphosphate phosphohydrolase, putative [Ricinus communis] >gi|223548645|gb|EEF50136.1| diphosphoinositol polyphosphate phosphohydrolase, putative [Ricinus communis]
contig02244	gi|255545906|ref|XP_002514013.1|	63.95	86	28	2	251	3	221	306	8e-10	67		#gi|255545906:1-9 transcription factor, putative [Ricinus communis] >gi|223547099|gb|EEF48596.1| transcription factor, putative [Ricinus communis]
[truncated: 200 more rows]

## Sheet: super_singleton
EYI1BW404I89V4	gi|255552774|ref|XP_002517430.1|	83.72	43	7	0	130	2	94	136	2e-13	79		#gi|255552774:1-9 BRASSINOSTEROID INSENSITIVE 1-associated receptor kinase 1 precursor, putative [Ricinus communis] >gi|223543441|gb|EEF44972.1| BRASSINOSTEROID INSENSITIVE 1-associated receptor kinase 1 precursor, putative [Ricinus communis]
[truncated: 17,203 more rows]

[truncated: 4 more sheets: GujCot-21_contigs, GujCot-21_singleton, RAHS-IPS-187_contigs, RAHS-IPS-187_singleton]
