# Supplementary material for: Comparative transcriptomic analysis of roots of contrasting Gossypium herbaceum genotypes revealing adaptation to drought
Source: BMC Genomics. 2012 Nov 29;13:680. doi: 10.1186/1471-2164-13-680 (PMC3558330; doi:10.1186/1471-2164-13-680)
Supplement: Additional file 8 — BLASTX analysis of both transcriptome contigs and singlets against TAIR database. Description: Excel file containing BLASTX (NCBI NR database) results of supercontigs (worksheet1), super singleton (worksheet2), contigs of GujCot-21 (worksheet3), singletone of GujCot-21 (worksheet4), contigs of RAHS-IPS-187 (worksheet 5) and singletone of RAHS-IPS-187 (worksheet 6). [file 1471-2164-13-680-S8.xlsx]

## Sheet: supercontigs (TAIR)
Additional file 7:BLASTX analysis of super contigs against TAIR database.
contig	subject id	% identity	aligment length	mismatch	gap opening	q strt	qend	s strt	s end	e value	bit score
contig00004	AT3G13460.1	56.97	667	278	12	227	2200	3	653	0	643		#lcl|AT3G13460.1:1-9 | Symbols: ECT2 | ECT2; protein binding | chr3:4385274-4388220 REVERSE
contig00005	AT3G57520.1	79.77	771	153	2	24	2327	1	770	0	1277		#lcl|AT3G57520.1:1-9 | Symbols: AtSIP2 | AtSIP2 (Arabidopsis thaliana seed imbibition 2); hydrolase, hydrolyzing O-glycosyl compounds | chr3:21288982-21292694 REVERSE
contig00006	AT5G25560.1	82.1	257	46	0	1537	2307	52	308	1e-140	497		#lcl|AT5G25560.1:1-9 | Symbols: | zinc finger (C3HC4-type RING finger) family protein | chr5:8899486-8901391 FORWARD
contig00007	AT1G58030.1	74.04	493	128	1	644	2122	145	635	0	708		#lcl|AT1G58030.1:1-9 | Symbols: CAT2 | CAT2 (CATIONIC AMINO ACID TRANSPORTER 2); amino acid transmembrane transporter | chr1:21464185-21468141 REVERSE
contig00008	AT5G56030.1	93.48	414	27	0	105	1346	1	414	0	691		#lcl|AT5G56030.1:1-9 | Symbols: HSP81-2, ERD8, HSP90.2 | HSP81-2 (HEAT SHOCK PROTEIN 81-2); ATP binding | chr5:22686923-22689433 FORWARD
contig00009	AT3G13460.4	44.77	612	322	15	109	1896	93	666	1e-122	437		#lcl|AT3G13460.4:1-9 | Symbols: ECT2 | ECT2; protein binding | chr3:4385274-4388220 REVERSE
contig00010	AT1G32900.1	73.43	591	156	2	134	1903	21	610	0	855		#lcl|AT1G32900.1:1-9 | Symbols: | starch synthase, putative | chr1:11920582-11923506 REVERSE
contig00011	AT5G02500.1	95.87	484	20	0	99	1550	1	484	0	873		#lcl|AT5G02500.1:1-9 | Symbols: HSC70-1, HSP70-1, AT-HSC70-1, HSC70 | HSC70-1 (HEAT SHOCK COGNATE PROTEIN 70-1); ATP binding | chr5:554055-556334 REVERSE
contig00012	ATMG01360.1	99.42	519	3	0	1642	86	1	519	0	994		#lcl|ATMG01360.1:1-9 | Symbols: COX1 | cytochrome c oxidase subunit 1 | chrM:349830-351413 REVERSE
contig00013	AT3G18000.1	82.85	484	83	0	1614	163	7	490	0	851		#lcl|AT3G18000.1:1-9 | Symbols: NMT1, XPL1, PEAMT | XPL1 (XIPOTL 1); methyltransferase/ phosphoethanolamine N-methyltransferase | chr3:6154578-6157331 FORWARD
contig00014	AT5G62000.3	48	450	226	5	4	1329	407	846	2e-107	387		#lcl|AT5G62000.3:1-9 | Symbols: ARF2, ARF1-BP, HSS | ARF2 (AUXIN RESPONSE FACTOR 2); protein binding / transcription factor | chr5:24910859-24914680 FORWARD
contig00015	AT4G13940.1	93.2	485	33	0	72	1526	1	485	0	868		#lcl|AT4G13940.1:1-9 | Symbols: HOG1, EMB1395, SAHH1, MEE58, ATSAHH1 | MEE58 (MATERNAL EFFECT EMBRYO ARREST 58); adenosylhomocysteinase/ copper ion binding | chr4:8054931-8056676 FORWARD
contig00016	AT1G22710.1	65.2	477	164	2	162	1586	2	477	2e-170	596		#lcl|AT1G22710.1:1-9 | Symbols: SUC2, SUT1, ATSUC2 | SUC2 (SUCROSE-PROTON SYMPORTER 2); carbohydrate transmembrane transporter/ sucrose transmembrane transporter/ sucrose:hydrogen symporter/ sugar:hydrogen symporter | chr1:8030911-8032970 REVERSE
contig00017	AT4G26850.1	74.03	412	107	3	343	1578	12	413	6e-179	624		#lcl|AT4G26850.1:1-9 | Symbols: VTC2 | VTC2 (vitamin c defective 2); GDP-D-glucose phosphorylase/ GDP-galactose:glucose-1-phosphate guanyltransferase/ GDP-galactose:mannose-1-phosphate guanyltransferase/ GDP-galactose:myoinositol-1-phosphate guanyltransferase/ galactose-1-phosphate guanylyltra | chr4:13499262-13501145 REVERSE
contig00018	AT1G64720.1	58.8	415	171	5	1562	318	19	385	1e-133	473		#lcl|AT1G64720.1:1-9 | Symbols: CP5 | CP5 | chr1:24046887-24048537 REVERSE
contig00019	AT4G14300.1	74.03	181	47	0	2	544	12	192	1e-76	284		#lcl|AT4G14300.1:1-9 | Symbols: | heterogeneous nuclear ribonucleoprotein, putative / hnRNP, putative | chr4:8231179-8232785 FORWARD
contig00020	AT3G44110.1	73.24	426	110	6	145	1410	1	420	5e-154	541		#lcl|AT3G44110.1:1-9 | Symbols: ATJ3, ATJ | ATJ3; protein binding | chr3:15869115-15871059 REVERSE
contig00021	AT3G29320.1	84.36	326	45	1	1097	138	637	962	5e-157	551		#lcl|AT3G29320.1:1-9 | Symbols: | glucan phosphorylase, putative | chr3:11252871-11257587 FORWARD
contig00022	AT3G14240.1	77.59	424	92	2	2	1264	352	775	0	651		#lcl|AT3G14240.1:1-9 | Symbols: | subtilase family protein | chr3:4741637-4743964 REVERSE
contig00023	AT5G15950.2	67.71	350	110	4	418	1458	1	349	5e-121	431		#lcl|AT5G15950.2:1-9 | Symbols: | adenosylmethionine decarboxylase family protein | chr5:5206706-5207794 FORWARD
contig00024	AT3G44110.1	82.23	422	71	4	142	1395	1	420	0	657		#lcl|AT3G44110.1:1-9 | Symbols: ATJ3, ATJ | ATJ3; protein binding | chr3:15869115-15871059 REVERSE
contig00025	AT3G11670.1	81.95	471	85	1	1620	208	343	808	0	808		#lcl|AT3G11670.1:1-9 | Symbols: DGD1 | DGD1 (DIGALACTOSYL DIACYLGLYCEROL DEFICIENT 1); UDP-galactosyltransferase/ galactolipid galactosyltransferase/ transferase, transferring glycosyl groups | chr3:3681090-3684495 REVERSE
contig00026	AT5G49720.1	79.79	485	95	2	1612	167	121	605	0	742		#lcl|AT5G49720.1:1-9 | Symbols: ATGH9A1, DEC, KOR, RSW2, IRX2, KOR1 | ATGH9A1 (ARABIDOPSIS THALIANA GLYCOSYL HYDROLASE 9A1); cellulase/ hydrolase, hydrolyzing O-glycosyl compounds | chr5:20197765-20200168 REVERSE
contig00027	AT1G64660.1	76.64	441	103	3	109	1431	6	441	0	648		#lcl|AT1G64660.1:1-9 | Symbols: ATMGL | ATMGL (ARABIDOPSIS THALIANA METHIONINE GAMMA-LYASE); catalytic/ methionine gamma-lyase | chr1:24028977-24030537 FORWARD
contig00028	AT5G54390.1	56.43	381	158	5	1373	255	2	373	2e-109	393		#lcl|AT5G54390.1:1-9 | Symbols: AHL, ATAHL | AHL (ARABIDOPSIS HAL2-LIKE); 3'(2'),5'-bisphosphate nucleotidase/ inositol or phosphatidylinositol phosphatase | chr5:22086133-22087586 FORWARD
contig00029	AT3G63470.1	51.16	432	201	8	9	1274	80	499	9e-120	427		#lcl|AT3G63470.1:1-9 | Symbols: scpl40 | scpl40 (serine carboxypeptidase-like 40); serine-type carboxypeptidase | chr3:23438561-23440862 FORWARD
contig00030	AT1G11650.2	69.23	312	93	5	1236	310	59	366	3e-119	425		#lcl|AT1G11650.2:1-9 | Symbols: ATRBP45B, RBP45B | RNA-binding protein 45 (RBP45), putative | chr1:3914895-3917941 FORWARD
contig00031	AT4G27000.1	74.34	152	39	1	670	1125	215	363	5e-122	234		#lcl|AT4G27000.1:1-9 | Symbols: ATRBP45C | ATRBP45C; RNA binding | chr4:13554983-13557763 REVERSE
contig00032	AT3G62830.2	83.05	413	65	3	21	1244	25	432	0	691		#lcl|AT3G62830.2:1-9 | Symbols: UXS2, ATUXS2 | AUD1; UDP-glucuronate decarboxylase/ catalytic/ dTDP-glucose 4,6-dehydratase | chr3:23232539-23235353 FORWARD
contig00033	AT3G23000.1	67.71	353	114	4	141	1199	16	357	6e-134	474		#lcl|AT3G23000.1:1-9 | Symbols: CIPK7, SnRK3.10, PKS7, ATSRPK1, ATSR2 | CIPK7 (CBL-INTERACTING PROTEIN KINASE 7); ATP binding / kinase/ protein kinase/ protein serine/threonine kinase | chr3:8172654-8173943 FORWARD
contig00034	AT1G32450.1	78.5	414	86	2	3	1235	176	589	0	645		#lcl|AT1G32450.1:1-9 | Symbols: NRT1.5 | NRT1.5 (NITRATE TRANSPORTER 1.5); nitrate transmembrane transporter/ transporter | chr1:11715337-11719807 REVERSE
contig00035	ATCG00740.1	83.53	255	42	1	752	1516	1	253	2e-113	406		#lcl|ATCG00740.1:1-9 | Symbols: RPOA | RNA polymerase alpha subunit | chrC:77901-78890 REVERSE
contig00036	AT1G17370.1	82.79	401	67	4	1409	213	24	419	0	653		#lcl|AT1G17370.1:1-9 | Symbols: UBP1B | UBP1B (oligouridylate binding protein 1B); mRNA 3'-UTR binding | chr1:5951842-5954825 REVERSE
contig00037	AT1G52570.1	83.08	390	65	1	2	1168	421	810	0	687		#lcl|AT1G52570.1:1-9 | Symbols: PLDALPHA2 | PLDALPHA2 (phosphlipase d alpha 2); phospholipase D | chr1:19583940-19586551 REVERSE
contig00038	AT4G27500.1	50	290	141	3	1499	642	198	480	9e-64	241		#lcl|AT4G27500.1:1-9 | Symbols: PPI1 | PPI1 (PROTON PUMP INTERACTOR 1); protein binding | chr4:13743614-13745900 FORWARD
contig00039	AT1G62710.1	73.31	356	92	4	203	1261	134	486	0	533		#lcl|AT1G62710.1:1-9 | Symbols: BETA-VPE, BETAVPE | BETA-VPE (BETA VACUOLAR PROCESSING ENZYME); cysteine-type endopeptidase | chr1:23224070-23226857 REVERSE
contig00040	AT5G65670.2	58.33	348	144	4	82	1122	4	335	3e-91	332		#lcl|AT5G65670.2:1-9 | Symbols: IAA9 | IAA9 (INDOLE-3-ACETIC ACID INDUCIBLE 9); transcription factor | chr5:26254463-26256134 FORWARD
contig00041	AT2G27040.1	80.9	487	92	2	1	1458	386	871	0	816		#lcl|AT2G27040.1:1-9 | Symbols: AGO4, OCP11 | AGO4 (ARGONAUTE 4); nucleic acid binding | chr2:11536795-11541503 REVERSE
contig00042	AT5G26751.1	93.37	407	27	1	119	1339	1	405	0	787		#lcl|AT5G26751.1:1-9 | Symbols: ATSK11, SK 11 | ATSK11; protein kinase/ protein serine/threonine kinase | chr5:9399582-9401839 REVERSE
contig00043	AT3G29075.1	44.37	142	76	6	45	461	1	125	5e-21	99.4		#lcl|AT3G29075.1:1-9 | Symbols: | glycine-rich protein | chr3:11051645-11052629 REVERSE
contig00044	AT1G72160.1	65.89	343	114	1	1316	297	147	489	2e-123	439		#lcl|AT1G72160.1:1-9 | Symbols: | SEC14 cytosolic factor family protein / phosphoglyceride transfer family protein | chr1:27153823-27155609 REVERSE
contig00045	AT1G04400.1	65.18	382	130	7	1454	318	238	590	2e-137	486		#lcl|AT1G04400.1:1-9 | Symbols: CRY2, FHA, AT-PHH1, PHH1, ATCRY2 | CRY2 (CRYPTOCHROME 2); blue light photoreceptor/ protein homodimerization | chr1:1185719-1187901 REVERSE
contig00046	AT2G19810.1	55.2	375	153	12	17	1096	1	358	6e-99	358		#lcl|AT2G19810.1:1-9 | Symbols: | zinc finger (CCCH-type) family protein | chr2:8550419-8551498 FORWARD
contig00047	AT5G47390.1	60.34	353	98	9	70	1002	1	352	7e-85	311		#lcl|AT5G47390.1:1-9 | Symbols: | myb family transcription factor | chr5:19227001-19228546 FORWARD
contig00048	AT4G21960.1	85.57	305	44	0	1272	358	26	330	7e-151	530		#lcl|AT4G21960.1:1-9 | Symbols: PRXR1 | PRXR1; electron carrier/ heme binding / peroxidase | chr4:11646613-11648312 REVERSE
contig00049	AT5G65670.2	54.6	359	162	3	86	1159	4	335	7e-95	344		#lcl|AT5G65670.2:1-9 | Symbols: IAA9 | IAA9 (INDOLE-3-ACETIC ACID INDUCIBLE 9); transcription factor | chr5:26254463-26256134 FORWARD
contig00050	AT2G43710.1	75	400	94	4	34	1215	2	401	1e-170	596		#lcl|AT2G43710.1:1-9 | Symbols: SSI2, FAB2 | SSI2; acyl-[acyl-carrier-protein] desaturase/ stearoyl-CoA 9-desaturase | chr2:18120107-18122495 FORWARD
contig00051	AT1G02500.2	93.13	393	27	0	74	1252	1	393	0	723		#lcl|AT1G02500.2:1-9 | Symbols: SAM1, SAM-1, MAT1 | SAM1 (S-ADENOSYLMETHIONINE SYNTHETASE 1); methionine adenosyltransferase | chr1:519037-520218 FORWARD
contig00052	AT1G52570.1	79.65	457	91	1	48	1412	1	457	0	784		#lcl|AT1G52570.1:1-9 | Symbols: PLDALPHA2 | PLDALPHA2 (phosphlipase d alpha 2); phospholipase D | chr1:19583940-19586551 REVERSE
contig00053	AT1G28130.1	58.38	185	66	3	888	1409	303	487	8e-129	208		#lcl|AT1G28130.1:1-9 | Symbols: GH3.17 | GH3.17; indole-3-acetic acid amido synthetase | chr1:9825431-9827883 FORWARD
contig00054	AT3G19760.1	89.74	390	40	0	85	1254	19	408	0	706		#lcl|AT3G19760.1:1-9 | Symbols: | eukaryotic translation initiation factor 4A, putative / eIF-4A, putative / DEAD box RNA helicase, putative | chr3:6863790-6866242 FORWARD
contig00055	AT1G56070.1	79.22	308	56	3	3	902	376	675	0	468		#lcl|AT1G56070.1:1-9 | Symbols: LOS1 | LOS1; copper ion binding / translation elongation factor/ translation factor, nucleic acid binding | chr1:20968245-20971077 REVERSE
contig00056	AT4G08300.1	67.14	350	111	2	27	1064	7	354	1e-135	479		#lcl|AT4G08300.1:1-9 | Symbols: | nodulin MtN21 family protein | chr4:5245024-5248153 FORWARD
contig00057	AT1G21680.1	68.25	337	104	2	3	1004	361	697	5e-136	481		#lcl|AT1G21680.1:1-9 | Symbols: | FUNCTIONS IN: molecular_function unknown; INVOLVED IN: biological_process unknown; LOCATED IN: plasma membrane, vacuole, plant-type cell wall; EXPRESSED IN: 25 plant structures; EXPRESSED DURING: 13 growth stages; CONTAINS InterPro DOMAIN/s: WD40-like Beta Propeller (InterPro:IPR011659), Six-bladed beta-propeller, TolB-like (InterPro:IPR011042); BEST Arabidopsis …
contig00058	AT5G18670.1	62.57	358	132	4	3	1070	183	536	1e-127	453		#lcl|AT5G18670.1:1-9 | Symbols: BMY3, BAM9 | BMY3; beta-amylase/ catalytic/ cation binding | chr5:6226138-6227999 FORWARD
contig00059	AT4G29780.1	57.7	435	158	5	163	1389	44	478	1e-140	496		#lcl|AT4G29780.1:1-9 | Symbols: | unknown protein | chr4:14579859-14581481 FORWARD
contig00060	AT1G48300.1	38.46	195	119	7	566	1147	106	275	2e-25	113		#lcl|AT1G48300.1:1-9 | Symbols: | unknown protein | chr1:17847391-17848338 FORWARD
contig00061	AT4G34230.1	80.62	356	69	0	1307	240	1	356	1e-138	489		#lcl|AT4G34230.1:1-9 | Symbols: CAD5, ATCAD5, CAD-5 | ATCAD5 (CINNAMYL ALCOHOL DEHYDROGENASE 5); cinnamyl-alcohol dehydrogenase | chr4:16386898-16388666 REVERSE
contig00062	AT3G43190.1	89.72	457	47	0	2	1372	342	798	0	855		#lcl|AT3G43190.1:1-9 | Symbols: SUS4, ATSUS4 | SUS4; UDP-glycosyltransferase/ sucrose synthase/ transferase, transferring glycosyl groups | chr3:15179204-15182577 REVERSE
contig00063	AT4G10080.1	33.05	357	234	9	1256	201	3	325	7e-33	138		#lcl|AT4G10080.1:1-9 | Symbols: | unknown protein | chr4:6300454-6302560 REVERSE
contig00064	AT5G07050.1	77.51	338	72	2	95	1096	3	339	8e-143	503		#lcl|AT5G07050.1:1-9 | Symbols: | LOCATED IN: membrane; CONTAINS InterPro DOMAIN/s: Protein of unknown function DUF6, transmembrane (InterPro:IPR000620); BEST Arabidopsis thaliana protein match is: nodulin MtN21 family protein (TAIR:AT2G40900.1); Has 2288 Blast hits to 2270 proteins in 280 species: Archae - 23; Bacteria - 774; Metazoa - 5; Fungi - 0; Plants - 641; Viruses - 0; Other Eukaryotes - …
contig00065	AT5G15610.2	71.43	273	75	1	958	149	141	413	3e-156	389		#lcl|AT5G15610.2:1-9 | Symbols: | proteasome family protein | chr5:5079579-5081929 FORWARD
contig00066	AT1G43170.3	83.77	302	45	1	1234	341	24	325	3e-167	505		#lcl|AT1G43170.3:1-9 | Symbols: ARP1, RPL3A | ARP1 (ARABIDOPSIS RIBOSOMAL PROTEIN 1); structural constituent of ribosome | chr1:16266992-16268631 FORWARD
contig00067	AT1G53910.2	48.39	403	195	13	126	1295	1	358	2e-74	276		#lcl|AT1G53910.2:1-9 | Symbols: RAP2.12 | RAP2.12; DNA binding / transcription factor | chr1:20135242-20136581 FORWARD
contig00068	AT3G08900.1	85.07	355	53	0	60	1124	6	360	0	660		#lcl|AT3G08900.1:1-9 | Symbols: RGP3, RGP | RGP3 (REVERSIBLY GLYCOSYLATED POLYPEPTIDE 3); transferase, transferring hexosyl groups | chr3:2708347-2709714 REVERSE
contig00069	AT4G14040.1	73.53	374	99	1	2	1123	115	487	1e-171	599		#lcl|AT4G14040.1:1-9 | Symbols: EDA38, SBP2 | SBP2 (SELENIUM-BINDING PROTEIN 2); selenium binding | chr4:8100691-8102828 REVERSE
contig00070	AT4G05320.6	100	381	0	0	1289	147	1	381	0	736		#lcl|AT4G05320.6:1-9 | Symbols: UBQ10 | UBQ10 (POLYUBIQUITIN 10); protein binding | chr4:2718559-2719932 FORWARD
contig00071	AT5G11170.1	92.34	209	16	1	1312	686	20	227	0	390		#lcl|AT5G11170.1:1-9 | Symbols: | ATP binding / ATP-dependent helicase/ helicase/ nucleic acid binding | chr5:3553334-3556646 FORWARD
contig00072	AT1G57720.2	70.03	387	116	1	1162	2	1	379	7e-136	480		#lcl|AT1G57720.2:1-9 | Symbols: | elongation factor 1B-gamma, putative / eEF-1B gamma, putative | chr1:21377873-21380114 FORWARD
contig00073	AT3G21670.1	68.5	346	102	2	1314	298	231	576	4e-119	425		#lcl|AT3G21670.1:1-9 | Symbols: | nitrate transporter (NTP3) | chr3:7626942-7628954 REVERSE
contig00074	AT4G14760.1	33.62	348	217	10	1168	167	1390	1707	3e-32	136		#lcl|AT4G14760.1:1-9 | Symbols: | LOCATED IN: nucleus; EXPRESSED IN: 22 plant structures; EXPRESSED DURING: 13 growth stages; CONTAINS InterPro DOMAIN/s: Prefoldin (InterPro:IPR009053), KIP1-like (InterPro:IPR011684); BEST Arabidopsis thaliana protein match is: kinase interacting family protein (TAIR:AT3G22790.1); Has 167525 Blast hits to 63593 proteins in 2151 species: Archae - 1921; Bacteria - …
contig00075	AT1G20160.2	63.99	436	154	4	1	1299	146	577	2e-159	559		#lcl|AT1G20160.2:1-9 | Symbols: ATSBT5.2 | ATSBT5.2; identical protein binding / serine-type endopeptidase | chr1:6990852-6993737 REVERSE
contig00076	AT4G25210.1	35.48	310	190	8	1215	316	70	368	1e-36	151		#lcl|AT4G25210.1:1-9 | Symbols: | transcription regulator | chr4:12918446-12919552 FORWARD
contig00077	AT4G32940.1	80.27	294	58	0	62	943	201	494	2e-130	462		#lcl|AT4G32940.1:1-9 | Symbols: GAMMA-VPE, GAMMAVPE | GAMMA-VPE (GAMMA VACUOLAR PROCESSING ENZYME); cysteine-type endopeptidase | chr4:15900557-15903161 REVERSE
contig00079	AT2G33770.1	65.38	338	95	3	66	1013	569	901	4e-115	411		#lcl|AT2G33770.1:1-9 | Symbols: UBC24, ATUBC24, PHO2 | PHO2 (PHOSPHATE 2); ubiquitin-protein ligase | chr2:14277785-14281482 REVERSE
contig00080	AT4G00430.1	87.89	289	35	2	98	964	1	286	3e-139	491		#lcl|AT4G00430.1:1-9 | Symbols: TMP-C, PIP1;4, PIP1E | PIP1;4 (PLASMA MEMBRANE INTRINSIC PROTEIN 1;4); water channel | chr4:186143-187531 REVERSE
contig00081	AT1G29950.2	44.94	247	115	7	913	236	7	249	7e-32	135		#lcl|AT1G29950.2:1-9 | Symbols: | transcription factor/ transcription regulator | chr1:10493461-10494216 FORWARD
contig00082	AT1G78070.1	72.2	313	87	0	40	978	136	448	1e-136	483		#lcl|AT1G78070.1:1-9 | Symbols: | FUNCTIONS IN: molecular_function unknown; INVOLVED IN: biological_process unknown; LOCATED IN: CUL4 RING ubiquitin ligase complex; EXPRESSED IN: 23 plant structures; EXPRESSED DURING: 13 growth stages; CONTAINS InterPro DOMAIN/s: WD40 repeat-like (InterPro:IPR011046), WD40 repeat, region (InterPro:IPR017986), WD40/YVTN repeat-like (InterPro:IPR015943), WD40 repea…
contig00083	AT1G75500.1	80.82	219	38	1	1196	552	92	310	4e-113	355		#lcl|AT1G75500.1:1-9 | Symbols: | nodulin MtN21 family protein | chr1:28338282-28340091 REVERSE
contig00084	AT1G27650.1	94.62	186	10	0	1099	542	1	186	3e-99	358		#lcl|AT1G27650.1:1-9 | Symbols: ATU2AF35A | ATU2AF35A; RNA binding / nucleic acid binding / nucleotide binding / zinc ion binding | chr1:9615152-9616042 FORWARD
contig00085	AT2G38120.1	89.57	115	12	0	197	541	354	468	7e-82	189		#lcl|AT2G38120.1:1-9 | Symbols: AUX1, WAV5, PIR1, MAP1 | AUX1 (AUXIN RESISTANT 1); amino acid transmembrane transporter/ auxin binding / auxin influx transmembrane transporter/ transporter | chr2:15973493-15976792 FORWARD
contig00086	AT5G09810.1	97.97	345	7	0	3	1037	33	377	0	683		#lcl|AT5G09810.1:1-9 | Symbols: ACT2, ACT7 | ACT7 (ACTIN 7); structural constituent of cytoskeleton | chr5:3052809-3054220 FORWARD
contig00087	AT5G09810.1	98.62	362	5	0	149	1234	5	366	0	718		#lcl|AT5G09810.1:1-9 | Symbols: ACT2, ACT7 | ACT7 (ACTIN 7); structural constituent of cytoskeleton | chr5:3052809-3054220 FORWARD
contig00088	AT1G45000.1	94.2	293	16	1	68	943	1	293	3e-153	538		#lcl|AT1G45000.1:1-9 | Symbols: | 26S proteasome regulatory complex subunit p42D, putative | chr1:17009220-17011607 FORWARD
contig00089	AT5G46860.1	76.77	254	59	2	1124	363	1	249	1e-85	313		#lcl|AT5G46860.1:1-9 | Symbols: VAM3, ATVAM3, SYP22, ATSYP22, SGR3 | VAM3; SNAP receptor | chr5:19012342-19013795 REVERSE
contig00090	AT5G60390.3	91.34	381	31	2	7	1143	40	420	0	700		#lcl|AT5G60390.3:1-9 | Symbols: | elongation factor 1-alpha / EF-1-alpha | chr5:24289226-24290675 FORWARD
contig00091	AT2G36530.1	91.43	385	33	0	69	1223	3	387	0	706		#lcl|AT2G36530.1:1-9 | Symbols: LOS2 | LOS2; copper ion binding / phosphopyruvate hydratase | chr2:15321081-15323786 REVERSE
contig00092	AT3G47950.1	87.72	342	42	0	3	1028	619	960	4e-144	508		#lcl|AT3G47950.1:1-9 | Symbols: AHA4 | AHA4; ATPase/ hydrogen-exporting ATPase, phosphorylative mechanism | chr3:17693015-17697801 FORWARD
contig00093	AT1G15740.1	81.64	256	47	0	1204	437	312	567	4e-98	346		#lcl|AT1G15740.1:1-9 | Symbols: | leucine-rich repeat family protein | chr1:5411509-5414544 FORWARD
contig00094	AT4G16760.1	81.03	390	74	0	1213	44	244	633	0	645		#lcl|AT4G16760.1:1-9 | Symbols: ACX1, ATACX1 | ACX1 (ACYL-COA OXIDASE 1); acyl-CoA oxidase | chr4:9424930-9428689 REVERSE
contig00095	AT2G36460.1	86.59	358	48	0	1196	123	1	358	1e-175	612		#lcl|AT2G36460.1:1-9 | Symbols: | fructose-bisphosphate aldolase, putative | chr2:15296929-15298387 REVERSE
contig00096	AT5G65020.1	71.2	316	90	1	42	986	1	316	1e-119	426		#lcl|AT5G65020.1:1-9 | Symbols: ANNAT2 | ANNAT2 (Annexin Arabidopsis 2); calcium ion binding / calcium-dependent phospholipid binding | chr5:25973915-25975554 FORWARD
contig00097	AT1G60690.1	60.6	335	128	5	1153	161	7	338	1e-107	386		#lcl|AT1G60690.1:1-9 | Symbols: | aldo/keto reductase family protein | chr1:22349892-22351668 REVERSE
contig00098	AT3G53420.2	85.26	285	40	1	46	894	1	285	8e-142	500		#lcl|AT3G53420.2:1-9 | Symbols: PIP2A, PIP2, PIP2;1 | PIP2A (PLASMA MEMBRANE INTRINSIC PROTEIN 2A); water channel | chr3:19803906-19805454 REVERSE
contig00099	AT1G13360.1	36.36	198	121	5	284	862	11	193	6e-15	79		#lcl|AT1G13360.1:1-9 | Symbols: | unknown protein | chr1:4577229-4577813 REVERSE
contig00100	AT2G40000.1	61.87	299	113	2	1122	229	137	432	8e-96	347		#lcl|AT2G40000.1:1-9 | Symbols: HSPRO2, ATHSPRO2 | HSPRO2 (ARABIDOPSIS ORTHOLOG OF SUGAR BEET HS1 PRO-1 2) | chr2:16700649-16701956 REVERSE
contig00101	AT4G13640.1	66.67	306	96	8	154	1053	1	290	8e-97	350		#lcl|AT4G13640.1:1-9 | Symbols: UNE16 | UNE16 (unfertilized embryo sac 16); transcription factor | chr4:7936864-7938497 REVERSE
contig00102	AT4G35100.1	89.86	276	26	1	75	896	1	276	8e-144	506		#lcl|AT4G35100.1:1-9 | Symbols: PIP3, PIP3A, PIP2;7, SIMIP | PIP3 (PLASMA MEMBRANE INTRINSIC PROTEIN 3); water channel | chr4:16708672-16709958 FORWARD
contig00103	AT1G17370.1	74.79	361	90	4	7	1086	65	419	1e-141	499		#lcl|AT1G17370.1:1-9 | Symbols: UBP1B | UBP1B (oligouridylate binding protein 1B); mRNA 3'-UTR binding | chr1:5951842-5954825 REVERSE
contig00104	AT2G46080.1	55.59	349	153	2	147	1187	1	347	3e-105	378		#lcl|AT2G46080.1:1-9 | Symbols: | INVOLVED IN: biological_process unknown; EXPRESSED IN: 23 plant structures; EXPRESSED DURING: 13 growth stages; BEST Arabidopsis thaliana protein match is: BPS1 (BYPASS 1) (TAIR:AT1G01550.2); Has 94 Blast hits to 83 proteins in 14 species: Archae - 0; Bacteria - 2; Metazoa - 1; Fungi - 0; Plants - 91; Viruses - 0; Other Eukaryotes - 0 (source: NCBI BLink). | chr2…
contig00105	AT3G16920.1	83.22	292	48	1	73	945	53	344	7e-156	546		#lcl|AT3G16920.1:1-9 | Symbols: | chitinase | chr3:5776663-5777886 REVERSE
contig00106	AT3G53670.1	36.36	121	77	3	598	960	37	139	9e-10	61.6		#lcl|AT3G53670.1:1-9 | Symbols: | unknown protein | chr3:19891104-19892214 FORWARD
contig00107	AT2G21590.2	77.3	282	64	0	1178	333	242	523	9e-130	460		#lcl|AT2G21590.2:1-9 | Symbols: APL4 | APL4; glucose-1-phosphate adenylyltransferase | chr2:9239362-9242150 FORWARD
contig00108	AT5G17920.2	89.23	390	42	0	1172	3	256	645	0	635		#lcl|AT5G17920.2:1-9 | Symbols: ATCIMS | ATMS1; 5-methyltetrahydropteroyltriglutamate-homocysteine S-methyltransferase/ methionine synthase | chr5:5935771-5939195 FORWARD
contig00109	AT1G75390.1	54.41	136	62	1	428	835	29	163	3e-20	96.7		#lcl|AT1G75390.1:1-9 | Symbols: AtbZIP44 | AtbZIP44 (Arabidopsis thaliana basic leucine-zipper 44); DNA binding / protein heterodimerization/ transcription factor | chr1:28292224-28292745 FORWARD
contig00110	AT4G03510.2	42.52	214	120	5	923	291	35	234	4e-42	169		#lcl|AT4G03510.2:1-9 | Symbols: RMA1 | RMA1; protein binding / ubiquitin-protein ligase/ zinc ion binding | chr4:1557905-1558654 REVERSE
contig00111	AT5G60660.1	81.66	289	53	3	1137	271	1	283	4e-128	454		#lcl|AT5G60660.1:1-9 | Symbols: PIP2F, PIP2;4 | PIP2;4 (PLASMA MEMBRANE INTRINSIC PROTEIN 2;4); water channel | chr5:24375673-24376939 REVERSE
contig00112	AT2G46800.2	74.23	357	92	3	3	1073	58	398	4e-132	468		#lcl|AT2G46800.2:1-9 | Symbols: ZAT, ATMTP1, MTP1, ZAT1, ATCDF1 | ZAT (ZINC TRANSPORTER OF ARABIDOPSIS THALIANA); inorganic anion transmembrane transporter/ metal ion transmembrane transporter/ zinc ion transmembrane transporter | chr2:19238128-19239324 FORWARD
contig00113	AT3G45600.1	80.7	285	55	0	60	914	1	285	4e-109	391		#lcl|AT3G45600.1:1-9 | Symbols: TET3 | TET3 (TETRASPANIN3) | chr3:16733973-16735854 REVERSE
contig00114	AT1G61720.1	64.29	322	115	0	73	1038	9	330	1e-120	429		#lcl|AT1G61720.1:1-9 | Symbols: BAN | BAN (BANYULS); oxidoreductase | chr1:22791326-22792757 REVERSE
contig00115	AT5G36230.1	88.2	161	19	0	83	565	1	161	3e-143	285		#lcl|AT5G36230.1:1-9 | Symbols: | eIF4-gamma/eIF5/eIF2-epsilon domain-containing protein | chr5:14273519-14276773 FORWARD
contig00116	AT4G09160.1	67.83	286	89	1	37	885	363	648	3e-115	412		#lcl|AT4G09160.1:1-9 | Symbols: | SEC14 cytosolic factor family protein / phosphoglyceride transfer family protein | chr4:5839761-5842158 FORWARD
contig00117	AT2G38800.1	38.81	219	131	6	1146	499	132	322	2e-26	117		#lcl|AT2G38800.1:1-9 | Symbols: | calmodulin-binding protein-related | chr2:16216999-16218837 FORWARD
contig00118	AT4G02280.1	84.33	319	50	0	1	957	491	809	7e-164	573		#lcl|AT4G02280.1:1-9 | Symbols: SUS3, ATSUS3 | SUS3 (sucrose synthase 3); UDP-glycosyltransferase/ sucrose synthase/ transferase, transferring glycosyl groups | chr4:995166-998719 FORWARD
contig00119	AT3G20770.1	41.25	303	132	17	1	771	340	628	6e-45	178		#lcl|AT3G20770.1:1-9 | Symbols: EIN3 | EIN3 (ETHYLENE-INSENSITIVE3); transcription factor | chr3:7260702-7262588 REVERSE
contig00120	AT1G02840.3	75	192	38	1	88	633	1	192	1e-72	270		#lcl|AT1G02840.3:1-9 | Symbols: SR1, ATSRP34, SRP34 | SR1; RNA binding / nucleic acid binding / nucleotide binding | chr1:626918-629583 FORWARD
contig00121	AT5G56590.1	52.62	325	135	5	5	922	172	484	2e-84	309		#lcl|AT5G56590.1:1-9 | Symbols: | glycosyl hydrolase family 17 protein | chr5:22907521-22909436 FORWARD
contig00122	AT4G36910.1	70.51	234	68	2	97	795	1	230	1e-82	303		#lcl|AT4G36910.1:1-9 | Symbols: LEJ2, CDCP2 | LEJ2 (LOSS OF THE TIMING OF ET AND JA BIOSYNTHESIS 2) | chr4:17391016-17393218 REVERSE
contig00123	AT2G17570.1	71.05	38	11	0	1	114	234	271	9e-10	61.6		#lcl|AT2G17570.1:1-9 | Symbols: | undecaprenyl pyrophosphate synthetase family protein / UPP synthetase family protein | chr2:7645086-7645973 FORWARD
contig00124	AT3G54470.1	78.27	313	66	1	3	935	163	475	2e-131	466		#lcl|AT3G54470.1:1-9 | Symbols: | uridine 5'-monophosphate synthase / UMP synthase (PYRE-F) (UMPS) | chr3:20168285-20170245 REVERSE
contig00125	AT4G29040.1	98.13	267	5	0	84	884	177	443	8e-149	488		#lcl|AT4G29040.1:1-9 | Symbols: RPT2a | RPT2a (regulatory particle AAA-ATPase 2a); ATPase | chr4:14312369-14314386 FORWARD
contig00126	AT4G17520.1	47.1	310	160	6	210	1127	1	291	8e-45	177		#lcl|AT4G17520.1:1-9 | Symbols: | nuclear RNA-binding protein, putative | chr4:9771496-9773313 FORWARD
contig00128	AT5G19140.1	82.38	227	40	0	128	808	2	228	2e-108	389		#lcl|AT5G19140.1:1-9 | Symbols: ATAILP1, AILP1 | AILP1 | chr5:6423398-6425785 FORWARD
contig00129	AT2G25490.1	63.1	336	124	0	93	1100	152	487	6e-112	400		#lcl|AT2G25490.1:1-9 | Symbols: EBF1, FBL6 | EBF1 (EIN3-BINDING F BOX PROTEIN 1); protein binding / ubiquitin-protein ligase | chr2:10848018-10850275 REVERSE
contig00130	AT4G23980.1	67.82	87	28	0	473	733	532	618	8e-42	132		#lcl|AT4G23980.1:1-9 | Symbols: ARF9 | ARF9 (AUXIN RESPONSE FACTOR 9); transcription factor | chr4:12451592-12454737 FORWARD
contig00131	AT2G22430.1	46.41	334	150	15	1121	207	12	311	6e-58	221		#lcl|AT2G22430.1:1-9 | Symbols: ATHB6 | ATHB6; DNA binding / protein binding / sequence-specific DNA binding / transcription activator/ transcription factor | chr2:9526470-9527612 REVERSE
contig00132	AT3G07560.1	73.39	109	24	3	589	900	195	303	1e-30	130		#lcl|AT3G07560.1:1-9 | Symbols: APM2, PEX13 | PEX13 (PEROXIN 13); protein binding | chr3:2411616-2413310 REVERSE
contig00133	AT3G26290.1	55.16	281	126	3	15	857	222	498	6e-82	301		#lcl|AT3G26290.1:1-9 | Symbols: CYP71B26 | CYP71B26; electron carrier/ heme binding / iron ion binding / monooxygenase/ oxygen binding | chr3:9632770-9634439 REVERSE
contig00134	AT3G22550.1	48.56	278	136	10	25	837	9	265	4e-54	208		#lcl|AT3G22550.1:1-9 | Symbols: | senescence-associated protein-related | chr3:7991827-7992805 REVERSE
contig00135	AT5G02500.2	95.4	348	16	0	57	1100	1	348	0	664		#lcl|AT5G02500.2:1-9 | Symbols: HSC70-1, HSP70-1, AT-HSC70-1, HSC70 | HSC70-1 (HEAT SHOCK COGNATE PROTEIN 70-1); ATP binding | chr5:554055-556334 REVERSE
contig00136	AT2G40010.1	89.4	151	16	0	610	158	128	278	1e-134	271		#lcl|AT2G40010.1:1-9 | Symbols: | 60S acidic ribosomal protein P0 (RPP0A) | chr2:16708578-16710448 REVERSE
contig00137	AT2G43970.1	51.13	266	113	4	1095	349	277	542	3e-52	202		#lcl|AT2G43970.1:1-9 | Symbols: | La domain-containing protein | chr2:18205535-18208031 REVERSE
contig00138	AT1G53280.1	79.63	162	33	0	338	823	277	438	9e-112	263		#lcl|AT1G53280.1:1-9 | Symbols: | DJ-1 family protein | chr1:19864942-19867341 REVERSE
contig00139	AT5G08690.1	95.41	327	15	0	28	1008	230	556	7e-177	616		#lcl|AT5G08690.1:1-9 | Symbols: | ATP synthase beta chain 2, mitochondrial | chr5:2825739-2828352 FORWARD
contig00140	AT2G26690.1	67.26	339	108	2	3	1010	230	567	9e-102	367		#lcl|AT2G26690.1:1-9 | Symbols: | nitrate transporter (NTP2) | chr2:11347347-11350916 REVERSE
contig00141	AT1G13440.1	88.3	282	33	0	1	846	57	338	2e-133	472		#lcl|AT1G13440.1:1-9 | Symbols: GAPC-2, GAPC2 | GAPC2 (GLYCERALDEHYDE-3-PHOSPHATE DEHYDROGENASE C2); NAD or NADH binding / binding / catalytic/ glyceraldehyde-3-phosphate dehydrogenase (phosphorylating)/ glyceraldehyde-3-phosphate dehydrogenase | chr1:4608465-4610494 REVERSE
contig00142	AT4G31700.1	90.4	250	23	1	1044	298	1	250	6e-103	370		#lcl|AT4G31700.1:1-9 | Symbols: RPS6 | RPS6 (RIBOSOMAL PROTEIN S6); structural constituent of ribosome | chr4:15346306-15347714 REVERSE
contig00143	AT5G24400.1	72.86	140	37	1	282	698	65	204	6e-100	205		#lcl|AT5G24400.1:1-9 | Symbols: emb2024 | emb2024 (embryo defective 2024); 6-phosphogluconolactonase/ catalytic | chr5:8330532-8331784 REVERSE
contig00144	AT3G12580.1	92.26	336	24	1	1	1002	315	650	3e-157	551		#lcl|AT3G12580.1:1-9 | Symbols: HSP70 | HSP70 (heat shock protein 70); ATP binding | chr3:3991487-3993689 REVERSE
contig00145	AT2G02010.1	89.87	306	31	0	920	3	16	321	2e-151	531		#lcl|AT2G02010.1:1-9 | Symbols: GAD4 | GAD4 (glutamate decarboxylase 4); calmodulin binding | chr2:474375-476495 REVERSE
contig00146	AT3G49940.1	59.27	248	84	5	159	851	1	246	5e-70	261		#lcl|AT3G49940.1:1-9 | Symbols: LBD38 | LBD38 (LOB DOMAIN-CONTAINING PROTEIN 38) | chr3:18514465-18515302 FORWARD
contig00147	AT3G11050.1	71.26	254	73	2	922	161	1	251	3e-96	348		#lcl|AT3G11050.1:1-9 | Symbols: ATFER2 | ATFER2 (ferritin 2); binding / ferric iron binding / oxidoreductase/ transition metal ion binding | chr3:3463651-3465294 FORWARD
contig00148	AT5G01190.1	64.95	291	99	2	2	865	268	558	5e-110	394		#lcl|AT5G01190.1:1-9 | Symbols: LAC10 | LAC10 (laccase 10); laccase | chr5:72392-74612 FORWARD
contig00149	AT5G21940.1	45.85	205	92	6	313	870	44	247	3e-24	109		#lcl|AT5G21940.1:1-9 | Symbols: | unknown protein | chr5:7249446-7250353 REVERSE
contig00150	AT1G77120.1	81.58	342	63	1	1027	2	1	341	6e-157	550		#lcl|AT1G77120.1:1-9 | Symbols: ADH1, ADH, ATADH, ATADH1 | ADH1 (ALCOHOL DEHYDROGENASE 1); alcohol dehydrogenase | chr1:28975509-28977216 FORWARD
contig00151	AT4G13940.3	92	325	26	0	1	975	114	438	1e-176	615		#lcl|AT4G13940.3:1-9 | Symbols: HOG1, SAHH1 | MEE58 (MATERNAL EFFECT EMBRYO ARREST 58); adenosylhomocysteinase/ copper ion binding | chr4:8054931-8056676 FORWARD
contig00152	AT1G04690.1	89.73	263	27	0	1061	273	66	328	1e-140	496		#lcl|AT1G04690.1:1-9 | Symbols: KAB1, KV-BETA1 | KAB1 (POTASSIUM CHANNEL BETA SUBUNIT); oxidoreductase/ potassium channel | chr1:1313662-1315420 FORWARD
contig00153	AT2G34770.1	67.66	235	76	0	87	791	1	235	5e-89	324		#lcl|AT2G34770.1:1-9 | Symbols: FAH1 | FAH1 (FATTY ACID HYDROXYLASE 1); catalytic/ fatty acid alpha-hydroxylase | chr2:14666776-14668061 FORWARD
contig00154	AT4G13010.1	70.55	292	84	1	6	875	38	329	3e-109	391		#lcl|AT4G13010.1:1-9 | Symbols: | oxidoreductase, zinc-binding dehydrogenase family protein | chr4:7600682-7602567 FORWARD
contig00155	AT4G31770.1	39.49	195	107	5	180	731	199	385	3e-48	119		#lcl|AT4G31770.1:1-9 | Symbols: ATDBR1, DBR1 | calcineurin-like phosphoesterase family protein | chr4:15370296-15372422 REVERSE
contig00156	AT2G25490.1	66.67	108	35	1	40	360	520	627	4e-28	122		#lcl|AT2G25490.1:1-9 | Symbols: EBF1, FBL6 | EBF1 (EIN3-BINDING F BOX PROTEIN 1); protein binding / ubiquitin-protein ligase | chr2:10848018-10850275 REVERSE
contig00157	AT4G05320.4	96.83	347	11	0	9	1049	65	411	0	645		#lcl|AT4G05320.4:1-9 | Symbols: UBQ10 | UBQ10 (POLYUBIQUITIN 10); protein binding | chr4:2718559-2719932 FORWARD
contig00158	AT3G12110.1	95.74	282	12	0	1	846	96	377	2e-148	521		#lcl|AT3G12110.1:1-9 | Symbols: ACT11 | ACT11 (actin-11); structural constituent of cytoskeleton | chr3:3858116-3859609 FORWARD
contig00159	AT1G71980.1	74.05	262	68	0	261	1046	17	278	7e-117	417		#lcl|AT1G71980.1:1-9 | Symbols: | protease-associated zinc finger (C3HC4-type RING finger) family protein | chr1:27098250-27099881 FORWARD
contig00160	AT3G43190.1	81.31	337	63	0	1013	3	4	340	1e-153	539		#lcl|AT3G43190.1:1-9 | Symbols: SUS4, ATSUS4 | SUS4; UDP-glycosyltransferase/ sucrose synthase/ transferase, transferring glycosyl groups | chr3:15179204-15182577 REVERSE
contig00161	AT4G17230.1	59.31	317	128	3	950	3	81	390	7e-104	374		#lcl|AT4G17230.1:1-9 | Symbols: SCL13 | SCL13 (Scarecrow-like 13); transcription factor | chr4:9661218-9662807 REVERSE
contig00162	AT3G13750.1	79.6	348	71	0	2	1045	380	727	9e-174	606		#lcl|AT3G13750.1:1-9 | Symbols: BGAL1 | BGAL1 (Beta galactosidase 1); beta-galactosidase/ catalytic/ cation binding / heme binding / peroxidase/ sugar binding | chr3:4511192-4515756 FORWARD
contig00163	AT3G46540.1	49.43	263	130	4	2	781	54	302	9e-57	217		#lcl|AT3G46540.1:1-9 | Symbols: | epsin N-terminal homology (ENTH) domain-containing protein / clathrin assembly protein-related | chr3:17134204-17135411 REVERSE
contig00164	AT3G07870.1	63.37	344	116	5	29	1030	73	413	2e-121	432		#lcl|AT3G07870.1:1-9 | Symbols: | F-box family protein | chr3:2510871-2512124 FORWARD
contig00165	AT1G14290.1	61.11	252	96	4	988	239	2	251	4e-78	288		#lcl|AT1G14290.1:1-9 | Symbols: SBH2 | SBH2 (SPHINGOID BASE HYDROXYLASE 2); catalytic/ sphingosine hydroxylase | chr1:4880307-4881784 REVERSE
contig00166	AT1G04760.1	84.09	220	35	0	121	780	1	220	7e-99	357		#lcl|AT1G04760.1:1-9 | Symbols: ATVAMP726, VAMP726 | ATVAMP726 | chr1:1334760-1336070 FORWARD
contig00167	AT3G04120.1	92.19	269	21	0	1	807	70	338	5e-131	464		#lcl|AT3G04120.1:1-9 | Symbols: GAPC, GAPC-1, GAPC1 | GAPC1 (GLYCERALDEHYDE-3-PHOSPHATE DEHYDROGENASE C SUBUNIT 1); glyceraldehyde-3-phosphate dehydrogenase (phosphorylating)/ glyceraldehyde-3-phosphate dehydrogenase | chr3:1081077-1083131 FORWARD
contig00168	AT2G23810.1	66.42	271	88	2	81	884	3	273	6e-95	344		#lcl|AT2G23810.1:1-9 | Symbols: TET8 | TET8 (TETRASPANIN8) | chr2:10135859-10137352 REVERSE
contig00169	AT1G04510.1	74.92	331	82	2	27	1016	189	515	1e-136	482		#lcl|AT1G04510.1:1-9 | Symbols: | transducin family protein / WD-40 repeat family protein | chr1:1226749-1230592 FORWARD
contig00170	AT5G43940.1	91.09	247	22	0	3	743	129	375	2e-133	472		#lcl|AT5G43940.1:1-9 | Symbols: HOT5, ADH2, GSNOR | HOT5 (sensitive to hot temperatures 5); S-(hydroxymethyl)glutathione dehydrogenase/ S-nitrosoglutathione reductase | chr5:17684265-17686379 FORWARD
contig00171	AT1G32540.3	93.5	123	8	0	690	322	32	154	2e-54	209		#lcl|AT1G32540.3:1-9 | Symbols: LOL1 | LOL1 (LSD ONE LIKE 1); DNA binding | chr1:11768043-11769591 FORWARD
contig00172	AT5G60390.3	94.81	289	15	0	1017	151	148	436	4e-161	564		#lcl|AT5G60390.3:1-9 | Symbols: | elongation factor 1-alpha / EF-1-alpha | chr5:24289226-24290675 FORWARD
contig00173	AT5G59080.1	57.78	90	31	3	652	404	51	135	1e-21	100		#lcl|AT5G59080.1:1-9 | Symbols: | unknown protein | chr5:23847691-23848403 REVERSE
contig00174	AT4G32020.1	40.5	200	100	5	102	644	1	180	1e-21	100		#lcl|AT4G32020.1:1-9 | Symbols: | unknown protein | chr4:15488076-15488621 FORWARD
contig00175	AT1G74840.1	55.83	240	99	5	5	703	23	245	3e-48	189		#lcl|AT1G74840.1:1-9 | Symbols: | myb family transcription factor | chr1:28116201-28117317 REVERSE
contig00176	AT2G40300.1	80.98	205	39	0	222	836	53	257	2e-85	312		#lcl|AT2G40300.1:1-9 | Symbols: ATFER4 | ATFER4 (ferritin 4); binding / ferric iron binding / oxidoreductase/ transition metal ion binding | chr2:16831501-16833214 REVERSE
contig00177	AT5G19780.1	98.2	334	6	0	1004	3	47	380	2e-173	605		#lcl|AT5G19780.1:1-9 | Symbols: TUA5 | TUA5; structural constituent of cytoskeleton | chr5:6687212-6688926 FORWARD
contig00178	AT3G62260.1	68.18	264	83	1	1	789	119	382	1e-96	349		#lcl|AT3G62260.1:1-9 | Symbols: | protein phosphatase 2C, putative / PP2C, putative | chr3:23038516-23040391 REVERSE
contig00179	AT1G77120.1	85.11	309	46	0	3	929	71	379	1e-149	525		#lcl|AT1G77120.1:1-9 | Symbols: ADH1, ADH, ATADH, ATADH1 | ADH1 (ALCOHOL DEHYDROGENASE 1); alcohol dehydrogenase | chr1:28975509-28977216 FORWARD
contig00180	AT1G70730.3	86.59	246	32	1	16	750	417	662	2e-120	428		#lcl|AT1G70730.3:1-9 | Symbols: | phosphoglucomutase, cytoplasmic, putative / glucose phosphomutase, putative | chr1:26669020-26673166 REVERSE
contig00181	AT5G13420.1	90.29	278	27	0	2	835	157	434	3e-135	478		#lcl|AT5G13420.1:1-9 | Symbols: | transaldolase, putative | chr5:4302080-4304212 REVERSE
contig00183	AT5G51970.2	79.93	294	59	1	1	882	72	364	1e-136	483		#lcl|AT5G51970.2:1-9 | Symbols: | sorbitol dehydrogenase, putative / L-iditol 2-dehydrogenase, putative | chr5:21111820-21113284 FORWARD
contig00184	AT4G33950.1	77.93	145	32	0	142	576	185	329	2e-89	244		#lcl|AT4G33950.1:1-9 | Symbols: OST1, SNRK2-6, SRK2E, SNRK2.6, P44 | OST1 (OPEN STOMATA 1); calcium-dependent protein serine/threonine kinase/ kinase/ protein kinase | chr4:16272364-16274657 FORWARD
contig00185	AT2G22570.1	64.45	211	75	0	794	162	32	242	8e-86	313		#lcl|AT2G22570.1:1-9 | Symbols: ATNIC1, NIC1 | NIC1 (NICOTINAMIDASE 1); catalytic/ nicotinamidase | chr2:9589604-9590846 REVERSE
contig00186	AT2G24200.2	81.59	239	44	0	6	722	282	520	4e-112	400		#lcl|AT2G24200.2:1-9 | Symbols: | cytosol aminopeptidase | chr2:10287017-10289450 REVERSE
contig00187	AT1G15690.2	93.27	327	22	0	982	2	202	528	3e-162	567		#lcl|AT1G15690.2:1-9 | Symbols: AVP1, ATAVP3, AVP-3 | AVP1; ATPase/ hydrogen-translocating pyrophosphatase | chr1:5399115-5402185 FORWARD
contig00188	AT1G64230.2	97.97	148	3	0	147	590	1	148	2e-84	309		#lcl|AT1G64230.2:1-9 | Symbols: UBC28 | ubiquitin-conjugating enzyme, putative | chr1:23833792-23835220 FORWARD
contig00189	AT1G80750.1	64.54	251	89	1	114	866	1	247	5e-88	321		#lcl|AT1G80750.1:1-9 | Symbols: | 60S ribosomal protein L7 (RPL7A) | chr1:30349052-30350434 FORWARD
contig00190	AT1G34760.2	83.82	173	28	1	280	798	81	252	1e-107	288		#lcl|AT1G34760.2:1-9 | Symbols: GRF11, GF14 OMICRON | GRF11 (GENERAL REGULATORY FACTOR 11); ATPase binding / amino acid binding / protein binding / protein phosphorylated amino acid binding | chr1:12743981-12745603 REVERSE
contig00191	AT5G24090.1	74.07	270	70	0	38	847	30	299	2e-118	422		#lcl|AT5G24090.1:1-9 | Symbols: | acidic endochitinase (CHIB1) | chr5:8143805-8145153 REVERSE
contig00192	AT3G25150.1	51.94	310	133	7	979	98	54	359	3e-72	268		#lcl|AT3G25150.1:1-9 | Symbols: | nuclear transport factor 2 (NTF2) family protein / RNA recognition motif (RRM)-containing protein | chr3:9157161-9159362 REVERSE
contig00193	AT5G03240.3	99.62	266	1	0	981	184	33	298	5e-146	513		#lcl|AT5G03240.3:1-9 | Symbols: UBQ3 | UBQ3 (POLYUBIQUITIN 3); protein binding | chr5:771976-772896 REVERSE
contig00194	AT4G37790.1	52.88	278	109	5	33	800	1	278	3e-61	232		#lcl|AT4G37790.1:1-9 | Symbols: HAT22 | HAT22; transcription factor | chr4:17768241-17769272 FORWARD
contig00195	AT1G16180.1	83.02	324	55	1	2	973	87	408	9e-127	449		#lcl|AT1G16180.1:1-9 | Symbols: | TMS membrane family protein / tumour differentially expressed (TDE) family protein | chr1:5540905-5542670 FORWARD
contig00196	AT3G54390.1	46.28	309	162	5	1	915	64	296	8e-54	207		#lcl|AT3G54390.1:1-9 | Symbols: | transcription factor | chr3:20137912-20138863 REVERSE
contig00197	AT5G44210.1	86.96	69	9	0	33	239	25	93	1e-19	94.4		#lcl|AT5G44210.1:1-9 | Symbols: ERF9, ATERF9, ATERF-9 | ERF9 (ERF DOMAIN PROTEIN 9); DNA binding / transcription factor/ transcription repressor | chr5:17806742-17807344 FORWARD
contig00198	AT3G51730.1	57.45	188	76	1	185	736	26	213	8e-62	234		#lcl|AT3G51730.1:1-9 | Symbols: | saposin B domain-containing protein | chr3:19186970-19188436 FORWARD
contig00199	AT3G63250.1	74.88	207	52	0	43	663	124	330	2e-91	332		#lcl|AT3G63250.1:1-9 | Symbols: HMT-2, ATHMT-2, HMT2 | HMT2 (HOMOCYSTEINE METHYLTRANSFERASE 2); homocysteine S-methyltransferase | chr3:23370575-23372587 REVERSE
contig00201	AT4G36130.1	94.54	238	13	0	914	201	1	238	3e-136	481		#lcl|AT4G36130.1:1-9 | Symbols: | 60S ribosomal protein L8 (RPL8C) | chr4:17097613-17098656 FORWARD
contig00202	AT3G48890.1	83.12	160	27	1	1	480	10	168	5e-70	261		#lcl|AT3G48890.1:1-9 | Symbols: ATMP2, ATMAPR3, MSBP2, MAPR3 | ATMP2; heme binding | chr3:18129669-18131353 FORWARD
contig00203	AT5G37720.1	58.37	245	75	5	141	794	45	288	2e-63	239		#lcl|AT5G37720.1:1-9 | Symbols: | RNA and export factor-binding protein, putative | chr5:14981805-14983978 REVERSE
contig00204	AT1G32640.1	45.9	329	168	12	13	969	267	548	3e-41	166		#lcl|AT1G32640.1:1-9 | Symbols: ATMYC2, RD22BP1, JAI1, JIN1, MYC2, ZBF1 | MYC2; DNA binding / transcription activator/ transcription factor | chr1:11799042-11800913 REVERSE
contig00205	AT4G03560.1	76.47	204	48	1	966	355	518	719	1e-67	253		#lcl|AT4G03560.1:1-9 | Symbols: ATTPC1, TPC1, ATCCH1, FOU2 | ATTPC1 (TWO-PORE CHANNEL 1); calcium channel/ voltage-gated calcium channel | chr4:1580253-1585691 FORWARD
contig00206	AT1G02930.1	56.59	129	56	1	66	452	1	127	6e-68	149		#lcl|AT1G02930.1:1-9 | Symbols: ATGSTF6, GST1, ERD11, ATGSTF3, GSTF6 | ATGSTF6 (GLUTATHIONE S-TRANSFERASE); copper ion binding / glutathione binding / glutathione transferase | chr1:661363-662191 REVERSE
contig00207	AT2G36950.1	64.71	68	24	0	51	254	154	221	6e-20	95.1		#lcl|AT2G36950.1:1-9 | Symbols: | heavy-metal-associated domain-containing protein | chr2:15515216-15516754 FORWARD
contig00208	AT2G01570.1	72.38	210	58	1	952	323	377	583	2e-86	316		#lcl|AT2G01570.1:1-9 | Symbols: RGA1, RGA | RGA1 (REPRESSOR OF GA1-3 1); protein binding / transcription factor | chr2:255581-257344 REVERSE
contig00209	AT1G54270.1	96.25	267	10	0	2	802	146	412	2e-145	511		#lcl|AT1G54270.1:1-9 | Symbols: EIF4A-2 | EIF4A-2; ATP-dependent helicase/ translation initiation factor | chr1:20260495-20262018 FORWARD
contig00211	AT2G22500.1	73.09	223	60	2	283	951	1	213	2e-74	276		#lcl|AT2G22500.1:1-9 | Symbols: UCP5, ATPUMP5, DIC1 | UCP5 (UNCOUPLING PROTEIN 5); binding | chr2:9563531-9564472 REVERSE
contig00212	AT3G05700.1	64.57	223	75	1	923	267	1	223	7e-69	257		#lcl|AT3G05700.1:1-9 | Symbols: | INVOLVED IN: response to water deprivation; CONTAINS InterPro DOMAIN/s: Drought induced 19 (InterPro:IPR008598); BEST Arabidopsis thaliana protein match is: drought-responsive family protein (TAIR:AT5G26990.1); Has 167 Blast hits to 167 proteins in 27 species: Archae - 0; Bacteria - 0; Metazoa - 38; Fungi - 0; Plants - 128; Viruses - 0; Other Eukaryotes - 1 (sour…
contig00213	AT4G27450.1	84.34	249	39	0	26	772	1	249	8e-123	436		#lcl|AT4G27450.1:1-9 | Symbols: | unknown protein | chr4:13727665-13728683 REVERSE
contig00214	AT4G32020.1	37.64	178	86	5	172	630	1	167	1e-11	67.4		#lcl|AT4G32020.1:1-9 | Symbols: | unknown protein | chr4:15488076-15488621 FORWARD
contig00215	AT2G29580.1	70.85	295	83	3	951	76	102	383	3e-122	434		#lcl|AT2G29580.1:1-9 | Symbols: | zinc finger (CCCH-type) family protein / RNA recognition motif (RRM)-containing protein | chr2:12652011-12654158 FORWARD
contig00216	AT5G35530.1	86.75	234	31	0	879	178	2	235	8e-112	400		#lcl|AT5G35530.1:1-9 | Symbols: | 40S ribosomal protein S3 (RPS3C) | chr5:13710355-13712192 REVERSE
contig00217	AT4G31770.1	59.72	211	56	1	549	4	1	211	5e-64	241		#lcl|AT4G31770.1:1-9 | Symbols: ATDBR1, DBR1 | calcineurin-like phosphoesterase family protein | chr4:15370296-15372422 REVERSE
contig00218	AT3G53990.1	63.69	157	57	0	816	346	1	157	8e-56	214		#lcl|AT3G53990.1:1-9 | Symbols: | universal stress protein (USP) family protein | chr3:19989658-19991019 REVERSE
contig00219	AT1G01490.2	91.55	71	5	1	734	525	1	71	4e-29	125		#lcl|AT1G01490.2:1-9 | Symbols: | heavy-metal-associated domain-containing protein | chr1:180401-182066 REVERSE
contig00221	AT5G41860.1	33.02	106	65	3	234	533	79	174	8e-06	48.1		#lcl|AT5G41860.1:1-9 | Symbols: | unknown protein | chr5:16757951-16758529 FORWARD
contig00222	AT5G65430.1	87.65	243	30	0	892	164	5	247	2e-119	425		#lcl|AT5G65430.1:1-9 | Symbols: GRF8, 14-3-3KAPPA, GF14 KAPPA | GRF8 (GENERAL REGULATORY FACTOR 8); protein binding / protein phosphorylated amino acid binding | chr5:26148546-26150255 REVERSE
contig00223	AT2G42610.2	85.5	131	17	1	103	489	19	149	4e-66	248		#lcl|AT2G42610.2:1-9 | Symbols: LSH10 | LSH10 (LIGHT SENSITIVE HYPOCOTYLS 10) | chr2:17748005-17748538 FORWARD
contig00224	AT1G68490.1	48.05	154	56	7	143	532	31	183	1e-26	117		#lcl|AT1G68490.1:1-9 | Symbols: | unknown protein | chr1:25693926-25694946 FORWARD
contig00225	AT3G16240.1	84.62	247	37	1	43	780	1	247	8e-109	390		#lcl|AT3G16240.1:1-9 | Symbols: DELTA-TIP, TIP2;1, DELTA-TIP1, AQP1, ATTIP2;1 | DELTA-TIP; ammonia transporter/ methylammonium transmembrane transporter/ water channel | chr3:5505534-5506788 FORWARD
contig00226	AT3G49220.1	80.27	223	44	0	67	735	376	598	6e-110	394		#lcl|AT3G49220.1:1-9 | Symbols: | pectinesterase family protein | chr3:18249840-18253647 FORWARD
contig00227	AT2G37340.1	81.08	111	21	1	930	598	36	143	1e-52	203		#lcl|AT2G37340.1:1-9 | Symbols: RSZ33, ATRSZ33 | RSZ33; nucleic acid binding / nucleotide binding / zinc ion binding | chr2:15670372-15672331 REVERSE
contig00228	AT2G26510.1	75.58	217	51	1	3	647	335	551	2e-81	299		#lcl|AT2G26510.1:1-9 | Symbols: PDE135 | PDE135 (pigment defective embryo 135); transmembrane transporter | chr2:11274118-11277464 FORWARD
contig00229	AT1G35720.1	74.49	247	62	1	929	192	67	313	7e-105	377		#lcl|AT1G35720.1:1-9 | Symbols: ANNAT1, OXY5, ATOXY5 | ANNAT1 (ANNEXIN ARABIDOPSIS 1); ATP binding / calcium ion binding / calcium-dependent phospholipid binding / copper ion binding / peroxidase/ protein homodimerization | chr1:13225304-13226939 FORWARD
contig00230	AT1G47128.1	75.83	211	51	1	913	281	252	461	2e-91	332		#lcl|AT1G47128.1:1-9 | Symbols: RD21, RD21A | RD21 (responsive to dehydration 21); cysteine-type endopeptidase/ cysteine-type peptidase | chr1:17283139-17285609 REVERSE
contig00231	AT3G13200.1	78.7	230	49	0	87	776	1	230	4e-65	244		#lcl|AT3G13200.1:1-9 | Symbols: EMB2769 | EMB2769 (EMBRYO DEFECTIVE 2769) | chr3:4242239-4243976 FORWARD
contig00232	AT4G31750.1	91.49	282	24	0	68	913	1	282	1e-147	518		#lcl|AT4G31750.1:1-9 | Symbols: WIN2 | WIN2 (HOPW1-1-INTERACTING 2); protein serine/threonine phosphatase | chr4:15364657-15367207 REVERSE
contig00233	AT1G09750.1	67.95	259	82	1	3	776	191	449	1e-85	313		#lcl|AT1G09750.1:1-9 | Symbols: | chloroplast nucleoid DNA-binding protein-related | chr1:3157541-3158960 FORWARD
contig00234	AT1G76490.1	82.68	306	53	0	2	919	284	589	1e-149	525		#lcl|AT1G76490.1:1-9 | Symbols: HMG1, HMGR1 | HMG1 (HYDROXY METHYLGLUTARYL COA REDUCTASE 1); hydroxymethylglutaryl-CoA reductase | chr1:28695801-28698206 FORWARD
contig00235	AT5G51190.1	53.2	203	89	5	904	314	11	197	3e-38	155		#lcl|AT5G51190.1:1-9 | Symbols: | AP2 domain-containing transcription factor, putative | chr5:20800708-20801373 REVERSE
contig00236	AT5G20000.1	97.9	143	3	0	396	824	277	419	7e-147	276		#lcl|AT5G20000.1:1-9 | Symbols: | 26S proteasome AAA-ATPase subunit, putative | chr5:6756915-6759550 FORWARD
contig00237	AT5G59150.1	90.38	208	19	1	207	827	1	208	1e-97	352		#lcl|AT5G59150.1:1-9 | Symbols: ATRABA2D, ATRAB-A2D | ATRABA2D (HOARABIDOPSIS RAB GTPASE HOMOLOG A2D); GTP binding | chr5:23876858-23878244 FORWARD
contig00238	AT3G17000.1	58.13	246	96	3	3	719	66	306	1e-73	273		#lcl|AT3G17000.1:1-9 | Symbols: UBC32 | UBC32 (ubiquitin-conjugating enzyme 32); ubiquitin-protein ligase | chr3:5797296-5799467 FORWARD
contig00239	AT5G45550.1	88.04	184	22	1	116	667	7	188	5e-106	342		#lcl|AT5G45550.1:1-9 | Symbols: | mob1/phocein family protein | chr5:18462284-18464840 FORWARD
contig00240	AT4G10840.2	87.46	303	38	1	3	911	191	492	2e-141	498		#lcl|AT4G10840.2:1-9 | Symbols: | kinesin light chain-related | chr4:6656614-6658702 FORWARD
contig00241	AT2G24100.1	40.77	233	134	5	52	738	273	466	1e-32	137		#lcl|AT2G24100.1:1-9 | Symbols: | unknown protein | chr2:10244921-10246715 FORWARD
contig00242	AT1G54100.2	85.08	248	37	0	6	749	261	508	3e-107	385		#lcl|AT1G54100.2:1-9 | Symbols: ALDH7B4 | ALDH7B4 (Aldehyde Dehydrogenase 7B4); 3-chloroallyl aldehyde dehydrogenase/ oxidoreductase | chr1:20195435-20198853 REVERSE
contig00243	AT1G53910.3	43.27	275	147	8	2	799	126	356	7e-49	191		#lcl|AT1G53910.3:1-9 | Symbols: RAP2.12 | RAP2.12; DNA binding / transcription factor | chr1:20135242-20136581 FORWARD
contig00244	AT3G43810.1	100	142	0	0	103	528	1	142	2e-77	285		#lcl|AT3G43810.1:1-9 | Symbols: CAM7 | CAM7 (CALMODULIN 7); calcium ion binding | chr3:15664619-15666355 REVERSE
contig00245	AT3G22142.1	79.27	82	17	0	350	595	1399	1480	5e-25	111		#lcl|AT3G22142.1:1-9 | Symbols: | structural constituent of cell wall | chr3:7803604-7808046 REVERSE
contig00246	AT2G41840.1	86.27	102	14	0	295	600	133	234	3e-58	181		#lcl|AT2G41840.1:1-9 | Symbols: | 40S ribosomal protein S2 (RPS2C) | chr2:17460016-17461398 REVERSE
contig00247	AT1G11910.1	72.99	211	57	0	895	263	295	505	7e-91	330		#lcl|AT1G11910.1:1-9 | Symbols: | aspartyl protease family protein | chr1:4017119-4019874 REVERSE
contig00248	AT5G03240.3	99.53	214	1	0	2	643	7	220	2e-116	415		#lcl|AT5G03240.3:1-9 | Symbols: UBQ3 | UBQ3 (POLYUBIQUITIN 3); protein binding | chr5:771976-772896 REVERSE
contig00249	AT1G08570.2	75.38	199	49	2	80	676	53	244	1e-83	306		#lcl|AT1G08570.2:1-9 | Symbols: ACHT4 | ACHT4 (ATYPICAL CYS HIS RICH THIOREDOXIN 4); oxidoreductase, acting on sulfur group of donors, disulfide as acceptor | chr1:2713059-2714312 FORWARD
contig00250	AT5G50790.1	63.71	237	85	2	765	58	11	244	2e-77	285		#lcl|AT5G50790.1:1-9 | Symbols: | nodulin MtN3 family protein | chr5:20656461-20657827 REVERSE
contig00251	AT1G64230.2	97.97	148	3	0	121	564	1	148	2e-84	309		#lcl|AT1G64230.2:1-9 | Symbols: UBC28 | ubiquitin-conjugating enzyme, putative | chr1:23833792-23835220 FORWARD
contig00252	AT4G39090.1	78.16	174	38	0	2	523	188	361	1e-82	303		#lcl|AT4G39090.1:1-9 | Symbols: RD19, RD19A | RD19 (RESPONSIVE TO DEHYDRATION 19); cysteine-type endopeptidase/ cysteine-type peptidase | chr4:18215826-18217326 REVERSE
contig00253	AT4G16210.1	73.21	265	71	0	42	836	1	265	6e-103	370		#lcl|AT4G16210.1:1-9 | Symbols: ECHIA, E-COAH-2 | ECHIA (ENOYL-COA HYDRATASE/ISOMERASE A); catalytic | chr4:9176864-9177978 REVERSE
contig00254	AT5G21170.1	63.91	230	78	4	676	2	1	225	1e-76	283		#lcl|AT5G21170.1:1-9 | Symbols: | 5'-AMP-activated protein kinase beta-2 subunit, putative | chr5:7205718-7208239 FORWARD
contig00255	AT3G09510.1	29.03	124	88	1	492	121	334	456	2e-07	53.1		#lcl|AT3G09510.1:1-9 | Symbols: | nucleic acid binding | chr3:2921804-2923258 FORWARD
contig00256	AT1G11700.1	50.24	207	98	8	725	120	19	201	7e-43	171		#lcl|AT1G11700.1:1-9 | Symbols: | unknown protein | chr1:3945852-3946457 FORWARD
contig00257	AT3G20860.1	44.06	143	80	4	720	292	290	417	7e-14	74.7		#lcl|AT3G20860.1:1-9 | Symbols: ATNEK5 | ATNEK5 (NIMA-RELATED KINASE5); ATP binding / kinase/ protein kinase/ protein serine/threonine kinase/ protein tyrosine kinase | chr3:7306147-7308434 FORWARD
contig00258	AT3G12630.1	55.8	181	71	4	101	616	1	150	1e-41	167		#lcl|AT3G12630.1:1-9 | Symbols: | zinc finger (AN1-like) family protein | chr3:4012707-4013189 FORWARD
contig00259	AT1G15290.1	29.26	188	131	8	69	626	1371	1528	2e-07	53.1		#lcl|AT1G15290.1:1-9 | Symbols: | binding | chr1:5257327-5264814 REVERSE
contig00260	AT5G50380.1	66.88	154	51	1	2	463	408	558	2e-84	171		#lcl|AT5G50380.1:1-9 | Symbols: ATEXO70F1 | ATEXO70F1 (exocyst subunit EXO70 family protein F1); protein binding | chr5:20516382-20518433 REVERSE
contig00261	AT1G20696.3	82.72	81	14	0	224	466	31	111	3e-35	145		#lcl|AT1G20696.3:1-9 | Symbols: HMGB3, NFD3, NFD03 | HMGB3 (HIGH MOBILITY GROUP B 3); DNA binding / chromatin binding / structural constituent of chromatin / transcription factor | chr1:7179825-7181170 FORWARD
contig00262	AT5G43700.1	65.24	187	65	2	764	204	7	183	2e-66	249		#lcl|AT5G43700.1:1-9 | Symbols: ATAUX2-11, IAA4 | ATAUX2-11 (AUXIN INDUCIBLE 2-11); DNA binding / transcription factor | chr5:17550465-17551206 FORWARD
contig00263	AT2G27600.1	92.61	176	13	0	2	529	161	336	4e-140	333		#lcl|AT2G27600.1:1-9 | Symbols: SKD1, VPS4 | SKD1 (SUPPRESSOR OF K+ TRANSPORT GROWTH DEFECT1); ATP binding / nucleoside-triphosphatase/ nucleotide binding | chr2:11781226-11783730 FORWARD
contig00264	AT3G30390.2	75	104	26	0	376	65	21	124	3e-37	152		#lcl|AT3G30390.2:1-9 | Symbols: | amino acid transporter family protein | chr3:11977112-11978827 REVERSE
contig00265	AT5G49660.1	76.63	291	68	1	1	873	625	914	2e-128	454		#lcl|AT5G49660.1:1-9 | Symbols: | leucine-rich repeat transmembrane protein kinase, putative | chr5:20161401-20164534 REVERSE
contig00266	AT3G59920.1	86.55	290	39	0	5	874	145	434	2e-151	531		#lcl|AT3G59920.1:1-9 | Symbols: ATGDI2 | ATGDI2 (RAB GDP DISSOCIATION INHIBITOR 2); RAB GDP-dissociation inhibitor | chr3:22135157-22138221 FORWARD
contig00267	AT3G01470.1	65.74	108	37	0	789	466	66	173	3e-37	152		#lcl|AT3G01470.1:1-9 | Symbols: ATHB-1, ATHB1, HD-ZIP-1, HAT5 | ATHB-1 (ARABIDOPSIS THALIANA HOMEOBOX 1); DNA binding / protein homodimerization/ sequence-specific DNA binding / transcription activator/ transcription factor | chr3:182648-184034 REVERSE
contig00268	AT1G22530.1	60.47	43	17	0	627	499	73	115	6e-07	51.6		#lcl|AT1G22530.1:1-9 | Symbols: PATL2 | PATL2 (PATELLIN 2); transporter | chr1:7955773-7958326 REVERSE
contig00269	AT2G18050.1	72.37	76	21	0	199	426	21	96	2e-26	116		#lcl|AT2G18050.1:1-9 | Symbols: HIS1-3 | HIS1-3 (HISTONE H1-3); DNA binding / nucleosomal DNA binding | chr2:7846095-7846670 FORWARD
contig00270	AT5G44030.1	90.13	233	21	1	1	693	805	1037	5e-116	402		#lcl|AT5G44030.1:1-9 | Symbols: CESA4, IRX5, NWS2 | CESA4 (CELLULOSE SYNTHASE A4); cellulose synthase/ transferase, transferring glycosyl groups | chr5:17714713-17719564 FORWARD
contig00271	AT1G51200.2	51.72	174	76	4	810	313	3	173	5e-44	174		#lcl|AT1G51200.2:1-9 | Symbols: | zinc finger (AN1-like) family protein | chr1:18985690-18986211 FORWARD
contig00272	AT1G56220.1	69.63	135	29	4	785	417	1	135	2e-46	182		#lcl|AT1G56220.1:1-9 | Symbols: | dormancy/auxin associated family protein | chr1:21043414-21044469 FORWARD
contig00273	AT4G35090.1	89.43	246	26	0	869	132	247	492	8e-137	483		#lcl|AT4G35090.1:1-9 | Symbols: CAT2 | CAT2 (CATALASE 2); catalase | chr4:16700937-16703215 REVERSE
contig00274	AT2G43710.1	77.59	290	60	2	857	3	1	290	8e-129	456		#lcl|AT2G43710.1:1-9 | Symbols: SSI2, FAB2 | SSI2; acyl-[acyl-carrier-protein] desaturase/ stearoyl-CoA 9-desaturase | chr2:18120107-18122495 FORWARD
contig00275	AT4G02590.3	77.99	159	32	2	783	316	88	246	1e-48	190		#lcl|AT4G02590.3:1-9 | Symbols: UNE12 | UNE12 (unfertilized embryo sac 12); DNA binding / transcription factor | chr4:1137968-1140117 REVERSE
contig00276	AT3G08890.2	82.94	170	29	0	89	598	1	170	2e-81	299		#lcl|AT3G08890.2:1-9 | Symbols: | unknown protein | chr3:2706701-2707775 FORWARD
contig00277	AT3G14680.1	64.2	257	92	2	861	91	263	512	1e-92	336		#lcl|AT3G14680.1:1-9 | Symbols: CYP72A14 | CYP72A14; electron carrier/ heme binding / iron ion binding / monooxygenase/ oxygen binding | chr3:4934478-4936462 FORWARD
contig00278	AT4G09460.1	59.17	240	98	2	94	813	1	226	3e-71	265		#lcl|AT4G09460.1:1-9 | Symbols: ATMYB6 | ATMYB6; DNA binding / transcription factor | chr4:5993019-5994038 FORWARD
contig00280	ATCG01130.1	68.12	276	86	2	44	865	636	897	5e-102	367		#lcl|ATCG01130.1:1-9 | Symbols: YCF1.2 | hypothetical protein | chrC:123884-129244 REVERSE
contig00281	AT1G32700.2	67.25	171	48	3	865	377	9	174	2e-53	206		#lcl|AT1G32700.2:1-9 | Symbols: | zinc-binding family protein | chr1:11827986-11829444 FORWARD
contig00282	AT1G48830.2	78.53	191	41	0	43	615	1	191	4e-87	318		#lcl|AT1G48830.2:1-9 | Symbols: | 40S ribosomal protein S7 (RPS7A) | chr1:18059854-18060935 REVERSE
contig00283	AT3G10300.3	76.61	218	46	2	194	832	118	335	8e-87	317		#lcl|AT3G10300.3:1-9 | Symbols: | calcium-binding EF hand family protein | chr3:3186436-3188071 FORWARD
contig00284	AT5G48760.2	87.06	170	22	0	726	217	37	206	3e-94	290		#lcl|AT5G48760.2:1-9 | Symbols: | 60S ribosomal protein L13A (RPL13aD) | chr5:19771315-19772686 REVERSE
contig00285	AT2G40140.2	45.49	288	156	9	863	3	300	518	6e-47	184		#lcl|AT2G40140.2:1-9 | Symbols: CZF1, ZFAR1, SZF2, ATSZF2 | CZF1; transcription factor | chr2:16772537-16774330 FORWARD
contig00286	AT1G23190.1	78.75	287	61	1	3	863	57	316	7e-126	446		#lcl|AT1G23190.1:1-9 | Symbols: | phosphoglucomutase, cytoplasmic, putative / glucose phosphomutase, putative | chr1:8219946-8224186 FORWARD
contig00287	AT1G48410.2	85.28	231	34	1	1	693	824	1050	4e-103	371		#lcl|AT1G48410.2:1-9 | Symbols: AGO1 | AGO1 (ARGONAUTE 1); endoribonuclease/ miRNA binding / protein binding / siRNA binding | chr1:17886285-17891892 REVERSE
contig00289	AT3G09980.1	83.02	159	27	0	675	199	20	178	7e-64	240		#lcl|AT3G09980.1:1-9 | Symbols: | unknown protein | chr3:3069358-3071145 FORWARD
contig00290	AT2G47140.1	53.08	260	122	1	12	791	1	252	5e-72	267		#lcl|AT2G47140.1:1-9 | Symbols: | short-chain dehydrogenase/reductase (SDR) family protein | chr2:19350970-19352059 REVERSE
contig00291	AT4G36980.1	83.78	37	6	0	516	406	422	458	5e-17	63.2		#lcl|AT4G36980.1:1-9 | Symbols: | unknown protein | chr4:17433861-17437012 REVERSE
contig00292	AT2G45980.1	42.13	254	147	7	764	3	5	208	7e-45	177		#lcl|AT2G45980.1:1-9 | Symbols: | unknown protein | chr2:18917680-18918569 REVERSE
contig00293	AT1G34370.1	69.44	301	74	4	2	850	133	428	2e-105	378		#lcl|AT1G34370.1:1-9 | Symbols: STOP1 | STOP1 (sensitive to proton rhizotoxicity 1); nucleic acid binding / transcription factor/ zinc ion binding | chr1:12551002-12552501 FORWARD
contig00294	AT2G42210.4	72.73	154	42	0	70	531	1	154	5e-56	214		#lcl|AT2G42210.4:1-9 | Symbols: ATOEP16-3, OEP16-3 | mitochondrial import inner membrane translocase subunit Tim17/Tim22/Tim23 family protein | chr2:17590642-17591591 FORWARD
contig00295	AT3G27090.1	79.21	202	42	1	859	254	95	295	3e-85	311		#lcl|AT3G27090.1:1-9 | Symbols: | FUNCTIONS IN: molecular_function unknown; INVOLVED IN: biological_process unknown; LOCATED IN: cellular_component unknown; EXPRESSED IN: 24 plant structures; EXPRESSED DURING: 15 growth stages; CONTAINS InterPro DOMAIN/s: Development and cell death domain (InterPro:IPR013989), Kelch related (InterPro:IPR013089); BEST Arabidopsis thaliana protein match is: unknown…
contig00296	AT1G79550.2	90.67	268	25	0	3	806	134	401	7e-128	453		#lcl|AT1G79550.2:1-9 | Symbols: PGK | PGK (PHOSPHOGLYCERATE KINASE); phosphoglycerate kinase | chr1:29924347-29926295 REVERSE
contig00297	AT2G02760.1	97.47	79	2	0	172	408	1	79	8e-81	169		#lcl|AT2G02760.1:1-9 | Symbols: ATUBC2, UBC2 | ATUBC2 (UBIQUITING-CONJUGATING ENZYME 2); ubiquitin-protein ligase | chr2:774271-775149 FORWARD
contig00298	AT3G54340.1	59.48	232	87	2	38	712	1	232	2e-76	282		#lcl|AT3G54340.1:1-9 | Symbols: AP3, ATAP3 | AP3 (APETALA 3); DNA binding / transcription factor | chr3:20119428-20121087 REVERSE
contig00299	AT5G13180.1	60.75	265	86	5	31	771	1	251	5e-81	297		#lcl|AT5G13180.1:1-9 | Symbols: ANAC083 | ANAC083 (ARABIDOPSIS NAC DOMAIN CONTAINING PROTEIN 83); transcription factor | chr5:4196643-4197577 FORWARD
contig00300	AT4G27670.1	67.12	219	68	6	112	756	18	227	2e-68	256		#lcl|AT4G27670.1:1-9 | Symbols: HSP21 | HSP21 (HEAT SHOCK PROTEIN 21) | chr4:13819048-13819895 REVERSE
contig00301	AT1G75080.2	72.58	186	37	5	7	522	150	335	5e-70	261		#lcl|AT1G75080.2:1-9 | Symbols: BZR1 | BZR1 (BRASSINAZOLE-RESISTANT 1); DNA binding / transcription regulator/ transcription repressor | chr1:28185709-28187063 FORWARD
contig00302	AT3G16770.1	43.65	252	125	6	851	147	18	248	4e-38	155		#lcl|AT3G16770.1:1-9 | Symbols: RAP2.3, ATEBP, ERF72 | ATEBP (ETHYLENE-RESPONSIVE ELEMENT BINDING PROTEIN); DNA binding / protein binding / transcription activator/ transcription factor | chr3:5705784-5706768 FORWARD
contig00303	AT4G34670.1	85.65	237	33	2	3	710	27	262	6e-114	407		#lcl|AT4G34670.1:1-9 | Symbols: | 40S ribosomal protein S3A (RPS3aB) | chr4:16548724-16550222 FORWARD
contig00304	AT5G48570.1	76.89	251	58	1	852	100	333	578	6e-101	363		#lcl|AT5G48570.1:1-9 | Symbols: ROF2, ATFKBP65 | peptidyl-prolyl cis-trans isomerase, putative / FK506-binding protein, putative | chr5:19690746-19693656 REVERSE
contig00305	AT3G26510.5	40.34	233	126	7	131	790	2	218	3e-25	112		#lcl|AT3G26510.5:1-9 | Symbols: | octicosapeptide/Phox/Bem1p (PB1) domain-containing protein | chr3:9711886-9712542 REVERSE
contig00306	AT4G23630.1	69.19	185	57	0	3	557	91	275	2e-59	226		#lcl|AT4G23630.1:1-9 | Symbols: BTI1 | BTI1 (VIRB2-INTERACTING PROTEIN 1) | chr4:12318070-12319574 FORWARD
contig00307	AT1G32230.2	48.16	272	139	3	850	41	320	588	2e-65	246		#lcl|AT1G32230.2:1-9 | Symbols: RCD1, CEO, CEO1, ATP8 | RCD1 (RADICAL-INDUCED CELL DEATH1); protein binding | chr1:11613427-11615894 FORWARD
contig00308	AT3G09510.1	32.29	96	60	1	279	7	123	218	4e-07	52.4		#lcl|AT3G09510.1:1-9 | Symbols: | nucleic acid binding | chr3:2921804-2923258 FORWARD
contig00309	AT2G44060.2	75.65	230	56	0	153	842	41	270	6e-103	370		#lcl|AT2G44060.2:1-9 | Symbols: | late embryogenesis abundant family protein / LEA family protein | chr2:18226922-18227988 FORWARD
contig00310	AT3G22440.1	72.81	228	62	3	834	151	291	508	6e-76	280		#lcl|AT3G22440.1:1-9 | Symbols: | hydroxyproline-rich glycoprotein family protein | chr3:7959854-7961886 FORWARD
contig00311	AT3G43660.1	68.47	203	64	1	149	757	12	198	8e-58	220		#lcl|AT3G43660.1:1-9 | Symbols: | nodulin, putative | chr3:15565332-15565928 FORWARD
contig00312	AT2G16850.1	90.64	267	25	0	802	2	1	267	3e-139	491		#lcl|AT2G16850.1:1-9 | Symbols: PIP3B, PIP2;8 | PIP2;8 (PLASMA MEMBRANE INTRINSIC PROTEIN 2;8); water channel | chr2:7301647-7303180 FORWARD
contig00314	AT4G35750.1	63.18	201	74	0	46	648	2	202	7e-77	283		#lcl|AT4G35750.1:1-9 | Symbols: | Rho-GTPase-activating protein-related | chr4:16940865-16941674 REVERSE
contig00315	AT5G53310.1	61.06	208	81	0	126	749	3	210	8e-68	253		#lcl|AT5G53310.1:1-9 | Symbols: | myosin heavy chain-related | chr5:21634657-21636094 FORWARD
contig00316	AT3G48050.2	63.74	171	61	2	1	510	1444	1613	2e-52	202		#lcl|AT3G48050.2:1-9 | Symbols: | DNA binding / protein binding / transcription regulator | chr3:17734270-17739412 REVERSE
contig00317	AT1G20696.3	76.79	112	26	0	146	481	1	112	1e-38	157		#lcl|AT1G20696.3:1-9 | Symbols: HMGB3, NFD3, NFD03 | HMGB3 (HIGH MOBILITY GROUP B 3); DNA binding / chromatin binding / structural constituent of chromatin / transcription factor | chr1:7179825-7181170 FORWARD
contig00319	AT5G47120.1	80.09	231	45	1	47	736	6	236	2e-94	342		#lcl|AT5G47120.1:1-9 | Symbols: ATBI-1, BI-1, ATBI1 | ATBI1 (BAX INHIBITOR 1) | chr5:19136071-19137585 FORWARD
contig00320	AT3G49010.3	55.96	193	85	0	671	93	1	193	2e-51	199		#lcl|AT3G49010.3:1-9 | Symbols: ATBBC1, BBC1, RSU2 | ATBBC1 (ARABIDOPSIS THALIANA BREAST BASIC CONSERVED 1); structural constituent of ribosome | chr3:18166971-18168047 REVERSE
contig00321	AT4G31330.1	71.43	231	60	1	10	684	1	231	9e-93	336		#lcl|AT4G31330.1:1-9 | Symbols: | unknown protein | chr4:15202354-15203151 FORWARD
contig00322	AT5G37600.1	88.21	212	25	0	682	47	15	226	5e-121	419		#lcl|AT5G37600.1:1-9 | Symbols: ATGSR1, GLN1;1, GSR 1 | ATGSR1; copper ion binding / glutamate-ammonia ligase | chr5:14933574-14935656 REVERSE
contig00324	AT5G67360.1	69.06	278	86	0	1	834	316	593	2e-104	375		#lcl|AT5G67360.1:1-9 | Symbols: ARA12 | ARA12; serine-type endopeptidase | chr5:26872192-26874465 REVERSE
contig00325	AT4G29100.1	50.65	310	120	11	832	2	90	394	5e-65	244		#lcl|AT4G29100.1:1-9 | Symbols: | ethylene-responsive family protein | chr4:14341140-14344575 FORWARD
contig00326	AT4G32330.3	53.19	94	41	3	2	274	276	367	3e-15	79.3		#lcl|AT4G32330.3:1-9 | Symbols: | FUNCTIONS IN: molecular_function unknown; INVOLVED IN: biological_process unknown; LOCATED IN: cellular_component unknown; EXPRESSED IN: 23 plant structures; EXPRESSED DURING: 13 growth stages; CONTAINS InterPro DOMAIN/s: Targeting for Xklp2 (InterPro:IPR009675); BEST Arabidopsis thaliana protein match is: unknown protein (TAIR:AT2G25480.1); Has 4728 Blast hits t…
contig00327	AT1G76990.5	75.31	239	53	3	831	133	217	452	4e-96	347		#lcl|AT1G76990.5:1-9 | Symbols: ACR3 | ACR3; amino acid binding | chr1:28933387-28935179 FORWARD
contig00328	AT1G49320.1	43.35	203	110	2	236	829	52	254	8e-44	174		#lcl|AT1G49320.1:1-9 | Symbols: | BURP domain-containing protein | chr1:18246441-18247817 FORWARD
contig00329	AT1G47128.1	71.84	174	49	1	304	825	80	252	8e-90	266		#lcl|AT1G47128.1:1-9 | Symbols: RD21, RD21A | RD21 (responsive to dehydration 21); cysteine-type endopeptidase/ cysteine-type peptidase | chr1:17283139-17285609 REVERSE
contig00330	AT1G70830.3	65.62	160	55	0	51	530	19	178	2e-54	209		#lcl|AT1G70830.3:1-9 | Symbols: MLP28 | MLP28 (MLP-LIKE PROTEIN 28) | chr1:26710203-26711395 REVERSE
contig00331	AT1G78900.2	93.7	254	16	0	828	67	370	623	4e-136	480		#lcl|AT1G78900.2:1-9 | Symbols: VHA-A | VHA-A (VACUOLAR ATP SYNTHASE SUBUNIT A); ATP binding / hydrogen ion transporting ATP synthase, rotational mechanism / hydrolase, acting on acid anhydrides, catalyzing transmembrane movement of substances / proton-transporting ATPase, rotational mechanism | chr1:29660463-29664575 FORWARD
contig00332	AT1G20696.3	83.58	67	11	0	241	441	40	106	1e-27	120		#lcl|AT1G20696.3:1-9 | Symbols: HMGB3, NFD3, NFD03 | HMGB3 (HIGH MOBILITY GROUP B 3); DNA binding / chromatin binding / structural constituent of chromatin / transcription factor | chr1:7179825-7181170 FORWARD
contig00333	AT2G40140.2	44.59	222	120	8	827	171	413	595	2e-25	113		#lcl|AT2G40140.2:1-9 | Symbols: CZF1, ZFAR1, SZF2, ATSZF2 | CZF1; transcription factor | chr2:16772537-16774330 FORWARD
contig00334	AT2G46220.1	62.8	250	88	3	11	745	1	238	2e-86	315		#lcl|AT2G46220.1:1-9 | Symbols: | unknown protein | chr2:18979655-18980557 FORWARD
contig00335	AT2G21130.1	85.55	173	25	0	767	249	1	173	1e-78	290		#lcl|AT2G21130.1:1-9 | Symbols: | peptidyl-prolyl cis-trans isomerase / cyclophilin (CYP2) / rotamase | chr2:9055619-9056143 REVERSE
contig00336	AT3G25290.2	72.96	159	43	0	19	495	232	390	1e-66	246		#lcl|AT3G25290.2:1-9 | Symbols: | auxin-responsive family protein | chr3:9208955-9210353 FORWARD
contig00337	AT1G53730.1	83.33	240	40	2	10	729	484	719	2e-111	398		#lcl|AT1G53730.1:1-9 | Symbols: SRF6 | SRF6 (STRUBBELIG-RECEPTOR FAMILY 6); ATP binding / protein binding / protein kinase/ protein serine/threonine kinase/ protein tyrosine kinase | chr1:20061771-20065475 FORWARD
contig00338	AT1G28330.1	63.64	121	39	2	130	477	2	122	5e-37	151		#lcl|AT1G28330.1:1-9 | Symbols: DRM1, DYL1 | DYL1 (DORMANCY-ASSOCIATED PROTEIN-LIKE 1) | chr1:9934252-9935216 REVERSE
contig00339	AT1G60710.1	79.69	256	52	0	3	770	88	343	5e-112	400		#lcl|AT1G60710.1:1-9 | Symbols: ATB2 | ATB2; oxidoreductase | chr1:22355073-22356627 REVERSE
contig00340	AT4G01070.1	69.95	213	64	1	34	672	257	468	1e-86	316		#lcl|AT4G01070.1:1-9 | Symbols: GT72B1, UGT72B1 | GT72B1; UDP-glucosyltransferase/ UDP-glycosyltransferase/ transferase, transferring glycosyl groups | chr4:461858-463300 REVERSE
contig00341	AT3G51880.3	56.59	129	55	3	122	505	1	123	2e-34	142		#lcl|AT3G51880.3:1-9 | Symbols: HMGB1, NFD1 | HMGB1 (HIGH MOBILITY GROUP B 1); DNA binding / chromatin binding / structural constituent of chromatin / transcription factor | chr3:19247241-19248491 REVERSE
contig00342	AT2G19810.1	53.49	129	52	4	109	471	237	358	6e-23	104		#lcl|AT2G19810.1:1-9 | Symbols: | zinc finger (CCCH-type) family protein | chr2:8550419-8551498 FORWARD
contig00343	AT1G01620.2	91.19	193	17	1	811	233	22	213	5e-101	363		#lcl|AT1G01620.2:1-9 | Symbols: PIP1C, TMP-B, PIP1;3 | PIP1C (PLASMA MEMBRANE INTRINSIC PROTEIN 1C); water channel | chr1:225986-226960 REVERSE
contig00344	AT1G29390.1	55.24	210	87	3	723	115	19	226	1e-56	216		#lcl|AT1G29390.1:1-9 | Symbols: COR314-TM2 | COR314-TM2 | chr1:10286409-10287878 REVERSE
contig00346	AT3G15210.1	51.52	198	51	8	109	567	22	217	2e-19	93.2		#lcl|AT3G15210.1:1-9 | Symbols: ATERF-4, ERF4, RAP2.5, ATERF4 | ERF4 (ETHYLENE RESPONSIVE ELEMENT BINDING FACTOR 4); DNA binding / protein binding / transcription factor/ transcription repressor | chr3:5121472-5122140 FORWARD
contig00347	AT5G03650.1	87.01	177	23	0	804	274	546	722	1e-124	337		#lcl|AT5G03650.1:1-9 | Symbols: SBE2.2 | SBE2.2 (starch branching enzyme 2.2); 1,4-alpha-glucan branching enzyme | chr5:931924-937470 FORWARD
contig00349	AT3G52560.1	93.15	146	10	0	106	543	1	146	8e-76	280		#lcl|AT3G52560.1:1-9 | Symbols: UEV1D-4, MMZ4, UEV1D | UEV1D-4 (UBIQUITIN E2 VARIANT 1D-4); protein binding / ubiquitin-protein ligase | chr3:19494678-19495954 REVERSE
contig00350	AT1G67360.1	50.79	189	90	1	27	584	13	201	9e-48	187		#lcl|AT1G67360.1:1-9 | Symbols: | rubber elongation factor (REF) family protein | chr1:25237072-25237913 REVERSE
contig00351	AT1G74450.1	67.53	231	72	2	3	686	173	397	3e-77	285		#lcl|AT1G74450.1:1-9 | Symbols: | unknown protein | chr1:27982737-27983930 FORWARD
contig00352	AT2G36930.1	77.59	116	26	0	71	418	2	117	5e-51	197		#lcl|AT2G36930.1:1-9 | Symbols: | zinc finger (C2H2 type) family protein | chr2:15510002-15511347 REVERSE
contig00353	AT1G22360.1	56.07	239	103	2	803	93	162	399	4e-88	297		#lcl|AT1G22360.1:1-9 | Symbols: AtUGT85A2 | AtUGT85A2 (UDP-glucosyl transferase 85A2); UDP-glycosyltransferase/ glucuronosyltransferase/ transferase, transferring glycosyl groups | chr1:7895068-7897527 REVERSE
contig00354	AT3G59480.1	83.02	265	45	0	3	797	30	294	2e-126	448		#lcl|AT3G59480.1:1-9 | Symbols: | pfkB-type carbohydrate kinase family protein | chr3:21983103-21984440 FORWARD
contig00357	AT3G22300.1	64.44	90	32	1	271	2	119	206	4e-28	121		#lcl|AT3G22300.1:1-9 | Symbols: RPS10 | RPS10 (RIBOSOMAL PROTEIN S10); structural constituent of ribosome | chr3:7885737-7886613 FORWARD
contig00358	AT5G64740.1	88.42	259	30	0	1	777	810	1068	1e-118	422		#lcl|AT5G64740.1:1-9 | Symbols: CESA6, IXR2, E112, PRC1 | CESA6 (CELLULOSE SYNTHASE 6); cellulose synthase/ transferase, transferring glycosyl groups | chr5:25881555-25886333 FORWARD
contig00359	AT5G58070.1	70.56	180	52	1	35	571	7	186	1e-73	273		#lcl|AT5G58070.1:1-9 | Symbols: ATTIL, TIL | TIL (TEMPERATURE-INDUCED LIPOCALIN); binding / transporter | chr5:23500512-23501156 REVERSE
contig00360	AT5G54540.1	36.47	255	158	6	43	795	1	218	2e-27	119		#lcl|AT5G54540.1:1-9 | Symbols: | FUNCTIONS IN: molecular_function unknown; INVOLVED IN: biological_process unknown; LOCATED IN: cellular_component unknown; EXPRESSED IN: 24 plant structures; EXPRESSED DURING: 15 growth stages; CONTAINS InterPro DOMAIN/s: Uncharacterised conserved protein UCP012943 (InterPro:IPR016606); BEST Arabidopsis thaliana protein match is: unknown protein (TAIR:AT4G25170.1…
contig00361	AT5G59720.1	71.34	164	43	4	719	240	1	159	4e-44	174		#lcl|AT5G59720.1:1-9 | Symbols: HSP18.2 | HSP18.2 (heat shock protein 18.2) | chr5:24062632-24063117 FORWARD
contig00362	AT1G08830.2	84.87	152	23	0	62	517	1	152	2e-74	275		#lcl|AT1G08830.2:1-9 | Symbols: CSD1 | CSD1 (COPPER/ZINC SUPEROXIDE DISMUTASE 1); superoxide dismutase | chr1:2827700-2829053 FORWARD
contig00363	AT3G12580.1	82.11	246	44	1	2	739	407	650	1e-98	356		#lcl|AT3G12580.1:1-9 | Symbols: HSP70 | HSP70 (heat shock protein 70); ATP binding | chr3:3991487-3993689 REVERSE
contig00364	AT3G62550.1	59.62	156	63	0	727	260	5	160	2e-46	182		#lcl|AT3G62550.1:1-9 | Symbols: | universal stress protein (USP) family protein | chr3:23136194-23137074 FORWARD
contig00365	AT1G15950.2	82.61	253	44	0	764	6	1	253	4e-120	427		#lcl|AT1G15950.2:1-9 | Symbols: CCR1, IRX4, ATCCR1 | CCR1 (CINNAMOYL COA REDUCTASE 1); cinnamoyl-CoA reductase | chr1:5478855-5481949 FORWARD
contig00366	AT4G08300.1	62.81	199	74	3	794	198	176	371	7e-60	227		#lcl|AT4G08300.1:1-9 | Symbols: | nodulin MtN21 family protein | chr4:5245024-5248153 FORWARD
contig00367	AT5G16110.1	57.92	183	63	5	34	540	66	244	1e-33	140		#lcl|AT5G16110.1:1-9 | Symbols: | unknown protein | chr5:5261171-5262668 REVERSE
contig00368	AT5G48760.2	91.97	137	11	0	35	445	1	137	4e-96	240		#lcl|AT5G48760.2:1-9 | Symbols: | 60S ribosomal protein L13A (RPL13aD) | chr5:19771315-19772686 REVERSE
contig00369	AT5G63860.1	77.98	168	37	0	791	288	273	440	1e-77	286		#lcl|AT5G63860.1:1-9 | Symbols: UVR8 | UVR8 (UVB-RESISTANCE 8); chromatin binding / guanyl-nucleotide exchange factor | chr5:25554821-25558587 REVERSE
contig00370	AT1G15690.1	94.19	241	14	0	795	73	530	770	2e-125	445		#lcl|AT1G15690.1:1-9 | Symbols: AVP1, ATAVP3, AVP-3 | AVP1; ATPase/ hydrogen-translocating pyrophosphatase | chr1:5399115-5402185 FORWARD
contig00371	AT5G66010.1	60.61	198	75	3	1	585	16	205	4e-59	224		#lcl|AT5G66010.1:1-9 | Symbols: | RNA binding / nucleic acid binding / nucleotide binding | chr5:26399612-26400753 FORWARD
contig00372	AT3G02520.1	85.05	107	16	0	790	470	72	178	4e-87	187		#lcl|AT3G02520.1:1-9 | Symbols: GRF7, GF14 NU | GRF7 (GENERAL REGULATORY FACTOR 7); protein binding / protein phosphorylated amino acid binding | chr3:526800-527915 REVERSE
contig00373	AT1G27730.1	51.27	236	106	7	28	708	1	218	3e-46	182		#lcl|AT1G27730.1:1-9 | Symbols: STZ, ZAT10 | STZ (salt tolerance zinc finger); nucleic acid binding / transcription factor/ transcription repressor/ zinc ion binding | chr1:9648302-9648985 REVERSE
contig00374	AT4G36190.1	74.41	211	54	0	790	158	272	482	1e-97	352		#lcl|AT4G36190.1:1-9 | Symbols: | serine-type peptidase | chr4:17124052-17126643 FORWARD
contig00375	AT1G78020.1	54.55	132	59	4	105	497	11	132	1e-26	117		#lcl|AT1G78020.1:1-9 | Symbols: | senescence-associated protein-related | chr1:29338787-29339491 FORWARD
contig00376	AT3G25520.1	78.71	263	56	0	1	789	22	284	4e-116	414		#lcl|AT3G25520.1:1-9 | Symbols: ATL5, PGY3, OLI5, RPL5A | ATL5 (A. THALIANA RIBOSOMAL PROTEIN L5); 5S rRNA binding / structural constituent of ribosome | chr3:9269573-9271327 REVERSE
contig00377	AT4G23630.1	69.19	185	57	0	3	557	91	275	2e-55	212		#lcl|AT4G23630.1:1-9 | Symbols: BTI1 | BTI1 (VIRB2-INTERACTING PROTEIN 1) | chr4:12318070-12319574 FORWARD
contig00378	AT3G55840.1	64.2	176	63	0	750	223	252	427	2e-63	238		#lcl|AT3G55840.1:1-9 | Symbols: | FUNCTIONS IN: molecular_function unknown; INVOLVED IN: biological_process unknown; LOCATED IN: cellular_component unknown; EXPRESSED IN: 10 plant structures; EXPRESSED DURING: 6 growth stages; CONTAINS InterPro DOMAIN/s: Hs1pro-1, C-terminal (InterPro:IPR009743), Hs1pro-1, N-terminal (InterPro:IPR009869); BEST Arabidopsis thaliana protein match is: HSPRO2 (ARABID…
contig00379	AT3G13670.1	87.6	258	31	1	1	771	347	604	2e-128	455		#lcl|AT3G13670.1:1-9 | Symbols: | protein kinase family protein | chr3:4469434-4473234 FORWARD
contig00380	AT1G13950.1	87.42	159	20	1	77	553	1	158	2e-77	285		#lcl|AT1G13950.1:1-9 | Symbols: EIF-5A, ELF5A-1, ATELF5A-1, EIF5A | ELF5A-1 (EUKARYOTIC ELONGATION FACTOR 5A-1); translation initiation factor | chr1:4773631-4774668 FORWARD
contig00381	ATMG01320.1	98.11	53	1	0	148	306	194	246	3e-23	105		#lcl|ATMG01320.1:1-9 | Symbols: NAD2B, NAD2.2, NAD2 | encodes subunit of mitochondrial NAD(P)H dehydrogenase that is trans-spliced from two precursors, NAD2A and NAD2B. | chrM:327890-333105 REVERSE
contig00382	AT5G43150.1	41.1	73	43	1	169	387	10	81	9e-13	70.9		#lcl|AT5G43150.1:1-9 | Symbols: | unknown protein | chr5:17325076-17325689 FORWARD
contig00383	AT5G24610.1	76.03	146	33	3	83	514	1	144	6e-61	230		#lcl|AT5G24610.1:1-9 | Symbols: | unknown protein | chr5:8428577-8429017 FORWARD
contig00384	AT3G16640.1	76.79	168	39	0	93	596	1	168	3e-57	218		#lcl|AT3G16640.1:1-9 | Symbols: TCTP | TCTP (TRANSLATIONALLY CONTROLLED TUMOR PROTEIN) | chr3:5669709-5670729 REVERSE
contig00385	AT5G20020.1	96.97	198	6	0	109	702	24	221	6e-115	382		#lcl|AT5G20020.1:1-9 | Symbols: RAN2 | RAN2; GTP binding / GTPase/ protein binding | chr5:6762817-6764381 FORWARD
contig00386	AT3G17760.2	67.35	196	62	3	1	582	299	486	2e-70	262		#lcl|AT3G17760.2:1-9 | Symbols: GAD5 | GAD5 (glutamate decarboxylase 5); calmodulin binding | chr3:6078893-6080838 REVERSE
contig00387	AT3G28690.3	65.22	69	23	2	3	206	351	411	2e-15	79.3		#lcl|AT3G28690.3:1-9 | Symbols: | protein kinase, putative | chr3:10755412-10757494 FORWARD
contig00388	AT1G54290.1	89.38	113	12	0	203	541	1	113	4e-48	188		#lcl|AT1G54290.1:1-9 | Symbols: | eukaryotic translation initiation factor SUI1, putative | chr1:20268710-20269390 REVERSE
contig00389	AT2G41900.1	63.04	230	62	9	621	1	409	625	3e-48	181		#lcl|AT2G41900.1:1-9 | Symbols: | zinc finger (CCCH-type) family protein | chr2:17491352-17493502 FORWARD
contig00390	AT1G80920.1	58.39	161	54	4	159	602	2	162	3e-46	181		#lcl|AT1G80920.1:1-9 | Symbols: J8 | J8; heat shock protein binding / unfolded protein binding | chr1:30403863-30404549 REVERSE
contig00391	AT4G28390.1	77.78	207	45	1	164	781	2	208	1e-84	309		#lcl|AT4G28390.1:1-9 | Symbols: AAC3, ATAAC3 | AAC3 (ADP/ATP CARRIER 3); ATP:ADP antiporter/ binding | chr4:14041486-14042781 REVERSE
contig00392	AT1G67360.1	56.5	200	84	1	57	647	1	200	5e-59	224		#lcl|AT1G67360.1:1-9 | Symbols: | rubber elongation factor (REF) family protein | chr1:25237072-25237913 REVERSE
contig00393	AT5G20190.1	70.83	96	28	0	290	3	152	247	6e-38	154		#lcl|AT5G20190.1:1-9 | Symbols: | binding | chr5:6814093-6815171 FORWARD
contig00394	AT1G19530.1	41.54	130	75	3	38	424	1	112	6e-19	91.3		#lcl|AT1G19530.1:1-9 | Symbols: | unknown protein | chr1:6763976-6764686 FORWARD
contig00395	AT4G32480.1	61.08	203	79	1	3	611	73	273	5e-67	251		#lcl|AT4G32480.1:1-9 | Symbols: | unknown protein | chr4:15676488-15677776 FORWARD
contig00396	AT5G07340.1	75.14	181	44	1	774	235	308	488	1e-82	303		#lcl|AT5G07340.1:1-9 | Symbols: | calnexin, putative | chr5:2317300-2319458 FORWARD
contig00397	AT5G49660.1	80.89	157	30	0	776	306	782	938	3e-69	258		#lcl|AT5G49660.1:1-9 | Symbols: | leucine-rich repeat transmembrane protein kinase, putative | chr5:20161401-20164534 REVERSE
contig00398	AT1G35160.1	82.31	147	26	1	41	481	6	151	3e-110	235		#lcl|AT1G35160.1:1-9 | Symbols: GRF4, 14-3-3PHI, GF14 PHI | GF14 PHI (GF14 PROTEIN PHI CHAIN); protein binding / protein phosphorylated amino acid binding | chr1:12867264-12868514 FORWARD
contig00399	AT1G48920.1	51.75	143	61	5	3	407	346	482	2e-30	129		#lcl|AT1G48920.1:1-9 | Symbols: ATNUC-L1, PARL1 | ATNUC-L1; nucleic acid binding / nucleotide binding | chr1:18098186-18101422 FORWARD
contig00401	AT5G52650.1	87.78	90	11	0	764	495	7	96	2e-43	172		#lcl|AT5G52650.1:1-9 | Symbols: | 40S ribosomal protein S10 (RPS10C) | chr5:21355781-21357003 REVERSE
contig00402	AT1G08290.1	62.77	274	84	7	770	3	73	334	2e-96	348		#lcl|AT1G08290.1:1-9 | Symbols: | zinc finger (C2H2 type) protein (WIP3) | chr1:2610680-2613180 REVERSE
contig00403	AT2G33570.1	78.22	101	22	0	14	316	389	489	1e-42	170		#lcl|AT2G33570.1:1-9 | Symbols: | unknown protein | chr2:14217361-14219043 FORWARD
contig00404	AT3G56150.1	70.87	230	66	2	1	687	642	869	2e-76	281		#lcl|AT3G56150.1:1-9 | Symbols: EIF3C, ATEIF3C-1, EIF3C-1, ATTIF3C1, TIF3C1 | EIF3C (EUKARYOTIC TRANSLATION INITIATION FACTOR 3C); translation initiation factor | chr3:20833790-20836820 REVERSE
contig00405	AT4G03510.2	39.35	216	125	6	753	124	35	234	2e-32	135		#lcl|AT4G03510.2:1-9 | Symbols: RMA1 | RMA1; protein binding / ubiquitin-protein ligase/ zinc ion binding | chr4:1557905-1558654 REVERSE
contig00406	AT1G32230.3	40.4	250	142	7	37	765	1	241	7e-41	164		#lcl|AT1G32230.3:1-9 | Symbols: | RCD1 (RADICAL-INDUCED CELL DEATH1); protein binding | chr1:11613427-11615748 FORWARD
contig00407	AT1G13280.1	60.19	206	80	2	617	6	49	254	2e-65	245		#lcl|AT1G13280.1:1-9 | Symbols: AOC4 | AOC4 (ALLENE OXIDE CYCLASE 4); allene-oxide cyclase | chr1:4547624-4548552 FORWARD
contig00409	AT2G33790.1	55.73	131	53	3	160	537	110	239	1e-33	139		#lcl|AT2G33790.1:1-9 | Symbols: ATAGP30, AGP30 | AGP30 (ARABINOGALACTAN PROTEIN30) | chr2:14293862-14295237 REVERSE
contig00410	AT5G45775.2	96.3	108	4	0	497	174	73	180	9e-81	180		#lcl|AT5G45775.2:1-9 | Symbols: | 60S ribosomal protein L11 (RPL11D) | chr5:18565281-18566496 REVERSE
contig00411	AT3G55830.1	77.2	193	43	1	1	576	142	334	8e-90	326		#lcl|AT3G55830.1:1-9 | Symbols: EPC1 | EPC1 (ECTOPICALLY PARTING CELLS); UDP-glucosyltransferase/ transferase, transferring glycosyl groups | chr3:20715101-20717133 FORWARD
contig00413	AT1G78815.1	70.62	177	50	2	692	168	6	179	2e-66	249		#lcl|AT1G78815.1:1-9 | Symbols: LSH7 | LSH7 (LIGHT SENSITIVE HYPOCOTYLS 7) | chr1:29632054-29632641 REVERSE
contig00414	AT4G02450.2	67.71	96	31	1	3	290	5	99	4e-32	135		#lcl|AT4G02450.2:1-9 | Symbols: | glycine-rich protein | chr4:1073987-1075765 REVERSE
contig00415	AT2G36830.1	85.27	224	33	0	765	94	24	247	2e-103	371		#lcl|AT2G36830.1:1-9 | Symbols: GAMMA-TIP, TIP1;1, GAMMA-TIP1 | GAMMA-TIP (GAMMA TONOPLAST INTRINSIC PROTEIN); water channel | chr2:15445490-15446336 FORWARD
contig00416	AT1G65980.1	85.19	162	24	0	48	533	1	162	5e-76	280		#lcl|AT1G65980.1:1-9 | Symbols: TPX1 | TPX1 (thioredoxin-dependent peroxidase 1); antioxidant/ oxidoreductase | chr1:24559524-24560753 REVERSE
contig00417	AT3G30390.2	78.67	150	32	0	1	450	308	457	9e-65	243		#lcl|AT3G30390.2:1-9 | Symbols: | amino acid transporter family protein | chr3:11977112-11978827 REVERSE
contig00418	AT1G54290.1	92.04	113	9	0	151	489	1	113	1e-56	216		#lcl|AT1G54290.1:1-9 | Symbols: | eukaryotic translation initiation factor SUI1, putative | chr1:20268710-20269390 REVERSE
contig00419	AT1G13360.1	51.32	189	82	6	85	621	16	194	6e-30	127		#lcl|AT1G13360.1:1-9 | Symbols: | unknown protein | chr1:4577229-4577813 REVERSE
contig00420	AT4G01850.2	95.2	125	6	0	380	754	93	217	7e-108	250		#lcl|AT4G01850.2:1-9 | Symbols: SAM-2, MAT2 | SAM-2 (S-ADENOSYLMETHIONINE SYNTHETASE 2); methionine adenosyltransferase | chr4:796298-797479 REVERSE
contig00421	AT5G23860.1	97.95	244	5	0	754	23	135	378	1e-129	459		#lcl|AT5G23860.1:1-9 | Symbols: TUB8 | TUB8; structural constituent of cytoskeleton | chr5:8042962-8044528 FORWARD
contig00422	AT1G73220.1	55.69	255	109	2	754	2	262	513	3e-64	241		#lcl|AT1G73220.1:1-9 | Symbols: AtOCT1 | AtOCT1 (Arabidopsis thaliana ORGANIC CATION/CARNITINE TRANSPORTER1); carbohydrate transmembrane transporter/ carnitine transporter/ transporter | chr1:27538387-27540109 FORWARD
contig00423	AT5G03240.3	100	191	0	0	744	172	38	228	1e-103	372		#lcl|AT5G03240.3:1-9 | Symbols: UBQ3 | UBQ3 (POLYUBIQUITIN 3); protein binding | chr5:771976-772896 REVERSE
contig00424	AT2G12400.1	69.92	256	75	2	1	762	46	298	7e-79	290		#lcl|AT2G12400.1:1-9 | Symbols: | unknown protein | chr2:5005144-5008140 REVERSE
contig00425	AT5G48385.1	64.09	259	87	4	2	760	280	534	2e-82	301		#lcl|AT5G48385.1:1-9 | Symbols: | FUNCTIONS IN: molecular_function unknown; INVOLVED IN: biological_process unknown; LOCATED IN: cellular_component unknown; CONTAINS InterPro DOMAIN/s: Frigida-like (InterPro:IPR012474); BEST Arabidopsis thaliana protein match is: hydroxyproline-rich glycoprotein family protein (TAIR:AT3G22440.1); Has 987 Blast hits to 921 proteins in 78 species: Archae - 0; Bacte…
contig00426	AT1G67580.2	89.33	225	24	0	754	80	528	752	9e-118	419		#lcl|AT1G67580.2:1-9 | Symbols: | protein kinase family protein | chr1:25327727-25330965 REVERSE
contig00427	AT5G42190.1	78.24	170	21	1	707	246	2	171	6e-66	247		#lcl|AT5G42190.1:1-9 | Symbols: ASK2, SKP1B | ASK2 (ARABIDOPSIS SKP1-LIKE 2); protein binding / ubiquitin-protein ligase | chr5:16854495-16855516 REVERSE
contig00428	AT2G29500.1	53.16	158	72	3	55	522	1	151	2e-32	135		#lcl|AT2G29500.1:1-9 | Symbols: | 17.6 kDa class I small heat shock protein (HSP17.6B-CI) | chr2:12633279-12633740 REVERSE
contig00429	AT2G38560.1	66.82	211	70	1	734	102	170	378	2e-81	298		#lcl|AT2G38560.1:1-9 | Symbols: TFIIS | TFIIS (TRANSCRIPT ELONGATION FACTOR IIS); DNA binding / RNA polymerase II transcription elongation factor/ transcription factor | chr2:16134802-16136319 FORWARD
contig00430	AT4G04210.1	67.32	205	63	2	6	608	100	303	2e-74	275		#lcl|AT4G04210.1:1-9 | Symbols: PUX4 | PUX4; protein binding | chr4:2030391-2031670 FORWARD
contig00431	AT2G39980.1	64.25	193	59	2	722	174	246	438	3e-86	254		#lcl|AT2G39980.1:1-9 | Symbols: | transferase family protein | chr2:16688437-16689885 REVERSE
contig00432	AT4G19640.1	94.17	103	6	0	584	276	1	103	1e-89	192		#lcl|AT4G19640.1:1-9 | Symbols: ARA7, ARA-7, ATRABF2B, ATRAB5B, RABF2B, ATRAB-F2B, RAB-F2B | ARA7; GTP binding | chr4:10687441-10689449 REVERSE
contig00433	AT5G23860.1	97.93	193	4	0	637	59	238	430	1e-119	391		#lcl|AT5G23860.1:1-9 | Symbols: TUB8 | TUB8; structural constituent of cytoskeleton | chr5:8042962-8044528 FORWARD
contig00434	AT4G08685.1	55.1	147	66	0	80	520	13	159	3e-44	175		#lcl|AT4G08685.1:1-9 | Symbols: SAH7 | SAH7 | chr4:5550563-5551259 FORWARD
contig00435	AT4G01000.1	31.62	234	154	5	685	2	161	366	2e-17	85.9		#lcl|AT4G01000.1:1-9 | Symbols: | ubiquitin family protein | chr4:432186-433727 REVERSE
contig00436	AT1G08830.2	84.21	152	24	0	195	650	1	152	2e-74	275		#lcl|AT1G08830.2:1-9 | Symbols: CSD1 | CSD1 (COPPER/ZINC SUPEROXIDE DISMUTASE 1); superoxide dismutase | chr1:2827700-2829053 FORWARD
contig00437	AT1G70830.5	53.7	162	75	0	731	246	11	172	1e-50	196		#lcl|AT1G70830.5:1-9 | Symbols: | MLP28 (MLP-LIKE PROTEIN 28) | chr1:26710203-26711395 REVERSE
contig00438	AT4G24690.1	60.99	141	49	3	507	103	561	701	9e-38	153		#lcl|AT4G24690.1:1-9 | Symbols: | ubiquitin-associated (UBA)/TS-N domain-containing protein / octicosapeptide/Phox/Bemp1 (PB1) domain-containing protein | chr4:12741191-12744202 FORWARD
contig00439	AT5G11560.1	79.67	241	49	0	725	3	690	930	1e-112	402		#lcl|AT5G11560.1:1-9 | Symbols: | catalytic | chr5:3709734-3713994 REVERSE
contig00440	AT1G80130.1	42.86	63	36	0	247	435	1	63	2e-06	49.7		#lcl|AT1G80130.1:1-9 | Symbols: | binding | chr1:30141250-30142478 REVERSE
contig00441	AT4G29080.1	68.14	204	56	5	8	592	111	304	3e-67	251		#lcl|AT4G29080.1:1-9 | Symbols: PAP2, IAA27 | PAP2 (PHYTOCHROME-ASSOCIATED PROTEIN 2); transcription factor | chr4:14323665-14325213 REVERSE
contig00442	AT2G43060.1	37.59	141	82	4	166	570	27	151	3e-12	68.9		#lcl|AT2G43060.1:1-9 | Symbols: | transcription factor | chr2:17909247-17909717 FORWARD
contig00443	AT3G47500.1	69.57	115	34	1	111	452	70	184	9e-59	175		#lcl|AT3G47500.1:1-9 | Symbols: CDF3 | CDF3 (CYCLING DOF FACTOR 3); DNA binding / protein binding / transcription factor | chr3:17504276-17505964 REVERSE
contig00444	AT5G35620.1	71.82	181	47	3	648	118	17	195	2e-74	275		#lcl|AT5G35620.1:1-9 | Symbols: LSP1, EIF(ISO)4E, LSP, EIF4E2 | LSP1 (LOSS OF SUSCEPTIBILITY TO POTYVIRUS 1); RNA 7-methylguanosine cap binding / RNA binding / translation initiation factor | chr5:13824946-13826331 REVERSE
contig00446	AT3G21510.1	62.34	154	58	0	111	572	1	154	2e-48	189		#lcl|AT3G21510.1:1-9 | Symbols: AHP1 | AHP1 (HISTIDINE-CONTAINING PHOSPHOTRANSMITTER 1); histidine phosphotransfer kinase | chr3:7578432-7579537 REVERSE
contig00447	AT2G44610.1	93.33	180	12	0	2	541	29	208	2e-92	335		#lcl|AT2G44610.1:1-9 | Symbols: RAB6, ATRABH1B, ATRAB6A, RAB6A | RAB6A; GTP binding / protein binding | chr2:18411778-18413883 REVERSE
contig00448	AT3G21240.1	82.84	204	35	0	742	131	350	553	5e-95	343		#lcl|AT3G21240.1:1-9 | Symbols: 4CL2, AT4CL2 | 4CL2 (4-COUMARATE:COA LIGASE 2); 4-coumarate-CoA ligase | chr3:7454497-7457314 REVERSE
contig00449	AT5G02790.1	67.79	208	67	2	1	624	30	235	2e-79	291		#lcl|AT5G02790.1:1-9 | Symbols: | In2-1 protein, putative | chr5:632877-634858 FORWARD
contig00450	AT5G13440.1	83.26	215	36	0	68	712	60	274	6e-107	383		#lcl|AT5G13440.1:1-9 | Symbols: | ubiquinol-cytochrome C reductase iron-sulfur subunit, mitochondrial, putative / Rieske iron-sulfur protein, putative | chr5:4308431-4310022 REVERSE
contig00451	AT5G62740.1	89.56	182	19	0	740	195	104	285	1e-86	316		#lcl|AT5G62740.1:1-9 | Symbols: | band 7 family protein | chr5:25201320-25202535 FORWARD
contig00452	AT2G25900.1	63.59	195	62	4	722	165	1	195	3e-73	271		#lcl|AT2G25900.1:1-9 | Symbols: ATCTH | ATCTH; transcription factor | chr2:11041817-11042764 FORWARD
contig00453	AT5G56600.1	78.46	130	28	0	85	474	38	167	1e-50	196		#lcl|AT5G56600.1:1-9 | Symbols: PFN3, PRF3 | PRF3 (PROFILIN 3); actin binding | chr5:22909882-22910821 REVERSE
contig00454	AT5G63860.1	86.07	244	34	0	8	739	69	312	8e-130	459		#lcl|AT5G63860.1:1-9 | Symbols: UVR8 | UVR8 (UVB-RESISTANCE 8); chromatin binding / guanyl-nucleotide exchange factor | chr5:25554821-25558587 REVERSE
contig00456	AT1G11840.4	79.49	195	40	0	1	585	89	283	1e-91	332		#lcl|AT1G11840.4:1-9 | Symbols: ATGLX1 | ATGLX1 (GLYOXALASE I HOMOLOG); lactoylglutathione lyase/ metal ion binding | chr1:3996045-3997518 FORWARD
contig00457	AT3G02540.1	81.63	147	23	3	735	307	274	419	8e-63	236		#lcl|AT3G02540.1:1-9 | Symbols: RAD23-3 | RAD23-3 (PUTATIVE DNA REPAIR PROTEIN RAD23-3); damaged DNA binding | chr3:533095-536151 REVERSE
contig00458	AT3G16780.1	84.69	209	30	2	3	623	1	208	4e-77	284		#lcl|AT3G16780.1:1-9 | Symbols: | 60S ribosomal protein L19 (RPL19B) | chr3:5708982-5710249 FORWARD
contig00459	AT4G24280.1	90.79	228	21	0	47	730	454	681	1e-114	409		#lcl|AT4G24280.1:1-9 | Symbols: cpHsc70-1 | cpHsc70-1 (chloroplast heat shock protein 70-1); ATP binding | chr4:12590094-12593437 FORWARD
contig00460	AT3G04120.1	87.59	137	17	0	2	412	199	335	2e-65	245		#lcl|AT3G04120.1:1-9 | Symbols: GAPC, GAPC-1, GAPC1 | GAPC1 (GLYCERALDEHYDE-3-PHOSPHATE DEHYDROGENASE C SUBUNIT 1); glyceraldehyde-3-phosphate dehydrogenase (phosphorylating)/ glyceraldehyde-3-phosphate dehydrogenase | chr3:1081077-1083131 FORWARD
contig00461	AT1G21680.1	70.73	246	67	3	725	3	101	346	6e-93	337		#lcl|AT1G21680.1:1-9 | Symbols: | FUNCTIONS IN: molecular_function unknown; INVOLVED IN: biological_process unknown; LOCATED IN: plasma membrane, vacuole, plant-type cell wall; EXPRESSED IN: 25 plant structures; EXPRESSED DURING: 13 growth stages; CONTAINS InterPro DOMAIN/s: WD40-like Beta Propeller (InterPro:IPR011659), Six-bladed beta-propeller, TolB-like (InterPro:IPR011042); BEST Arabidopsis …
contig00462	AT5G54770.1	86.14	202	28	1	1	606	150	349	5e-94	340		#lcl|AT5G54770.1:1-9 | Symbols: THI1, TZ, THI4 | THI1; protein homodimerization | chr5:22246634-22247891 FORWARD
contig00463	AT5G56600.1	73.72	137	36	0	35	445	32	168	3e-50	195		#lcl|AT5G56600.1:1-9 | Symbols: PFN3, PRF3 | PRF3 (PROFILIN 3); actin binding | chr5:22909882-22910821 REVERSE
contig00464	AT5G62390.1	69.46	167	50	1	3	500	279	445	3e-60	228		#lcl|AT5G62390.1:1-9 | Symbols: ATBAG7 | ATBAG7 (ARABIDOPSIS THALIANA BCL-2-ASSOCIATED ATHANOGENE 7); calmodulin binding | chr5:25052377-25054170 REVERSE
contig00465	AT4G39090.1	74.87	199	49	3	136	729	32	224	1e-83	306		#lcl|AT4G39090.1:1-9 | Symbols: RD19, RD19A | RD19 (RESPONSIVE TO DEHYDRATION 19); cysteine-type endopeptidase/ cysteine-type peptidase | chr4:18215826-18217326 REVERSE
contig00466	AT5G02020.1	41.83	153	82	6	3	440	7	149	7e-22	100		#lcl|AT5G02020.1:1-9 | Symbols: | unknown protein | chr5:386557-387921 REVERSE
contig00467	AT5G60390.3	99.07	215	2	0	647	3	1	215	5e-124	440		#lcl|AT5G60390.3:1-9 | Symbols: | elongation factor 1-alpha / EF-1-alpha | chr5:24289226-24290675 FORWARD
contig00468	AT5G60600.2	91.61	155	13	0	1	465	582	736	2e-71	265		#lcl|AT5G60600.2:1-9 | Symbols: GCPE, ISPG, CSB3, CLB4, HDS | HDS (4-HYDROXY-3-METHYLBUT-2-ENYL DIPHOSPHATE SYNTHASE); 4 iron, 4 sulfur cluster binding / 4-hydroxy-3-methylbut-2-en-1-yl diphosphate synthase | chr5:24359447-24363274 FORWARD
contig00469	AT5G47010.1	69.23	39	12	1	728	612	1191	1228	5e-09	58.2		#lcl|AT5G47010.1:1-9 | Symbols: UPF1, LBA1, ATUPF1 | LBA1 (LOW-LEVEL BETA-AMYLASE 1); ATP binding / DNA binding / RNA helicase/ hydrolase | chr5:19072009-19078856 FORWARD
contig00470	AT2G29500.1	73.12	160	42	2	88	564	1	153	2e-54	209		#lcl|AT2G29500.1:1-9 | Symbols: | 17.6 kDa class I small heat shock protein (HSP17.6B-CI) | chr2:12633279-12633740 REVERSE
contig00471	AT1G59740.1	74.63	205	51	1	2	613	379	583	1e-86	315		#lcl|AT1G59740.1:1-9 | Symbols: | proton-dependent oligopeptide transport (POT) family protein | chr1:21968227-21972312 FORWARD
contig00473	AT3G57870.1	88.12	160	19	0	69	548	1	160	1e-85	312		#lcl|AT3G57870.1:1-9 | Symbols: AHUS5, EMB1637, SCE1, SCE1A, ATSCE1 | SCE1 (SUMO CONJUGATION ENZYME 1); SUMO ligase | chr3:21428831-21430110 REVERSE
contig00474	AT3G47340.2	87.55	241	30	0	723	1	55	295	2e-119	424		#lcl|AT3G47340.2:1-9 | Symbols: ASN1, DIN6, AT-ASN1 | ASN1 (GLUTAMINE-DEPENDENT ASPARAGINE SYNTHASE 1); asparagine synthase (glutamine-hydrolyzing) | chr3:17438445-17441043 REVERSE
contig00475	AT2G18410.1	39.15	189	76	3	159	608	69	249	2e-31	114		#lcl|AT2G18410.1:1-9 | Symbols: | unknown protein | chr2:7990768-7992588 FORWARD
contig00476	AT1G55860.1	93.6	203	13	0	719	111	3688	3890	1e-108	389		#lcl|AT1G55860.1:1-9 | Symbols: UPL1 | UPL1 (UBIQUITIN-PROTEIN LIGASE 1); ubiquitin-protein ligase | chr1:20879900-20895393 REVERSE
contig00477	AT1G55360.1	86.19	239	33	0	1	717	163	401	2e-128	454		#lcl|AT1G55360.1:1-9 | Symbols: | unknown protein | chr1:20666526-20668502 REVERSE
contig00478	AT3G20770.1	90.87	241	22	0	2	724	44	284	5e-131	463		#lcl|AT3G20770.1:1-9 | Symbols: EIN3 | EIN3 (ETHYLENE-INSENSITIVE3); transcription factor | chr3:7260702-7262588 REVERSE
contig00479	AT1G66200.1	90.44	136	13	0	2	409	221	356	1e-70	262		#lcl|AT1G66200.1:1-9 | Symbols: ATGSR2 | ATGSR2; copper ion binding / glutamate-ammonia ligase | chr1:24655520-24657520 REVERSE
contig00480	AT5G14600.1	81.71	82	15	0	476	231	152	233	7e-46	143		#lcl|AT5G14600.1:1-9 | Symbols: | tRNA (adenine-N1-)-methyltransferase | chr5:4707518-4709022 FORWARD
contig00481	AT1G50200.1	70.31	192	57	0	2	577	811	1002	6e-42	167		#lcl|AT1G50200.1:1-9 | Symbols: ALATS, ACD | ALATS (ALANYL-TRNA SYNTHETASE); ATP binding / alanine-tRNA ligase/ ligase, forming aminoacyl-tRNA and related compounds / nucleic acid binding / nucleotide binding | chr1:18591429-18598311 REVERSE
contig00482	AT5G64430.1	33.33	249	150	10	21	719	184	399	9e-14	73.9		#lcl|AT5G64430.1:1-9 | Symbols: | octicosapeptide/Phox/Bem1p (PB1) domain-containing protein | chr5:25762540-25764081 REVERSE
contig00483	AT4G09800.1	96.05	152	6	0	43	498	1	152	9e-72	266		#lcl|AT4G09800.1:1-9 | Symbols: RPS18C | RPS18C (S18 RIBOSOMAL PROTEIN); RNA binding / nucleic acid binding / structural constituent of ribosome | chr4:6173818-6174963 FORWARD
contig00484	AT5G10860.1	78.16	206	42	1	101	709	1	206	6e-82	300		#lcl|AT5G10860.1:1-9 | Symbols: | CBS domain-containing protein | chr5:3429173-3430142 REVERSE
contig00485	AT1G06760.1	76.47	68	16	0	9	212	61	128	2e-22	102		#lcl|AT1G06760.1:1-9 | Symbols: | histone H1, putative | chr1:2076687-2077616 REVERSE
contig00486	AT5G08570.1	87.76	196	24	0	720	133	315	510	9e-96	346		#lcl|AT5G08570.1:1-9 | Symbols: | pyruvate kinase, putative | chr5:2778433-2780300 FORWARD
contig00487	AT5G58640.1	68.58	226	68	3	50	718	1	226	3e-69	258		#lcl|AT5G58640.1:1-9 | Symbols: | selenoprotein-related | chr5:23697996-23699505 FORWARD
contig00488	AT5G53460.1	74.42	129	32	2	718	335	2086	2206	5e-47	184		#lcl|AT5G53460.1:1-9 | Symbols: GLT1 | GLT1; glutamate synthase (NADH) | chr5:21700518-21709629 FORWARD
contig00489	AT5G23740.1	90.57	159	15	0	39	515	1	159	3e-74	275		#lcl|AT5G23740.1:1-9 | Symbols: RPS11-BETA | RPS11-BETA (RIBOSOMAL PROTEIN S11-BETA); structural constituent of ribosome | chr5:8008251-8009330 REVERSE
contig00490	AT5G51940.1	81.38	145	26	2	100	531	1	144	5e-47	184		#lcl|AT5G51940.1:1-9 | Symbols: NRPB6A, NRPD6A, NRPE6A | NRPB6A; DNA binding / DNA-directed RNA polymerase | chr5:21104679-21105796 FORWARD
contig00491	AT5G58060.1	86.8	197	26	0	645	55	3	199	1e-98	355		#lcl|AT5G58060.1:1-9 | Symbols: YKT61, ATYKT61, ATGP1 | YKT61 | chr5:23498277-23500128 FORWARD
contig00492	AT5G55230.1	71.36	199	47	5	716	150	389	587	5e-52	201		#lcl|AT5G55230.1:1-9 | Symbols: ATMAP65-1, MAP65-1 | ATMAP65-1 (MICROTUBULE-ASSOCIATED PROTEINS 65-1); microtubule binding | chr5:22402716-22405182 FORWARD
contig00493	AT5G63710.1	93.62	94	6	0	715	434	403	496	3e-80	181		#lcl|AT5G63710.1:1-9 | Symbols: | leucine-rich repeat transmembrane protein kinase, putative | chr5:25499475-25502598 FORWARD
contig00494	AT5G06600.2	85.77	239	34	0	1	717	841	1079	8e-116	412		#lcl|AT5G06600.2:1-9 | Symbols: UBP12 | UBP12 (UBIQUITIN-SPECIFIC PROTEASE 12); double-stranded DNA binding / ubiquitin thiolesterase/ ubiquitin-specific protease | chr5:2019545-2027834 REVERSE
contig00495	AT1G54290.1	92.04	113	9	0	130	468	1	113	1e-56	216		#lcl|AT1G54290.1:1-9 | Symbols: | eukaryotic translation initiation factor SUI1, putative | chr1:20268710-20269390 REVERSE
contig00497	AT1G70840.1	34.18	158	102	1	3	470	12	169	3e-24	108		#lcl|AT1G70840.1:1-9 | Symbols: MLP31 | MLP31 (MLP-LIKE PROTEIN 31) | chr1:26713170-26714014 REVERSE
contig00498	AT2G21430.1	86.28	226	31	0	679	2	116	341	1e-120	428		#lcl|AT2G21430.1:1-9 | Symbols: | cysteine proteinase A494, putative / thiol protease, putative | chr2:9171964-9173301 REVERSE
contig00499	AT1G28330.4	64.75	122	30	4	672	346	1	121	9e-32	133		#lcl|AT1G28330.4:1-9 | Symbols: | DYL1 (DORMANCY-ASSOCIATED PROTEIN-LIKE 1) | chr1:9934134-9935216 REVERSE
contig00500	AT5G52040.4	40.12	167	91	3	9	482	161	324	1e-19	93.2		#lcl|AT5G52040.4:1-9 | Symbols: | ATRSP41; RNA binding / nucleic acid binding / nucleotide binding | chr5:21131881-21133318 FORWARD
contig00501	AT1G49760.1	66.86	175	51	2	3	506	317	485	2e-60	228		#lcl|AT1G49760.1:1-9 | Symbols: PAB8, PABP8 | PAB8 (POLY(A) BINDING PROTEIN 8); RNA binding / translation initiation factor | chr1:18416740-18419753 FORWARD
contig00502	AT3G18990.1	80.49	123	24	1	28	396	218	339	5e-52	201		#lcl|AT3G18990.1:1-9 | Symbols: VRN1, REM39 | VRN1 (REDUCED VERNALIZATION RESPONSE 1); transcription repressor | chr3:6549077-6551568 REVERSE
contig00503	AT3G03150.1	55.17	116	51	4	95	439	12	120	3e-28	122		#lcl|AT3G03150.1:1-9 | Symbols: | unknown protein | chr3:727733-729357 REVERSE
contig00505	AT2G44860.2	69.05	168	52	1	89	592	1	159	8e-65	243		#lcl|AT2G44860.2:1-9 | Symbols: | 60S ribosomal protein L24, putative | chr2:18501034-18502128 REVERSE
contig00506	AT3G43810.1	100	149	0	0	87	533	1	149	3e-81	298		#lcl|AT3G43810.1:1-9 | Symbols: CAM7 | CAM7 (CALMODULIN 7); calcium ion binding | chr3:15664619-15666355 REVERSE
contig00507	AT1G14670.1	85.78	218	31	0	45	698	13	230	4e-112	400		#lcl|AT1G14670.1:1-9 | Symbols: | endomembrane protein 70, putative | chr1:5037669-5040199 FORWARD
contig00508	AT4G22220.1	76.54	162	36	1	13	492	2	163	2e-66	248		#lcl|AT4G22220.1:1-9 | Symbols: ISU1, ATISU1 | ISU1; structural molecule | chr4:11759444-11760881 REVERSE
contig00511	AT1G56450.1	87.64	89	11	0	1	267	57	145	5e-88	167		#lcl|AT1G56450.1:1-9 | Symbols: PBG1 | PBG1; peptidase/ threonine-type endopeptidase | chr1:21141970-21144186 FORWARD
contig00512	AT2G21110.1	43.37	166	80	5	590	135	21	186	2e-30	129		#lcl|AT2G21110.1:1-9 | Symbols: | disease resistance-responsive family protein | chr2:9050290-9050850 REVERSE
contig00513	AT5G05250.1	52.29	153	63	4	560	132	87	237	1e-38	156		#lcl|AT5G05250.1:1-9 | Symbols: | unknown protein | chr5:1557116-1557835 REVERSE
contig00514	AT5G17350.1	42.22	180	87	4	83	571	1	180	2e-29	125		#lcl|AT5G17350.1:1-9 | Symbols: | unknown protein | chr5:5718853-5719404 FORWARD
contig00515	AT4G33280.1	31.2	234	161	4	702	1	96	295	6e-28	120		#lcl|AT4G33280.1:1-9 | Symbols: | DNA binding / transcription factor | chr4:16047357-16049310 REVERSE
contig00517	AT1G12050.1	85.16	182	27	0	698	153	237	418	3e-95	344		#lcl|AT1G12050.1:1-9 | Symbols: | fumarylacetoacetase, putative | chr1:4072904-4075856 FORWARD
contig00518	AT3G47370.3	92.62	122	9	0	74	439	1	122	5e-59	224		#lcl|AT3G47370.3:1-9 | Symbols: | 40S ribosomal protein S20 (RPS20B) | chr3:17453671-17454437 REVERSE
contig00519	AT5G58990.1	78.82	85	18	1	215	469	58	140	2e-37	152		#lcl|AT5G58990.1:1-9 | Symbols: | unknown protein | chr5:23815028-23815819 FORWARD
contig00520	AT5G59840.1	89.38	113	12	0	695	357	104	216	4e-47	184		#lcl|AT5G59840.1:1-9 | Symbols: | Ras-related GTP-binding family protein | chr5:24107450-24109049 REVERSE
contig00521	AT2G38410.1	39.86	138	76	4	86	478	382	483	4e-09	58.5		#lcl|AT2G38410.1:1-9 | Symbols: | VHS domain-containing protein / GAT domain-containing protein | chr2:16086912-16090047 REVERSE
contig00522	AT1G01360.1	79.78	183	35	2	554	12	5	187	4e-80	294		#lcl|AT1G01360.1:1-9 | Symbols: | unknown protein | chr1:142138-142914 FORWARD
contig00523	AT1G78380.1	73.56	208	55	0	74	697	1	208	1e-90	328		#lcl|AT1G78380.1:1-9 | Symbols: ATGSTU19, GST8 | ATGSTU19 (GLUTATHIONE S-TRANSFERASE TAU 19); glutathione binding / glutathione transferase | chr1:29486659-29487819 REVERSE
contig00524	AT5G56950.1	59.09	110	44	1	693	367	265	374	1e-21	100		#lcl|AT5G56950.1:1-9 | Symbols: NFA03, NFA3, NAP1;3 | NAP1;3 (NUCLEOSOME ASSEMBLY PROTEIN 1;3); DNA binding | chr5:23032618-23035299 FORWARD
contig00526	AT2G33850.1	27.18	206	128	6	594	43	60	220	7e-10	60.8		#lcl|AT2G33850.1:1-9 | Symbols: | unknown protein | chr2:14321221-14322024 REVERSE
contig00527	AT5G03415.1	82.9	193	32	1	104	679	55	247	3e-85	311		#lcl|AT5G03415.1:1-9 | Symbols: DPB, ATDPB | DPB; protein binding / protein heterodimerization | chr5:842842-845200 FORWARD
contig00529	AT3G56680.1	54.46	224	99	3	17	679	65	286	1e-55	213		#lcl|AT3G56680.1:1-9 | Symbols: | nucleic acid binding | chr3:20991537-20993446 FORWARD
contig00530	AT1G13950.1	88.61	158	18	1	2	475	2	158	1e-77	285		#lcl|AT1G13950.1:1-9 | Symbols: EIF-5A, ELF5A-1, ATELF5A-1, EIF5A | ELF5A-1 (EUKARYOTIC ELONGATION FACTOR 5A-1); translation initiation factor | chr1:4773631-4774668 FORWARD
contig00531	AT1G16810.2	61.05	95	29	2	438	178	50	144	7e-27	117		#lcl|AT1G16810.2:1-9 | Symbols: | unknown protein | chr1:5756150-5756694 FORWARD
contig00532	AT5G53120.5	82.18	174	31	1	3	524	184	356	1e-82	302		#lcl|AT5G53120.5:1-9 | Symbols: SPDS3, SPMS | SPDS3 (SPERMIDINE SYNTHASE 3); spermidine synthase/ spermine synthase | chr5:21535429-21537653 FORWARD
contig00533	AT5G62890.3	92.36	157	12	0	3	473	376	532	2e-85	311		#lcl|AT5G62890.3:1-9 | Symbols: | permease, putative | chr5:25243723-25247075 FORWARD
contig00534	AT5G50011.1	81.13	53	10	1	30	188	1	51	6e-18	87.8		#lcl|AT5G50011.1:1-9 | Symbols: CPuORF37 | CPuORF37 (Conserved peptide upstream open reading frame 37) | chr5:20349114-20349380 FORWARD
contig00535	AT5G50920.1	84.78	138	21	0	416	3	519	656	2e-61	231		#lcl|AT5G50920.1:1-9 | Symbols: CLPC, ATHSP93-V, HSP93-V, DCA1, CLPC1 | CLPC1; ATP binding / ATP-dependent peptidase/ ATPase | chr5:20715710-20719800 REVERSE
contig00536	AT4G02380.1	42.57	101	58	1	180	482	1	96	2e-12	69.3		#lcl|AT4G02380.1:1-9 | Symbols: SAG21, AtLEA5 | SAG21 (SENESCENCE-ASSOCIATED GENE 21) | chr4:1046414-1046807 REVERSE
contig00537	AT3G22440.1	59.32	118	48	3	1	354	402	509	2e-28	122		#lcl|AT3G22440.1:1-9 | Symbols: | hydroxyproline-rich glycoprotein family protein | chr3:7959854-7961886 FORWARD
contig00538	AT5G64460.6	82.14	140	25	0	1	420	122	261	2e-68	249		#lcl|AT5G64460.6:1-9 | Symbols: | FUNCTIONS IN: molecular_function unknown; INVOLVED IN: biological_process unknown; LOCATED IN: cellular_component unknown; EXPRESSED IN: 22 plant structures; EXPRESSED DURING: 13 growth stages; CONTAINS InterPro DOMAIN/s: Phosphoglycerate mutase (InterPro:IPR013078); BEST Arabidopsis thaliana protein match is: unknown protein (TAIR:AT1G58280.3); Has 385 Blast hit…
contig00539	AT5G42790.1	96.97	66	2	0	1	198	97	162	9e-64	138		#lcl|AT5G42790.1:1-9 | Symbols: PAF1, ATPSM30 | PAF1; endopeptidase/ peptidase/ threonine-type endopeptidase | chr5:17159270-17160975 REVERSE
contig00540	AT1G12440.2	62.28	167	61	2	73	567	1	167	9e-53	203		#lcl|AT1G12440.2:1-9 | Symbols: | zinc finger (AN1-like) family protein | chr1:4241816-4242322 REVERSE
contig00541	AT2G39840.1	89.93	139	13	1	685	272	183	321	1e-70	262		#lcl|AT2G39840.1:1-9 | Symbols: TOPP4 | TOPP4; protein serine/threonine phosphatase | chr2:16627430-16628789 FORWARD
contig00542	AT1G61040.1	74.89	227	57	2	3	683	134	354	7e-64	240		#lcl|AT1G61040.1:1-9 | Symbols: VIP5 | VIP5 (vernalization independence 5); DNA binding | chr1:22483817-22485748 FORWARD
contig00543	AT1G11910.1	77.03	222	51	0	3	668	68	289	3e-97	350		#lcl|AT1G11910.1:1-9 | Symbols: | aspartyl protease family protein | chr1:4017119-4019874 REVERSE
contig00544	AT2G32810.1	67.6	179	58	0	683	147	698	876	2e-71	265		#lcl|AT2G32810.1:1-9 | Symbols: BGAL9 | BGAL9 (Beta galactosidase 9); beta-galactosidase/ catalytic/ cation binding / sugar binding | chr2:13919410-13925325 REVERSE
contig00545	AT5G11070.1	46.03	63	30	1	253	429	76	138	2e-07	52.8		#lcl|AT5G11070.1:1-9 | Symbols: | unknown protein | chr5:3516440-3516898 REVERSE
contig00546	AT1G56070.1	93.3	179	12	0	1	537	143	321	6e-115	346		#lcl|AT1G56070.1:1-9 | Symbols: LOS1 | LOS1; copper ion binding / translation elongation factor/ translation factor, nucleic acid binding | chr1:20968245-20971077 REVERSE
contig00547	AT5G10980.1	100	130	0	0	3	392	7	136	3e-68	254		#lcl|AT5G10980.1:1-9 | Symbols: | histone H3 | chr5:3472591-3473349 REVERSE
contig00548	AT5G21090.1	68.79	173	54	0	6	524	43	215	9e-58	219		#lcl|AT5G21090.1:1-9 | Symbols: | leucine-rich repeat protein, putative | chr5:7164758-7166904 FORWARD
contig00549	AT5G11150.1	76.12	134	32	0	2	403	88	221	3e-47	184		#lcl|AT5G11150.1:1-9 | Symbols: ATVAMP713, VAMP713 | ATVAMP713 (VESICLE-ASSOCIATED MEMBRANE PROTEIN 713) | chr5:3546625-3547844 REVERSE
contig00550	AT4G30440.1	88.95	172	19	0	2	517	256	427	2e-76	281		#lcl|AT4G30440.1:1-9 | Symbols: GAE1 | GAE1 (UDP-D-GLUCURONATE 4-EPIMERASE 1); UDP-glucuronate 4-epimerase/ catalytic | chr4:14881976-14883265 REVERSE
contig00551	AT2G21180.1	57.69	130	51	2	94	471	1	129	5e-27	117		#lcl|AT2G21180.1:1-9 | Symbols: | unknown protein | chr2:9074956-9075351 REVERSE
contig00553	AT1G54580.1	61.31	137	50	3	72	473	1	135	7e-34	140		#lcl|AT1G54580.1:1-9 | Symbols: ACP2 | ACP2 (ACYL CARRIER PROTEIN 2); acyl carrier | chr1:20389572-20390770 FORWARD
contig00554	AT5G28840.1	91.5	200	16	1	82	678	1	200	8e-107	382		#lcl|AT5G28840.1:1-9 | Symbols: GME | GME (GDP-D-MANNOSE 3',5'-EPIMERASE); GDP-mannose 3,5-epimerase/ NAD or NADH binding / catalytic | chr5:10862472-10864024 REVERSE
contig00555	AT1G65720.1	47.2	161	59	5	68	472	10	169	3e-25	112		#lcl|AT1G65720.1:1-9 | Symbols: | unknown protein | chr1:24440471-24441013 REVERSE
contig00556	AT5G19820.1	78.09	178	39	0	3	536	910	1087	3e-80	294		#lcl|AT5G19820.1:1-9 | Symbols: emb2734 | emb2734 (embryo defective 2734); binding / lyase | chr5:6695731-6701247 REVERSE
contig00557	AT1G15290.1	33.01	206	120	4	673	110	1125	1324	2e-17	85.9		#lcl|AT1G15290.1:1-9 | Symbols: | binding | chr1:5257327-5264814 REVERSE
contig00558	AT1G56700.3	75.8	157	38	1	673	203	22	177	2e-67	251		#lcl|AT1G56700.3:1-9 | Symbols: | pyrrolidone-carboxylate peptidase family protein | chr1:21256830-21257640 FORWARD
contig00559	AT1G02130.1	92.86	98	7	0	551	258	1	98	2e-85	187		#lcl|AT1G02130.1:1-9 | Symbols: ATRAB1B, ARA5, ARA-5, ATRABD2A, RABD2A | ARA-5 (ARABIDOPSIS RAS 5); GTP binding | chr1:400350-401788 REVERSE
contig00560	AT5G23740.1	64.71	153	51	3	75	524	7	159	2e-47	185		#lcl|AT5G23740.1:1-9 | Symbols: RPS11-BETA | RPS11-BETA (RIBOSOMAL PROTEIN S11-BETA); structural constituent of ribosome | chr5:8008251-8009330 REVERSE
contig00561	AT4G35790.1	70.31	128	38	0	3	386	741	868	7e-53	203		#lcl|AT4G35790.1:1-9 | Symbols: ATPLDDELTA, PLDDELTA | ATPLDDELTA; phospholipase D | chr4:16955774-16959875 REVERSE
contig00562	AT4G14960.2	95.86	145	6	0	659	225	182	326	4e-119	285		#lcl|AT4G14960.2:1-9 | Symbols: TUA6 | TUA6; structural constituent of cytoskeleton | chr4:8548769-8550319 REVERSE
contig00563	AT3G53020.1	90.76	119	11	0	41	397	1	119	1e-51	199		#lcl|AT3G53020.1:1-9 | Symbols: STV1, RPL24B, RPL24 | STV1 (SHORT VALVE1); structural constituent of ribosome | chr3:19660749-19661912 REVERSE
contig00565	AT3G52850.1	83.02	212	36	0	33	668	338	549	3e-112	400		#lcl|AT3G52850.1:1-9 | Symbols: VSR1, BP-80, ATELP, VSR-1, BP80, BP80B, ATELP1, ATVSR1 | VSR1 (VACUOLAR SORTING RECEPTOR HOMOLOG 1); amino-terminal vacuolar sorting propeptide binding | chr3:19587999-19591690 FORWARD
contig00566	AT1G26910.1	87.36	174	22	0	56	577	47	220	2e-92	317		#lcl|AT1G26910.1:1-9 | Symbols: | 60S ribosomal protein L10 (RPL10B) | chr1:9321709-9322813 FORWARD
contig00567	AT1G14670.1	95.51	178	8	0	659	126	415	592	1e-87	318		#lcl|AT1G14670.1:1-9 | Symbols: | endomembrane protein 70, putative | chr1:5037669-5040199 FORWARD
contig00568	AT1G52760.1	82.76	174	30	0	668	147	157	330	1e-84	308		#lcl|AT1G52760.1:1-9 | Symbols: | esterase/lipase/thioesterase family protein | chr1:19651378-19652576 FORWARD
contig00569	AT5G47040.1	83.57	140	23	0	667	248	739	878	3e-63	238		#lcl|AT5G47040.1:1-9 | Symbols: LON2 | LON2 (LON PROTEASE 2); ATP binding / ATP-dependent peptidase/ nucleoside-triphosphatase/ nucleotide binding / serine-type endopeptidase/ serine-type peptidase | chr5:19093356-19098678 REVERSE
contig00570	AT1G24620.1	34.29	140	92	1	571	152	33	171	3e-25	111		#lcl|AT1G24620.1:1-9 | Symbols: | polcalcin, putative / calcium-binding pollen allergen, putative | chr1:8723893-8724453 REVERSE
contig00571	AT1G48630.1	89.5	181	18	1	4	543	146	326	9e-95	342		#lcl|AT1G48630.1:1-9 | Symbols: RACK1B_AT | RACK1B_AT (RECEPTOR FOR ACTIVATED C KINASE 1 B); nucleotide binding | chr1:17981977-17983268 REVERSE
contig00572	AT5G17540.1	56.77	229	92	7	2	667	190	415	6e-62	233		#lcl|AT5G17540.1:1-9 | Symbols: | transferase family protein | chr5:5782061-5783682 REVERSE
contig00573	AT1G27730.1	53.16	158	74	4	51	524	77	219	2e-29	125		#lcl|AT1G27730.1:1-9 | Symbols: STZ, ZAT10 | STZ (salt tolerance zinc finger); nucleic acid binding / transcription factor/ transcription repressor/ zinc ion binding | chr1:9648302-9648985 REVERSE
contig00574	AT1G01140.3	74.8	127	31	1	185	562	168	294	4e-56	214		#lcl|AT1G01140.3:1-9 | Symbols: CIPK9, PKS6 | CIPK9 (CBL-INTERACTING PROTEIN KINASE 9); ATP binding / kinase/ protein kinase/ protein serine/threonine kinase | chr1:64398-67512 REVERSE
contig00575	AT3G12200.1	44.21	242	114	8	665	3	224	460	2e-25	112		#lcl|AT3G12200.1:1-9 | Symbols: AtNek7 | AtNek7 (NIMA-related kinase7); ATP binding / kinase/ protein kinase/ protein serine/threonine kinase/ protein tyrosine kinase | chr3:3887173-3890550 REVERSE
contig00576	AT5G54160.1	79.33	179	37	0	3	539	185	363	8e-86	313		#lcl|AT5G54160.1:1-9 | Symbols: ATOMT1, OMT1 | ATOMT1 (O-METHYLTRANSFERASE 1); caffeate O-methyltransferase/ myricetin 3'-O-methyltransferase/ quercetin 3-O-methyltransferase | chr5:21982075-21984167 FORWARD
contig00577	AT1G68060.1	95.24	63	3	0	661	473	516	578	4e-36	117		#lcl|AT1G68060.1:1-9 | Symbols: ATMAP70-1 | ATMAP70-1 (microtubule-associated proteins 70-1); microtubule binding | chr1:25511392-25514226 REVERSE
contig00578	AT2G37110.1	65.09	212	74	1	26	661	13	216	2e-80	295		#lcl|AT2G37110.1:1-9 | Symbols: | unknown protein | chr2:15592689-15593726 FORWARD
contig00579	AT5G27150.1	67.65	136	42	2	2	403	402	535	3e-36	148		#lcl|AT5G27150.1:1-9 | Symbols: NHX1, ATNHX, AT-NHX1, ATNHX1 | NHX1 (NA+/H+ EXCHANGER); protein binding / sodium ion transmembrane transporter/ sodium:hydrogen antiporter | chr5:9554251-9557266 FORWARD
contig00580	AT5G60680.1	57.63	177	71	6	116	634	1	163	2e-31	132		#lcl|AT5G60680.1:1-9 | Symbols: | unknown protein | chr5:24386247-24386738 FORWARD
contig00582	AT4G37790.1	87.5	88	9	1	641	384	110	197	6e-62	156		#lcl|AT4G37790.1:1-9 | Symbols: HAT22 | HAT22; transcription factor | chr4:17768241-17769272 FORWARD
contig00583	AT5G51550.1	88.18	220	26	0	1	660	82	301	1e-106	382		#lcl|AT5G51550.1:1-9 | Symbols: EXL3 | EXL3 (EXORDIUM LIKE 3) | chr5:20939793-20940806 REVERSE
contig00584	AT3G62290.1	100	132	0	0	653	258	49	180	2e-74	275		#lcl|AT3G62290.1:1-9 | Symbols: ATARFA1E | ATARFA1E (ADP-ribosylation factor A1E); GTP binding / phospholipase activator/ protein binding | chr3:23052287-23053545 FORWARD
contig00585	AT1G27450.2	82.63	167	29	0	3	503	16	182	8e-75	276		#lcl|AT1G27450.2:1-9 | Symbols: APT1, ATAPT1 | APT1 (ADENINE PHOSPHORIBOSYL TRANSFERASE 1); adenine phosphoribosyltransferase | chr1:9532421-9533807 FORWARD
contig00586	AT1G78070.1	79.22	154	32	0	1	462	295	448	4e-69	257		#lcl|AT1G78070.1:1-9 | Symbols: | FUNCTIONS IN: molecular_function unknown; INVOLVED IN: biological_process unknown; LOCATED IN: CUL4 RING ubiquitin ligase complex; EXPRESSED IN: 23 plant structures; EXPRESSED DURING: 13 growth stages; CONTAINS InterPro DOMAIN/s: WD40 repeat-like (InterPro:IPR011046), WD40 repeat, region (InterPro:IPR017986), WD40/YVTN repeat-like (InterPro:IPR015943), WD40 repea…
contig00587	AT4G23496.1	64	50	18	0	237	386	50	99	9e-15	70.1		#lcl|AT4G23496.1:1-9 | Symbols: SP1L5 | SP1L5 (SPIRAL1-LIKE5) | chr4:12257914-12258297 REVERSE
contig00589	AT3G03870.1	32.89	228	140	12	12	656	10	204	1e-12	70.1		#lcl|AT3G03870.1:1-9 | Symbols: | unknown protein | chr3:995520-996224 FORWARD
contig00590	AT3G05540.1	78.7	169	35	2	39	542	1	168	6e-69	256		#lcl|AT3G05540.1:1-9 | Symbols: | INVOLVED IN: biological_process unknown; LOCATED IN: cytoplasm; CONTAINS InterPro DOMAIN/s: Translationally controlled tumour protein (InterPro:IPR018105), Translationally controlled tumour-associated TCTP (InterPro:IPR001983), Mss4/translationally controlled tumour-associated TCTP (InterPro:IPR011323), Translationally controlled tumour protein, conserved site (I…
contig00591	AT2G30500.1	51.56	64	31	0	37	228	445	508	9e-12	67		#lcl|AT2G30500.1:1-9 | Symbols: | kinase interacting family protein | chr2:12998329-13000072 REVERSE
contig00592	AT4G00100.1	77.78	135	30	0	53	457	1	135	4e-52	201		#lcl|AT4G00100.1:1-9 | Symbols: ATRPS13A, RPS13, PFL2 | ATRPS13A (ARABIDOPSIS THALIANA RIBOSOMAL PROTEIN S13A); structural constituent of ribosome | chr4:37172-38123 FORWARD
contig00593	AT1G70160.1	83.08	195	33	0	1	585	329	523	1e-98	355		#lcl|AT1G70160.1:1-9 | Symbols: | unknown protein | chr1:26420159-26422345 FORWARD
contig00594	AT5G03240.3	99.51	203	1	0	49	657	1	203	1e-109	392		#lcl|AT5G03240.3:1-9 | Symbols: UBQ3 | UBQ3 (POLYUBIQUITIN 3); protein binding | chr5:771976-772896 REVERSE
contig00596	AT1G24510.2	91.67	216	18	0	1	648	244	459	7e-111	396		#lcl|AT1G24510.2:1-9 | Symbols: | T-complex protein 1 epsilon subunit, putative / TCP-1-epsilon, putative / chaperonin, putative | chr1:8685504-8687660 REVERSE
contig00597	AT4G27090.1	87.79	131	16	0	45	437	1	131	2e-60	228		#lcl|AT4G27090.1:1-9 | Symbols: | 60S ribosomal protein L14 (RPL14B) | chr4:13594104-13595187 REVERSE
contig00598	AT5G60360.3	72.12	208	58	0	32	655	7	214	4e-78	287		#lcl|AT5G60360.3:1-9 | Symbols: AALP | AALP (Arabidopsis aleurain-like protease); cysteine-type peptidase | chr5:24280044-24282157 FORWARD
contig00599	AT3G56340.1	83.64	110	18	0	51	380	1	110	1e-33	139		#lcl|AT3G56340.1:1-9 | Symbols: | 40S ribosomal protein S26 (RPS26C) | chr3:20892309-20893343 REVERSE
contig00600	AT1G30580.1	91.67	168	14	0	1	504	227	394	4e-89	323		#lcl|AT1G30580.1:1-9 | Symbols: | GTP binding | chr1:10831953-10835454 REVERSE
contig00601	AT3G46010.1	83.45	139	23	0	553	137	1	139	4e-66	247		#lcl|AT3G46010.1:1-9 | Symbols: ADF1, atadf, ATADF1 | ADF1 (ACTIN DEPOLYMERIZING FACTOR 1); actin binding | chr3:16909679-16910678 REVERSE
contig00602	AT2G43360.1	84.05	163	24	1	3	485	215	377	7e-66	246		#lcl|AT2G43360.1:1-9 | Symbols: BIO2, BIOB | BIO2 (BIOTIN AUXOTROPH 2); biotin synthase | chr2:18010918-18013129 REVERSE
contig00604	AT5G13420.1	89.06	128	14	0	384	1	57	184	9e-63	236		#lcl|AT5G13420.1:1-9 | Symbols: | transaldolase, putative | chr5:4302080-4304212 REVERSE
contig00605	AT5G13980.2	67.31	156	51	1	3	470	858	1012	2e-52	201		#lcl|AT5G13980.2:1-9 | Symbols: | glycosyl hydrolase family 38 protein | chr5:4508626-4514334 FORWARD
contig00606	AT3G20770.1	39.44	180	82	10	614	156	457	628	1e-18	90.1		#lcl|AT3G20770.1:1-9 | Symbols: EIN3 | EIN3 (ETHYLENE-INSENSITIVE3); transcription factor | chr3:7260702-7262588 REVERSE
contig00607	AT4G31860.1	84.82	191	29	0	8	580	142	332	3e-95	344		#lcl|AT4G31860.1:1-9 | Symbols: | protein phosphatase 2C, putative / PP2C, putative | chr4:15406685-15408589 REVERSE
contig00609	AT5G23860.1	100	217	0	0	1	651	87	303	8e-117	416		#lcl|AT5G23860.1:1-9 | Symbols: TUB8 | TUB8; structural constituent of cytoskeleton | chr5:8042962-8044528 FORWARD
contig00610	AT4G05050.3	100	167	0	0	1	501	63	229	1e-89	325		#lcl|AT4G05050.3:1-9 | Symbols: UBQ11 | UBQ11 (UBIQUITIN 11); protein binding | chr4:2588271-2588960 REVERSE
contig00611	AT4G32480.1	54.76	168	74	1	14	511	108	275	1e-50	196		#lcl|AT4G32480.1:1-9 | Symbols: | unknown protein | chr4:15676488-15677776 FORWARD
contig00612	AT2G15695.1	59.8	199	72	4	3	575	214	412	8e-59	223		#lcl|AT2G15695.1:1-9 | Symbols: | unknown protein | chr2:6834194-6836336 REVERSE
contig00613	AT2G24520.1	90.2	102	10	0	631	326	830	931	2e-39	159		#lcl|AT2G24520.1:1-9 | Symbols: AHA5 | AHA5 (Arabidopsis H(+)-ATPase 5); ATPase | chr2:10415522-10419730 FORWARD
contig00614	AT4G16830.3	56.48	193	75	4	26	577	76	267	1e-31	132		#lcl|AT4G16830.3:1-9 | Symbols: | nuclear RNA-binding protein (RGGA) | chr4:9470652-9472308 FORWARD
contig00615	AT5G23860.1	99.5	201	1	0	605	3	1	201	9e-108	385		#lcl|AT5G23860.1:1-9 | Symbols: TUB8 | TUB8; structural constituent of cytoskeleton | chr5:8042962-8044528 FORWARD
contig00616	AT3G15358.1	60.43	139	55	0	86	502	6	144	1e-36	149		#lcl|AT3G15358.1:1-9 | Symbols: | unknown protein | chr3:5178205-5178639 FORWARD
contig00617	AT5G64760.2	88.57	140	16	0	3	422	302	441	2e-69	258		#lcl|AT5G64760.2:1-9 | Symbols: RPN5B | RPN5B (REGULATORY PARTICLE NON-ATPASE SUBUNIT 5B) | chr5:25894027-25896445 REVERSE
contig00618	AT1G51060.1	93.94	132	8	0	45	440	1	132	1e-43	172		#lcl|AT1G51060.1:1-9 | Symbols: HTA10 | HTA10; DNA binding | chr1:18926948-18927443 FORWARD
contig00619	AT4G34050.2	87.18	117	15	0	2	352	31	147	1e-60	229		#lcl|AT4G34050.2:1-9 | Symbols: | caffeoyl-CoA 3-O-methyltransferase, putative | chr4:16310844-16311973 FORWARD
contig00620	AT5G60490.1	68.59	156	48	2	2	466	76	229	5e-47	184		#lcl|AT5G60490.1:1-9 | Symbols: FLA12 | FLA12 | chr5:24325916-24326665 REVERSE
contig00621	AT1G22410.1	87.24	196	25	0	647	60	328	523	1e-100	362		#lcl|AT1G22410.1:1-9 | Symbols: | 2-dehydro-3-deoxyphosphoheptonate aldolase, putative / 3-deoxy-D-arabino-heptulosonate 7-phosphate synthase, putative / DAHP synthetase, putative | chr1:7912120-7914742 FORWARD
contig00622	AT2G41430.2	50.35	143	64	6	647	240	24	163	3e-25	111		#lcl|AT2G41430.2:1-9 | Symbols: ERD15, LSR1, CID1 | ERD15 (EARLY RESPONSIVE TO DEHYDRATION 15); protein binding | chr2:17269736-17270314 FORWARD
contig00623	AT2G02850.1	62	100	38	0	560	261	29	128	8e-34	140		#lcl|AT2G02850.1:1-9 | Symbols: ARPN | ARPN (PLANTACYANIN); copper ion binding / electron carrier | chr2:826630-827720 REVERSE
contig00625	AT1G19180.1	46.51	215	107	6	623	3	19	214	1e-38	156		#lcl|AT1G19180.1:1-9 | Symbols: JAZ1, TIFY10A | JAZ1 (JASMONATE-ZIM-DOMAIN PROTEIN 1); protein binding | chr1:6622312-6623271 FORWARD
contig00626	AT4G18400.1	59.76	82	23	2	14	229	9	90	2e-19	92.4		#lcl|AT4G18400.1:1-9 | Symbols: | unknown protein | chr4:10170024-10171221 REVERSE
contig00627	AT4G00300.1	58.48	224	83	5	642	1	523	743	8e-66	246		#lcl|AT4G00300.1:1-9 | Symbols: | fringe-related protein | chr4:126509-130126 FORWARD
contig00628	AT4G17900.1	72.03	143	38	2	423	1	42	184	6e-73	222		#lcl|AT4G17900.1:1-9 | Symbols: | zinc-binding family protein | chr4:9946046-9947697 FORWARD
contig00629	AT4G16720.1	90.48	126	12	0	577	200	79	204	5e-65	243		#lcl|AT4G16720.1:1-9 | Symbols: | 60S ribosomal protein L15 (RPL15A) | chr4:9400156-9401315 REVERSE
contig00630	AT5G10980.1	100	130	0	0	642	253	7	136	2e-68	254		#lcl|AT5G10980.1:1-9 | Symbols: | histone H3 | chr5:3472591-3473349 REVERSE
contig00631	AT1G23750.1	79.69	128	24	1	577	200	1	128	2e-54	208		#lcl|AT1G23750.1:1-9 | Symbols: | DNA-binding protein-related | chr1:8400638-8401171 FORWARD
contig00632	AT4G22680.1	52.68	224	83	6	644	42	43	266	3e-54	208		#lcl|AT4G22680.1:1-9 | Symbols: MYB85, AtMYB85 | MYB85 (myb domain protein 85); DNA binding / transcription activator/ transcription factor | chr4:11922789-11924080 REVERSE
contig00633	AT1G22770.1	86.89	206	27	0	620	3	892	1097	9e-99	355		#lcl|AT1G22770.1:1-9 | Symbols: GI, FB | GI (GIGANTEA) | chr1:8062398-8067447 FORWARD
contig00634	AT1G25510.1	76.74	86	20	0	3	260	398	483	1e-33	139		#lcl|AT1G25510.1:1-9 | Symbols: | aspartyl protease family protein | chr1:8959372-8960823 REVERSE
contig00636	AT1G53570.3	44.93	138	73	7	9	413	480	606	4e-21	98.2		#lcl|AT1G53570.3:1-9 | Symbols: MAP3KA, MAPKKK3 | MAP3KA; ATP binding / kinase/ protein kinase/ protein serine/threonine kinase | chr1:19987391-19990733 FORWARD
contig00637	AT4G14960.2	98.1	211	4	0	635	3	74	284	5e-105	376		#lcl|AT4G14960.2:1-9 | Symbols: TUA6 | TUA6; structural constituent of cytoskeleton | chr4:8548769-8550319 REVERSE
contig00638	AT5G05960.1	72.22	108	29	1	37	357	9	116	2e-40	162		#lcl|AT5G05960.1:1-9 | Symbols: | protease inhibitor/seed storage/lipid transfer protein (LTP) family protein | chr5:1790256-1790694 FORWARD
contig00639	AT1G16240.2	75.22	113	27	1	4	339	99	211	9e-44	173		#lcl|AT1G16240.2:1-9 | Symbols: SYP51, ATSYP51 | SYP51 (SYNTAXIN OF PLANTS 51); SNAP receptor | chr1:5555183-5556340 REVERSE
contig00640	AT3G05560.3	86.73	113	15	0	43	381	1	113	9e-36	146		#lcl|AT3G05560.3:1-9 | Symbols: | 60S ribosomal protein L22-2 (RPL22B) | chr3:1614641-1615204 FORWARD
contig00641	AT1G60870.1	62.77	137	51	0	78	488	11	147	9e-28	120		#lcl|AT1G60870.1:1-9 | Symbols: MEE9 | MEE9 (maternal effect embryo arrest 9) | chr1:22409712-22410227 FORWARD
contig00642	AT3G23920.1	82.22	180	28	2	1	528	398	575	4e-83	303		#lcl|AT3G23920.1:1-9 | Symbols: BAM1, BMY7, TR-BAMY | BAM1 (BETA-AMYLASE 1); beta-amylase | chr3:8641722-8644199 FORWARD
contig00643	AT5G47040.1	79.81	213	43	0	1	639	510	722	3e-80	294		#lcl|AT5G47040.1:1-9 | Symbols: LON2 | LON2 (LON PROTEASE 2); ATP binding / ATP-dependent peptidase/ nucleoside-triphosphatase/ nucleotide binding / serine-type endopeptidase/ serine-type peptidase | chr5:19093356-19098678 REVERSE
contig00644	AT3G19290.1	75	72	18	0	35	250	360	431	9e-21	92.4		#lcl|AT3G19290.1:1-9 | Symbols: ABF4, AREB2 | ABF4 (ABRE BINDING FACTOR 4); DNA binding / protein binding / transcription activator/ transcription factor | chr3:6687956-6689784 FORWARD
contig00645	AT1G79750.1	83.41	211	35	0	2	634	416	626	4e-99	357		#lcl|AT1G79750.1:1-9 | Symbols: ATNADP-ME4 | ATNADP-ME4 (NADP-malic enzyme 4); malate dehydrogenase (oxaloacetate-decarboxylating) (NADP+)/ malic enzyme/ oxidoreductase, acting on NADH or NADPH, NAD or NADP as acceptor | chr1:30007655-30011179 REVERSE
contig00646	AT3G52800.1	54.04	161	69	2	2	469	21	170	2e-31	132		#lcl|AT3G52800.1:1-9 | Symbols: | zinc finger (AN1-like) family protein | chr3:19569806-19570318 FORWARD
contig00647	AT2G21660.2	80	80	16	0	631	392	6	85	5e-34	140		#lcl|AT2G21660.2:1-9 | Symbols: ATGRP7, CCR2 | CCR2 (COLD, CIRCADIAN RHYTHM, AND RNA BINDING 2); RNA binding / double-stranded DNA binding / single-stranded DNA binding | chr2:9265477-9266316 REVERSE
contig00648	AT4G33300.2	60.44	182	72	2	1	546	637	815	3e-56	214		#lcl|AT4G33300.2:1-9 | Symbols: ADR1-L1 | ADR1-L1 (ADR1-like 1); ATP binding / protein binding | chr4:16051162-16054005 REVERSE
contig00649	AT2G41430.2	60.47	43	17	0	56	184	9	51	8e-11	63.9		#lcl|AT2G41430.2:1-9 | Symbols: ERD15, LSR1, CID1 | ERD15 (EARLY RESPONSIVE TO DEHYDRATION 15); protein binding | chr2:17269736-17270314 FORWARD
contig00650	AT5G42050.1	89.09	110	12	0	1	330	238	347	2e-55	211		#lcl|AT5G42050.1:1-9 | Symbols: | FUNCTIONS IN: molecular_function unknown; EXPRESSED IN: 22 plant structures; EXPRESSED DURING: 13 growth stages; CONTAINS InterPro DOMAIN/s: Development and cell death domain (InterPro:IPR013989), Kelch related (InterPro:IPR013089); BEST Arabidopsis thaliana protein match is: unknown protein (TAIR:AT3G27090.1); Has 5084 Blast hits to 2870 proteins in 85 species: …
contig00651	AT4G14900.1	71.16	215	58	2	633	1	88	302	3e-83	304		#lcl|AT4G14900.1:1-9 | Symbols: | hydroxyproline-rich glycoprotein family protein | chr4:8521759-8523607 REVERSE
contig00652	AT1G05850.1	78.1	210	46	0	631	2	84	293	3e-104	374		#lcl|AT1G05850.1:1-9 | Symbols: POM1, ERH2, ELP1, CTL1, ELP, HOT2, ATCTL1 | POM1 (POM-POM1); chitinase | chr1:1766833-1768117 REVERSE
contig00653	AT2G16385.1	51.52	66	28	2	100	285	26	83	2e-09	58.9		#lcl|AT2G16385.1:1-9 | Symbols: | unknown protein | chr2:7094882-7095557 FORWARD
contig00654	AT3G47340.1	75	120	29	2	1	357	466	584	2e-46	181		#lcl|AT3G47340.1:1-9 | Symbols: ASN1, DIN6, AT-ASN1 | ASN1 (GLUTAMINE-DEPENDENT ASPARAGINE SYNTHASE 1); asparagine synthase (glutamine-hydrolyzing) | chr3:17438136-17441043 REVERSE
contig00655	AT3G07360.3	70.37	162	48	0	3	488	164	325	2e-63	238		#lcl|AT3G07360.3:1-9 | Symbols: PUB9, ATPUB9 | PUB9 (PLANT U-BOX 9) | chr3:2355636-2356613 FORWARD
contig00656	AT1G48620.1	42.42	132	48	4	244	555	306	437	2e-11	66.2		#lcl|AT1G48620.1:1-9 | Symbols: HON5 | HON5 (High Mobility Group Family A 5); DNA binding | chr1:17974148-17976301 REVERSE
contig00657	AT5G25450.1	83.61	122	20	0	10	375	1	122	2e-43	172		#lcl|AT5G25450.1:1-9 | Symbols: | ubiquinol-cytochrome C reductase complex 14 kDa protein, putative | chr5:8857036-8857849 FORWARD
contig00658	AT4G08150.1	79.51	122	23	2	599	240	223	344	5e-64	155		#lcl|AT4G08150.1:1-9 | Symbols: KNAT1, BP, BP1 | KNAT1 (KNOTTED-LIKE FROM ARABIDOPSIS THALIANA); transcription factor | chr4:5147969-5150610 REVERSE
contig00659	AT5G10360.1	83.33	102	17	0	611	306	80	181	1e-43	172		#lcl|AT5G10360.1:1-9 | Symbols: EMB3010 | EMB3010 (embryo defective 3010); structural constituent of ribosome | chr5:3258734-3260142 REVERSE
contig00660	AT3G20770.1	42.44	238	107	14	625	2	402	626	4e-30	127		#lcl|AT3G20770.1:1-9 | Symbols: EIN3 | EIN3 (ETHYLENE-INSENSITIVE3); transcription factor | chr3:7260702-7262588 REVERSE
contig00661	AT3G22890.1	91.04	134	12	0	3	404	329	462	5e-69	257		#lcl|AT3G22890.1:1-9 | Symbols: APS1 | APS1 (ATP SULFURYLASE 1); sulfate adenylyltransferase (ATP) | chr3:8112837-8114734 FORWARD
contig00662	AT1G49760.1	88	75	9	0	582	358	574	648	1e-30	128		#lcl|AT1G49760.1:1-9 | Symbols: PAB8, PABP8 | PAB8 (POLY(A) BINDING PROTEIN 8); RNA binding / translation initiation factor | chr1:18416740-18419753 FORWARD
contig00663	AT5G09460.1	38.92	203	114	7	611	33	118	313	2e-21	99.4		#lcl|AT5G09460.1:1-9 | Symbols: | transcription factor/ transcription regulator | chr5:2944437-2945417 REVERSE
contig00664	ATCG00770.1	85.07	134	20	0	144	545	1	134	3e-61	231		#lcl|ATCG00770.1:1-9 | Symbols: RPS8 | chloroplast 30S ribosomal protein S8 | chrC:80068-80472 REVERSE
contig00665	AT3G05700.1	51.92	104	47	1	67	369	120	223	2e-20	95.5		#lcl|AT3G05700.1:1-9 | Symbols: | INVOLVED IN: response to water deprivation; CONTAINS InterPro DOMAIN/s: Drought induced 19 (InterPro:IPR008598); BEST Arabidopsis thaliana protein match is: drought-responsive family protein (TAIR:AT5G26990.1); Has 167 Blast hits to 167 proteins in 27 species: Archae - 0; Bacteria - 0; Metazoa - 38; Fungi - 0; Plants - 128; Viruses - 0; Other Eukaryotes - 1 (sour…
contig00666	AT5G03240.3	100	189	0	0	569	3	1	189	7e-102	366		#lcl|AT5G03240.3:1-9 | Symbols: UBQ3 | UBQ3 (POLYUBIQUITIN 3); protein binding | chr5:771976-772896 REVERSE
contig00667	AT3G28730.1	70.45	88	26	0	420	157	558	645	2e-23	105		#lcl|AT3G28730.1:1-9 | Symbols: ATHMG, SSRP1, NFD | ATHMG (ARABIDOPSIS THALIANA HIGH MOBILITY GROUP); transcription factor | chr3:10784954-10788498 FORWARD
contig00668	AT5G05010.2	40.09	212	120	5	622	8	166	375	7e-24	107		#lcl|AT5G05010.2:1-9 | Symbols: | clathrin adaptor complexes medium subunit-related | chr5:1477137-1479872 FORWARD
contig00669	AT2G39760.2	74.02	204	53	0	614	3	114	317	6e-85	310		#lcl|AT2G39760.2:1-9 | Symbols: ATBPM3, BPM3 | BPM3; protein binding | chr2:16583213-16584815 FORWARD
contig00670	AT5G25280.2	57.46	134	56	2	226	624	69	200	4e-34	141		#lcl|AT5G25280.2:1-9 | Symbols: | serine-rich protein-related | chr5:8773882-8774544 FORWARD
contig00671	AT5G03280.1	77.18	149	32	3	2	442	1142	1289	2e-59	224		#lcl|AT5G03280.1:1-9 | Symbols: EIN2, PIR2, CKR1, ERA3, ORE3, ORE2, ATEIN2 | EIN2 (ETHYLENE INSENSITIVE 2); transporter | chr5:788589-793066 FORWARD
contig00672	AT1G22770.1	56.9	58	25	0	32	205	1114	1171	1e-14	76.3		#lcl|AT1G22770.1:1-9 | Symbols: GI, FB | GI (GIGANTEA) | chr1:8062398-8067447 FORWARD
contig00673	AT1G22920.1	80.33	122	22	1	1	360	234	355	2e-49	191		#lcl|AT1G22920.1:1-9 | Symbols: CSN5A, JAB1, AJH1 | CSN5A (COP9 SIGNALOSOME 5A) | chr1:8109882-8111895 REVERSE
contig00674	AT1G56340.2	84.62	78	12	0	1	234	275	352	7e-38	153		#lcl|AT1G56340.2:1-9 | Symbols: CRT1 | CRT1 (CALRETICULIN 1); calcium ion binding / unfolded protein binding | chr1:21090022-21092630 REVERSE
contig00675	AT1G50010.1	99.43	176	1	0	530	3	1	176	5e-90	327		#lcl|AT1G50010.1:1-9 | Symbols: TUA2 | TUA2; structural constituent of cytoskeleton | chr1:18517737-18519729 FORWARD
contig00676	AT3G47500.1	60.16	123	47	4	1	363	329	446	2e-30	129		#lcl|AT3G47500.1:1-9 | Symbols: CDF3 | CDF3 (CYCLING DOF FACTOR 3); DNA binding / protein binding / transcription factor | chr3:17504276-17505964 REVERSE
contig00678	AT2G29630.1	87.79	172	21	0	622	107	473	644	4e-88	320		#lcl|AT2G29630.1:1-9 | Symbols: THIC | THIC (ThiaminC); ADP-ribose pyrophosphohydrolase/ catalytic/ iron-sulfur cluster binding | chr2:12667395-12669569 FORWARD
contig00679	AT2G41870.1	78.3	106	23	0	2	319	164	269	6e-24	107		#lcl|AT2G41870.1:1-9 | Symbols: | remorin family protein | chr2:17471119-17472519 REVERSE
contig00680	AT3G18190.1	95.65	138	6	0	192	605	243	380	4e-98	262		#lcl|AT3G18190.1:1-9 | Symbols: | chaperonin, putative | chr3:6232226-6233836 FORWARD
contig00681	AT4G13830.2	36.13	119	71	2	145	486	18	135	1e-14	76.6		#lcl|AT4G13830.2:1-9 | Symbols: J20 | J20 (DNAJ-LIKE 20); heat shock protein binding | chr4:8011518-8012577 FORWARD
contig00682	AT2G47250.1	95.81	191	8	0	2	574	377	567	1e-105	373		#lcl|AT2G47250.1:1-9 | Symbols: | RNA helicase, putative | chr2:19399923-19402981 REVERSE
contig00684	AT1G15750.4	76.32	114	26	1	40	378	1018	1131	2e-47	184		#lcl|AT1G15750.4:1-9 | Symbols: WSIP1, TPL | TPL (TOPLESS); protein binding / protein homodimerization/ transcription repressor | chr1:5415086-5420359 REVERSE
contig00685	AT3G53230.1	95.9	122	5	0	366	1	401	522	1e-105	240		#lcl|AT3G53230.1:1-9 | Symbols: | cell division cycle protein 48, putative / CDC48, putative | chr3:19723416-19726489 FORWARD
contig00687	AT4G03420.1	66.19	210	66	4	2	616	63	266	6e-68	253		#lcl|AT4G03420.1:1-9 | Symbols: | unknown protein | chr4:1512226-1513594 FORWARD
contig00688	AT2G21660.2	91.49	47	4	0	2	142	39	85	3e-19	91.7		#lcl|AT2G21660.2:1-9 | Symbols: ATGRP7, CCR2 | CCR2 (COLD, CIRCADIAN RHYTHM, AND RNA BINDING 2); RNA binding / double-stranded DNA binding / single-stranded DNA binding | chr2:9265477-9266316 REVERSE
contig00689	AT4G36870.2	94.44	108	6	0	6	329	464	571	3e-57	218		#lcl|AT4G36870.2:1-9 | Symbols: BLH2, SAW1 | BLH2 (BEL1-LIKE HOMEODOMAIN 2); DNA binding / transcription factor | chr4:17369423-17373723 FORWARD
contig00690	AT1G70160.1	78.48	158	34	0	476	3	5	162	1e-65	245		#lcl|AT1G70160.1:1-9 | Symbols: | unknown protein | chr1:26420159-26422345 FORWARD
contig00691	AT1G01060.4	47.8	205	98	8	617	30	469	644	6e-31	130		#lcl|AT1G01060.4:1-9 | Symbols: LHY, LHY1 | LHY (LATE ELONGATED HYPOCOTYL); DNA binding / transcription factor | chr1:33992-37061 REVERSE
contig00692	AT4G36800.2	89.41	85	9	0	261	7	97	181	4e-84	168		#lcl|AT4G36800.2:1-9 | Symbols: RCE1 | RCE1 (RUB1 CONJUGATING ENZYME 1); NEDD8 ligase/ small conjugating protein ligase | chr4:17341237-17342148 REVERSE
contig00693	AT1G15670.1	31.01	158	90	5	612	196	206	359	8e-10	60.5		#lcl|AT1G15670.1:1-9 | Symbols: | kelch repeat-containing F-box family protein | chr1:5390119-5391198 FORWARD
contig00694	AT5G59840.1	93.85	195	12	0	3	587	22	216	2e-83	304		#lcl|AT5G59840.1:1-9 | Symbols: | Ras-related GTP-binding family protein | chr5:24107450-24109049 REVERSE
contig00695	AT5G67360.1	52.89	121	56	2	3	362	647	757	1e-29	126		#lcl|AT5G67360.1:1-9 | Symbols: ARA12 | ARA12; serine-type endopeptidase | chr5:26872192-26874465 REVERSE
contig00696	AT1G66240.1	83.78	74	12	0	58	279	27	100	2e-31	132		#lcl|AT1G66240.1:1-9 | Symbols: ATX1, ATATX1 | ATX1 (ARABIDOPSIS HOMOLOG OF ANTI-OXIDANT 1); metal ion binding | chr1:24686445-24687327 REVERSE
contig00697	AT3G05500.1	74.15	205	53	1	4	618	13	216	7e-83	303		#lcl|AT3G05500.1:1-9 | Symbols: | rubber elongation factor (REF) family protein | chr3:1593540-1594802 FORWARD
contig00698	AT4G19110.2	90.72	97	9	0	219	509	1	97	1e-66	189		#lcl|AT4G19110.2:1-9 | Symbols: | protein kinase, putative | chr4:10454770-10457468 REVERSE
contig00699	AT4G24780.1	76.8	125	28	2	3	374	285	408	2e-42	169		#lcl|AT4G24780.1:1-9 | Symbols: | pectate lyase family protein | chr4:12770631-12772227 REVERSE
contig00701	AT2G42680.1	81.68	131	24	0	64	456	1	131	1e-57	219		#lcl|AT2G42680.1:1-9 | Symbols: MBF1A, ATMBF1A | MBF1A (MULTIPROTEIN BRIDGING FACTOR 1A); DNA binding / transcription coactivator | chr2:17774972-17776116 FORWARD
contig00702	AT1G66350.1	63.93	183	65	6	546	1	27	193	6e-50	193		#lcl|AT1G66350.1:1-9 | Symbols: RGL1, RGL | RGL1 (RGA-LIKE 1); transcription factor | chr1:24748327-24749862 FORWARD
contig00703	AT3G09390.1	56.9	58	22	3	136	300	24	81	7e-11	63.9		#lcl|AT3G09390.1:1-9 | Symbols: MT2A, ATMT-K, ATMT-1 | MT2A (METALLOTHIONEIN 2A); copper ion binding | chr3:2889737-2890188 REVERSE
contig00704	AT5G44210.1	49.28	207	98	5	605	6	22	193	7e-30	127		#lcl|AT5G44210.1:1-9 | Symbols: ERF9, ATERF9, ATERF-9 | ERF9 (ERF DOMAIN PROTEIN 9); DNA binding / transcription factor/ transcription repressor | chr5:17806742-17807344 FORWARD
contig00707	AT2G25490.1	55.43	92	41	0	230	505	536	627	7e-43	106		#lcl|AT2G25490.1:1-9 | Symbols: EBF1, FBL6 | EBF1 (EIN3-BINDING F BOX PROTEIN 1); protein binding / ubiquitin-protein ligase | chr2:10848018-10850275 REVERSE
contig00708	AT3G58680.1	82.39	142	25	0	25	450	1	142	4e-64	240		#lcl|AT3G58680.1:1-9 | Symbols: MBF1B, ATMBF1B | MBF1B (MULTIPROTEIN BRIDGING FACTOR 1B); DNA binding / transcription coactivator | chr3:21707367-21708625 FORWARD
contig00709	AT1G01470.1	70.86	151	44	0	46	498	1	151	4e-59	224		#lcl|AT1G01470.1:1-9 | Symbols: LEA14, LSR3 | LEA14 (LATE EMBRYOGENESIS ABUNDANT 14) | chr1:172295-172826 REVERSE
contig00710	AT4G04920.1	72.33	206	55	2	3	614	995	1200	1e-80	295		#lcl|AT4G04920.1:1-9 | Symbols: SFR6 | SFR6 (SENSITIVE TO FREEZING 6) | chr4:2497931-2504996 FORWARD
contig00712	AT1G09690.1	89.02	164	18	0	54	545	1	164	2e-86	315		#lcl|AT1G09690.1:1-9 | Symbols: | 60S ribosomal protein L21 (RPL21C) | chr1:3136407-3137430 REVERSE
contig00713	AT3G44590.1	63.16	114	42	1	22	363	1	111	6e-20	94		#lcl|AT3G44590.1:1-9 | Symbols: | 60S acidic ribosomal protein P2 (RPP2D) | chr3:16163983-16164658 FORWARD
contig00714	AT1G20160.2	57.74	168	71	0	609	106	558	725	5e-52	200		#lcl|AT1G20160.2:1-9 | Symbols: ATSBT5.2 | ATSBT5.2; identical protein binding / serine-type endopeptidase | chr1:6990852-6993737 REVERSE
contig00715	AT1G62790.2	29.9	97	68	1	63	353	6	101	2e-10	62.8		#lcl|AT1G62790.2:1-9 | Symbols: | protease inhibitor/seed storage/lipid transfer protein (LTP) family protein | chr1:23252369-23253481 FORWARD
contig00716	AT5G20060.3	81.6	163	30	0	113	601	17	179	1e-75	279		#lcl|AT5G20060.3:1-9 | Symbols: | phospholipase/carboxylesterase family protein | chr5:6776800-6779447 FORWARD
contig00718	AT3G51030.1	76.36	110	26	0	71	400	3	112	1e-45	179		#lcl|AT3G51030.1:1-9 | Symbols: ATTRX1, ATTRX H1 | ATTRX1; oxidoreductase, acting on sulfur group of donors, disulfide as acceptor | chr3:18951123-18951955 REVERSE
contig00719	AT5G54160.1	79.46	185	38	1	556	2	1	183	8e-81	296		#lcl|AT5G54160.1:1-9 | Symbols: ATOMT1, OMT1 | ATOMT1 (O-METHYLTRANSFERASE 1); caffeate O-methyltransferase/ myricetin 3'-O-methyltransferase/ quercetin 3-O-methyltransferase | chr5:21982075-21984167 FORWARD
contig00720	AT4G04610.1	73.12	93	24	1	2	277	286	378	2e-74	150		#lcl|AT4G04610.1:1-9 | Symbols: APR1, APR, PRH19, ATAPR1 | APR1 (APS REDUCTASE 1); adenylyl-sulfate reductase | chr4:2325069-2326718 FORWARD
contig00721	AT2G18370.1	53.98	113	52	0	32	370	4	116	5e-19	90.9		#lcl|AT2G18370.1:1-9 | Symbols: | protease inhibitor/seed storage/lipid transfer protein (LTP) family protein | chr2:7980687-7981475 FORWARD
contig00722	AT4G01850.2	91.61	143	12	0	2	430	249	391	1e-64	242		#lcl|AT4G01850.2:1-9 | Symbols: SAM-2, MAT2 | SAM-2 (S-ADENOSYLMETHIONINE SYNTHETASE 2); methionine adenosyltransferase | chr4:796298-797479 REVERSE
contig00723	AT5G53120.5	75.35	142	34	1	141	563	4	145	4e-59	224		#lcl|AT5G53120.5:1-9 | Symbols: SPDS3, SPMS | SPDS3 (SPERMIDINE SYNTHASE 3); spermidine synthase/ spermine synthase | chr5:21535429-21537653 FORWARD
contig00724	AT5G62360.1	67.35	98	32	0	4	297	106	203	1e-33	139		#lcl|AT5G62360.1:1-9 | Symbols: | invertase/pectin methylesterase inhibitor family protein | chr5:25040699-25041310 FORWARD
contig00725	AT1G12090.1	63.64	121	42	1	599	243	17	137	7e-27	117		#lcl|AT1G12090.1:1-9 | Symbols: ELP | ELP (EXTENSIN-LIKE PROTEIN); lipid binding | chr1:4090176-4090589 REVERSE
contig00726	AT3G23730.1	84	175	28	0	567	43	58	232	1e-92	322		#lcl|AT3G23730.1:1-9 | Symbols: | xyloglucan:xyloglucosyl transferase, putative / xyloglucan endotransglycosylase, putative / endo-xyloglucan transferase, putative | chr3:8550222-8551248 FORWARD
contig00727	AT5G17920.2	92.44	119	9	0	2	358	647	765	2e-59	225		#lcl|AT5G17920.2:1-9 | Symbols: ATCIMS | ATMS1; 5-methyltetrahydropteroyltriglutamate-homocysteine S-methyltransferase/ methionine synthase | chr5:5935771-5939195 FORWARD
contig00728	AT4G27435.1	70.5	139	41	0	605	189	35	173	2e-55	212		#lcl|AT4G27435.1:1-9 | Symbols: | unknown protein | chr4:13723903-13724872 FORWARD
contig00729	AT3G50360.1	81.88	149	27	1	564	118	1	148	6e-66	246		#lcl|AT3G50360.1:1-9 | Symbols: ATCEN2, CEN1 | ATCEN2 (CENTRIN2); calcium ion binding | chr3:18674421-18675502 FORWARD
contig00732	AT2G03440.1	57.45	94	33	1	54	314	66	159	6e-14	72.4		#lcl|AT2G03440.1:1-9 | Symbols: | nodulin-related | chr2:1039409-1039972 REVERSE
contig00733	AT2G22500.1	82.22	135	24	0	2	406	177	311	2e-51	198		#lcl|AT2G22500.1:1-9 | Symbols: UCP5, ATPUMP5, DIC1 | UCP5 (UNCOUPLING PROTEIN 5); binding | chr2:9563531-9564472 REVERSE
contig00734	AT2G19730.3	76.22	143	34	0	568	140	1	143	8e-60	226		#lcl|AT2G19730.3:1-9 | Symbols: | 60S ribosomal protein L28 (RPL28A) | chr2:8511752-8512995 FORWARD
contig00735	AT5G58420.1	91.3	184	16	0	554	3	1	184	6e-98	353		#lcl|AT5G58420.1:1-9 | Symbols: | 40S ribosomal protein S4 (RPS4D) | chr5:23619599-23620896 FORWARD
contig00736	AT3G43810.1	100	126	0	0	2	379	24	149	6e-68	253		#lcl|AT3G43810.1:1-9 | Symbols: CAM7 | CAM7 (CALMODULIN 7); calcium ion binding | chr3:15664619-15666355 REVERSE
contig00737	AT1G26910.1	86.81	144	19	0	602	171	75	218	2e-70	261		#lcl|AT1G26910.1:1-9 | Symbols: | 60S ribosomal protein L10 (RPL10B) | chr1:9321709-9322813 FORWARD
contig00739	AT3G05530.1	100	132	0	0	2	397	293	424	2e-70	261		#lcl|AT3G05530.1:1-9 | Symbols: RPT5A, ATS6A.2 | RPT5A (REGULATORY PARTICLE TRIPLE-A ATPASE 5A); ATPase/ calmodulin binding | chr3:1603540-1605993 FORWARD
contig00740	AT2G40890.1	82.94	170	29	0	1	510	339	508	7e-74	273		#lcl|AT2G40890.1:1-9 | Symbols: CYP98A3 | CYP98A3 (cytochrome P450, family 98, subfamily A, polypeptide 3); monooxygenase/ p-coumarate 3-hydroxylase | chr2:17058291-17060532 REVERSE
contig00741	AT1G20450.2	50	68	34	1	120	323	179	245	1e-11	66.2		#lcl|AT1G20450.2:1-9 | Symbols: LTI29, LTI45, ERD10 | ERD10 (EARLY RESPONSIVE TO DEHYDRATION 10); actin binding | chr1:7088235-7089107 REVERSE
contig00742	AT1G49600.1	79.63	54	11	1	1	162	361	413	4e-18	87.8		#lcl|AT1G49600.1:1-9 | Symbols: ATRBP47A | ATRBP47A (Arabidopsis thaliana RNA-binding protein 47a); RNA binding | chr1:18357236-18360150 REVERSE
contig00743	AT5G43260.1	77.08	96	22	1	63	350	1	95	3e-41	164		#lcl|AT5G43260.1:1-9 | Symbols: | chaperone protein dnaJ-related | chr5:17357693-17357986 REVERSE
contig00744	AT1G52150.3	83.76	197	32	1	1	591	469	662	3e-90	327		#lcl|AT1G52150.3:1-9 | Symbols: ATHB-15, ATHB15, CNA, ICU4 | ATHB-15; DNA binding / transcription factor | chr1:19410118-19413961 REVERSE
contig00745	AT5G01960.1	89.9	198	20	0	5	598	208	405	6e-108	386		#lcl|AT5G01960.1:1-9 | Symbols: | zinc finger (C3HC4-type RING finger) family protein | chr5:370811-372775 FORWARD
contig00746	AT4G34350.1	83.92	199	32	0	4	600	184	382	3e-90	327		#lcl|AT4G34350.1:1-9 | Symbols: CLB6, ISPH, HDR | HDR (4-HYDROXY-3-METHYLBUT-2-ENYL DIPHOSPHATE REDUCTASE); 4-hydroxy-3-methylbut-2-en-1-yl diphosphate reductase/ 4-hydroxy-3-methylbut-2-en-1-yl diphosphate synthase | chr4:16428681-16431038 REVERSE
contig00747	AT5G54940.2	77.68	112	25	0	78	413	1	112	3e-46	181		#lcl|AT5G54940.2:1-9 | Symbols: | eukaryotic translation initiation factor SUI1, putative | chr5:22308420-22308758 REVERSE
contig00748	AT4G13830.2	61.79	123	41	2	352	2	39	161	3e-39	158		#lcl|AT4G13830.2:1-9 | Symbols: J20 | J20 (DNAJ-LIKE 20); heat shock protein binding | chr4:8011518-8012577 FORWARD
contig00749	AT3G61890.1	48.28	174	84	6	3	506	70	235	3e-30	128		#lcl|AT3G61890.1:1-9 | Symbols: ATHB-12, ATHB12 | ATHB-12 (ARABIDOPSIS THALIANA HOMEOBOX 12); transcription activator/ transcription factor | chr3:22914346-22915239 REVERSE
contig00750	AT1G23260.1	77.78	99	22	0	293	589	53	151	1e-64	172		#lcl|AT1G23260.1:1-9 | Symbols: MMZ1, UEV1A | MMZ1 (MMS ZWEI HOMOLOGUE 1); protein binding / ubiquitin-protein ligase | chr1:8257209-8258573 REVERSE
contig00751	AT1G26355.1	59.34	91	35	3	519	253	22	109	4e-21	97.8		#lcl|AT1G26355.1:1-9 | Symbols: SP1L1 | SP1L1 (SPIRAL1-LIKE1) | chr1:9117950-9118611 REVERSE
contig00752	AT4G36220.1	84.83	178	27	0	578	45	343	520	6e-78	286		#lcl|AT4G36220.1:1-9 | Symbols: FAH1, CYP84A1 | FAH1 (FERULIC ACID 5-HYDROXYLASE 1); ferulate 5-hydroxylase/ monooxygenase | chr4:17137584-17139619 REVERSE
contig00753	AT5G20720.2	83.25	191	32	0	594	22	63	253	2e-76	281		#lcl|AT5G20720.2:1-9 | Symbols: CPN20, CPN10, CHCPN10, ATCPN21, CPN21 | CPN20 (CHAPERONIN 20); calmodulin binding | chr5:7015015-7016354 FORWARD
contig00754	AT3G25830.1	49.38	160	76	3	3	467	435	594	3e-33	138		#lcl|AT3G25830.1:1-9 | Symbols: ATTPS-CIN | ATTPS-CIN (terpene synthase-like sequence-1,8-cineole); (E)-beta-ocimene synthase/ myrcene synthase | chr3:9447545-9450316 FORWARD
contig00755	AT5G01650.1	89.47	114	12	0	587	246	1	114	8e-54	206		#lcl|AT5G01650.1:1-9 | Symbols: | macrophage migration inhibitory factor family protein / MIF family protein | chr5:242734-244033 REVERSE
contig00756	AT1G20330.1	79.84	124	25	1	1	372	238	360	2e-50	195		#lcl|AT1G20330.1:1-9 | Symbols: SMT2, CVP1, FRL1 | SMT2 (STEROL METHYLTRANSFERASE 2); S-adenosylmethionine-dependent methyltransferase | chr1:7038968-7040053 REVERSE
contig00757	AT1G51420.1	57.5	160	68	1	2	481	267	422	8e-52	199		#lcl|AT1G51420.1:1-9 | Symbols: ATSPP1, SPP1 | SPP1 (SUCROSE-PHOSPHATASE 1); catalytic/ magnesium ion binding / phosphatase/ sucrose-phosphatase | chr1:19064852-19066704 REVERSE
contig00758	AT4G00300.1	38.67	150	84	3	3	428	636	784	1e-18	89.4		#lcl|AT4G00300.1:1-9 | Symbols: | fringe-related protein | chr4:126509-130126 FORWARD
contig00760	AT2G47110.1	96.75	154	5	0	18	479	1	154	1e-67	252		#lcl|AT2G47110.1:1-9 | Symbols: UBQ6 | UBQ6; protein binding | chr2:19344701-19345174 FORWARD
contig00761	AT1G72680.1	75	152	38	0	3	458	204	355	2e-57	218		#lcl|AT1G72680.1:1-9 | Symbols: ATCAD1, CAD1 | cinnamyl-alcohol dehydrogenase, putative | chr1:27359346-27360876 REVERSE
contig00762	AT5G48385.1	70.11	184	50	3	3	539	336	515	7e-63	236		#lcl|AT5G48385.1:1-9 | Symbols: | FUNCTIONS IN: molecular_function unknown; INVOLVED IN: biological_process unknown; LOCATED IN: cellular_component unknown; CONTAINS InterPro DOMAIN/s: Frigida-like (InterPro:IPR012474); BEST Arabidopsis thaliana protein match is: hydroxyproline-rich glycoprotein family protein (TAIR:AT3G22440.1); Has 987 Blast hits to 921 proteins in 78 species: Archae - 0; Bacte…
contig00763	AT1G33140.1	83.54	158	26	0	44	517	1	158	3e-73	267		#lcl|AT1G33140.1:1-9 | Symbols: PGY2 | PGY2 (PIGGYBACK2); structural constituent of ribosome | chr1:12023360-12024502 FORWARD
contig00764	AT3G18190.1	96.21	132	5	0	30	425	405	536	8e-68	252		#lcl|AT3G18190.1:1-9 | Symbols: | chaperonin, putative | chr3:6232226-6233836 FORWARD
contig00765	AT5G64220.2	68.91	193	56	1	568	2	781	973	4e-72	267		#lcl|AT5G64220.2:1-9 | Symbols: | calmodulin-binding protein | chr5:25686434-25691903 FORWARD
contig00766	AT2G20360.1	75.15	165	41	0	594	100	238	402	1e-72	269		#lcl|AT2G20360.1:1-9 | Symbols: | binding / catalytic/ coenzyme binding | chr2:8786070-8789098 FORWARD
contig00767	AT3G43810.1	98.66	149	2	0	112	558	1	149	1e-80	295		#lcl|AT3G43810.1:1-9 | Symbols: CAM7 | CAM7 (CALMODULIN 7); calcium ion binding | chr3:15664619-15666355 REVERSE
contig00768	AT2G36800.1	68.89	135	42	0	2	406	357	491	8e-38	153		#lcl|AT2G36800.1:1-9 | Symbols: DOGT1, UGT73C5 | DOGT1 (DON-GLUCOSYLTRANSFERASE 1); UDP-glycosyltransferase/ cis-zeatin O-beta-D-glucosyltransferase/ glucosyltransferase/ quercetin 4'-O-glucosyltransferase/ quercetin 7-O-glucosyltransferase/ trans-zeatin O-beta-D-glucosyltransferase/ transferase, transf | chr2:15423493-15424980 REVERSE
contig00769	AT1G29850.1	86.82	129	14	1	69	446	1	129	1e-45	179		#lcl|AT1G29850.1:1-9 | Symbols: | double-stranded DNA-binding family protein | chr1:10447866-10449630 FORWARD
contig00771	AT3G45310.1	83.33	144	24	0	1	432	215	358	1e-70	262		#lcl|AT3G45310.1:1-9 | Symbols: | cysteine proteinase, putative | chr3:16628704-16630473 REVERSE
contig00772	AT5G21090.1	78.91	128	25	1	205	582	10	137	9e-56	213		#lcl|AT5G21090.1:1-9 | Symbols: | leucine-rich repeat protein, putative | chr5:7164758-7166904 FORWARD
contig00774	AT3G61460.1	74.69	162	37	2	3	476	2	163	1e-67	252		#lcl|AT3G61460.1:1-9 | Symbols: BRH1 | BRH1 (BRASSINOSTEROID-RESPONSIVE RING-H2); protein binding / zinc ion binding | chr3:22741701-22742213 REVERSE
contig00776	AT2G04030.2	93.37	196	13	0	589	2	499	694	2e-103	371		#lcl|AT2G04030.2:1-9 | Symbols: CR88 | CR88; ATP binding | chr2:1281983-1285909 FORWARD
contig00778	AT1G13950.1	87.39	111	14	0	1	333	48	158	1e-52	202		#lcl|AT1G13950.1:1-9 | Symbols: EIF-5A, ELF5A-1, ATELF5A-1, EIF5A | ELF5A-1 (EUKARYOTIC ELONGATION FACTOR 5A-1); translation initiation factor | chr1:4773631-4774668 FORWARD
contig00779	AT5G58380.1	70.18	114	34	1	3	344	338	450	2e-42	168		#lcl|AT5G58380.1:1-9 | Symbols: CIPK10, PKS2, SIP1, SNRK3.8 | SIP1 (SOS3-INTERACTING PROTEIN 1); ATP binding / kinase/ protein kinase/ protein serine/threonine kinase | chr5:23597092-23598531 REVERSE
contig00780	AT5G14780.1	82.63	190	31	2	565	2	1	190	6e-86	313		#lcl|AT5G14780.1:1-9 | Symbols: FDH | FDH (FORMATE DEHYDROGENASE); NAD or NADH binding / binding / catalytic/ cofactor binding / oxidoreductase, acting on the CH-OH group of donors, NAD or NADP as acceptor | chr5:4777043-4779190 FORWARD
contig00781	AT1G43190.3	88.44	147	17	0	2	442	284	430	7e-74	273		#lcl|AT1G43190.3:1-9 | Symbols: | polypyrimidine tract-binding protein, putative / heterogeneous nuclear ribonucleoprotein, putative | chr1:16275432-16278185 REVERSE
contig00782	AT4G38540.1	71.3	108	24	1	305	3	268	375	1e-58	159		#lcl|AT4G38540.1:1-9 | Symbols: | monooxygenase, putative (MO2) | chr4:18023187-18024827 FORWARD
contig00783	AT2G29140.1	95.31	64	3	0	522	331	844	907	6e-58	124		#lcl|AT2G29140.1:1-9 | Symbols: APUM3 | APUM3 (Arabidopsis Pumilio 3); RNA binding / binding | chr2:12531392-12535060 FORWARD
contig00784	AT4G35790.1	74.21	190	49	0	578	9	483	672	3e-77	284		#lcl|AT4G35790.1:1-9 | Symbols: ATPLDDELTA, PLDDELTA | ATPLDDELTA; phospholipase D | chr4:16955774-16959875 REVERSE
contig00785	AT5G02810.1	41.15	192	107	6	18	575	351	537	3e-25	111		#lcl|AT5G02810.1:1-9 | Symbols: PRR7, APRR7 | PRR7 (PSEUDO-RESPONSE REGULATOR 7); transcription regulator/ two-component response regulator | chr5:638283-641461 REVERSE
contig00786	AT4G35450.1	84.3	121	19	0	3	365	222	342	6e-54	206		#lcl|AT4G35450.1:1-9 | Symbols: AKR2, AFT, AKR2A | AKR2 (ANKYRIN REPEAT-CONTAINING PROTEIN 2); protein binding | chr4:16839862-16841759 FORWARD
contig00787	AT4G20890.1	97.52	121	3	0	365	3	81	201	4e-56	214		#lcl|AT4G20890.1:1-9 | Symbols: TUB9 | TUB9; GTP binding / GTPase/ structural molecule | chr4:11182218-11183840 FORWARD
contig00788	AT1G20970.1	49.1	167	84	1	580	83	987	1153	5e-25	110		#lcl|AT1G20970.1:1-9 | Symbols: | FUNCTIONS IN: molecular_function unknown; INVOLVED IN: biological_process unknown; LOCATED IN: plasma membrane, vacuole; EXPRESSED IN: guard cell, cultured cell; BEST Arabidopsis thaliana protein match is: PPI1 (PROTON PUMP INTERACTOR 1); protein binding (TAIR:AT4G27500.1); Has 53409 Blast hits to 33585 proteins in 1572 species: Archae - 464; Bacteria - 7066; Met…
contig00789	AT2G27230.2	45.3	117	64	0	23	373	505	621	1e-21	99.8		#lcl|AT2G27230.2:1-9 | Symbols: LHW | LHW (LONESOME HIGHWAY); protein homodimerization/ transcription activator/ transcription factor | chr2:11650895-11653840 FORWARD
contig00790	AT2G43290.1	33.33	72	48	0	48	263	61	132	3e-07	52		#lcl|AT2G43290.1:1-9 | Symbols: MSS3 | MSS3 (multicopy suppressors of snf4 deficiency in yeast 3); calcium ion binding | chr2:17991308-17991955 REVERSE
contig00791	AT2G32240.1	31.08	222	118	5	2	562	1114	1333	2e-08	55.5		#lcl|AT2G32240.1:1-9 | Symbols: | FUNCTIONS IN: molecular_function unknown; INVOLVED IN: response to cadmium ion; LOCATED IN: plasma membrane; EXPRESSED IN: 25 plant structures; EXPRESSED DURING: 13 growth stages; CONTAINS InterPro DOMAIN/s: Prefoldin (InterPro:IPR009053); BEST Arabidopsis thaliana protein match is: unknown protein (TAIR:AT1G05320.3); Has 221693 Blast hits to 95553 proteins in 25…
contig00792	AT4G13010.1	78.68	136	29	0	2	409	194	329	1e-59	225		#lcl|AT4G13010.1:1-9 | Symbols: | oxidoreductase, zinc-binding dehydrogenase family protein | chr4:7600682-7602567 FORWARD
contig00794	AT1G54070.1	55.07	69	28	2	7	204	1	67	9e-16	71.6		#lcl|AT1G54070.1:1-9 | Symbols: | dormancy/auxin associated protein-related | chr1:20182683-20183242 FORWARD
contig00796	AT3G14620.1	46.83	126	66	2	486	112	391	515	7e-34	125		#lcl|AT3G14620.1:1-9 | Symbols: CYP72A8 | CYP72A8; electron carrier/ heme binding / iron ion binding / monooxygenase/ oxygen binding | chr3:4914978-4916853 FORWARD
contig00797	AT3G10985.1	56.48	108	46	2	324	4	1	96	6e-25	110		#lcl|AT3G10985.1:1-9 | Symbols: SAG20, WI12, ATWI-12 | SAG20 (SENESCENCE ASSOCIATED GENE 20) | chr3:3442776-3443108 FORWARD
contig00798	AT4G27435.1	72.66	139	38	0	580	164	35	173	3e-57	217		#lcl|AT4G27435.1:1-9 | Symbols: | unknown protein | chr4:13723903-13724872 FORWARD
contig00799	AT2G38800.1	50	120	59	2	84	440	504	612	9e-16	80.1		#lcl|AT2G38800.1:1-9 | Symbols: | calmodulin-binding protein-related | chr2:16216999-16218837 FORWARD
contig00800	AT5G61310.4	77.78	63	14	0	75	263	1	63	3e-25	111		#lcl|AT5G61310.4:1-9 | Symbols: | cytochrome c oxidase subunit Vc, putative / COX5C, putative | chr5:24653543-24653737 REVERSE
contig00801	AT1G07890.8	86.55	119	16	0	579	223	132	250	5e-37	150		#lcl|AT1G07890.8:1-9 | Symbols: APX1, CS1 | APX1 (ascorbate peroxidase 1); L-ascorbate peroxidase | chr1:2438005-2439435 FORWARD
contig00802	AT3G19130.1	66.83	199	60	2	579	1	158	356	1e-63	238		#lcl|AT3G19130.1:1-9 | Symbols: ATRBP47B | ATRBP47B (RNA-binding protein 47B); RNA binding | chr3:6611398-6613823 REVERSE
contig00803	AT1G29370.1	52.6	192	87	4	3	566	417	605	3e-44	174		#lcl|AT1G29370.1:1-9 | Symbols: | kinase-related | chr1:10278080-10283024 REVERSE
contig00804	AT5G16200.1	42.47	146	81	3	2	430	26	162	3e-12	68.2		#lcl|AT5G16200.1:1-9 | Symbols: | 50S ribosomal protein-related | chr5:5289659-5290150 REVERSE
contig00806	AT5G09920.1	89.47	114	12	0	577	236	25	138	5e-56	213		#lcl|AT5G09920.1:1-9 | Symbols: RPB15.9, ATRPB15.9, RPB15.9.9, NRPB4 | NRPB4; DNA-directed RNA polymerase | chr5:3096276-3097370 FORWARD
contig00807	AT1G01100.4	70.97	62	18	0	51	236	1	62	3e-19	91.7		#lcl|AT1G01100.4:1-9 | Symbols: | 60S acidic ribosomal protein P1 (RPP1A) | chr1:50284-50954 REVERSE
contig00808	AT4G05000.2	86.1	187	26	0	561	1	2	188	4e-86	313		#lcl|AT4G05000.2:1-9 | Symbols: VPS28-1 | VPS28-2; transporter | chr4:2563953-2564585 FORWARD
contig00809	AT5G03240.3	100	132	0	0	3	398	13	144	1e-69	259		#lcl|AT5G03240.3:1-9 | Symbols: UBQ3 | UBQ3 (POLYUBIQUITIN 3); protein binding | chr5:771976-772896 REVERSE
contig00810	AT1G29980.1	68.06	191	52	2	6	551	50	239	2e-74	274		#lcl|AT1G29980.1:1-9 | Symbols: | INVOLVED IN: biological_process unknown; LOCATED IN: plasma membrane, anchored to membrane; EXPRESSED IN: 24 plant structures; EXPRESSED DURING: 13 growth stages; CONTAINS InterPro DOMAIN/s: Protein of unknown function DUF642 (InterPro:IPR006946), Galactose-binding like (InterPro:IPR008979); BEST Arabidopsis thaliana protein match is: unknown protein (TAIR:AT2G34…
contig00811	AT2G31200.1	82.61	69	12	0	2	208	75	143	1e-28	122		#lcl|AT2G31200.1:1-9 | Symbols: ADF6, ATADF6 | ADF6 (ACTIN DEPOLYMERIZING FACTOR 6); actin binding | chr2:13294171-13294948 FORWARD
contig00812	AT5G54160.1	43.02	179	102	1	573	37	171	348	3e-33	138		#lcl|AT5G54160.1:1-9 | Symbols: ATOMT1, OMT1 | ATOMT1 (O-METHYLTRANSFERASE 1); caffeate O-methyltransferase/ myricetin 3'-O-methyltransferase/ quercetin 3-O-methyltransferase | chr5:21982075-21984167 FORWARD
contig00813	AT3G50370.1	48.28	174	81	8	6	500	1877	2030	1e-32	135		#lcl|AT3G50370.1:1-9 | Symbols: | unknown protein | chr3:18676436-18683863 REVERSE
contig00814	AT1G27930.1	73.82	191	50	0	3	575	85	275	3e-84	307		#lcl|AT1G27930.1:1-9 | Symbols: | unknown protein | chr1:9731510-9732379 REVERSE
contig00815	AT1G28290.2	60.61	132	47	2	400	20	183	313	2e-35	145		#lcl|AT1G28290.2:1-9 | Symbols: AGP31 | AGP31 (arabinogalactan-protein 31) | chr1:9889331-9890843 REVERSE
contig00816	AT3G28050.1	66.99	103	33	1	32	337	174	276	6e-62	152		#lcl|AT3G28050.1:1-9 | Symbols: | nodulin MtN21 family protein | chr3:10442984-10445216 FORWARD
contig00817	AT1G57860.1	88.41	164	19	0	60	551	1	164	1e-85	312		#lcl|AT1G57860.1:1-9 | Symbols: | 60S ribosomal protein L21 | chr1:21430034-21430827 REVERSE
contig00818	AT5G14920.1	66.13	62	21	0	169	354	214	275	2e-21	99		#lcl|AT5G14920.1:1-9 | Symbols: | gibberellin-regulated family protein | chr5:4826598-4827761 FORWARD
contig00819	AT5G43940.1	96.36	165	6	0	72	566	1	165	3e-93	337		#lcl|AT5G43940.1:1-9 | Symbols: HOT5, ADH2, GSNOR | HOT5 (sensitive to hot temperatures 5); S-(hydroxymethyl)glutathione dehydrogenase/ S-nitrosoglutathione reductase | chr5:17684265-17686379 FORWARD
contig00820	AT1G26880.1	94.19	86	5	0	3	260	10	95	4e-42	167		#lcl|AT1G26880.1:1-9 | Symbols: | 60S ribosomal protein L34 (RPL34A) | chr1:9315640-9316681 REVERSE
contig00821	AT2G35050.1	87.63	186	22	2	3	557	1074	1257	9e-92	332		#lcl|AT2G35050.1:1-9 | Symbols: | protein kinase family protein | chr2:14769708-14774796 FORWARD
contig00823	AT2G19520.1	88.36	189	22	1	569	3	311	496	3e-95	343		#lcl|AT2G19520.1:1-9 | Symbols: FVE, ACG1, MSI4, NFC4, NFC04, ATMSI4 | FVE; metal ion binding | chr2:8456006-8459235 FORWARD
contig00824	AT5G65700.1	86.14	101	14	0	3	305	880	980	4e-44	174		#lcl|AT5G65700.1:1-9 | Symbols: BAM1 | BAM1 (BARELY ANY MERISTEM 1); ATP binding / kinase/ protein serine/threonine kinase | chr5:26281826-26284945 FORWARD
contig00825	AT5G04200.1	56.52	46	20	1	335	472	278	322	1e-08	56.2		#lcl|AT5G04200.1:1-9 | Symbols: AtMC9 | AtMC9 (metacaspase 9); cysteine-type peptidase | chr5:1153893-1154870 FORWARD
contig00826	AT1G57870.2	81.25	112	21	0	341	6	25	136	5e-51	197		#lcl|AT1G57870.2:1-9 | Symbols: ATSK42 | ATSK42 (ARABIDOPSIS SHAGGY-LIKE KINASE 42); ATP binding / protein kinase/ protein serine/threonine kinase | chr1:21431358-21434877 REVERSE
contig00827	AT3G53980.2	73.12	93	25	0	130	408	22	114	2e-39	158		#lcl|AT3G53980.2:1-9 | Symbols: | protease inhibitor/seed storage/lipid transfer protein (LTP) family protein | chr3:19987760-19988203 REVERSE
contig00828	AT1G70600.1	90.41	146	14	0	46	483	1	146	4e-77	283		#lcl|AT1G70600.1:1-9 | Symbols: | structural constituent of ribosome | chr1:26621168-26621608 REVERSE
contig00830	AT5G22580.1	72.63	95	26	0	509	225	5	99	1e-29	126		#lcl|AT5G22580.1:1-9 | Symbols: | FUNCTIONS IN: molecular_function unknown; INVOLVED IN: biological_process unknown; LOCATED IN: chloroplast; EXPRESSED IN: 22 plant structures; EXPRESSED DURING: 13 growth stages; CONTAINS InterPro DOMAIN/s: Stress responsive alpha-beta barrel (InterPro:IPR013097), Dimeric alpha-beta barrel (InterPro:IPR011008); BEST Arabidopsis thaliana protein match is: HS1 (HEA…
contig00831	AT2G22420.1	78.34	157	34	0	38	508	173	329	1e-71	260		#lcl|AT2G22420.1:1-9 | Symbols: | peroxidase 17 (PER17) (P17) | chr2:9513341-9514484 FORWARD
contig00832	AT3G12490.1	63.7	135	49	1	2	406	69	200	2e-34	142		#lcl|AT3G12490.1:1-9 | Symbols: ATCYSB | cysteine protease inhibitor, putative / cystatin, putative | chr3:3960523-3961777 REVERSE
contig00833	AT1G72450.1	47.95	171	87	6	20	526	79	236	5e-30	127		#lcl|AT1G72450.1:1-9 | Symbols: JAZ6, TIFY11B | JAZ6 (JASMONATE-ZIM-DOMAIN PROTEIN 6) | chr1:27274336-27276136 REVERSE
contig00834	AT1G78080.1	56.52	69	26	4	7	201	271	333	4e-10	61.2		#lcl|AT1G78080.1:1-9 | Symbols: RAP2.4 | RAP2.4 (related to AP2 4); DNA binding / transcription factor | chr1:29364790-29365794 FORWARD
contig00835	AT3G06650.1	95.77	189	8	0	567	1	385	573	3e-101	363		#lcl|AT3G06650.1:1-9 | Symbols: ACLB-1 | ACLB-1; ATP citrate synthase | chr3:2079247-2082633 REVERSE
contig00836	AT1G64190.1	67.57	74	24	0	222	443	59	132	9e-59	103		#lcl|AT1G64190.1:1-9 | Symbols: | 6-phosphogluconate dehydrogenase family protein | chr1:23825549-23827012 REVERSE
contig00837	AT2G47110.1	96.75	154	5	0	40	501	1	154	9e-68	252		#lcl|AT2G47110.1:1-9 | Symbols: UBQ6 | UBQ6; protein binding | chr2:19344701-19345174 FORWARD
contig00838	AT5G47030.1	73.4	188	46	2	3	554	3	188	3e-75	277		#lcl|AT5G47030.1:1-9 | Symbols: | ATP synthase delta' chain, mitochondrial | chr5:19090384-19092034 FORWARD
contig00840	AT1G09810.1	40.65	155	79	6	428	3	96	249	2e-21	98.6		#lcl|AT1G09810.1:1-9 | Symbols: ECT11 | ECT11 (evolutionarily conserved C-terminal region 11) | chr1:3181138-3183354 REVERSE
contig00841	AT2G35050.1	47.14	70	37	0	2	211	669	738	1e-10	63.2		#lcl|AT2G35050.1:1-9 | Symbols: | protein kinase family protein | chr2:14769708-14774796 FORWARD
contig00842	AT2G19810.1	45.69	197	72	9	564	79	168	358	3e-22	101		#lcl|AT2G19810.1:1-9 | Symbols: | zinc finger (CCCH-type) family protein | chr2:8550419-8551498 FORWARD
contig00843	AT5G64200.2	84.91	53	8	0	545	387	59	111	2e-20	95.1		#lcl|AT5G64200.2:1-9 | Symbols: ATSC35, SC35 | ATSC35; RNA binding / nucleic acid binding / nucleotide binding | chr5:25681849-25683553 REVERSE
contig00844	AT2G42610.2	90.2	51	5	0	556	404	98	148	1e-21	99.4		#lcl|AT2G42610.2:1-9 | Symbols: LSH10 | LSH10 (LIGHT SENSITIVE HYPOCOTYLS 10) | chr2:17748005-17748538 FORWARD
contig00845	AT5G14680.1	78.44	167	36	0	62	562	2	168	3e-78	287		#lcl|AT5G14680.1:1-9 | Symbols: | universal stress protein (USP) family protein | chr5:4731620-4733025 REVERSE
contig00846	AT2G24550.1	49.74	193	81	5	1	531	1	192	2e-30	129		#lcl|AT2G24550.1:1-9 | Symbols: | unknown protein | chr2:10428060-10429051 REVERSE
contig00847	AT1G12820.1	77.7	148	33	1	3	446	432	577	1e-59	225		#lcl|AT1G12820.1:1-9 | Symbols: AFB3 | AFB3 (AUXIN SIGNALING F-BOX 3); auxin binding / ubiquitin-protein ligase | chr1:4368879-4370780 REVERSE
contig00849	AT1G51200.2	47.29	129	63	2	4	375	45	173	6e-22	100		#lcl|AT1G51200.2:1-9 | Symbols: | zinc finger (AN1-like) family protein | chr1:18985690-18986211 FORWARD
contig00850	AT1G13080.2	53.52	142	66	0	560	135	243	384	4e-45	177		#lcl|AT1G13080.2:1-9 | Symbols: CYP71B2 | CYP71B2 (CYTOCHROME P450 71B2); electron carrier/ heme binding / iron ion binding / monooxygenase/ oxygen binding | chr1:4459493-4460807 FORWARD
contig00852	AT4G32940.1	77.55	147	32	1	438	1	33	179	2e-67	251		#lcl|AT4G32940.1:1-9 | Symbols: GAMMA-VPE, GAMMAVPE | GAMMA-VPE (GAMMA VACUOLAR PROCESSING ENZYME); cysteine-type endopeptidase | chr4:15900557-15903161 REVERSE
contig00853	AT3G62290.1	100	90	0	0	1	270	92	181	2e-47	185		#lcl|AT3G62290.1:1-9 | Symbols: ATARFA1E | ATARFA1E (ADP-ribosylation factor A1E); GTP binding / phospholipase activator/ protein binding | chr3:23052287-23053545 FORWARD
contig00854	AT1G07890.8	83.19	119	20	0	1	357	132	250	5e-45	177		#lcl|AT1G07890.8:1-9 | Symbols: APX1, CS1 | APX1 (ascorbate peroxidase 1); L-ascorbate peroxidase | chr1:2438005-2439435 FORWARD
contig00855	AT3G57490.1	92.94	170	12	0	47	556	41	210	2e-89	324		#lcl|AT3G57490.1:1-9 | Symbols: | 40S ribosomal protein S2 (RPS2D) | chr3:21279824-21280887 REVERSE
contig00856	AT1G77840.1	66.09	115	38	2	558	217	323	436	2e-38	155		#lcl|AT1G77840.1:1-9 | Symbols: | eukaryotic translation initiation factor 5, putative / eIF-5, putative | chr1:29269087-29270400 FORWARD
contig00857	AT5G51190.1	44.05	84	40	2	2	232	114	197	4e-09	57.8		#lcl|AT5G51190.1:1-9 | Symbols: | AP2 domain-containing transcription factor, putative | chr5:20800708-20801373 REVERSE
contig00858	AT2G27830.1	57.61	184	65	6	514	2	5	187	6e-45	176		#lcl|AT2G27830.1:1-9 | Symbols: | FUNCTIONS IN: molecular_function unknown; EXPRESSED IN: 22 plant structures; EXPRESSED DURING: 13 growth stages; BEST Arabidopsis thaliana protein match is: pentatricopeptide (PPR) repeat-containing protein (TAIR:AT4G22760.1); Has 68 Blast hits to 68 proteins in 11 species: Archae - 0; Bacteria - 0; Metazoa - 0; Fungi - 0; Plants - 68; Viruses - 0; Other Eukaryot…
contig00859	AT1G11910.1	79.27	164	34	0	32	523	88	251	5e-79	287		#lcl|AT1G11910.1:1-9 | Symbols: | aspartyl protease family protein | chr1:4017119-4019874 REVERSE
contig00862	AT4G08300.1	74.21	159	41	0	488	12	6	164	6e-66	246		#lcl|AT4G08300.1:1-9 | Symbols: | nodulin MtN21 family protein | chr4:5245024-5248153 FORWARD
contig00864	AT2G09990.1	87.97	133	16	0	2	400	14	146	2e-64	241		#lcl|AT2G09990.1:1-9 | Symbols: | 40S ribosomal protein S16 (RPS16A) | chr2:3781442-3781882 FORWARD
contig00865	AT3G22170.2	66.85	184	61	1	3	554	531	713	1e-66	249		#lcl|AT3G22170.2:1-9 | Symbols: FHY3 | FHY3 (FAR-RED ELONGATED HYPOCOTYLS 3); transcription activator/ transcription factor | chr3:7822359-7825414 REVERSE
contig00866	AT3G61110.1	94.19	86	5	0	494	237	1	86	1e-38	155		#lcl|AT3G61110.1:1-9 | Symbols: ARS27A | ARS27A (ARABIDOPSIS RIBOSOMAL PROTEIN S27); structural constituent of ribosome | chr3:22611710-22612632 FORWARD
contig00867	AT4G22360.1	60.26	78	31	1	33	266	309	385	2e-20	95.5		#lcl|AT4G22360.1:1-9 | Symbols: | SWIB complex BAF60b domain-containing protein | chr4:11807811-11809660 FORWARD
contig00868	AT1G43710.1	85.79	183	25	1	546	1	286	468	4e-90	327		#lcl|AT1G43710.1:1-9 | Symbols: emb1075 | emb1075 (embryo defective 1075); carboxy-lyase/ catalytic/ pyridoxal phosphate binding | chr1:16486534-16488298 REVERSE
contig00870	AT2G27580.1	47.06	119	62	1	356	3	1	119	1e-21	99.8		#lcl|AT2G27580.1:1-9 | Symbols: | zinc finger (AN1-like) family protein | chr2:11776640-11777131 REVERSE
contig00871	AT2G36390.1	65.97	144	49	1	432	1	472	614	9e-69	212		#lcl|AT2G36390.1:1-9 | Symbols: SBE2.1, BE3 | SBE2.1 (starch branching enzyme 2.1); 1,4-alpha-glucan branching enzyme | chr2:15264283-15269940 FORWARD
contig00872	AT2G40130.2	36.47	85	54	0	1	255	809	893	1e-13	72.8		#lcl|AT2G40130.2:1-9 | Symbols: | heat shock protein-related | chr2:16766030-16769074 FORWARD
contig00874	AT2G37270.2	84.52	155	24	0	87	551	1	155	9e-70	259		#lcl|AT2G37270.2:1-9 | Symbols: ATRPS5B | ATRPS5B (RIBOSOMAL PROTEIN 5B); structural constituent of ribosome | chr2:15647883-15649042 REVERSE
contig00875	AT2G21580.2	90.28	72	7	0	390	175	36	107	3e-31	131		#lcl|AT2G21580.2:1-9 | Symbols: | 40S ribosomal protein S25 (RPS25B) | chr2:9236629-9237510 FORWARD
contig00876	AT3G09640.2	82.95	129	22	0	165	551	4	132	4e-60	227		#lcl|AT3G09640.2:1-9 | Symbols: APX2, APX1B | APX2 (ASCORBATE PEROXIDASE 2); L-ascorbate peroxidase | chr3:2956301-2958163 FORWARD
contig00877	AT1G75950.1	80	125	19	1	3	359	36	160	3e-48	187		#lcl|AT1G75950.1:1-9 | Symbols: SKP1, ASK1, ATSKP1, SKP1A, UIP1 | SKP1 (S PHASE KINASE-ASSOCIATED PROTEIN 1); protein binding / ubiquitin-protein ligase | chr1:28516715-28517454 FORWARD
contig00878	AT2G01720.1	75.93	162	39	0	31	516	243	404	3e-62	234		#lcl|AT2G01720.1:1-9 | Symbols: | ribophorin I family protein | chr2:317193-320016 REVERSE
contig00880	AT2G30600.4	68.31	183	58	0	2	550	574	756	8e-74	272		#lcl|AT2G30600.4:1-9 | Symbols: | BTB/POZ domain-containing protein | chr2:13037410-13041475 FORWARD
contig00881	ATCG00020.1	100	176	0	0	22	549	168	343	8e-101	362		#lcl|ATCG00020.1:1-9 | Symbols: PSBA | Encodes chlorophyll binding protein D1, a part of the photosystem II reaction center core | chrC:383-1444 REVERSE
contig00882	AT3G10120.1	42.62	183	84	6	65	550	1	171	2e-19	92		#lcl|AT3G10120.1:1-9 | Symbols: | unknown protein | chr3:3130155-3130676 FORWARD
contig00883	AT3G48140.1	80.23	86	17	0	74	331	1	86	2e-36	148		#lcl|AT3G48140.1:1-9 | Symbols: | senescence-associated protein, putative | chr3:17778471-17779299 FORWARD
contig00884	AT1G60420.1	44.63	121	67	2	416	54	16	130	1e-22	102		#lcl|AT1G60420.1:1-9 | Symbols: | DC1 domain-containing protein | chr1:22261978-22264243 FORWARD
contig00886	AT1G22410.1	94.29	140	8	0	550	131	384	523	7e-75	276		#lcl|AT1G22410.1:1-9 | Symbols: | 2-dehydro-3-deoxyphosphoheptonate aldolase, putative / 3-deoxy-D-arabino-heptulosonate 7-phosphate synthase, putative / DAHP synthetase, putative | chr1:7912120-7914742 FORWARD
contig00887	AT3G09390.1	51.72	58	25	3	127	291	24	81	1e-09	59.7		#lcl|AT3G09390.1:1-9 | Symbols: MT2A, ATMT-K, ATMT-1 | MT2A (METALLOTHIONEIN 2A); copper ion binding | chr3:2889737-2890188 REVERSE
contig00888	AT3G04770.1	80.52	77	15	0	528	298	1	77	2e-74	129		#lcl|AT3G04770.1:1-9 | Symbols: RPSAb | RPSAb (40S ribosomal protein SA B); structural constituent of ribosome | chr3:1309465-1310846 REVERSE
contig00889	AT5G56290.1	92	25	2	0	469	543	650	674	4e-07	51.2		#lcl|AT5G56290.1:1-9 | Symbols: PEX5, ATPEX5 | PEX5 (PEROXIN 5); peroxisome matrix targeting signal-1 binding / protein binding | chr5:22786655-22791972 FORWARD
contig00890	AT3G47340.1	73.95	119	30	1	1	354	466	584	6e-46	180		#lcl|AT3G47340.1:1-9 | Symbols: ASN1, DIN6, AT-ASN1 | ASN1 (GLUTAMINE-DEPENDENT ASPARAGINE SYNTHASE 1); asparagine synthase (glutamine-hydrolyzing) | chr3:17438136-17441043 REVERSE
contig00891	AT4G28240.1	46.59	88	40	3	501	259	1	83	2e-12	68.6		#lcl|AT4G28240.1:1-9 | Symbols: | wound-responsive protein-related | chr4:13997979-13998239 REVERSE
contig00892	AT1G75380.3	84.25	146	23	0	438	1	134	279	2e-81	246		#lcl|AT1G75380.3:1-9 | Symbols: | wound-responsive protein-related | chr1:28281789-28283631 REVERSE
contig00893	AT3G50830.1	64.16	173	61	1	517	2	1	173	9e-60	226		#lcl|AT3G50830.1:1-9 | Symbols: COR413-PM2, ATCOR413-PM2 | COR413-PM2 (COLD-REGULATED 413-PLASMA MEMBRANE 2) | chr3:18894109-18895355 REVERSE
contig00895	AT1G15270.1	93.55	31	2	0	94	186	1	31	3e-10	61.6		#lcl|AT1G15270.1:1-9 | Symbols: | FUNCTIONS IN: molecular_function unknown; INVOLVED IN: biological_process unknown; LOCATED IN: plasma membrane; EXPRESSED IN: 24 plant structures; EXPRESSED DURING: 15 growth stages; CONTAINS InterPro DOMAIN/s: Translation machinery associated TMA7 (InterPro:IPR015157); BEST Arabidopsis thaliana protein match is: unknown protein (TAIR:AT3G16040.1); Has 263 Blast …
contig00897	AT4G26850.1	77.78	180	40	0	545	6	184	363	8e-85	309		#lcl|AT4G26850.1:1-9 | Symbols: VTC2 | VTC2 (vitamin c defective 2); GDP-D-glucose phosphorylase/ GDP-galactose:glucose-1-phosphate guanyltransferase/ GDP-galactose:mannose-1-phosphate guanyltransferase/ GDP-galactose:myoinositol-1-phosphate guanyltransferase/ galactose-1-phosphate guanylyltra | chr4:13499262-13501145 REVERSE
contig00898	AT1G80490.2	91.57	166	14	0	46	543	719	884	1e-70	261		#lcl|AT1G80490.2:1-9 | Symbols: TPR1 | TPR1 (TOPLESS-RELATED 1) | chr1:30261094-30266446 REVERSE
contig00899	AT5G23750.2	55.19	154	55	3	440	21	1	154	1e-20	95.9		#lcl|AT5G23750.2:1-9 | Symbols: | remorin family protein | chr5:8010004-8011453 REVERSE
contig00900	AT2G26830.1	80.45	179	35	0	8	544	88	266	4e-74	273		#lcl|AT2G26830.1:1-9 | Symbols: emb1187 | emb1187 (embryo defective 1187); kinase/ phosphotransferase, alcohol group as acceptor | chr2:11443599-11446958 FORWARD
contig00901	AT3G27090.1	93.33	75	5	0	3	227	221	295	7e-38	153		#lcl|AT3G27090.1:1-9 | Symbols: | FUNCTIONS IN: molecular_function unknown; INVOLVED IN: biological_process unknown; LOCATED IN: cellular_component unknown; EXPRESSED IN: 24 plant structures; EXPRESSED DURING: 15 growth stages; CONTAINS InterPro DOMAIN/s: Development and cell death domain (InterPro:IPR013989), Kelch related (InterPro:IPR013089); BEST Arabidopsis thaliana protein match is: unknown…
contig00902	AT5G02960.1	95.07	142	7	0	16	441	1	142	1e-73	271		#lcl|AT5G02960.1:1-9 | Symbols: | 40S ribosomal protein S23 (RPS23B) | chr5:693280-694396 REVERSE
contig00904	AT3G62310.1	86.46	96	13	0	3	290	630	725	2e-48	188		#lcl|AT3G62310.1:1-9 | Symbols: | RNA helicase, putative | chr3:23057516-23060561 REVERSE
contig00905	AT1G32230.2	46.55	58	31	2	81	254	535	588	1e-08	47		#lcl|AT1G32230.2:1-9 | Symbols: RCD1, CEO, CEO1, ATP8 | RCD1 (RADICAL-INDUCED CELL DEATH1); protein binding | chr1:11613427-11615894 FORWARD
contig00906	AT2G37678.1	43.33	90	37	3	267	40	116	202	2e-11	65.9		#lcl|AT2G37678.1:1-9 | Symbols: FHY1, PAT3, FRY1 | FHY1 (FAR-RED ELONGATED HYPOCOTYL 1); transcription regulator | chr2:15801689-15802696 REVERSE
contig00907	AT2G30360.1	72.05	161	40	2	1	468	151	311	5e-66	246		#lcl|AT2G30360.1:1-9 | Symbols: CIPK11, PKS5, SIP4, SNRK3.22 | SIP4 (SOS3-INTERACTING PROTEIN 4); kinase/ protein kinase | chr2:12937265-12938572 REVERSE
contig00908	AT4G02480.1	95.7	93	4	0	1	279	1056	1148	7e-74	177		#lcl|AT4G02480.1:1-9 | Symbols: | AAA-type ATPase family protein | chr4:1082082-1088680 REVERSE
contig00909	AT4G21620.1	81.25	48	9	0	145	2	75	122	1e-10	63.2		#lcl|AT4G21620.1:1-9 | Symbols: | glycine-rich protein | chr4:11491519-11491914 FORWARD
contig00910	AT5G06260.1	73.28	131	34	1	2	391	292	422	5e-54	206		#lcl|AT5G06260.1:1-9 | Symbols: | nucleolar protein-related | chr5:1902755-1904835 REVERSE
contig00912	AT4G39235.1	59.77	87	26	3	156	389	1	86	2e-21	99		#lcl|AT4G39235.1:1-9 | Symbols: | unknown protein | chr4:18268514-18269034 FORWARD
contig00913	AT1G72450.1	47.42	97	51	2	449	159	150	236	5e-14	73.9		#lcl|AT1G72450.1:1-9 | Symbols: JAZ6, TIFY11B | JAZ6 (JASMONATE-ZIM-DOMAIN PROTEIN 6) | chr1:27274336-27276136 REVERSE
contig00914	AT5G55120.1	75.56	45	11	0	1	135	348	392	4e-14	74.3		#lcl|AT5G55120.1:1-9 | Symbols: VTC5 | VTC5 (VITAMIN C DEFECTIVE 5); GDP-D-glucose phosphorylase/ galactose-1-phosphate guanylyltransferase (GDP)/ quercetin 4'-O-glucosyltransferase | chr5:22369515-22371709 FORWARD
contig00915	AT3G56190.2	78.99	138	29	0	3	416	83	220	9e-62	232		#lcl|AT3G56190.2:1-9 | Symbols: ALPHA-SNAP2, ASNAP | ALPHA-SNAP2 (ALPHA-SOLUBLE NSF ATTACHMENT PROTEIN 2); binding / soluble NSF attachment protein | chr3:20846119-20848213 REVERSE
contig00917	AT4G31130.1	81.82	110	20	0	10	339	67	176	5e-41	163		#lcl|AT4G31130.1:1-9 | Symbols: | unknown protein | chr4:15137159-15138465 REVERSE
contig00918	AT5G40890.2	87.64	178	22	0	535	2	278	455	2e-65	244		#lcl|AT5G40890.2:1-9 | Symbols: ATCLC-A, CLC-A, CLCA | ATCLC-A (CHLORIDE CHANNEL A); anion channel/ nitrate transmembrane transporter/ voltage-gated chloride channel | chr5:16381645-16383821 REVERSE
contig00919	AT4G08685.1	53.55	155	72	0	492	28	5	159	9e-44	172		#lcl|AT4G08685.1:1-9 | Symbols: SAH7 | SAH7 | chr4:5550563-5551259 FORWARD
contig00921	AT1G71040.1	67.05	176	58	0	529	2	322	497	2e-66	248		#lcl|AT1G71040.1:1-9 | Symbols: LPR2 | LPR2 (Low Phosphate Root2); copper ion binding / oxidoreductase | chr1:26797201-26800224 REVERSE
contig00922	AT5G19140.1	79.31	116	24	0	3	350	118	233	6e-52	199		#lcl|AT5G19140.1:1-9 | Symbols: ATAILP1, AILP1 | AILP1 | chr5:6423398-6425785 FORWARD
contig00923	AT3G13750.1	90.91	176	16	0	529	2	95	270	2e-100	360		#lcl|AT3G13750.1:1-9 | Symbols: BGAL1 | BGAL1 (Beta galactosidase 1); beta-galactosidase/ catalytic/ cation binding / heme binding / peroxidase/ sugar binding | chr3:4511192-4515756 FORWARD
contig00925	AT5G15750.1	87.94	141	17	0	533	111	41	181	5e-70	259		#lcl|AT5G15750.1:1-9 | Symbols: | RNA-binding S4 domain-containing protein | chr5:5141449-5142701 FORWARD
contig00926	AT3G11630.1	70.39	152	36	2	99	527	13	164	2e-51	198		#lcl|AT3G11630.1:1-9 | Symbols: | 2-cys peroxiredoxin, chloroplast (BAS1) | chr3:3672189-3673937 FORWARD
contig00927	AT3G17210.1	82.69	104	18	0	2	313	4	107	9e-38	152		#lcl|AT3G17210.1:1-9 | Symbols: ATHS1, HS1 | HS1 (HEAT STABLE PROTEIN 1) | chr3:5882318-5882896 FORWARD
contig00929	AT5G64170.2	65.59	93	32	1	9	287	483	570	5e-27	117		#lcl|AT5G64170.2:1-9 | Symbols: | dentin sialophosphoprotein-related | chr5:25672904-25675934 REVERSE
contig00930	AT3G07760.2	90.14	71	7	0	317	529	1	71	2e-34	141		#lcl|AT3G07760.2:1-9 | Symbols: | FUNCTIONS IN: molecular_function unknown; INVOLVED IN: biological_process unknown; LOCATED IN: cellular_component unknown; EXPRESSED IN: 24 plant structures; EXPRESSED DURING: 15 growth stages; CONTAINS InterPro DOMAIN/s: Sterile alpha motif SAM (InterPro:IPR001660), Sterile alpha motif homology (InterPro:IPR010993), Sterile alpha motif homology 2 (InterPro:IPR01…
contig00931	AT3G04730.1	60.55	109	38	4	195	506	2	106	8e-26	113		#lcl|AT3G04730.1:1-9 | Symbols: IAA16 | IAA16; transcription factor | chr3:1288993-1290415 REVERSE
contig00932	AT3G56340.1	83.64	110	18	0	478	149	1	110	8e-34	139		#lcl|AT3G56340.1:1-9 | Symbols: | 40S ribosomal protein S26 (RPS26C) | chr3:20892309-20893343 REVERSE
contig00933	AT3G16780.1	95.24	84	4	0	5	256	106	189	9e-41	162		#lcl|AT3G16780.1:1-9 | Symbols: | 60S ribosomal protein L19 (RPL19B) | chr3:5708982-5710249 FORWARD
contig00934	AT2G40830.3	78.64	103	20	3	529	227	144	245	2e-46	170		#lcl|AT2G40830.3:1-9 | Symbols: RHC1A | RHC1A; protein binding / zinc ion binding | chr2:17043642-17044628 FORWARD
contig00936	AT4G24060.1	77.78	90	8	1	527	294	12	101	9e-38	152		#lcl|AT4G24060.1:1-9 | Symbols: | Dof-type zinc finger domain-containing protein | chr4:12503970-12505417 FORWARD
contig00937	AT4G09320.1	84.62	156	24	0	514	47	13	168	2e-74	275		#lcl|AT4G09320.1:1-9 | Symbols: NDPK1 | NDPK1; ATP binding / nucleoside diphosphate kinase | chr4:5923424-5924366 FORWARD
contig00938	AT5G17770.1	85.25	122	18	0	3	368	160	281	5e-59	223		#lcl|AT5G17770.1:1-9 | Symbols: ATCBR, CBR1 | ATCBR (ARABIDOPSIS THALIANA NADH:CYTOCHROME B5 REDUCTASE 1); cytochrome-b5 reductase | chr5:5864543-5866495 REVERSE
contig00939	AT2G01250.1	89	100	11	0	223	522	60	159	1e-50	159		#lcl|AT2G01250.1:1-9 | Symbols: | 60S ribosomal protein L7 (RPL7B) | chr2:132943-134264 REVERSE
contig00940	AT2G43680.3	44.32	176	92	6	1	510	447	606	1e-25	112		#lcl|AT2G43680.3:1-9 | Symbols: IQD14 | IQD14; calmodulin binding | chr2:18109302-18111587 FORWARD
contig00941	AT5G55560.1	79.43	175	35	1	1	522	125	299	5e-81	296		#lcl|AT5G55560.1:1-9 | Symbols: | protein kinase family protein | chr5:22506477-22507757 REVERSE
contig00942	AT5G60390.3	93.71	175	11	0	525	1	210	384	3e-94	340		#lcl|AT5G60390.3:1-9 | Symbols: | elongation factor 1-alpha / EF-1-alpha | chr5:24289226-24290675 FORWARD
contig00943	AT4G08230.1	67.26	113	26	2	25	330	1	113	5e-26	114		#lcl|AT4G08230.1:1-9 | Symbols: | glycine-rich protein | chr4:5188047-5189574 REVERSE
contig00944	AT2G32730.1	74.71	87	21	1	1	258	811	897	2e-40	92.4		#lcl|AT2G32730.1:1-9 | Symbols: | 26S proteasome regulatory subunit, putative | chr2:13880189-13885464 FORWARD
contig00945	AT5G55850.1	75.68	74	16	2	29	244	1	74	1e-25	112		#lcl|AT5G55850.1:1-9 | Symbols: NOI | NOI | chr5:22603617-22604951 FORWARD
contig00946	AT1G09210.1	88	175	21	0	2	526	20	194	1e-93	338		#lcl|AT1G09210.1:1-9 | Symbols: | calreticulin 2 (CRT2) | chr1:2973217-2976655 REVERSE
contig00948	AT5G05170.1	79.1	67	14	1	524	324	1000	1065	2e-25	111		#lcl|AT5G05170.1:1-9 | Symbols: CESA3, IXR1, ATCESA3, ATH-B, CEV1 | CEV1 (CONSTITUTIVE EXPRESSION OF VSP 1); cellulose synthase/ transferase, transferring glycosyl groups | chr5:1530401-1535090 REVERSE
contig00949	AT3G23800.1	89.32	103	11	0	93	401	377	479	2e-59	199		#lcl|AT3G23800.1:1-9 | Symbols: SBP3 | SBP3 (selenium-binding protein 3); selenium binding | chr3:8581701-8583704 FORWARD
contig00950	AT1G76490.1	54.9	153	67	3	454	2	96	232	7e-30	126		#lcl|AT1G76490.1:1-9 | Symbols: HMG1, HMGR1 | HMG1 (HYDROXY METHYLGLUTARYL COA REDUCTASE 1); hydroxymethylglutaryl-CoA reductase | chr1:28695801-28698206 FORWARD
contig00951	AT3G29410.1	42.53	87	50	0	7	267	517	603	2e-14	75.1		#lcl|AT3G29410.1:1-9 | Symbols: | terpene synthase/cyclase family protein | chr3:11302574-11305060 REVERSE
contig00952	AT2G15890.2	71.43	49	14	0	77	223	127	175	1e-12	69.3		#lcl|AT2G15890.2:1-9 | Symbols: MEE14 | MEE14 (maternal effect embryo arrest 14) | chr2:6921196-6921978 REVERSE
contig00953	AT5G65700.1	95.38	173	8	0	519	1	685	857	2e-95	344		#lcl|AT5G65700.1:1-9 | Symbols: BAM1 | BAM1 (BARELY ANY MERISTEM 1); ATP binding / kinase/ protein serine/threonine kinase | chr5:26281826-26284945 FORWARD
contig00954	AT5G03300.1	84.51	142	22	0	431	6	47	188	2e-77	256		#lcl|AT5G03300.1:1-9 | Symbols: ADK2 | ADK2 (ADENOSINE KINASE 2); adenosine kinase/ copper ion binding / kinase | chr5:796573-798997 FORWARD
contig00955	AT1G05010.1	69.28	153	47	0	459	1	3	155	3e-52	201		#lcl|AT1G05010.1:1-9 | Symbols: EFE, ACO4, EAT1 | EFE (ETHYLENE-FORMING ENZYME); 1-aminocyclopropane-1-carboxylate oxidase | chr1:1431419-1432695 REVERSE
contig00956	AT5G58380.1	53.37	193	58	3	520	38	260	450	2e-39	158		#lcl|AT5G58380.1:1-9 | Symbols: CIPK10, PKS2, SIP1, SNRK3.8 | SIP1 (SOS3-INTERACTING PROTEIN 1); ATP binding / kinase/ protein kinase/ protein serine/threonine kinase | chr5:23597092-23598531 REVERSE
contig00957	AT4G11260.1	81.72	93	17	1	1	279	267	358	3e-32	134		#lcl|AT4G11260.1:1-9 | Symbols: ATSGT1B, ETA3, RPR1, EDM1, SGT1B | SGT1B; protein binding | chr4:6851515-6853719 REVERSE
contig00958	AT1G74560.3	74.39	164	41	1	1	489	11	174	4e-65	243		#lcl|AT1G74560.3:1-9 | Symbols: NRP1 | NRP1 (NAP1-RELATED PROTEIN 1); DNA binding / chromatin binding / histone binding | chr1:28017763-28019900 REVERSE
contig00959	AT3G20770.1	90.75	173	16	0	3	521	131	303	2e-81	297		#lcl|AT3G20770.1:1-9 | Symbols: EIN3 | EIN3 (ETHYLENE-INSENSITIVE3); transcription factor | chr3:7260702-7262588 REVERSE
contig00960	AT5G59850.1	99.07	107	1	0	3	323	24	130	3e-57	217		#lcl|AT5G59850.1:1-9 | Symbols: | 40S ribosomal protein S15A (RPS15aF) | chr5:24112499-24113084 REVERSE
contig00961	AT1G02305.1	75.23	109	27	0	2	328	254	362	1e-46	182		#lcl|AT1G02305.1:1-9 | Symbols: | cathepsin B-like cysteine protease, putative | chr1:455816-457974 FORWARD
contig00962	AT4G10970.4	52.54	118	55	2	351	1	5	121	2e-23	105		#lcl|AT4G10970.4:1-9 | Symbols: | unknown protein | chr4:6719718-6721885 REVERSE
contig00963	AT4G02230.1	93.67	79	5	0	2	238	105	183	1e-37	152		#lcl|AT4G02230.1:1-9 | Symbols: | 60S ribosomal protein L19 (RPL19C) | chr4:979391-980640 REVERSE
contig00964	AT5G23960.1	40.24	82	49	0	6	251	407	488	8e-25	73.6		#lcl|AT5G23960.1:1-9 | Symbols: ATTPS21, TPS21 | TPS21 (TERPENE SYNTHASE 21); (-)-E-beta-caryophyllene synthase/ alpha-humulene synthase | chr5:8092969-8095128 FORWARD
contig00965	AT3G61490.2	87.21	172	22	0	518	3	165	336	3e-87	317		#lcl|AT3G61490.2:1-9 | Symbols: | glycoside hydrolase family 28 protein / polygalacturonase (pectinase) family protein | chr3:22758439-22760137 FORWARD
contig00966	AT3G09510.1	27.69	65	47	0	263	69	154	218	4e-08	38.5		#lcl|AT3G09510.1:1-9 | Symbols: | nucleic acid binding | chr3:2921804-2923258 FORWARD
contig00967	AT5G57290.2	74.6	63	16	0	3	191	7	69	2e-12	68.6		#lcl|AT5G57290.2:1-9 | Symbols: | 60S acidic ribosomal protein P3 (RPP3B) | chr5:23207049-23207835 REVERSE
contig00969	AT5G67190.1	73.08	104	25	2	195	497	14	115	2e-38	154		#lcl|AT5G67190.1:1-9 | Symbols: | AP2 domain-containing transcription factor, putative | chr5:26809135-26809689 REVERSE
contig00970	AT1G03120.1	56.91	123	53	0	9	377	58	180	2e-25	111		#lcl|AT1G03120.1:1-9 | Symbols: ATRAB28 | ATRAB28 | chr1:752271-753140 FORWARD
contig00971	AT3G04400.1	89.9	99	10	1	128	424	47	140	2e-45	177		#lcl|AT3G04400.1:1-9 | Symbols: emb2171 | emb2171 (embryo defective 2171); structural constituent of ribosome | chr3:1167339-1168308 FORWARD
contig00972	AT2G37480.2	41.35	104	54	4	31	321	86	188	2e-07	52.4		#lcl|AT2G37480.2:1-9 | Symbols: | unknown protein | chr2:15738645-15739579 FORWARD
contig00973	AT3G61110.1	94.19	86	5	0	62	319	1	86	1e-38	155		#lcl|AT3G61110.1:1-9 | Symbols: ARS27A | ARS27A (ARABIDOPSIS RIBOSOMAL PROTEIN S27); structural constituent of ribosome | chr3:22611710-22612632 FORWARD
contig00974	AT4G02380.1	49.48	97	49	1	418	128	1	93	1e-15	79.3		#lcl|AT4G02380.1:1-9 | Symbols: SAG21, AtLEA5 | SAG21 (SENESCENCE-ASSOCIATED GENE 21) | chr4:1046414-1046807 REVERSE
contig00975	AT4G36710.1	61.18	170	65	4	512	6	232	398	5e-46	180		#lcl|AT4G36710.1:1-9 | Symbols: | transcription factor | chr4:17306060-17307520 FORWARD
contig00976	AT4G09890.1	52.13	94	40	3	17	283	1	87	4e-20	94.4		#lcl|AT4G09890.1:1-9 | Symbols: | unknown protein | chr4:6218501-6218764 FORWARD
contig00977	AT5G25510.1	51.72	116	56	1	1	348	386	500	2e-30	128		#lcl|AT5G25510.1:1-9 | Symbols: | serine/threonine protein phosphatase 2A (PP2A) regulatory subunit B', putative | chr5:8882728-8884325 REVERSE
contig00978	AT2G25970.1	35.29	136	85	4	4	402	524	632	2e-14	75.5		#lcl|AT2G25970.1:1-9 | Symbols: | KH domain-containing protein | chr2:11071844-11075604 REVERSE
contig00980	AT2G40060.1	67.65	68	19	1	516	322	151	218	3e-18	87.8		#lcl|AT2G40060.1:1-9 | Symbols: | protein binding / structural molecule | chr2:16726564-16728001 FORWARD
contig00983	AT1G15400.3	45.14	144	65	5	114	503	1	140	7e-26	113		#lcl|AT1G15400.3:1-9 | Symbols: | unknown protein | chr1:5296019-5296824 REVERSE
contig00984	AT3G27090.1	90.67	75	7	0	3	227	221	295	4e-37	150		#lcl|AT3G27090.1:1-9 | Symbols: | FUNCTIONS IN: molecular_function unknown; INVOLVED IN: biological_process unknown; LOCATED IN: cellular_component unknown; EXPRESSED IN: 24 plant structures; EXPRESSED DURING: 15 growth stages; CONTAINS InterPro DOMAIN/s: Development and cell death domain (InterPro:IPR013989), Kelch related (InterPro:IPR013089); BEST Arabidopsis thaliana protein match is: unknown…
contig00985	AT5G12190.1	89.52	124	13	0	21	392	1	124	8e-60	226		#lcl|AT5G12190.1:1-9 | Symbols: | RNA recognition motif (RRM)-containing protein | chr5:3940731-3941105 REVERSE
contig00986	AT3G23510.1	63.31	169	62	1	2	508	462	628	3e-60	227		#lcl|AT3G23510.1:1-9 | Symbols: | cyclopropane fatty acid synthase, putative / CPA-FA synthase, putative | chr3:8428071-8433159 FORWARD
contig00988	AT5G20570.1	98.91	92	1	0	25	300	27	118	4e-54	207		#lcl|AT5G20570.1:1-9 | Symbols: ROC1, RBX1, HRT1, ATRBX1 | RBX1 (RING-BOX 1); protein binding | chr5:6956905-6958221 REVERSE
contig00989	AT5G14780.1	85.6	125	18	0	514	140	259	383	2e-60	228		#lcl|AT5G14780.1:1-9 | Symbols: FDH | FDH (FORMATE DEHYDROGENASE); NAD or NADH binding / binding / catalytic/ cofactor binding / oxidoreductase, acting on the CH-OH group of donors, NAD or NADP as acceptor | chr5:4777043-4779190 FORWARD
contig00991	AT5G53160.2	82.76	58	10	0	2	175	128	185	3e-22	101		#lcl|AT5G53160.2:1-9 | Symbols: | unknown protein | chr5:21561026-21561953 FORWARD
contig00992	AT3G12390.1	77.5	160	34	2	33	506	4	161	9e-42	166		#lcl|AT3G12390.1:1-9 | Symbols: | nascent polypeptide associated complex alpha chain protein, putative / alpha-NAC, putative | chr3:3942344-3943595 FORWARD
contig00993	AT5G06900.1	37.5	168	103	3	501	4	207	367	2e-25	112		#lcl|AT5G06900.1:1-9 | Symbols: CYP93D1 | CYP93D1; electron carrier/ heme binding / iron ion binding / monooxygenase/ oxygen binding | chr5:2136160-2137925 REVERSE
contig00994	AT3G04920.1	90.98	122	11	0	458	93	1	122	1e-60	228		#lcl|AT3G04920.1:1-9 | Symbols: | 40S ribosomal protein S24 (RPS24A) | chr3:1360989-1362065 FORWARD
contig00995	AT2G44065.2	58.42	101	42	1	355	53	84	178	2e-26	114		#lcl|AT2G44065.2:1-9 | Symbols: | ribosomal protein L2 family protein | chr2:18228860-18230368 FORWARD
contig00996	AT4G05180.1	65.09	169	59	1	508	2	10	177	4e-41	164		#lcl|AT4G05180.1:1-9 | Symbols: PSBQ, PSBQ-2, PSII-Q | PSBQ-2; calcium ion binding | chr4:2672093-2673170 REVERSE
contig00997	AT1G05210.1	38.85	157	91	2	474	19	1	156	6e-25	110		#lcl|AT1G05210.1:1-9 | Symbols: | FUNCTIONS IN: molecular_function unknown; INVOLVED IN: biological_process unknown; LOCATED IN: endomembrane system; EXPRESSED IN: 17 plant structures; EXPRESSED DURING: 11 growth stages; CONTAINS InterPro DOMAIN/s: Transmembrane protein 97, predicted (InterPro:IPR016964); BEST Arabidopsis thaliana protein match is: unknown protein (TAIR:AT2G32380.1); Has 101 Blas…
contig00999	AT2G43790.1	97.02	168	5	0	2	505	120	287	4e-93	336		#lcl|AT2G43790.1:1-9 | Symbols: ATMPK6, MPK6, MAPK6 | ATMPK6 (ARABIDOPSIS THALIANA MAP KINASE 6); MAP kinase/ kinase | chr2:18138477-18140693 FORWARD
contig01000	AT2G04520.1	96.97	99	3	0	441	145	18	116	1e-52	202		#lcl|AT2G04520.1:1-9 | Symbols: | eukaryotic translation initiation factor 1A, putative / eIF-1A, putative / eIF-4C, putative | chr2:1574802-1575239 REVERSE
contig01001	AT4G17880.1	76.06	71	17	0	510	298	517	587	3e-26	114		#lcl|AT4G17880.1:1-9 | Symbols: | basic helix-loop-helix (bHLH) family protein | chr4:9933702-9935471 REVERSE
contig01003	AT5G02560.1	94.95	99	5	0	140	436	28	126	9e-37	149		#lcl|AT5G02560.1:1-9 | Symbols: HTA12 | HTA12; DNA binding | chr5:575437-576456 FORWARD
contig01004	AT3G08530.1	92.31	169	13	0	2	508	1475	1643	3e-87	317		#lcl|AT3G08530.1:1-9 | Symbols: | clathrin heavy chain, putative | chr3:2587171-2595411 REVERSE
contig01005	AT3G47340.2	90.59	170	16	0	1	510	296	465	7e-90	325		#lcl|AT3G47340.2:1-9 | Symbols: ASN1, DIN6, AT-ASN1 | ASN1 (GLUTAMINE-DEPENDENT ASPARAGINE SYNTHASE 1); asparagine synthase (glutamine-hydrolyzing) | chr3:17438445-17441043 REVERSE
contig01006	AT3G48170.1	79.65	113	23	0	509	171	390	502	2e-53	204		#lcl|AT3G48170.1:1-9 | Symbols: ALDH10A9 | ALDH10A9; 3-chloroallyl aldehyde dehydrogenase/ oxidoreductase | chr3:17786290-17789918 REVERSE
contig01007	AT1G68760.1	67.59	108	35	0	511	188	34	141	3e-41	164		#lcl|AT1G68760.1:1-9 | Symbols: ATNUDT1, ATNUDX1 | ATNUDX1 (ARABIDOPSIS THALIANA NUDIX HYDROLASE 1); dihydroneopterin triphosphate pyrophosphohydrolase/ hydrolase | chr1:25829090-25829607 FORWARD
contig01008	AT4G24220.2	74.85	167	42	1	3	503	62	227	1e-74	275		#lcl|AT4G24220.2:1-9 | Symbols: VEP1, AWI31 | VEP1 (VEIN PATTERNING 1); binding / catalytic | chr4:12565219-12566474 FORWARD
contig01009	AT5G09810.1	95.83	48	2	0	509	366	330	377	6e-22	100		#lcl|AT5G09810.1:1-9 | Symbols: ACT2, ACT7 | ACT7 (ACTIN 7); structural constituent of cytoskeleton | chr5:3052809-3054220 FORWARD
contig01010	AT3G45310.1	85.42	144	21	0	508	77	215	358	3e-71	264		#lcl|AT3G45310.1:1-9 | Symbols: | cysteine proteinase, putative | chr3:16628704-16630473 REVERSE
contig01012	AT3G62560.1	97.66	128	3	0	384	1	1	128	4e-55	210		#lcl|AT3G62560.1:1-9 | Symbols: | GTP-binding protein, putative | chr3:23137539-23138880 FORWARD
contig01013	AT5G48300.1	91.07	168	15	0	505	2	175	342	1e-87	318		#lcl|AT5G48300.1:1-9 | Symbols: ADG1, APS1 | ADG1 (ADP GLUCOSE PYROPHOSPHORYLASE 1); glucose-1-phosphate adenylyltransferase | chr5:19570326-19572557 FORWARD
contig01017	AT5G40510.1	50.85	118	58	0	153	506	1	118	1e-30	129		#lcl|AT5G40510.1:1-9 | Symbols: | FUNCTIONS IN: molecular_function unknown; INVOLVED IN: biological_process unknown; LOCATED IN: cellular_component unknown; EXPRESSED IN: 14 plant structures; EXPRESSED DURING: 6 growth stages; CONTAINS InterPro DOMAIN/s: Thioredoxin fold (InterPro:IPR012335), Sucraseferredoxin-like (InterPro:IPR009737), Thioredoxin-like fold (InterPro:IPR012336); BEST Arabidopsis…
contig01018	AT2G39760.1	65.85	41	14	0	498	376	325	365	1e-10	62.4		#lcl|AT2G39760.1:1-9 | Symbols: ATBPM3, BPM3 | BPM3; protein binding | chr2:16583213-16585983 FORWARD
contig01019	AT1G23290.1	87.9	124	15	0	503	132	17	140	3e-64	240		#lcl|AT1G23290.1:1-9 | Symbols: RPL27A, RPL27AB | RPL27AB; structural constituent of ribosome | chr1:8263007-8263447 FORWARD
contig01020	AT1G27330.1	88.24	68	8	0	123	326	1	68	2e-29	125		#lcl|AT1G27330.1:1-9 | Symbols: | FUNCTIONS IN: molecular_function unknown; INVOLVED IN: response to oxidative stress; LOCATED IN: cellular_component unknown; EXPRESSED IN: male gametophyte, pollen tube; EXPRESSED DURING: L mature pollen stage, M germinated pollen stage; CONTAINS InterPro DOMAIN/s: Ribosome associated membrane RAMP4 (InterPro:IPR010580); BEST Arabidopsis thaliana protein match is…
contig01021	AT1G26270.1	68.48	92	29	1	4	279	541	630	4e-31	130		#lcl|AT1G26270.1:1-9 | Symbols: | phosphatidylinositol 3- and 4-kinase family protein | chr1:9089822-9091714 REVERSE
contig01022	AT4G04340.1	80.95	147	28	0	55	495	528	674	5e-70	244		#lcl|AT4G04340.1:1-9 | Symbols: | early-responsive to dehydration protein-related / ERD protein-related | chr4:2123235-2126624 FORWARD
contig01023	AT1G15690.2	73.29	146	36	1	430	2	5	150	9e-50	192		#lcl|AT1G15690.2:1-9 | Symbols: AVP1, ATAVP3, AVP-3 | AVP1; ATPase/ hydrogen-translocating pyrophosphatase | chr1:5399115-5402185 FORWARD
contig01025	AT1G28440.1	87.66	154	19	0	4	465	727	880	7e-69	256		#lcl|AT1G28440.1:1-9 | Symbols: HSL1 | HSL1 (HAESA-Like 1); ATP binding / kinase/ protein serine/threonine kinase | chr1:9996914-10000171 FORWARD
contig01026	AT5G20060.3	65.17	89	31	1	1	267	165	252	6e-30	126		#lcl|AT5G20060.3:1-9 | Symbols: | phospholipase/carboxylesterase family protein | chr5:6776800-6779447 FORWARD
contig01027	AT4G20850.1	62.87	167	62	1	502	2	1158	1319	6e-55	209		#lcl|AT4G20850.1:1-9 | Symbols: TPP2 | TPP2 (TRIPEPTIDYL PEPTIDASE II); tripeptidyl-peptidase | chr4:11160935-11169889 REVERSE
contig01028	AT1G67560.1	72.29	166	46	0	3	500	737	902	4e-70	260		#lcl|AT1G67560.1:1-9 | Symbols: | lipoxygenase family protein | chr1:25319926-25324117 FORWARD
contig01029	AT4G21105.1	74.63	67	17	0	91	291	2	68	2e-23	105		#lcl|AT4G21105.1:1-9 | Symbols: | cytochrome-c oxidase/ electron carrier | chr4:11266273-11266724 FORWARD
contig01030	AT5G26751.1	84.47	103	16	0	489	181	68	170	5e-73	185		#lcl|AT5G26751.1:1-9 | Symbols: ATSK11, SK 11 | ATSK11; protein kinase/ protein serine/threonine kinase | chr5:9399582-9401839 REVERSE
contig01031	AT3G25140.1	94.78	134	7	0	497	96	424	557	3e-78	287		#lcl|AT3G25140.1:1-9 | Symbols: GAUT8, QUA1 | QUA1 (QUASIMODO 1); polygalacturonate 4-alpha-galacturonosyltransferase/ transferase, transferring glycosyl groups / transferase, transferring hexosyl groups | chr3:9154748-9156642 FORWARD
contig01032	AT3G58030.3	40.18	112	59	3	191	502	1	108	1e-10	62.4		#lcl|AT3G58030.3:1-9 | Symbols: | zinc finger (C3HC4-type RING finger) family protein | chr3:21485527-21486837 FORWARD
contig01033	AT5G56290.1	67.08	161	52	2	492	13	370	529	7e-47	182		#lcl|AT5G56290.1:1-9 | Symbols: PEX5, ATPEX5 | PEX5 (PEROXIN 5); peroxisome matrix targeting signal-1 binding / protein binding | chr5:22786655-22791972 FORWARD
contig01034	AT4G30210.2	86.54	52	7	0	501	346	660	711	3e-21	97.8		#lcl|AT4G30210.2:1-9 | Symbols: ATR2, AR2 | ATR2 (ARABIDOPSIS P450 REDUCTASE 2); NADPH-hemoprotein reductase | chr4:14796900-14800578 FORWARD
contig01036	AT2G22420.1	81.54	130	24	0	111	500	13	142	1e-57	218		#lcl|AT2G22420.1:1-9 | Symbols: | peroxidase 17 (PER17) (P17) | chr2:9513341-9514484 FORWARD
contig01037	AT5G60640.1	81.68	131	22	2	500	114	443	572	5e-59	223		#lcl|AT5G60640.1:1-9 | Symbols: ATPDIL1-4, PDI2, ATPDI2 | ATPDIL1-4 (PDI-LIKE 1-4); protein disulfide isomerase | chr5:24371141-24373993 REVERSE
contig01038	AT3G13050.1	39.26	163	90	4	463	2	195	356	1e-24	109		#lcl|AT3G13050.1:1-9 | Symbols: | transporter-related | chr3:4176866-4178868 FORWARD
contig01039	AT5G19000.1	77.63	152	34	0	493	38	255	406	3e-65	244		#lcl|AT5G19000.1:1-9 | Symbols: ATBPM1 | ATBPM1 (BTB-POZ and MATH domain 1); protein binding | chr5:6342563-6344641 FORWARD
contig01040	AT5G44250.1	68.9	164	51	0	1	492	97	260	1e-64	242		#lcl|AT5G44250.1:1-9 | Symbols: | unknown protein | chr5:17823876-17825620 REVERSE
contig01041	AT3G16500.1	73.86	88	23	1	499	236	160	242	5e-30	127		#lcl|AT3G16500.1:1-9 | Symbols: PAP1, IAA26 | PAP1 (PHYTOCHROME-ASSOCIATED PROTEIN 1); transcription factor | chr3:5612801-5614208 REVERSE
contig01043	AT5G64350.1	86.61	112	15	0	46	381	1	112	1e-46	182		#lcl|AT5G64350.1:1-9 | Symbols: FKBP12, ATFKBP12 | FKBP12 (FK506-BINDING PROTEIN); FK506 binding / peptidyl-prolyl cis-trans isomerase | chr5:25734810-25735990 REVERSE
contig01045	AT4G26570.1	87.65	162	20	0	488	3	62	223	1e-78	288		#lcl|AT4G26570.1:1-9 | Symbols: ATCBL3, CBL3 | ATCBL3 (ARABIDOPSIS THALIANA CALCINEURIN B-LIKE 3); calcium ion binding | chr4:13408608-13409998 REVERSE
contig01046	AT3G53260.1	82.32	164	29	0	498	7	481	644	2e-73	271		#lcl|AT3G53260.1:1-9 | Symbols: PAL2, ATPAL2 | PAL2; phenylalanine ammonia-lyase | chr3:19744256-19746619 REVERSE
contig01047	AT3G24420.1	60.13	158	63	0	480	7	8	165	1e-54	208		#lcl|AT3G24420.1:1-9 | Symbols: | hydrolase, alpha/beta fold family protein | chr3:8863111-8864883 REVERSE
contig01048	AT2G07360.1	78.38	74	16	0	497	276	1123	1196	4e-29	124		#lcl|AT2G07360.1:1-9 | Symbols: | SH3 domain-containing protein | chr2:3047623-3057099 REVERSE
contig01051	AT2G27730.1	55.36	112	50	2	449	114	1	108	2e-16	81.6		#lcl|AT2G27730.1:1-9 | Symbols: | unknown protein | chr2:11820056-11820867 REVERSE
contig01052	AT4G34588.1	85.37	41	5	1	272	391	1	41	2e-12	68.6		#lcl|AT4G34588.1:1-9 | Symbols: CPuORF2 | CPuORF2 (Conserved peptide upstream open reading frame 2) | chr4:16522098-16522226 FORWARD
contig01053	AT3G58170.1	87.27	110	14	0	89	418	13	122	5e-50	193		#lcl|AT3G58170.1:1-9 | Symbols: ATBS14A, ATBET11, BET11, BS14A | BS14A (BET1P/SFT1P-LIKE PROTEIN 14A); SNAP receptor/ protein transporter | chr3:21542632-21543775 REVERSE
contig01056	AT1G79010.1	97.8	91	2	0	1	273	132	222	7e-41	162		#lcl|AT1G79010.1:1-9 | Symbols: | NADH-ubiquinone oxidoreductase 23 kDa subunit, mitochondrial (TYKY) | chr1:29725138-29726933 REVERSE
contig01057	AT3G62020.1	80.99	121	22	1	3	362	99	219	1e-53	205		#lcl|AT3G62020.1:1-9 | Symbols: GLP10 | GLP10 (GERMIN-LIKE PROTEIN 10); manganese ion binding / nutrient reservoir | chr3:22971443-22972192 REVERSE
contig01059	AT5G35732.1	50	106	53	3	4	321	3	100	2e-20	95.1		#lcl|AT5G35732.1:1-9 | Symbols: | unknown protein | chr5:13897961-13898263 FORWARD
contig01060	AT4G35450.1	57.86	159	66	2	16	489	25	180	3e-46	181		#lcl|AT4G35450.1:1-9 | Symbols: AKR2, AFT, AKR2A | AKR2 (ANKYRIN REPEAT-CONTAINING PROTEIN 2); protein binding | chr4:16839862-16841759 FORWARD
contig01062	AT5G23750.2	75.56	90	22	0	493	224	111	200	1e-24	109		#lcl|AT5G23750.2:1-9 | Symbols: | remorin family protein | chr5:8010004-8011453 REVERSE
contig01063	AT3G07310.1	52.9	155	73	3	2	466	165	296	2e-37	151		#lcl|AT3G07310.1:1-9 | Symbols: | unknown protein | chr3:2328057-2329677 REVERSE
contig01065	AT2G30620.1	86.84	38	5	0	301	414	65	102	6e-12	67		#lcl|AT2G30620.1:1-9 | Symbols: | histone H1.2 | chr2:13045360-13046267 FORWARD
contig01067	AT3G61460.1	70.15	134	37	2	394	2	25	157	4e-59	201		#lcl|AT3G61460.1:1-9 | Symbols: BRH1 | BRH1 (BRASSINOSTEROID-RESPONSIVE RING-H2); protein binding / zinc ion binding | chr3:22741701-22742213 REVERSE
contig01068	AT3G52470.1	69.23	130	40	0	96	485	2	131	5e-45	176		#lcl|AT3G52470.1:1-9 | Symbols: | harpin-induced family protein / HIN1 family protein / harpin-responsive family protein | chr3:19450750-19451376 FORWARD
contig01069	AT4G27900.2	72.97	74	20	1	2	223	187	258	5e-26	113		#lcl|AT4G27900.2:1-9 | Symbols: | FUNCTIONS IN: molecular_function unknown; INVOLVED IN: biological_process unknown; LOCATED IN: cellular_component unknown; EXPRESSED IN: 23 plant structures; EXPRESSED DURING: 13 growth stages; CONTAINS InterPro DOMAIN/s: CCT domain (InterPro:IPR010402); BEST Arabidopsis thaliana protein match is: unknown protein (TAIR:AT5G53420.1); Has 876 Blast hits to 876 prot…
contig01070	AT2G01570.1	87.5	152	19	0	36	491	288	439	4e-67	250		#lcl|AT2G01570.1:1-9 | Symbols: RGA1, RGA | RGA1 (REPRESSOR OF GA1-3 1); protein binding / transcription factor | chr2:255581-257344 REVERSE
contig01071	AT4G32285.2	82.73	139	21	1	490	83	252	390	1e-53	205		#lcl|AT4G32285.2:1-9 | Symbols: | epsin N-terminal homology (ENTH) domain-containing protein / clathrin assembly protein-related | chr4:15586003-15587910 FORWARD
contig01073	AT3G02470.4	44	75	40	2	4	222	276	350	9e-10	59.7		#lcl|AT3G02470.4:1-9 | Symbols: | SAMDC (S-ADENOSYLMETHIONINE DECARBOXYLASE); adenosylmethionine decarboxylase | chr3:510223-511323 FORWARD
contig01074	AT1G61800.1	87.12	163	21	0	2	490	168	330	8e-78	285		#lcl|AT1G61800.1:1-9 | Symbols: GPT2 | GPT2; antiporter/ glucose-6-phosphate transmembrane transporter | chr1:22824527-22826459 FORWARD
contig01075	AT3G62020.1	79.43	141	28	1	2	421	79	219	2e-62	234		#lcl|AT3G62020.1:1-9 | Symbols: GLP10 | GLP10 (GERMIN-LIKE PROTEIN 10); manganese ion binding / nutrient reservoir | chr3:22971443-22972192 REVERSE
contig01076	AT1G26880.1	95.35	86	4	0	3	260	10	95	1e-43	172		#lcl|AT1G26880.1:1-9 | Symbols: | 60S ribosomal protein L34 (RPL34A) | chr1:9315640-9316681 REVERSE
contig01077	AT4G02380.1	49.48	97	49	1	136	426	1	93	3e-15	77.8		#lcl|AT4G02380.1:1-9 | Symbols: SAG21, AtLEA5 | SAG21 (SENESCENCE-ASSOCIATED GENE 21) | chr4:1046414-1046807 REVERSE
contig01078	AT5G03650.1	59.74	154	51	1	1	429	604	757	4e-51	197		#lcl|AT5G03650.1:1-9 | Symbols: SBE2.2 | SBE2.2 (starch branching enzyme 2.2); 1,4-alpha-glucan branching enzyme | chr5:931924-937470 FORWARD
contig01079	AT1G09970.2	69.7	165	48	2	489	1	666	830	5e-61	229		#lcl|AT1G09970.2:1-9 | Symbols: LRR XI-23 | LRR XI-23; ATP binding / kinase/ protein kinase/ protein serine/threonine kinase | chr1:3252408-3255428 FORWARD
contig01080	AT1G72000.1	92.47	146	11	0	485	48	211	356	5e-80	286		#lcl|AT1G72000.1:1-9 | Symbols: | beta-fructofuranosidase, putative / invertase, putative / saccharase, putative / beta-fructosidase, putative | chr1:27103277-27105663 FORWARD
contig01081	AT5G17420.1	79.41	102	21	0	479	174	631	732	5e-72	164		#lcl|AT5G17420.1:1-9 | Symbols: IRX3, CESA7, ATCESA7, MUR10 | IRX3 (IRREGULAR XYLEM 3); cellulose synthase | chr5:5736859-5741407 REVERSE
contig01083	AT2G24940.1	78.75	80	17	0	2	241	21	100	5e-32	133		#lcl|AT2G24940.1:1-9 | Symbols: AtMAPR2 | AtMAPR2 (Arabidopsis thaliana membrane-associated progesterone binding protein 2); heme binding | chr2:10609447-10609749 FORWARD
contig01085	AT3G14720.1	45.83	120	53	9	6	329	468	574	2e-14	75.5		#lcl|AT3G14720.1:1-9 | Symbols: ATMPK19, MPK19 | ATMPK19; MAP kinase | chr3:4946057-4948906 FORWARD
contig01086	AT5G45530.1	57.05	149	62	2	24	464	657	797	1e-43	172		#lcl|AT5G45530.1:1-9 | Symbols: | unknown protein | chr5:18454316-18457222 REVERSE
contig01088	AT2G28790.1	69.57	161	48	1	5	484	4	164	2e-66	248		#lcl|AT2G28790.1:1-9 | Symbols: | osmotin-like protein, putative | chr2:12354664-12355413 REVERSE
contig01089	AT1G54270.1	90.12	162	15	2	2	484	15	174	6e-80	292		#lcl|AT1G54270.1:1-9 | Symbols: EIF4A-2 | EIF4A-2; ATP-dependent helicase/ translation initiation factor | chr1:20260495-20262018 FORWARD
contig01090	AT1G57870.2	96.3	162	6	0	487	2	199	360	4e-94	339		#lcl|AT1G57870.2:1-9 | Symbols: ATSK42 | ATSK42 (ARABIDOPSIS SHAGGY-LIKE KINASE 42); ATP binding / protein kinase/ protein serine/threonine kinase | chr1:21431358-21434877 REVERSE
contig01091	AT2G29210.1	38.3	94	58	3	464	183	301	382	2e-07	51.6		#lcl|AT2G29210.1:1-9 | Symbols: | splicing factor PWI domain-containing protein | chr2:12558156-12562168 FORWARD
contig01092	AT5G60390.3	99.29	140	1	0	67	486	1	140	8e-77	282		#lcl|AT5G60390.3:1-9 | Symbols: | elongation factor 1-alpha / EF-1-alpha | chr5:24289226-24290675 FORWARD
contig01093	AT3G24770.1	52.31	65	26	3	140	319	36	99	4e-07	50.8		#lcl|AT3G24770.1:1-9 | Symbols: CLE41 | CLE41 (CLAVATA3/ESR-RELATED 41); protein binding / receptor binding | chr3:9046779-9047078 FORWARD
contig01095	AT1G19210.1	36.04	111	61	7	484	182	92	185	2e-08	55.5		#lcl|AT1G19210.1:1-9 | Symbols: | AP2 domain-containing transcription factor, putative | chr1:6626973-6627530 REVERSE
contig01096	AT5G47540.1	73.68	38	10	0	482	369	304	341	2e-09	58.5		#lcl|AT5G47540.1:1-9 | Symbols: | binding | chr5:19283265-19285328 REVERSE
contig01097	AT3G49570.1	55.42	83	36	2	36	281	9	84	3e-08	54.7		#lcl|AT3G49570.1:1-9 | Symbols: LSU3 | LSU3 (RESPONSE TO LOW SULFUR 3) | chr3:18372659-18372952 REVERSE
contig01099	AT5G20290.1	77.64	161	30	1	3	467	62	222	4e-62	233		#lcl|AT5G20290.1:1-9 | Symbols: | 40S ribosomal protein S8 (RPS8A) | chr5:6851695-6853012 REVERSE
contig01100	AT2G34250.2	94.85	97	5	0	483	193	373	469	1e-47	185		#lcl|AT2G34250.2:1-9 | Symbols: | protein transport protein sec61, putative | chr2:14462635-14464572 FORWARD
contig01101	AT3G15353.1	51.11	45	19	1	385	260	1	45	8e-08	53.1		#lcl|AT3G15353.1:1-9 | Symbols: MT3 | MT3 (METALLOTHIONEIN 3); copper ion binding | chr3:5180825-5181325 REVERSE
contig01102	AT4G22120.5	80.37	163	30	1	483	1	107	269	1e-67	251		#lcl|AT4G22120.5:1-9 | Symbols: | early-responsive to dehydration protein-related / ERD protein-related | chr4:11715976-11719144 REVERSE
contig01103	AT2G19810.1	55	60	22	2	389	225	300	358	2e-11	65.5		#lcl|AT2G19810.1:1-9 | Symbols: | zinc finger (CCCH-type) family protein | chr2:8550419-8551498 FORWARD
contig01104	AT3G22110.1	96.92	130	4	0	392	3	1	130	7e-68	252		#lcl|AT3G22110.1:1-9 | Symbols: PAC1 | PAC1; endopeptidase/ peptidase/ threonine-type endopeptidase | chr3:7792819-7793571 REVERSE
contig01105	AT4G23570.3	73.4	94	25	0	136	417	153	246	3e-36	147		#lcl|AT4G23570.3:1-9 | Symbols: SGT1A | SGT1A; protein binding | chr4:12300015-12302493 FORWARD
contig01106	AT2G46410.1	55.56	54	24	0	201	362	41	94	3e-11	64.7		#lcl|AT2G46410.1:1-9 | Symbols: CPC | CPC (CAPRICE); DNA binding / transcription factor | chr2:19049315-19050185 REVERSE
contig01107	AT2G46080.1	57.42	155	66	0	481	17	153	307	9e-47	182		#lcl|AT2G46080.1:1-9 | Symbols: | INVOLVED IN: biological_process unknown; EXPRESSED IN: 23 plant structures; EXPRESSED DURING: 13 growth stages; BEST Arabidopsis thaliana protein match is: BPS1 (BYPASS 1) (TAIR:AT1G01550.2); Has 94 Blast hits to 83 proteins in 14 species: Archae - 0; Bacteria - 2; Metazoa - 1; Fungi - 0; Plants - 91; Viruses - 0; Other Eukaryotes - 0 (source: NCBI BLink). | chr2…
contig01108	AT3G25800.1	96.67	90	3	0	3	272	214	303	3e-74	177		#lcl|AT3G25800.1:1-9 | Symbols: PDF1, PR 65, PP2AA2 | PP2AA2 (PROTEIN PHOSPHATASE 2A SUBUNIT A2); protein phosphatase type 2A regulator | chr3:9422822-9425783 REVERSE
contig01109	AT1G22530.1	55.81	43	19	0	259	387	73	115	3e-07	51.2		#lcl|AT1G22530.1:1-9 | Symbols: PATL2 | PATL2 (PATELLIN 2); transporter | chr1:7955773-7958326 REVERSE
contig01110	AT5G60390.3	94.29	140	8	0	478	59	295	434	2e-73	270		#lcl|AT5G60390.3:1-9 | Symbols: | elongation factor 1-alpha / EF-1-alpha | chr5:24289226-24290675 FORWARD
contig01111	AT5G63460.1	53.62	69	32	2	1	207	13	75	1e-11	65.9		#lcl|AT5G63460.1:1-9 | Symbols: | SAP domain-containing protein | chr5:25413605-25415399 REVERSE
contig01112	AT1G73650.4	68.1	116	37	0	481	134	94	209	2e-32	135		#lcl|AT1G73650.4:1-9 | Symbols: | oxidoreductase, acting on the CH-CH group of donors | chr1:27688420-27689606 REVERSE
contig01113	AT5G57655.2	83.57	140	23	0	1	420	338	477	5e-64	239		#lcl|AT5G57655.2:1-9 | Symbols: | xylose isomerase family protein | chr5:23347030-23349805 FORWARD
contig01114	AT2G44160.1	87.82	156	19	0	468	1	195	350	2e-81	297		#lcl|AT2G44160.1:1-9 | Symbols: MTHFR2 | MTHFR2 (METHYLENETETRAHYDROFOLATE REDUCTASE 2); methylenetetrahydrofolate reductase (NADPH) | chr2:18262301-18265185 FORWARD
contig01115	AT2G45300.1	57.33	150	64	0	19	468	127	276	3e-22	100		#lcl|AT2G45300.1:1-9 | Symbols: | 3-phosphoshikimate 1-carboxyvinyltransferase / 5-enolpyruvylshikimate-3-phosphate / EPSP synthase | chr2:18677518-18679868 FORWARD
contig01116	AT5G55230.1	80.62	160	31	0	1	480	223	382	7e-70	259		#lcl|AT5G55230.1:1-9 | Symbols: ATMAP65-1, MAP65-1 | ATMAP65-1 (MICROTUBULE-ASSOCIATED PROTEINS 65-1); microtubule binding | chr5:22402716-22405182 FORWARD
contig01117	AT1G61700.1	94.74	38	2	0	1	114	32	69	1e-15	79		#lcl|AT1G61700.1:1-9 | Symbols: | DNA-directed RNA polymerase II, putative (RPB10) | chr1:22787105-22788112 FORWARD
contig01118	AT3G56480.1	54.44	90	40	1	267	1	267	356	3e-33	96.3		#lcl|AT3G56480.1:1-9 | Symbols: | myosin heavy chain-related | chr3:20936480-20938986 REVERSE
contig01119	AT4G11150.1	78.91	128	27	0	480	97	40	167	8e-53	202		#lcl|AT4G11150.1:1-9 | Symbols: TUF, emb2448, TUFF, VHA-E1 | TUF (VACUOLAR ATP SYNTHASE SUBUNIT E1); proton-transporting ATPase, rotational mechanism | chr4:6800091-6801696 FORWARD
contig01121	AT3G04730.1	95.38	65	3	0	2	196	172	236	2e-32	135		#lcl|AT3G04730.1:1-9 | Symbols: IAA16 | IAA16; transcription factor | chr3:1288993-1290415 REVERSE
contig01122	AT1G56460.1	74.66	146	37	0	1	438	355	500	5e-61	229		#lcl|AT1G56460.1:1-9 | Symbols: | PAPA-1-like family protein / zinc finger (HIT type) family protein | chr1:21146765-21149468 FORWARD
contig01123	AT4G18710.1	89.58	96	10	0	164	451	277	372	1e-78	195		#lcl|AT4G18710.1:1-9 | Symbols: BIN2, DWF12, UCU1, ATSK21, SK21 | BIN2 (BRASSINOSTEROID-INSENSITIVE 2); glycogen synthase kinase 3/ kinase/ protein kinase | chr4:10296474-10298913 FORWARD
contig01125	AT4G00660.1	97.44	156	4	0	2	469	331	486	3e-87	317		#lcl|AT4G00660.1:1-9 | Symbols: | DEAD/DEAH box helicase, putative | chr4:274638-277438 FORWARD
contig01126	AT2G16860.1	81.25	96	18	0	1	288	83	178	1e-59	133		#lcl|AT2G16860.1:1-9 | Symbols: | GCIP-interacting family protein | chr2:7304139-7305959 REVERSE
contig01127	AT3G16080.1	93.98	83	5	0	57	305	1	83	3e-43	170		#lcl|AT3G16080.1:1-9 | Symbols: | 60S ribosomal protein L37 (RPL37C) | chr3:5454892-5455677 FORWARD
contig01128	AT5G17920.2	86.75	83	11	0	250	2	58	140	5e-65	159		#lcl|AT5G17920.2:1-9 | Symbols: ATCIMS | ATMS1; 5-methyltetrahydropteroyltriglutamate-homocysteine S-methyltransferase/ methionine synthase | chr5:5935771-5939195 FORWARD
contig01130	AT2G03890.2	83.65	159	26	0	477	1	184	342	5e-79	289		#lcl|AT2G03890.2:1-9 | Symbols: | phosphatidylinositol 3- and 4-kinase family protein | chr2:1186199-1188151 FORWARD
contig01131	AT3G18290.1	74.84	159	40	0	478	2	788	946	3e-63	237		#lcl|AT3G18290.1:1-9 | Symbols: EMB2454 | EMB2454 (embryo defective 2454); protein binding / zinc ion binding | chr3:6274308-6280174 FORWARD
contig01132	AT3G46460.1	92.8	125	9	0	376	2	15	139	1e-61	231		#lcl|AT3G46460.1:1-9 | Symbols: UBC13 | UBC13 (ubiquitin-conjugating enzyme 13); ubiquitin-protein ligase | chr3:17096120-17097315 REVERSE
contig01133	AT5G11650.1	84.69	98	15	0	478	185	283	380	2e-44	174		#lcl|AT5G11650.1:1-9 | Symbols: | hydrolase, alpha/beta fold family protein | chr5:3745069-3746816 FORWARD
contig01134	AT3G08510.3	81.58	114	21	0	102	443	315	428	9e-54	205		#lcl|AT3G08510.3:1-9 | Symbols: | ATPLC2 (PHOSPHOLIPASE C 2); phospholipase C | chr3:2582626-2585556 REVERSE
contig01135	AT5G03340.1	70.67	75	17	1	190	399	736	810	3e-41	99		#lcl|AT5G03340.1:1-9 | Symbols: | cell division cycle protein 48, putative / CDC48, putative | chr5:810091-813133 REVERSE
contig01136	AT5G48930.1	85.96	114	16	0	477	136	320	433	2e-56	214		#lcl|AT5G48930.1:1-9 | Symbols: HCT | HCT (HYDROXYCINNAMOYL-COA SHIKIMATE/QUINATE HYDROXYCINNAMOYL TRANSFERASE); quinate O-hydroxycinnamoyltransferase/ shikimate O-hydroxycinnamoyltransferase/ transferase | chr5:19836654-19838092 REVERSE
contig01137	AT5G60390.3	94.12	34	2	0	3	104	403	436	1e-12	69.3		#lcl|AT5G60390.3:1-9 | Symbols: | elongation factor 1-alpha / EF-1-alpha | chr5:24289226-24290675 FORWARD
contig01138	AT4G19110.1	49.62	131	65	2	475	86	291	417	2e-28	121		#lcl|AT4G19110.1:1-9 | Symbols: | protein kinase, putative | chr4:10454770-10457468 REVERSE
contig01139	AT1G06210.1	57.06	163	63	2	3	470	145	307	1e-43	172		#lcl|AT1G06210.1:1-9 | Symbols: | VHS domain-containing protein / GAT domain-containing protein | chr1:1897567-1898986 FORWARD
contig01140	AT5G08180.1	60	50	20	0	1	150	106	155	2e-12	68.2		#lcl|AT5G08180.1:1-9 | Symbols: | ribosomal protein L7Ae/L30e/S12e/Gadd45 family protein | chr5:2631843-2633374 REVERSE
contig01141	AT1G47960.1	45.99	137	74	2	3	413	29	161	1e-26	115		#lcl|AT1G47960.1:1-9 | Symbols: C/VIF1, ATC/VIF1 | C/VIF1 (CELL WALL / VACUOLAR INHIBITOR OF FRUCTOSIDASE 1); enzyme inhibitor/ pectinesterase/ pectinesterase inhibitor | chr1:17681954-17683516 REVERSE
contig01142	AT5G48480.1	45.36	97	51	2	476	192	58	151	2e-11	65.1		#lcl|AT5G48480.1:1-9 | Symbols: | unknown protein | chr5:19644814-19645658 FORWARD
contig01144	AT4G37860.1	46.58	73	36	2	27	236	233	305	5e-10	60.5		#lcl|AT4G37860.1:1-9 | Symbols: | FUNCTIONS IN: molecular_function unknown; INVOLVED IN: biological_process unknown; LOCATED IN: cellular_component unknown; CONTAINS InterPro DOMAIN/s: Chromatin SPT2 (InterPro:IPR013256); BEST Arabidopsis thaliana protein match is: unknown protein (TAIR:AT2G22720.3); Has 543 Blast hits to 488 proteins in 97 species: Archae - 0; Bacteria - 20; Metazoa - 186; Fungi…
contig01146	AT3G53980.2	63.56	118	43	1	5	358	1	114	1e-43	172		#lcl|AT3G53980.2:1-9 | Symbols: | protease inhibitor/seed storage/lipid transfer protein (LTP) family protein | chr3:19987760-19988203 REVERSE
contig01147	AT1G75810.1	58.56	111	35	2	2	301	12	122	1e-29	125		#lcl|AT1G75810.1:1-9 | Symbols: | unknown protein | chr1:28461747-28462124 FORWARD
contig01148	AT4G32850.8	81.58	114	21	0	465	124	322	435	2e-69	202		#lcl|AT4G32850.8:1-9 | Symbols: nPAP | nPAP (NUCLEAR POLY(A) POLYMERASE); nucleotidyltransferase/ protein binding | chr4:15850134-15854443 FORWARD
contig01149	AT5G51060.1	81.18	85	16	0	471	217	791	875	9e-50	144		#lcl|AT5G51060.1:1-9 | Symbols: RHD2, ATRBOHC, RBOHC | RHD2 (ROOT HAIR DEFECTIVE 2); NAD(P)H oxidase | chr5:20757484-20762175 REVERSE
contig01150	AT1G09620.1	64.71	102	36	0	1	306	981	1082	3e-32	134		#lcl|AT1G09620.1:1-9 | Symbols: | ATP binding / aminoacyl-tRNA ligase/ leucine-tRNA ligase/ nucleotide binding | chr1:3113077-3116455 REVERSE
contig01152	AT5G60670.1	87.83	115	14	0	1	345	52	166	4e-54	206		#lcl|AT5G60670.1:1-9 | Symbols: | 60S ribosomal protein L12 (RPL12C) | chr5:24381066-24381566 REVERSE
contig01153	AT4G31580.2	50.49	103	39	2	36	308	98	200	6e-11	63.5		#lcl|AT4G31580.2:1-9 | Symbols: SRZ-22, SRZ22, RSZP22 | SRZ-22; protein binding | chr4:15306983-15308064 FORWARD
contig01154	AT3G21070.1	89.47	95	10	0	1	285	436	530	1e-47	185		#lcl|AT3G21070.1:1-9 | Symbols: NADK1, ATNADK-1 | NADK1 (NAD KINASE 1); NAD+ kinase/ NADH kinase/ calmodulin binding | chr3:7380434-7383874 REVERSE
contig01156	AT5G56670.1	95.16	62	3	0	82	267	1	62	4e-22	100		#lcl|AT5G56670.1:1-9 | Symbols: | 40S ribosomal protein S30 (RPS30C) | chr5:22935413-22935981 REVERSE
contig01157	AT1G43710.1	90	150	15	0	452	3	56	205	3e-80	293		#lcl|AT1G43710.1:1-9 | Symbols: emb1075 | emb1075 (embryo defective 1075); carboxy-lyase/ catalytic/ pyridoxal phosphate binding | chr1:16486534-16488298 REVERSE
contig01158	AT3G06400.1	92.26	155	12	0	467	3	792	946	2e-75	277		#lcl|AT3G06400.1:1-9 | Symbols: CHR11 | CHR11 (CHROMATIN-REMODELING PROTEIN 11); ATP binding / DNA binding / DNA-dependent ATPase/ helicase/ hydrolase, acting on acid anhydrides, in phosphorus-containing anhydrides / nucleic acid binding / nucleosome binding | chr3:1941066-1946700 FORWARD
contig01159	AT5G60410.5	49.06	159	77	5	467	3	584	738	1e-33	139		#lcl|AT5G60410.5:1-9 | Symbols: ATSIZ1, SIZ1 | SIZ1; DNA binding / SUMO ligase | chr5:24295226-24300792 FORWARD
contig01160	AT4G27960.2	97.84	139	3	0	458	42	40	178	5e-80	292		#lcl|AT4G27960.2:1-9 | Symbols: UBC9 | UBC9 (UBIQUITIN CONJUGATING ENZYME 9); ubiquitin-protein ligase | chr4:13916065-13917293 REVERSE
contig01161	AT1G01100.4	73.58	53	14	0	78	236	1	53	2e-16	82		#lcl|AT1G01100.4:1-9 | Symbols: | 60S acidic ribosomal protein P1 (RPP1A) | chr1:50284-50954 REVERSE
contig01162	AT2G42910.1	89.74	117	12	0	120	470	25	141	6e-56	213		#lcl|AT2G42910.1:1-9 | Symbols: | ribose-phosphate pyrophosphokinase 4 / phosphoribosyl diphosphate synthetase 4 (PRS4) | chr2:17856396-17858394 FORWARD
contig01163	AT4G24520.1	83.67	49	8	0	3	149	642	690	2e-18	88.6		#lcl|AT4G24520.1:1-9 | Symbols: ATR1, AR1 | ATR1 (ARABIDOPSIS P450 REDUCTASE 1); NADPH-hemoprotein reductase | chr4:12663065-12667066 REVERSE
contig01164	AT5G60490.1	75.51	49	12	0	1	147	142	190	2e-16	82		#lcl|AT5G60490.1:1-9 | Symbols: FLA12 | FLA12 | chr5:24325916-24326665 REVERSE
contig01165	AT2G37570.1	80	150	29	1	4	450	335	484	3e-67	250		#lcl|AT2G37570.1:1-9 | Symbols: SLT1 | SLT1 (sodium- and lithium-tolerant 1) | chr2:15761466-15762950 REVERSE
contig01166	AT2G28840.2	85.9	156	22	0	469	2	126	281	8e-77	282		#lcl|AT2G28840.2:1-9 | Symbols: | ankyrin repeat family protein | chr2:12378672-12380474 FORWARD
contig01167	AT1G71980.1	56.91	123	43	2	102	440	326	448	8e-23	102		#lcl|AT1G71980.1:1-9 | Symbols: | protease-associated zinc finger (C3HC4-type RING finger) family protein | chr1:27098250-27099881 FORWARD
contig01169	AT5G48300.1	89.38	113	12	0	83	421	408	520	3e-53	203		#lcl|AT5G48300.1:1-9 | Symbols: ADG1, APS1 | ADG1 (ADP GLUCOSE PYROPHOSPHORYLASE 1); glucose-1-phosphate adenylyltransferase | chr5:19570326-19572557 FORWARD
contig01171	AT3G44750.1	64.89	94	32	1	468	190	1	94	3e-29	124		#lcl|AT3G44750.1:1-9 | Symbols: HD2A, ATHD2A, HDA3, HDT1 | HDA3 (HISTONE DEACETYLASE 3); histone deacetylase/ nucleic acid binding / zinc ion binding | chr3:16298045-16299585 FORWARD
contig01172	AT3G06720.2	85.93	135	19	0	467	63	308	442	2e-65	244		#lcl|AT3G06720.2:1-9 | Symbols: AT-IMP, ATKAP ALPHA, AIMP ALPHA | IMPA-1 (IMPORTIN ALPHA ISOFORM 1); binding / protein transporter | chr3:2120559-2123555 FORWARD
contig01173	AT3G04730.1	93.85	65	4	0	2	196	172	236	3e-32	134		#lcl|AT3G04730.1:1-9 | Symbols: IAA16 | IAA16; transcription factor | chr3:1288993-1290415 REVERSE
contig01174	AT4G28640.2	46.07	89	48	2	202	468	71	145	3e-13	71.2		#lcl|AT4G28640.2:1-9 | Symbols: IAA11 | IAA11 (INDOLE-3-ACETIC ACID INDUCIBLE 11); transcription factor | chr4:14142288-14143928 FORWARD
contig01175	AT1G77590.1	85.9	156	22	0	468	1	353	508	2e-78	287		#lcl|AT1G77590.1:1-9 | Symbols: LACS9 | LACS9 (LONG CHAIN ACYL-COA SYNTHETASE 9); long-chain-fatty-acid-CoA ligase | chr1:29148501-29151776 REVERSE
contig01176	AT3G22440.1	84.52	155	24	0	2	466	277	431	3e-73	270		#lcl|AT3G22440.1:1-9 | Symbols: | hydroxyproline-rich glycoprotein family protein | chr3:7959854-7961886 FORWARD
contig01177	AT3G55960.1	83.33	30	5	0	45	134	274	303	9e-11	62.8		#lcl|AT3G55960.1:1-9 | Symbols: | NLI interacting factor (NIF) family protein | chr3:20760797-20762892 REVERSE
contig01178	AT4G36990.1	68.63	153	46	2	12	464	7	154	2e-54	207		#lcl|AT4G36990.1:1-9 | Symbols: HSF4, HSFB1, AT-HSFB1, ATHSF4 | HSF4 (HEAT SHOCK FACTOR 4); DNA binding / transcription factor/ transcription repressor | chr4:17440660-17441706 FORWARD
contig01179	AT2G24420.2	54.84	155	70	1	467	3	167	318	2e-41	164		#lcl|AT2G24420.2:1-9 | Symbols: | DNA repair ATPase-related | chr2:10380147-10382624 FORWARD
contig01180	AT1G23010.1	79.59	147	30	0	2	442	156	302	4e-72	266		#lcl|AT1G23010.1:1-9 | Symbols: LPR1 | LPR1 (Low Phosphate Root1); copper ion binding / oxidoreductase, acting on diphenols and related substances as donors, oxygen as acceptor | chr1:8147353-8149580 FORWARD
contig01181	AT4G04610.1	90.85	153	14	0	460	2	141	293	6e-82	299		#lcl|AT4G04610.1:1-9 | Symbols: APR1, APR, PRH19, ATAPR1 | APR1 (APS REDUCTASE 1); adenylyl-sulfate reductase | chr4:2325069-2326718 FORWARD
contig01182	AT5G09510.1	92.19	128	10	0	386	3	12	139	3e-64	240		#lcl|AT5G09510.1:1-9 | Symbols: | 40S ribosomal protein S15 (RPS15D) | chr5:2955698-2956554 REVERSE
contig01183	AT2G21600.1	91.21	91	8	0	24	296	82	172	4e-47	183		#lcl|AT2G21600.1:1-9 | Symbols: ATRER1B | ATRER1B | chr2:9243550-9244579 FORWARD
contig01185	AT1G73030.1	95.33	107	5	0	67	387	97	203	6e-58	201		#lcl|AT1G73030.1:1-9 | Symbols: VPS46.2 | VPS46.2 | chr1:27473938-27474848 FORWARD
contig01186	AT1G60940.2	78.64	103	22	0	35	343	207	309	1e-46	167		#lcl|AT1G60940.2:1-9 | Symbols: SNRK2-10, SNRK2.10, SRK2B | SNRK2.10 (SNF1-RELATED PROTEIN KINASE 2.10); kinase | chr1:22439398-22441896 REVERSE
contig01187	AT4G24190.2	80.46	87	17	0	2	262	688	774	1e-35	145		#lcl|AT4G24190.2:1-9 | Symbols: SHD | SHD (SHEPHERD); ATP binding / unfolded protein binding | chr4:12551902-12555851 REVERSE
contig01188	AT5G18420.1	73.72	156	40	1	466	2	244	399	2e-63	238		#lcl|AT5G18420.1:1-9 | Symbols: | unknown protein | chr5:6105638-6109337 REVERSE
contig01189	AT1G23800.1	83.65	104	17	0	457	146	431	534	2e-47	184		#lcl|AT1G23800.1:1-9 | Symbols: ALDH2B7, ALDH2B | ALDH2B7; 3-chloroallyl aldehyde dehydrogenase/ aldehyde dehydrogenase (NAD) | chr1:8412238-8414804 REVERSE
contig01190	AT5G25280.2	55.96	109	47	3	324	1	69	175	1e-24	108		#lcl|AT5G25280.2:1-9 | Symbols: | serine-rich protein-related | chr5:8773882-8774544 FORWARD
contig01191	AT3G01090.3	99.35	153	1	0	3	461	120	272	8e-89	322		#lcl|AT3G01090.3:1-9 | Symbols: AKIN10 | AKIN10 (Arabidopsis SNF1 kinase homolog 10); protein binding / protein kinase | chr3:31437-33977 REVERSE
contig01193	AT3G20770.1	90.97	155	14	0	2	466	130	284	1e-84	308		#lcl|AT3G20770.1:1-9 | Symbols: EIN3 | EIN3 (ETHYLENE-INSENSITIVE3); transcription factor | chr3:7260702-7262588 REVERSE
contig01194	AT5G62350.1	55.46	119	52	1	83	436	25	143	7e-33	136		#lcl|AT5G62350.1:1-9 | Symbols: | invertase/pectin methylesterase inhibitor family protein / DC 1.2 homolog (FL5-2I22) | chr5:25037504-25038112 FORWARD
contig01196	AT4G26480.1	80.52	154	30	1	2	463	365	516	3e-67	250		#lcl|AT4G26480.1:1-9 | Symbols: | KH domain-containing protein | chr4:13372885-13378390 REVERSE
contig01197	AT1G64230.2	92.97	128	9	0	1	384	20	147	8e-71	262		#lcl|AT1G64230.2:1-9 | Symbols: UBC28 | ubiquitin-conjugating enzyme, putative | chr1:23833792-23835220 FORWARD
contig01198	AT5G44030.1	90.85	153	14	0	3	461	393	545	2e-81	297		#lcl|AT5G44030.1:1-9 | Symbols: CESA4, IRX5, NWS2 | CESA4 (CELLULOSE SYNTHASE A4); cellulose synthase/ transferase, transferring glycosyl groups | chr5:17714713-17719564 FORWARD
contig01199	AT4G21110.1	87.02	131	17	0	465	73	15	145	1e-71	265		#lcl|AT4G21110.1:1-9 | Symbols: | G10 family protein | chr4:11267673-11268774 FORWARD
contig01200	AT5G11090.1	48.91	137	58	3	88	462	1	134	3e-18	87.8		#lcl|AT5G11090.1:1-9 | Symbols: | serine-rich protein-related | chr5:3524796-3525449 FORWARD
contig01201	AT4G24440.2	90.41	73	7	0	464	246	34	106	4e-33	137		#lcl|AT4G24440.2:1-9 | Symbols: | transcription initiation factor IIA gamma chain / TFIIA-gamma (TFIIA-S) | chr4:12633460-12634553 FORWARD
contig01202	AT5G17650.1	78.12	32	5	2	3	92	143	173	2e-07	51.6		#lcl|AT5G17650.1:1-9 | Symbols: | glycine/proline-rich protein | chr5:5817000-5817763 REVERSE
contig01204	AT2G17410.1	84.09	88	14	0	3	266	696	783	2e-39	158		#lcl|AT2G17410.1:1-9 | Symbols: | ARID/BRIGHT DNA-binding domain-containing protein | chr2:7559869-7563474 FORWARD
contig01205	AT5G23570.1	48.44	64	33	0	462	271	555	618	2e-12	68.6		#lcl|AT5G23570.1:1-9 | Symbols: SGS3, ATSGS3 | SGS3 (SUPPRESSOR OF GENE SILENCING 3) | chr5:7943621-7945874 FORWARD
contig01209	AT5G09900.3	85.71	154	22	0	2	463	115	268	4e-75	276		#lcl|AT5G09900.3:1-9 | Symbols: EMB2107, RPN5A, MSA | EMB2107 (EMBRYO DEFECTIVE 2107) | chr5:3089406-3092434 REVERSE
contig01210	AT3G25290.2	65.61	157	50	1	461	3	168	324	2e-57	217		#lcl|AT3G25290.2:1-9 | Symbols: | auxin-responsive family protein | chr3:9208955-9210353 FORWARD
contig01211	AT2G16385.1	46.99	83	40	2	400	164	8	83	8e-12	66.2		#lcl|AT2G16385.1:1-9 | Symbols: | unknown protein | chr2:7094882-7095557 FORWARD
contig01213	AT1G15690.1	94.9	98	5	0	2	295	673	770	1e-48	188		#lcl|AT1G15690.1:1-9 | Symbols: AVP1, ATAVP3, AVP-3 | AVP1; ATPase/ hydrogen-translocating pyrophosphatase | chr1:5399115-5402185 FORWARD
contig01214	AT5G22060.1	84.68	124	18	1	94	462	1	124	3e-42	167		#lcl|AT5G22060.1:1-9 | Symbols: ATJ2, J2 | ATJ2; protein binding | chr5:7303798-7305668 REVERSE
contig01215	AT1G11360.3	82.86	70	12	0	6	215	131	200	4e-22	100		#lcl|AT1G11360.3:1-9 | Symbols: | universal stress protein (USP) family protein | chr1:3822171-3822899 REVERSE
contig01216	AT5G60450.1	71.11	90	26	1	460	191	686	770	6e-34	139		#lcl|AT5G60450.1:1-9 | Symbols: ARF4 | ARF4 (AUXIN RESPONSE FACTOR 4); transcription factor | chr5:24308558-24312187 REVERSE
contig01217	AT2G46540.1	79.69	64	13	0	422	231	1	64	1e-22	102		#lcl|AT2G46540.1:1-9 | Symbols: | unknown protein | chr2:19110687-19111681 REVERSE
contig01218	AT1G35580.2	84.52	84	13	0	254	3	155	238	6e-70	155		#lcl|AT1G35580.2:1-9 | Symbols: CINV1 | CINV1 (cytosolic invertase 1); beta-fructofuranosidase | chr1:13122460-13124808 REVERSE
contig01219	AT1G64230.4	95.16	124	6	0	2	373	67	190	1e-69	258		#lcl|AT1G64230.4:1-9 | Symbols: UBC28 | ubiquitin-conjugating enzyme, putative | chr1:23833792-23835220 FORWARD
contig01220	AT2G30490.1	93.33	105	7	0	103	417	307	411	1e-54	208		#lcl|AT2G30490.1:1-9 | Symbols: ATC4H, C4H, CYP73A5 | C4H (CINNAMATE-4-HYDROXYLASE); trans-cinnamate 4-monooxygenase | chr2:12993861-12995683 REVERSE
contig01221	AT5G67450.1	44.03	134	63	3	91	456	1	116	2e-20	94.7		#lcl|AT5G67450.1:1-9 | Symbols: AZF1 | AZF1 (ARABIDOPSIS ZINC-FINGER PROTEIN 1); DNA binding / nucleic acid binding / transcription factor/ transcription repressor/ zinc ion binding | chr5:26919142-26919879 REVERSE
contig01222	AT4G14430.1	72.22	144	40	0	29	460	1	144	9e-43	169		#lcl|AT4G14430.1:1-9 | Symbols: IBR10, ATECI2, ECI2, ECHIB, PEC12 | IBR10 (INDOLE-3-BUTYRIC ACID RESPONSE 10); catalytic/ dodecenoyl-CoA delta-isomerase | chr4:8304910-8305632 REVERSE
contig01223	AT5G48385.1	72.32	112	31	0	460	125	13	124	3e-45	165		#lcl|AT5G48385.1:1-9 | Symbols: | FUNCTIONS IN: molecular_function unknown; INVOLVED IN: biological_process unknown; LOCATED IN: cellular_component unknown; CONTAINS InterPro DOMAIN/s: Frigida-like (InterPro:IPR012474); BEST Arabidopsis thaliana protein match is: hydroxyproline-rich glycoprotein family protein (TAIR:AT3G22440.1); Has 987 Blast hits to 921 proteins in 78 species: Archae - 0; Bacte…
contig01224	AT2G36530.1	89.62	106	11	0	457	140	339	444	4e-50	193		#lcl|AT2G36530.1:1-9 | Symbols: LOS2 | LOS2; copper ion binding / phosphopyruvate hydratase | chr2:15321081-15323786 REVERSE
contig01225	AT3G12760.1	79.52	83	17	0	3	251	167	249	1e-37	151		#lcl|AT3G12760.1:1-9 | Symbols: | FUNCTIONS IN: molecular_function unknown; INVOLVED IN: biological_process unknown; LOCATED IN: cellular_component unknown; EXPRESSED IN: 24 plant structures; EXPRESSED DURING: 15 growth stages; CONTAINS InterPro DOMAIN/s: Defective in cullin neddylation (InterPro:IPR014764), Ubiquitin-associated/translation elongation factor EF1B, N-terminal (InterPro:IPR000449),…
contig01226	AT3G06170.1	84.21	76	12	0	5	232	333	408	2e-23	104		#lcl|AT3G06170.1:1-9 | Symbols: | TMS membrane family protein / tumour differentially expressed (TDE) family protein | chr3:1867520-1869738 FORWARD
contig01228	AT4G30210.2	71.24	153	44	0	460	2	195	347	3e-65	243		#lcl|AT4G30210.2:1-9 | Symbols: ATR2, AR2 | ATR2 (ARABIDOPSIS P450 REDUCTASE 2); NADPH-hemoprotein reductase | chr4:14796900-14800578 FORWARD
contig01229	AT2G23290.1	87.88	99	12	0	154	450	4	102	9e-48	185		#lcl|AT2G23290.1:1-9 | Symbols: AtMYB70 | AtMYB70 (myb domain protein 70); DNA binding / transcription factor | chr2:9904895-9905824 REVERSE
contig01230	AT2G25930.1	75.86	29	7	0	119	205	659	687	4e-06	47.4		#lcl|AT2G25930.1:1-9 | Symbols: ELF3, PYK20 | ELF3 (EARLY FLOWERING 3); protein C-terminus binding / transcription factor | chr2:11059459-11063178 FORWARD
contig01231	AT5G12110.1	69.12	68	21	0	57	260	1	68	1e-22	102		#lcl|AT5G12110.1:1-9 | Symbols: | elongation factor 1B alpha-subunit 1 (eEF1Balpha1) | chr5:3914483-3915732 FORWARD
contig01232	AT3G01130.1	81.13	53	10	0	400	242	1	53	1e-17	85.9		#lcl|AT3G01130.1:1-9 | Symbols: | unknown protein | chr3:44714-45522 REVERSE
contig01233	AT3G55280.2	89.17	120	13	0	2	361	35	154	3e-45	177		#lcl|AT3G55280.2:1-9 | Symbols: RPL23AB | RPL23AB (RIBOSOMAL PROTEIN L23AB); RNA binding / nucleotide binding / structural constituent of ribosome | chr3:20500667-20501519 FORWARD
contig01234	AT1G33140.1	86.89	61	8	0	42	224	134	194	7e-27	107		#lcl|AT1G33140.1:1-9 | Symbols: PGY2 | PGY2 (PIGGYBACK2); structural constituent of ribosome | chr1:12023360-12024502 FORWARD
contig01237	AT5G22250.1	75.48	155	35	2	456	1	88	242	3e-66	246		#lcl|AT5G22250.1:1-9 | Symbols: | CCR4-NOT transcription complex protein, putative | chr5:7365605-7366441 REVERSE
contig01238	AT3G15353.1	53.33	45	19	2	74	202	1	45	4e-07	50.8		#lcl|AT3G15353.1:1-9 | Symbols: MT3 | MT3 (METALLOTHIONEIN 3); copper ion binding | chr3:5180825-5181325 REVERSE
contig01239	AT5G58620.1	55.63	142	62	1	4	426	25	166	1e-32	135		#lcl|AT5G58620.1:1-9 | Symbols: | zinc finger (CCCH-type) family protein | chr5:23693959-23695782 FORWARD
contig01240	AT4G02570.3	90.62	96	9	0	1	288	643	738	7e-37	149		#lcl|AT4G02570.3:1-9 | Symbols: ATCUL1, CUL1, AXR6 | ATCUL1 (ARABIDOPSIS THALIANA CULLIN 1); protein binding | chr4:1129315-1133435 FORWARD
contig01241	AT3G13750.1	79.17	120	25	0	1	360	728	847	1e-56	214		#lcl|AT3G13750.1:1-9 | Symbols: BGAL1 | BGAL1 (Beta galactosidase 1); beta-galactosidase/ catalytic/ cation binding / heme binding / peroxidase/ sugar binding | chr3:4511192-4515756 FORWARD
contig01242	AT5G61510.1	81.82	110	20	0	456	127	297	406	7e-48	186		#lcl|AT5G61510.1:1-9 | Symbols: | NADP-dependent oxidoreductase, putative | chr5:24737084-24738975 REVERSE
contig01243	AT1G80460.1	76.16	151	36	0	2	454	367	517	3e-48	187		#lcl|AT1G80460.1:1-9 | Symbols: NHO1, GLI1 | NHO1 (nonhost resistance to P. s. phaseolicola 1); carbohydrate kinase/ glycerol kinase | chr1:30246960-30249055 REVERSE
contig01244	AT5G01020.1	61.9	126	42	3	93	452	1	112	2e-34	141		#lcl|AT5G01020.1:1-9 | Symbols: | protein kinase family protein | chr5:6309-8270 REVERSE
contig01245	AT3G51840.1	77.01	87	20	0	2	262	349	435	9e-35	142		#lcl|AT3G51840.1:1-9 | Symbols: ACX4, ATSCX, ATG6 | ACX4 (ACYL-COA OXIDASE 4); acyl-CoA oxidase/ oxidoreductase | chr3:19225653-19229008 REVERSE
contig01246	AT5G46250.1	50.37	135	60	2	1	384	214	348	6e-31	129		#lcl|AT5G46250.1:1-9 | Symbols: | RNA recognition motif (RRM)-containing protein | chr5:18755388-18758056 FORWARD
contig01247	AT5G58290.1	97.96	49	1	0	452	306	360	408	2e-22	101		#lcl|AT5G58290.1:1-9 | Symbols: RPT3 | RPT3 (REGULATORY PARTICLE TRIPLE-A ATPASE 3); ATPase | chr5:23569155-23571116 FORWARD
contig01248	AT1G75750.1	74.32	74	19	1	141	362	27	98	1e-29	125		#lcl|AT1G75750.1:1-9 | Symbols: GASA1 | GASA1 (GAST1 PROTEIN HOMOLOG 1) | chr1:28441813-28442284 REVERSE
contig01250	AT3G14240.1	90.07	141	14	0	2	424	199	339	3e-71	263		#lcl|AT3G14240.1:1-9 | Symbols: | subtilase family protein | chr3:4741637-4743964 REVERSE
contig01251	AT3G22380.2	39.13	161	86	6	1	447	1005	1160	1e-18	89		#lcl|AT3G22380.2:1-9 | Symbols: TIC | TIC (TIME FOR COFFEE) | chr3:7913181-7918967 FORWARD
contig01252	AT1G49670.1	73.55	155	37	1	453	1	312	466	5e-60	226		#lcl|AT1G49670.1:1-9 | Symbols: NQR | NQR; binding / catalytic/ oxidoreductase/ zinc ion binding | chr1:18381591-18386021 REVERSE
contig01253	AT1G79750.1	91.33	150	13	0	451	2	251	400	1e-65	244		#lcl|AT1G79750.1:1-9 | Symbols: ATNADP-ME4 | ATNADP-ME4 (NADP-malic enzyme 4); malate dehydrogenase (oxaloacetate-decarboxylating) (NADP+)/ malic enzyme/ oxidoreductase, acting on NADH or NADPH, NAD or NADP as acceptor | chr1:30007655-30011179 REVERSE
contig01254	AT2G25900.1	65.41	159	45	7	3	449	1	158	1e-48	188		#lcl|AT2G25900.1:1-9 | Symbols: ATCTH | ATCTH; transcription factor | chr2:11041817-11042764 FORWARD
contig01255	AT4G31240.2	67.11	149	49	0	3	449	148	296	2e-59	224		#lcl|AT4G31240.2:1-9 | Symbols: | INVOLVED IN: cell redox homeostasis; LOCATED IN: cellular_component unknown; EXPRESSED IN: 21 plant structures; EXPRESSED DURING: 9 growth stages; CONTAINS InterPro DOMAIN/s: Thioredoxin fold (InterPro:IPR012335), Thioredoxin-like (InterPro:IPR017936), Thioredoxin-like fold (InterPro:IPR012336), C1-like (InterPro:IPR011424); BEST Arabidopsis thaliana protein matc…
contig01256	AT2G40060.1	54.7	117	49	2	2	340	154	258	2e-23	104		#lcl|AT2G40060.1:1-9 | Symbols: | protein binding / structural molecule | chr2:16726564-16728001 FORWARD
contig01257	AT2G28840.2	65.89	129	33	1	450	97	312	440	1e-34	141		#lcl|AT2G28840.2:1-9 | Symbols: | ankyrin repeat family protein | chr2:12378672-12380474 FORWARD
contig01258	AT3G51620.2	40.14	142	78	6	406	2	400	521	1e-11	65.5		#lcl|AT3G51620.2:1-9 | Symbols: | unknown protein | chr3:19143859-19147944 FORWARD
contig01259	AT2G01140.1	87.2	125	16	0	451	77	267	391	9e-61	228		#lcl|AT2G01140.1:1-9 | Symbols: | fructose-bisphosphate aldolase, putative | chr2:95006-96491 REVERSE
contig01261	AT3G62550.1	43.57	140	79	1	450	31	19	157	7e-32	132		#lcl|AT3G62550.1:1-9 | Symbols: | universal stress protein (USP) family protein | chr3:23136194-23137074 FORWARD
contig01263	AT3G44735.1	47.37	57	30	0	265	95	24	80	4e-11	63.9		#lcl|AT3G44735.1:1-9 | Symbols: PSK1, ATPSK3 | PSK1; growth factor | chr3:16291388-16292118 REVERSE
contig01264	AT3G48750.1	92.25	129	10	0	65	451	1	129	4e-65	243		#lcl|AT3G48750.1:1-9 | Symbols: CDKA;1, CDC2AAT, CDK2, CDC2, CDC2A, CDKA1 | CDC2 (CELL DIVISION CONTROL 2); cyclin-dependent protein kinase/ kinase/ protein binding / protein kinase | chr3:18072238-18074296 FORWARD
contig01265	AT5G20900.1	100	16	0	0	242	289	149	164	1e-07	38.1		#lcl|AT5G20900.1:1-9 | Symbols: JAZ12, TIFY3B | JAZ12 (JASMONATE-ZIM-DOMAIN PROTEIN 12) | chr5:7090883-7092201 FORWARD
contig01267	AT2G45260.1	77.42	62	14	0	438	253	364	425	2e-23	104		#lcl|AT2G45260.1:1-9 | Symbols: | unknown protein | chr2:18664661-18665938 REVERSE
contig01268	AT1G68020.2	86.58	149	20	0	448	2	272	420	1e-64	241		#lcl|AT1G68020.2:1-9 | Symbols: ATTPS6, TPS6 | ATTPS6; alpha,alpha-trehalose-phosphate synthase (UDP-forming)/ transferase, transferring glycosyl groups / trehalose-phosphatase | chr1:25497493-25500241 FORWARD
contig01269	AT1G69410.1	80	65	13	0	3	197	94	158	3e-25	110		#lcl|AT1G69410.1:1-9 | Symbols: ATELF5A-3, ELF5A-3 | ELF5A-3 (EUKARYOTIC ELONGATION FACTOR 5A-3); translation initiation factor | chr1:26089301-26090194 FORWARD
contig01270	AT2G33850.1	41.38	58	31	2	41	205	195	248	6e-07	50.1		#lcl|AT2G33850.1:1-9 | Symbols: | unknown protein | chr2:14321221-14322024 REVERSE
contig01271	AT5G57050.2	65.75	146	50	2	438	1	108	240	5e-40	159		#lcl|AT5G57050.2:1-9 | Symbols: ABI2 | ABI2 (ABA INSENSITIVE 2); protein serine/threonine phosphatase | chr5:23087720-23089303 FORWARD
contig01272	AT2G40730.1	73.96	96	23	2	4	285	701	796	1e-16	82		#lcl|AT2G40730.1:1-9 | Symbols: | HEAT repeat-containing protein | chr2:16990083-16996072 REVERSE
contig01273	AT1G26355.1	80.39	51	10	0	102	254	59	109	6e-19	89.7		#lcl|AT1G26355.1:1-9 | Symbols: SP1L1 | SP1L1 (SPIRAL1-LIKE1) | chr1:9117950-9118611 REVERSE
contig01274	AT3G10410.1	55.33	150	65	1	3	446	3	152	1e-42	168		#lcl|AT3G10410.1:1-9 | Symbols: scpl49 | scpl49 (serine carboxypeptidase-like 49); serine-type carboxypeptidase | chr3:3235518-3238063 REVERSE
contig01275	AT2G41840.1	86.3	73	10	0	1	219	195	267	6e-33	136		#lcl|AT2G41840.1:1-9 | Symbols: | 40S ribosomal protein S2 (RPS2C) | chr2:17460016-17461398 REVERSE
contig01276	AT5G59970.1	100	82	0	0	113	358	22	103	8e-41	162		#lcl|AT5G59970.1:1-9 | Symbols: | histone H4 | chr5:24146352-24146663 REVERSE
contig01277	AT4G37360.1	67.86	112	36	1	2	337	385	495	2e-42	167		#lcl|AT4G37360.1:1-9 | Symbols: CYP81D2 | CYP81D2; electron carrier/ heme binding / iron ion binding / monooxygenase/ oxygen binding | chr4:17567124-17568858 REVERSE
contig01278	AT1G36730.1	89.92	129	13	0	30	416	30	158	9e-65	241		#lcl|AT1G36730.1:1-9 | Symbols: | eukaryotic translation initiation factor 5, putative / eIF-5, putative | chr1:13898706-13900025 REVERSE
contig01279	AT5G19440.1	79.1	134	28	0	403	2	129	262	6e-62	229		#lcl|AT5G19440.1:1-9 | Symbols: | cinnamyl-alcohol dehydrogenase, putative (CAD) | chr5:6556493-6558123 FORWARD
contig01280	AT4G34100.2	70.95	148	42	1	443	3	646	793	3e-57	216		#lcl|AT4G34100.2:1-9 | Symbols: | protein binding / zinc ion binding | chr4:16330590-16334864 FORWARD
contig01281	AT3G13920.3	90.32	62	6	0	1	186	341	402	2e-28	121		#lcl|AT3G13920.3:1-9 | Symbols: EIF4A1, RH4, TIF4A1 | EIF4A1 (EUKARYOTIC TRANSLATION INITIATION FACTOR 4A1); ATP-dependent helicase/ translation initiation factor | chr3:4592635-4594094 REVERSE
contig01282	AT2G45640.1	66.67	48	16	0	2	145	104	151	4e-12	67		#lcl|AT2G45640.1:1-9 | Symbols: SAP18, ATSAP18 | SAP18 (SIN3 ASSOCIATED POLYPEPTIDE P18); protein binding / transcription regulator | chr2:18799881-18801323 REVERSE
contig01283	AT4G11820.2	88.97	136	15	0	447	40	95	230	5e-72	266		#lcl|AT4G11820.2:1-9 | Symbols: MVA1 | MVA1; acetyl-CoA C-acetyltransferase/ hydroxymethylglutaryl-CoA synthase | chr4:7109124-7111901 REVERSE
contig01284	AT1G32230.3	50.74	136	64	3	28	426	375	505	1e-31	131		#lcl|AT1G32230.3:1-9 | Symbols: | RCD1 (RADICAL-INDUCED CELL DEATH1); protein binding | chr1:11613427-11615748 FORWARD
contig01285	AT1G77180.2	81.56	141	25	1	422	3	378	518	3e-52	200		#lcl|AT1G77180.2:1-9 | Symbols: | chromatin protein family | chr1:28999791-29001632 REVERSE
contig01286	AT5G19530.2	82.86	140	24	0	22	441	107	246	1e-64	241		#lcl|AT5G19530.2:1-9 | Symbols: ACL5 | ACL5 (ACAULIS 5); spermine synthase/ thermospermine synthase | chr5:6589176-6591070 REVERSE
contig01287	AT3G12120.2	84.4	109	17	1	446	120	276	383	3e-53	203		#lcl|AT3G12120.2:1-9 | Symbols: FAD2 | FAD2 (FATTY ACID DESATURASE 2); delta12-fatty acid dehydrogenase/ omega-6 fatty acid desaturase | chr3:3860592-3861743 REVERSE
contig01288	AT4G00585.1	85.29	68	10	0	91	294	14	81	2e-32	134		#lcl|AT4G00585.1:1-9 | Symbols: | unknown protein | chr4:251157-252284 REVERSE
contig01289	AT3G47340.1	87.16	148	19	0	2	445	380	527	1e-73	271		#lcl|AT3G47340.1:1-9 | Symbols: ASN1, DIN6, AT-ASN1 | ASN1 (GLUTAMINE-DEPENDENT ASPARAGINE SYNTHASE 1); asparagine synthase (glutamine-hydrolyzing) | chr3:17438136-17441043 REVERSE
contig01290	AT1G26880.1	95.92	49	2	0	1	147	47	95	7e-21	96.3		#lcl|AT1G26880.1:1-9 | Symbols: | 60S ribosomal protein L34 (RPL34A) | chr1:9315640-9316681 REVERSE
contig01291	AT3G26810.1	76.71	146	34	0	442	5	114	259	1e-62	234		#lcl|AT3G26810.1:1-9 | Symbols: AFB2 | AFB2 (AUXIN SIGNALING F-BOX 2); auxin binding / ubiquitin-protein ligase | chr3:9868342-9870464 FORWARD
contig01293	AT5G17440.1	90.57	106	10	0	1	318	212	317	2e-42	167		#lcl|AT5G17440.1:1-9 | Symbols: | LUC7 N_terminus domain-containing protein | chr5:5749849-5753415 FORWARD
contig01294	AT5G52060.1	77.55	147	33	0	443	3	77	223	4e-62	233		#lcl|AT5G52060.1:1-9 | Symbols: ATBAG1 | ATBAG1 (ARABIDOPSIS THALIANA BCL-2-ASSOCIATED ATHANOGENE 1); protein binding | chr5:21152449-21153741 REVERSE
contig01295	AT5G42050.1	88.89	36	4	0	337	444	198	233	1e-14	75.5		#lcl|AT5G42050.1:1-9 | Symbols: | FUNCTIONS IN: molecular_function unknown; EXPRESSED IN: 22 plant structures; EXPRESSED DURING: 13 growth stages; CONTAINS InterPro DOMAIN/s: Development and cell death domain (InterPro:IPR013989), Kelch related (InterPro:IPR013089); BEST Arabidopsis thaliana protein match is: unknown protein (TAIR:AT3G27090.1); Has 5084 Blast hits to 2870 proteins in 85 species: …
contig01296	AT5G58950.1	79.59	147	30	0	5	445	276	422	4e-69	256		#lcl|AT5G58950.1:1-9 | Symbols: | protein kinase family protein | chr5:23801136-23803025 REVERSE
contig01298	AT2G25150.1	50.33	153	71	3	444	1	135	286	1e-34	142		#lcl|AT2G25150.1:1-9 | Symbols: | transferase family protein | chr2:10702582-10704266 REVERSE
contig01299	AT1G33055.1	52.54	59	25	1	268	101	1	59	7e-10	59.7		#lcl|AT1G33055.1:1-9 | Symbols: | unknown protein | chr1:11972336-11972536 REVERSE
contig01300	AT5G17540.1	68.94	132	39	2	52	441	2	132	9e-48	185		#lcl|AT5G17540.1:1-9 | Symbols: | transferase family protein | chr5:5782061-5783682 REVERSE
contig01301	AT1G27730.1	52.38	63	30	3	372	184	174	227	3e-08	54.3		#lcl|AT1G27730.1:1-9 | Symbols: STZ, ZAT10 | STZ (salt tolerance zinc finger); nucleic acid binding / transcription factor/ transcription repressor/ zinc ion binding | chr1:9648302-9648985 REVERSE
contig01302	AT4G25570.1	72.86	140	38	0	23	442	1	140	3e-59	223		#lcl|AT4G25570.1:1-9 | Symbols: ACYB-2 | ACYB-2; carbon-monoxide oxygenase | chr4:13053887-13055518 REVERSE
contig01303	AT2G04030.2	63.44	93	34	1	1	279	692	777	3e-25	110		#lcl|AT2G04030.2:1-9 | Symbols: CR88 | CR88; ATP binding | chr2:1281983-1285909 FORWARD
contig01304	AT4G28820.2	50.48	105	52	2	419	105	66	167	8e-20	92.8		#lcl|AT4G28820.2:1-9 | Symbols: | zinc finger (HIT type) family protein | chr4:14230815-14232287 REVERSE
contig01305	AT1G14450.1	75.86	58	14	0	45	218	1	58	1e-22	102		#lcl|AT1G14450.1:1-9 | Symbols: | unknown protein | chr1:4947337-4947558 REVERSE
contig01306	AT2G26510.1	77.08	96	22	0	289	2	28	123	3e-38	154		#lcl|AT2G26510.1:1-9 | Symbols: PDE135 | PDE135 (pigment defective embryo 135); transmembrane transporter | chr2:11274118-11277464 FORWARD
contig01307	AT1G20270.1	88	25	3	0	1	75	263	287	6e-09	56.6		#lcl|AT1G20270.1:1-9 | Symbols: | oxidoreductase, 2OG-Fe(II) oxygenase family protein | chr1:7021383-7022923 REVERSE
contig01308	AT5G16240.1	69.81	106	31	1	2	316	288	393	6e-40	159		#lcl|AT5G16240.1:1-9 | Symbols: | acyl-(acyl-carrier-protein) desaturase, putative / stearoyl-ACP desaturase, putative | chr5:5306981-5309639 FORWARD
contig01310	AT1G10950.1	97.12	104	3	0	314	3	408	511	8e-62	181		#lcl|AT1G10950.1:1-9 | Symbols: | endomembrane protein 70, putative | chr1:3659322-3663622 FORWARD
contig01311	AT3G14080.2	93.48	92	6	0	440	165	5	96	4e-52	173		#lcl|AT3G14080.2:1-9 | Symbols: | small nuclear ribonucleoprotein, putative / snRNP, putative / Sm protein, putative | chr3:4667717-4668989 FORWARD
contig01312	AT5G47820.2	64.52	31	11	0	443	351	1004	1034	1e-06	49.3		#lcl|AT5G47820.2:1-9 | Symbols: FRA1 | FRA1 (FRAGILE FIBER 1); microtubule motor | chr5:19366505-19372229 FORWARD
contig01313	AT2G27530.2	88.55	131	15	0	393	1	1	131	1e-50	194		#lcl|AT2G27530.2:1-9 | Symbols: PGY1 | PGY1 (PIGGYBACK1); RNA binding / structural constituent of ribosome | chr2:11763443-11764570 REVERSE
contig01315	AT5G02610.1	89.09	110	12	0	23	352	1	110	1e-52	187		#lcl|AT5G02610.1:1-9 | Symbols: | 60S ribosomal protein L35 (RPL35D) | chr5:587611-588547 FORWARD
contig01316	AT4G37300.1	39.6	149	81	6	22	441	5	151	1e-19	92		#lcl|AT4G37300.1:1-9 | Symbols: MEE59 | MEE59 (maternal effect embryo arrest 59) | chr4:17554805-17555498 FORWARD
contig01317	AT2G04520.1	94.5	109	5	1	379	56	18	126	2e-55	211		#lcl|AT2G04520.1:1-9 | Symbols: | eukaryotic translation initiation factor 1A, putative / eIF-1A, putative / eIF-4C, putative | chr2:1574802-1575239 REVERSE
contig01318	AT3G08610.1	81.82	55	10	0	44	208	1	55	1e-23	105		#lcl|AT3G08610.1:1-9 | Symbols: | unknown protein | chr3:2616435-2616768 REVERSE
contig01319	AT1G09460.1	73.4	94	22	1	1	273	117	210	8e-38	152		#lcl|AT1G09460.1:1-9 | Symbols: | glucan endo-1,3-beta-glucosidase-related | chr1:3053901-3055090 FORWARD
contig01320	AT2G42270.1	81.44	97	18	0	1	291	2068	2164	3e-44	173		#lcl|AT2G42270.1:1-9 | Symbols: | U5 small nuclear ribonucleoprotein helicase, putative | chr2:17604330-17610848 FORWARD
contig01321	AT5G47230.1	67.06	85	24	3	3	245	131	210	8e-25	109		#lcl|AT5G47230.1:1-9 | Symbols: ERF5, ATERF-5, ATERF5 | ERF5 (ETHYLENE RESPONSIVE ELEMENT BINDING FACTOR 5); DNA binding / transcription activator/ transcription factor | chr5:19180072-19180974 FORWARD
contig01322	AT5G46020.1	93.55	31	2	0	3	95	107	137	2e-10	61.2		#lcl|AT5G46020.1:1-9 | Symbols: | unknown protein | chr5:18663075-18664629 REVERSE
contig01323	AT4G33210.1	73.85	65	17	0	2	196	872	936	2e-22	101		#lcl|AT4G33210.1:1-9 | Symbols: | F-box family protein (FBL15) | chr4:16015971-16020697 REVERSE
contig01324	AT2G29670.1	53.49	129	60	3	53	439	325	449	3e-28	120		#lcl|AT2G29670.1:1-9 | Symbols: | binding | chr2:12682309-12684745 REVERSE
contig01325	AT1G18270.2	76.92	130	29	2	439	53	1246	1374	1e-40	161		#lcl|AT1G18270.2:1-9 | Symbols: | ketose-bisphosphate aldolase class-II family protein | chr1:6283634-6293772 REVERSE
contig01326	AT2G37410.2	87.25	102	13	0	307	2	1	102	3e-41	164		#lcl|AT2G37410.2:1-9 | Symbols: ATTIM17-2, TIM17 | ATTIM17-2; P-P-bond-hydrolysis-driven protein transmembrane transporter/ protein transporter | chr2:15698119-15698850 REVERSE
contig01327	AT5G20885.1	55.84	77	31	3	5	226	103	174	2e-17	84.7		#lcl|AT5G20885.1:1-9 | Symbols: | zinc finger (C3HC4-type RING finger) family protein | chr5:7084133-7084663 REVERSE
contig01328	AT1G23740.1	62.6	131	49	0	3	395	256	386	1e-45	178		#lcl|AT1G23740.1:1-9 | Symbols: | oxidoreductase, zinc-binding dehydrogenase family protein | chr1:8398245-8399656 REVERSE
contig01329	AT5G60690.1	77.18	149	30	2	2	436	694	842	2e-54	207		#lcl|AT5G60690.1:1-9 | Symbols: REV, IFL, IFL1 | REV (REVOLUTA); DNA binding / lipid binding / transcription factor | chr5:24397734-24401933 FORWARD
contig01330	AT3G58730.1	65	60	21	0	2	181	202	261	1e-16	82		#lcl|AT3G58730.1:1-9 | Symbols: | vacuolar ATP synthase subunit D (VATD) / V-ATPase D subunit / vacuolar proton pump D subunit (VATPD) | chr3:21718495-21719280 REVERSE
contig01331	AT2G17880.1	47.37	114	52	2	103	420	27	140	2e-22	101		#lcl|AT2G17880.1:1-9 | Symbols: | DNAJ heat shock protein, putative | chr2:7767176-7767658 REVERSE
contig01332	AT1G04410.1	95.24	105	5	0	72	386	1	105	1e-52	201		#lcl|AT1G04410.1:1-9 | Symbols: | malate dehydrogenase, cytosolic, putative | chr1:1189418-1191267 REVERSE
contig01333	AT3G27570.1	44.64	112	62	3	17	352	285	379	3e-06	47.8		#lcl|AT3G27570.1:1-9 | Symbols: | FUNCTIONS IN: molecular_function unknown; INVOLVED IN: biological_process unknown; LOCATED IN: endomembrane system; EXPRESSED IN: 22 plant structures; EXPRESSED DURING: 13 growth stages; CONTAINS InterPro DOMAIN/s: Thioredoxin fold (InterPro:IPR012335), Sucraseferredoxin-like (InterPro:IPR009737), Thioredoxin-like fold (InterPro:IPR012336); BEST Arabidopsis thali…
contig01334	AT3G48530.1	78.5	107	21	1	315	1	23	129	4e-43	170		#lcl|AT3G48530.1:1-9 | Symbols: KING1 | KING1 (SNF1-RELATED PROTEIN KINASE REGULATORY SUBUNIT GAMMA 1) | chr3:17987559-17989592 FORWARD
contig01335	AT5G08060.1	71.43	126	35	1	60	434	6	131	3e-39	157		#lcl|AT5G08060.1:1-9 | Symbols: | unknown protein | chr5:2580588-2580983 FORWARD
contig01336	AT3G05560.3	87.63	97	12	0	326	36	20	116	1e-35	145		#lcl|AT3G05560.3:1-9 | Symbols: | 60S ribosomal protein L22-2 (RPL22B) | chr3:1614641-1615204 FORWARD
contig01337	AT4G36900.1	84.29	70	11	0	235	26	20	89	2e-31	130		#lcl|AT4G36900.1:1-9 | Symbols: RAP2.10 | RAP2.10 (related to AP2 10); DNA binding / transcription factor | chr4:17389015-17389605 FORWARD
contig01338	AT3G12110.1	98.52	135	2	0	429	25	40	174	3e-75	276		#lcl|AT3G12110.1:1-9 | Symbols: ACT11 | ACT11 (actin-11); structural constituent of cytoskeleton | chr3:3858116-3859609 FORWARD
contig01339	AT2G19740.1	84.87	119	18	0	64	420	1	119	1e-43	171		#lcl|AT2G19740.1:1-9 | Symbols: | 60S ribosomal protein L31 (RPL31A) | chr2:8513577-8514346 FORWARD
contig01340	AT1G42440.1	78.12	32	7	0	3	98	759	790	6e-11	63.2		#lcl|AT1G42440.1:1-9 | Symbols: | FUNCTIONS IN: molecular_function unknown; INVOLVED IN: ribosome biogenesis; LOCATED IN: nucleus; EXPRESSED IN: 22 plant structures; EXPRESSED DURING: 13 growth stages; CONTAINS InterPro DOMAIN/s: AARP2CN (InterPro:IPR012948), Protein of unknown function DUF663 (InterPro:IPR007034); BEST Arabidopsis thaliana protein match is: unknown protein (TAIR:AT1G06720.1); Ha…
contig01341	AT5G02500.2	90.21	143	14	0	2	430	251	393	3e-54	206		#lcl|AT5G02500.2:1-9 | Symbols: HSC70-1, HSP70-1, AT-HSC70-1, HSC70 | HSC70-1 (HEAT SHOCK COGNATE PROTEIN 70-1); ATP binding | chr5:554055-556334 REVERSE
contig01342	AT3G59540.1	90.77	65	6	0	69	263	5	69	1e-28	122		#lcl|AT3G59540.1:1-9 | Symbols: | 60S ribosomal protein L38 (RPL38B) | chr3:21995897-21996742 REVERSE
contig01344	AT3G02700.1	55.26	38	17	0	5	118	136	173	9e-07	49.3		#lcl|AT3G02700.1:1-9 | Symbols: | NC domain-containing protein | chr3:581727-582813 REVERSE
contig01345	AT5G50920.1	81.71	82	11	1	434	201	847	928	4e-22	100		#lcl|AT5G50920.1:1-9 | Symbols: CLPC, ATHSP93-V, HSP93-V, DCA1, CLPC1 | CLPC1; ATP binding / ATP-dependent peptidase/ ATPase | chr5:20715710-20719800 REVERSE
contig01346	AT1G50670.1	86.4	125	17	0	3	377	84	208	3e-60	226		#lcl|AT1G50670.1:1-9 | Symbols: | OTU-like cysteine protease family protein | chr1:18775086-18776552 REVERSE
contig01347	AT4G13940.4	93.33	120	8	0	74	433	1	120	2e-54	207		#lcl|AT4G13940.4:1-9 | Symbols: HOG1, SAHH1 | MEE58 (MATERNAL EFFECT EMBRYO ARREST 58); adenosylhomocysteinase | chr4:8054931-8056763 FORWARD
contig01348	AT1G73230.1	89.52	105	11	0	50	364	1	105	3e-49	190		#lcl|AT1G73230.1:1-9 | Symbols: | nascent polypeptide-associated complex (NAC) domain-containing protein | chr1:27540506-27541364 REVERSE
contig01349	AT3G62290.1	100	66	0	0	1	198	116	181	2e-33	137		#lcl|AT3G62290.1:1-9 | Symbols: ATARFA1E | ATARFA1E (ADP-ribosylation factor A1E); GTP binding / phospholipase activator/ protein binding | chr3:23052287-23053545 FORWARD
contig01351	AT5G13640.1	73.44	64	17	0	1	192	608	671	7e-23	102		#lcl|AT5G13640.1:1-9 | Symbols: ATPDAT, PDAT | ATPDAT; phosphatidylcholine-sterol O-acyltransferase | chr5:4393529-4397213 FORWARD
contig01352	AT5G42090.1	85.42	144	21	0	434	3	146	289	2e-68	254		#lcl|AT5G42090.1:1-9 | Symbols: | LOCATED IN: endomembrane system, integral to membrane; EXPRESSED IN: 24 plant structures; EXPRESSED DURING: 14 growth stages; CONTAINS InterPro DOMAIN/s: Transmembrane receptor, eukaryota (InterPro:IPR009637); BEST Arabidopsis thaliana protein match is: unknown protein (TAIR:AT3G09570.1); Has 303 Blast hits to 300 proteins in 77 species: Archae - 0; Bacteria - 0;…
contig01353	AT5G47920.1	43.92	148	78	4	431	3	54	177	2e-21	98.2		#lcl|AT5G47920.1:1-9 | Symbols: | unknown protein | chr5:19403458-19404021 REVERSE
contig01354	AT3G55740.2	76.47	85	20	0	432	178	299	383	6e-33	136		#lcl|AT3G55740.2:1-9 | Symbols: PROT2, ATPROT2 | PROT2 (PROLINE TRANSPORTER 2); L-proline transmembrane transporter/ amino acid transmembrane transporter | chr3:20696573-20698157 FORWARD
contig01355	AT2G29700.1	77.27	132	29	1	40	432	1	132	3e-52	200		#lcl|AT2G29700.1:1-9 | Symbols: ATPH1 | ATPH1 (ARABIDOPSIS THALIANA PLECKSTRIN HOMOLOGUE 1); phosphoinositide binding | chr2:12697571-12698008 FORWARD
contig01356	AT5G10930.1	58.82	153	53	1	430	2	222	374	5e-47	182		#lcl|AT5G10930.1:1-9 | Symbols: CIPK5, SnRK3.24 | CIPK5 (CBL-INTERACTING PROTEIN KINASE 5); ATP binding / kinase/ protein kinase/ protein serine/threonine kinase | chr5:3445569-3446906 REVERSE
contig01360	AT4G19160.1	75.52	143	35	1	3	431	137	272	1e-55	211		#lcl|AT4G19160.1:1-9 | Symbols: | unknown protein | chr4:10478613-10479947 FORWARD
contig01362	AT5G62360.1	60.61	66	26	0	1	198	138	203	7e-18	86.3		#lcl|AT5G62360.1:1-9 | Symbols: | invertase/pectin methylesterase inhibitor family protein | chr5:25040699-25041310 FORWARD
contig01363	AT1G28110.2	84.52	84	13	0	3	254	378	461	7e-38	152		#lcl|AT1G28110.2:1-9 | Symbols: SCPL45 | SCPL45 (SERINE CARBOXYPEPTIDASE-LIKE 45 PRECURSOR); serine-type carboxypeptidase | chr1:9804153-9806832 REVERSE
contig01364	AT1G13440.1	87.5	144	18	0	1	432	52	195	7e-63	235		#lcl|AT1G13440.1:1-9 | Symbols: GAPC-2, GAPC2 | GAPC2 (GLYCERALDEHYDE-3-PHOSPHATE DEHYDROGENASE C2); NAD or NADH binding / binding / catalytic/ glyceraldehyde-3-phosphate dehydrogenase (phosphorylating)/ glyceraldehyde-3-phosphate dehydrogenase | chr1:4608465-4610494 REVERSE
contig01365	AT4G33865.1	87.5	56	7	0	62	229	1	56	3e-27	117		#lcl|AT4G33865.1:1-9 | Symbols: | 40S ribosomal protein S29 (RPS29C) | chr4:16233395-16234114 REVERSE
contig01366	AT5G17420.1	94.07	135	8	0	2	406	892	1026	2e-63	237		#lcl|AT5G17420.1:1-9 | Symbols: IRX3, CESA7, ATCESA7, MUR10 | IRX3 (IRREGULAR XYLEM 3); cellulose synthase | chr5:5736859-5741407 REVERSE
contig01367	AT5G40760.1	77.14	140	32	0	422	3	356	495	2e-56	214		#lcl|AT5G40760.1:1-9 | Symbols: G6PD6 | G6PD6 (GLUCOSE-6-PHOSPHATE DEHYDROGENASE 6); glucose-6-phosphate dehydrogenase | chr5:16311284-16314556 FORWARD
contig01368	AT2G35940.3	69.77	129	36	3	52	429	243	371	5e-43	169		#lcl|AT2G35940.3:1-9 | Symbols: BLH1 | BLH1 (BEL1-LIKE HOMEODOMAIN 1); DNA binding / protein heterodimerization/ protein homodimerization/ transcription factor | chr2:15089171-15091699 REVERSE
contig01369	AT2G33700.1	89.19	74	7	1	3	221	304	377	5e-31	129		#lcl|AT2G33700.1:1-9 | Symbols: | protein phosphatase 2C, putative / PP2C, putative | chr2:14254200-14255784 FORWARD
contig01370	AT2G01190.1	45.83	120	57	6	420	85	610	720	4e-14	73.6		#lcl|AT2G01190.1:1-9 | Symbols: | octicosapeptide/Phox/Bem1p (PB1) domain-containing protein | chr2:115023-117296 FORWARD
contig01371	AT3G18820.1	97.56	123	3	0	49	417	1	123	9e-67	248		#lcl|AT3G18820.1:1-9 | Symbols: ATRABG3F, ATRAB7B, RAB71, RABG3F, RAB7B | ATRAB7B (ARABIDOPSIS RAB GTPASE HOMOLOG G3F); GTP binding | chr3:6484266-6486005 FORWARD
contig01372	AT1G40087.1	30.56	108	72	2	427	113	75	180	2e-08	54.7		#lcl|AT1G40087.1:1-9 | Symbols: | FUNCTIONS IN: molecular_function unknown; INVOLVED IN: biological_process unknown; LOCATED IN: cellular_component unknown; CONTAINS InterPro DOMAIN/s: Transposase, Ptta/En/Spm, plant (InterPro:IPR004252); BEST Arabidopsis thaliana protein match is: unknown protein (TAIR:AT3G30200.1); Has 103 Blast hits to 103 proteins in 6 species: Archae - 0; Bacteria - 0; Metaz…
contig01374	AT1G26770.2	88.8	125	14	0	1	375	135	259	4e-64	239		#lcl|AT1G26770.2:1-9 | Symbols: ATEXPA10, AT-EXP10, ATEXP10, ATHEXP ALPHA 1.1, EXP10 | ATEXPA10 (ARABIDOPSIS THALIANA EXPANSIN A 10); structural constituent of cell wall | chr1:9259775-9260792 FORWARD
contig01375	AT1G63000.1	95.35	43	2	0	3	131	255	297	3e-17	84		#lcl|AT1G63000.1:1-9 | Symbols: NRS/ER, UER1 | NRS/ER (NUCLEOTIDE-RHAMNOSE SYNTHASE/EPIMERASE-REDUCTASE); UDP-4-keto-6-deoxy-glucose-3,5-epimerase/ UDP-4-keto-rhamnose-4-keto-reductase/ dTDP-4-dehydrorhamnose 3,5-epimerase/ dTDP-4-dehydrorhamnose reductase | chr1:23342510-23343859 FORWARD
contig01376	AT5G23750.2	79.63	54	11	0	64	225	147	200	5e-12	66.6		#lcl|AT5G23750.2:1-9 | Symbols: | remorin family protein | chr5:8010004-8011453 REVERSE
contig01377	AT2G40960.1	58.18	55	21	3	26	184	297	350	1e-09	58.9		#lcl|AT2G40960.1:1-9 | Symbols: | nucleic acid binding | chr2:17095637-17097368 FORWARD
contig01378	AT1G77920.1	77.78	144	30	1	428	3	208	351	2e-58	220		#lcl|AT1G77920.1:1-9 | Symbols: | bZIP family transcription factor | chr1:29298959-29300607 FORWARD
contig01379	AT3G15290.1	87.32	142	18	0	4	429	108	249	8e-67	248		#lcl|AT3G15290.1:1-9 | Symbols: | 3-hydroxybutyryl-CoA dehydrogenase, putative | chr3:5145054-5146613 FORWARD
contig01380	AT4G29090.1	24.63	134	95	1	4	387	254	387	7e-09	56.2		#lcl|AT4G29090.1:1-9 | Symbols: | reverse transcriptase, putative / RNA-dependent DNA polymerase, putative | chr4:14333528-14335255 FORWARD
contig01382	AT2G15580.1	47.37	95	50	1	34	318	102	194	2e-21	97.8		#lcl|AT2G15580.1:1-9 | Symbols: | zinc finger (C3HC4-type RING finger) family protein | chr2:6797687-6798815 FORWARD
contig01383	AT2G18280.2	75.51	49	12	0	424	278	314	362	9e-33	80.9		#lcl|AT2G18280.2:1-9 | Symbols: AtTLP2 | AtTLP2 (TUBBY LIKE PROTEIN 2); phosphoric diester hydrolase/ transcription factor | chr2:7946754-7948176 FORWARD
contig01384	AT3G02790.1	77.14	105	23	1	86	397	1	105	1e-43	171		#lcl|AT3G02790.1:1-9 | Symbols: | zinc finger (C2H2 type) family protein | chr3:604926-605243 FORWARD
contig01386	AT3G52590.1	96.83	126	4	0	31	408	1	126	9e-67	248		#lcl|AT3G52590.1:1-9 | Symbols: UBQ1, EMB2167, ERD16, HAP4 | UBQ1 (UBIQUITIN EXTENSION PROTEIN 1); protein binding / structural constituent of ribosome | chr3:19505668-19506681 FORWARD
contig01387	AT3G62290.1	100	66	0	0	1	198	116	181	2e-33	137		#lcl|AT3G62290.1:1-9 | Symbols: ATARFA1E | ATARFA1E (ADP-ribosylation factor A1E); GTP binding / phospholipase activator/ protein binding | chr3:23052287-23053545 FORWARD
contig01388	AT5G01770.1	78.26	23	5	0	320	388	94	116	3e-08	42.7		#lcl|AT5G01770.1:1-9 | Symbols: RAPTOR1A, ATRAPTOR1A, RAPTOR2 | RAPTOR2 (RAPTOR2); binding / nucleotide binding | chr5:294539-301773 REVERSE
contig01389	AT1G60680.1	42.86	70	40	1	418	209	279	346	6e-08	53.1		#lcl|AT1G60680.1:1-9 | Symbols: | aldo/keto reductase family protein | chr1:22347824-22349236 REVERSE
contig01390	AT3G52580.1	95.71	70	3	0	1	210	68	137	5e-24	106		#lcl|AT3G52580.1:1-9 | Symbols: | 40S ribosomal protein S14 (RPS14C) | chr3:19503324-19504701 FORWARD
contig01391	AT5G27830.3	65.49	142	48	1	2	424	15	156	7e-49	189		#lcl|AT5G27830.3:1-9 | Symbols: | FUNCTIONS IN: molecular_function unknown; INVOLVED IN: response to oxidative stress; EXPRESSED IN: 22 plant structures; EXPRESSED DURING: 13 growth stages; CONTAINS InterPro DOMAIN/s: Folate receptor, conserved region (InterPro:IPR018143); Has 46 Blast hits to 46 proteins in 18 species: Archae - 0; Bacteria - 0; Metazoa - 16; Fungi - 0; Plants - 14; Viruses - 0; …
contig01393	AT3G62940.2	74.47	141	36	1	425	3	150	289	3e-51	197		#lcl|AT3G62940.2:1-9 | Symbols: | OTU-like cysteine protease family protein | chr3:23263106-23264245 REVERSE
contig01394	AT1G56300.1	69.81	106	30	1	2	313	51	156	2e-37	151		#lcl|AT1G56300.1:1-9 | Symbols: | DNAJ heat shock N-terminal domain-containing protein | chr1:21079022-21080168 REVERSE
contig01395	AT2G02760.1	97.17	106	3	0	102	419	1	106	7e-59	222		#lcl|AT2G02760.1:1-9 | Symbols: ATUBC2, UBC2 | ATUBC2 (UBIQUITING-CONJUGATING ENZYME 2); ubiquitin-protein ligase | chr2:774271-775149 FORWARD
contig01396	AT4G03565.1	33.7	92	57	3	8	271	9	91	3e-06	47.8		#lcl|AT4G03565.1:1-9 | Symbols: | FUNCTIONS IN: molecular_function unknown; INVOLVED IN: biological_process unknown; LOCATED IN: cellular_component unknown; CONTAINS InterPro DOMAIN/s: Cystatin-related, plant (InterPro:IPR006525); BEST Arabidopsis thaliana protein match is: unknown protein (TAIR:AT1G03710.2); Has 34055 Blast hits to 8688 proteins in 440 species: Archae - 117; Bacteria - 17713; Me…
contig01397	AT5G45100.2	55.8	138	58	1	422	18	105	242	4e-33	136		#lcl|AT5G45100.2:1-9 | Symbols: | protein binding / zinc ion binding | chr5:18218938-18219741 FORWARD
contig01398	AT4G30960.1	56.21	153	56	4	2	427	259	408	9e-33	135		#lcl|AT4G30960.1:1-9 | Symbols: CIPK6, SIP3, SNRK3.14, ATCIPK6 | SIP3 (SOS3-INTERACTING PROTEIN 3); ATP binding / kinase/ protein kinase/ protein serine/threonine kinase | chr4:15067400-15068725 FORWARD
contig01399	AT4G24820.2	87.94	141	17	0	423	1	148	288	2e-69	257		#lcl|AT4G24820.2:1-9 | Symbols: | 26S proteasome regulatory subunit, putative (RPN7) | chr4:12790471-12792599 REVERSE
contig01400	AT5G60390.3	93.66	142	9	0	2	427	217	358	3e-74	273		#lcl|AT5G60390.3:1-9 | Symbols: | elongation factor 1-alpha / EF-1-alpha | chr5:24289226-24290675 FORWARD
contig01401	AT4G30960.1	61.18	152	49	3	2	427	259	408	8e-35	142		#lcl|AT4G30960.1:1-9 | Symbols: CIPK6, SIP3, SNRK3.14, ATCIPK6 | SIP3 (SOS3-INTERACTING PROTEIN 3); ATP binding / kinase/ protein kinase/ protein serine/threonine kinase | chr4:15067400-15068725 FORWARD
contig01402	AT5G47750.1	40.79	76	42	1	277	59	58	133	8e-06	42		#lcl|AT5G47750.1:1-9 | Symbols: D6PKL2, PK5 | D6PKL2 (D6 PROTEIN KINASE LIKE 2); kinase | chr5:19339947-19341864 REVERSE
contig01403	AT1G48830.2	84.38	64	10	0	2	193	128	191	9e-28	119		#lcl|AT1G48830.2:1-9 | Symbols: | 40S ribosomal protein S7 (RPS7A) | chr1:18059854-18060935 REVERSE
contig01404	AT5G38990.1	65.28	144	47	1	424	2	486	629	1e-47	185		#lcl|AT5G38990.1:1-9 | Symbols: | protein kinase family protein | chr5:15608824-15611466 FORWARD
contig01405	AT4G10430.3	90.83	109	10	0	2	328	173	281	5e-65	216		#lcl|AT4G10430.3:1-9 | Symbols: | FUNCTIONS IN: molecular_function unknown; INVOLVED IN: biological_process unknown; LOCATED IN: integral to membrane; CONTAINS InterPro DOMAIN/s: TMPIT-like (InterPro:IPR012926); BEST Arabidopsis thaliana protein match is: unknown protein (TAIR:AT1G33230.1); Has 196 Blast hits to 196 proteins in 60 species: Archae - 0; Bacteria - 0; Metazoa - 146; Fungi - 0; Plant…
contig01407	AT4G39230.1	69.89	93	28	0	2	280	216	308	3e-33	137		#lcl|AT4G39230.1:1-9 | Symbols: | isoflavone reductase, putative | chr4:18266024-18267604 REVERSE
contig01408	AT4G25030.2	82.14	140	25	0	3	422	151	290	1e-55	211		#lcl|AT4G25030.2:1-9 | Symbols: | unknown protein | chr4:12865336-12866638 FORWARD
contig01409	AT2G45550.1	54.35	138	63	0	416	3	312	449	3e-43	170		#lcl|AT2G45550.1:1-9 | Symbols: CYP76C4 | CYP76C4; electron carrier/ heme binding / iron ion binding / monooxygenase/ oxygen binding | chr2:18773541-18775654 REVERSE
contig01410	AT1G78080.1	94.44	90	5	0	421	152	153	242	2e-37	151		#lcl|AT1G78080.1:1-9 | Symbols: RAP2.4 | RAP2.4 (related to AP2 4); DNA binding / transcription factor | chr1:29364790-29365794 FORWARD
contig01411	AT4G04780.1	79.66	118	22	1	74	421	240	357	1e-39	158		#lcl|AT4G04780.1:1-9 | Symbols: MED21 | MED21 (MEDIATOR 21) | chr4:2431120-2433397 FORWARD
contig01412	AT4G33030.1	83.33	84	14	0	423	172	392	475	2e-30	127		#lcl|AT4G33030.1:1-9 | Symbols: SQD1 | SQD1; UDPsulfoquinovose synthase/ sulfotransferase | chr4:15936051-15937566 FORWARD
contig01413	AT3G02050.1	71.64	134	35	3	1	393	656	789	2e-45	177		#lcl|AT3G02050.1:1-9 | Symbols: KUP3, ATKUP3, ATKT4 | KUP3 (K+ UPTAKE TRANSPORTER 3); potassium ion transmembrane transporter | chr3:350815-354135 FORWARD
contig01414	AT5G42300.1	95.89	73	3	0	56	274	1	73	6e-37	149		#lcl|AT5G42300.1:1-9 | Symbols: UBL5 | UBL5 (UBIQUITIN-LIKE PROTEIN 5) | chr5:16913611-16913832 REVERSE
contig01416	AT2G02360.1	58.7	46	18	1	3	137	222	267	3e-09	57.4		#lcl|AT2G02360.1:1-9 | Symbols: AtPP2-B10 | AtPP2-B10 (Phloem protein 2-B10); carbohydrate binding | chr2:619699-620736 REVERSE
contig01418	AT3G62310.1	90.65	139	13	0	419	3	66	204	2e-58	220		#lcl|AT3G62310.1:1-9 | Symbols: | RNA helicase, putative | chr3:23057516-23060561 REVERSE
contig01419	AT1G53730.2	70.27	111	32	1	90	419	361	471	3e-34	140		#lcl|AT1G53730.2:1-9 | Symbols: SRF6 | SRF6 (STRUBBELIG-RECEPTOR FAMILY 6); ATP binding / protein binding / protein kinase/ protein serine/threonine kinase | chr1:20061771-20065475 FORWARD
contig01421	AT4G14040.1	74.82	139	35	0	3	419	64	202	9e-67	248		#lcl|AT4G14040.1:1-9 | Symbols: EDA38, SBP2 | SBP2 (SELENIUM-BINDING PROTEIN 2); selenium binding | chr4:8100691-8102828 REVERSE
contig01422	AT5G12440.1	35.77	137	86	6	413	9	162	272	1e-11	65.5		#lcl|AT5G12440.1:1-9 | Symbols: | nucleic acid binding / nucleotide binding / zinc ion binding | chr5:4035891-4038604 REVERSE
contig01424	AT2G26980.5	92.03	138	11	0	3	416	21	158	6e-71	262		#lcl|AT2G26980.5:1-9 | Symbols: CIPK3 | CIPK3 (CBL-INTERACTING PROTEIN KINASE 3); kinase/ protein kinase/ protein serine/threonine kinase | chr2:11515458-11518205 REVERSE
contig01425	AT1G17080.1	79.31	58	11	1	2	172	96	153	2e-12	67.8		#lcl|AT1G17080.1:1-9 | Symbols: | unknown protein | chr1:5840458-5841536 REVERSE
contig01426	AT4G29930.4	65.74	108	32	3	110	418	1	108	1e-33	138		#lcl|AT4G29930.4:1-9 | Symbols: | basic helix-loop-helix (bHLH) family protein | chr4:14644108-14645168 FORWARD
contig01427	AT2G35940.3	33.73	83	44	2	9	224	598	680	9e-06	45.8		#lcl|AT2G35940.3:1-9 | Symbols: BLH1 | BLH1 (BEL1-LIKE HOMEODOMAIN 1); DNA binding / protein heterodimerization/ protein homodimerization/ transcription factor | chr2:15089171-15091699 REVERSE
contig01428	AT5G24650.1	81.82	66	12	0	2	199	193	258	2e-17	84.7		#lcl|AT5G24650.1:1-9 | Symbols: | mitochondrial import inner membrane translocase subunit Tim17/Tim22/Tim23 family protein | chr5:8437123-8438859 FORWARD
contig01432	AT5G19690.1	90	80	8	0	6	245	674	753	3e-39	157		#lcl|AT5G19690.1:1-9 | Symbols: STT3A | STT3A (STAUROSPORIN AND TEMPERATURE SENSITIVE 3-LIKE A); oligosaccharyl transferase | chr5:6652649-6658214 FORWARD
contig01433	AT5G17310.2	83.7	135	22	0	414	10	336	470	2e-62	233		#lcl|AT5G17310.2:1-9 | Symbols: | UTP--glucose-1-phosphate uridylyltransferase, putative / UDP-glucose pyrophosphorylase, putative / UGPase, putative | chr5:5696955-5700845 REVERSE
contig01434	AT5G67480.2	67.69	65	21	0	3	197	310	374	4e-23	103		#lcl|AT5G67480.2:1-9 | Symbols: BT4 | BT4 (BTB AND TAZ DOMAIN PROTEIN 4); protein binding / transcription regulator | chr5:26931055-26932529 REVERSE
contig01435	AT1G26355.1	61.11	90	22	3	153	383	22	110	2e-22	100		#lcl|AT1G26355.1:1-9 | Symbols: SP1L1 | SP1L1 (SPIRAL1-LIKE1) | chr1:9117950-9118611 REVERSE
contig01436	AT3G13340.1	74.07	81	21	0	407	165	59	139	1e-51	129		#lcl|AT3G13340.1:1-9 | Symbols: | WD-40 repeat family protein | chr3:4332370-4334603 FORWARD
contig01437	AT4G26110.1	58.88	107	44	0	4	324	266	372	2e-14	74.7		#lcl|AT4G26110.1:1-9 | Symbols: NAP1;1, ATNAP1;1 | NAP1;1 (NUCLEOSOME ASSEMBLY PROTEIN1;1); DNA binding | chr4:13232712-13235502 FORWARD
contig01438	AT4G29080.1	54.76	84	29	3	324	100	3	84	2e-13	71.6		#lcl|AT4G29080.1:1-9 | Symbols: PAP2, IAA27 | PAP2 (PHYTOCHROME-ASSOCIATED PROTEIN 2); transcription factor | chr4:14323665-14325213 REVERSE
contig01439	AT2G04240.2	61.9	147	47	2	3	416	2	148	2e-49	191		#lcl|AT2G04240.2:1-9 | Symbols: XERICO | XERICO; protein binding / zinc ion binding | chr2:1461816-1462304 REVERSE
contig01440	AT2G47710.1	83.1	71	12	0	5	217	91	161	5e-31	129		#lcl|AT2G47710.1:1-9 | Symbols: | universal stress protein (USP) family protein | chr2:19555045-19555956 REVERSE
contig01441	AT3G06140.1	58.76	97	36	2	294	16	74	170	2e-20	94.7		#lcl|AT3G06140.1:1-9 | Symbols: | zinc finger (C3HC4-type RING finger) family protein | chr3:1856993-1858777 REVERSE
contig01442	AT1G61250.1	82.48	137	24	0	416	6	96	232	1e-69	258		#lcl|AT1G61250.1:1-9 | Symbols: SC3 | SC3 (SECRETORY CARRIER 3); transmembrane transporter | chr1:22586035-22588664 FORWARD
contig01443	AT4G36860.1	66.34	101	34	1	384	82	464	553	8e-26	110		#lcl|AT4G36860.1:1-9 | Symbols: | zinc ion binding | chr4:17358580-17361189 REVERSE
contig01444	AT5G32440.1	64.89	94	33	0	397	116	171	264	3e-33	137		#lcl|AT5G32440.1:1-9 | Symbols: | LOCATED IN: chloroplast; EXPRESSED IN: 24 plant structures; EXPRESSED DURING: 15 growth stages; CONTAINS InterPro DOMAIN/s: Ubiquitin system component Cue (InterPro:IPR003892); BEST Arabidopsis thaliana protein match is: unknown protein (TAIR:AT1G80040.1); Has 303 Blast hits to 289 proteins in 67 species: Archae - 0; Bacteria - 2; Metazoa - 74; Fungi - 21; Plants…
contig01445	AT5G41950.1	64.95	97	33	1	2	289	461	557	1e-31	132		#lcl|AT5G41950.1:1-9 | Symbols: | binding | chr5:16785825-16789360 FORWARD
contig01446	AT4G31770.1	73.08	52	14	0	253	408	199	250	6e-17	82.8		#lcl|AT4G31770.1:1-9 | Symbols: ATDBR1, DBR1 | calcineurin-like phosphoesterase family protein | chr4:15370296-15372422 REVERSE
contig01447	ATCG00780.1	90.83	109	10	0	379	53	14	122	4e-54	194		#lcl|ATCG00780.1:1-9 | Symbols: RPL14 | encodes a chloroplast ribosomal protein L14, a constituent of the large subunit of the ribosomal complex | chrC:80696-81064 REVERSE
contig01450	AT3G06680.1	83.08	65	11	0	30	224	19	83	3e-27	117		#lcl|AT3G06680.1:1-9 | Symbols: | 60S ribosomal protein L29 (RPL29B) | chr3:2114402-2114877 REVERSE
contig01451	AT4G16760.1	79.17	72	15	0	3	218	593	664	6e-31	129		#lcl|AT4G16760.1:1-9 | Symbols: ACX1, ATACX1 | ACX1 (ACYL-COA OXIDASE 1); acyl-CoA oxidase | chr4:9424930-9428689 REVERSE
contig01453	AT1G01170.2	74.03	77	20	0	86	316	7	83	2e-31	130		#lcl|AT1G01170.2:1-9 | Symbols: | ozone-responsive stress-related protein, putative | chr1:74105-74443 REVERSE
contig01454	AT2G42200.1	40.67	150	71	7	404	9	224	367	3e-12	67.4		#lcl|AT2G42200.1:1-9 | Symbols: SPL9 | SPL9 (SQUAMOSA PROMOTER BINDING PROTEIN-LIKE 9); transcription factor | chr2:17587601-17589451 FORWARD
contig01455	AT4G28390.1	91.97	137	11	0	412	2	232	368	3e-62	233		#lcl|AT4G28390.1:1-9 | Symbols: AAC3, ATAAC3 | AAC3 (ADP/ATP CARRIER 3); ATP:ADP antiporter/ binding | chr4:14041486-14042781 REVERSE
contig01457	AT5G14670.1	99.02	102	1	0	108	413	1	102	2e-53	204		#lcl|AT5G14670.1:1-9 | Symbols: ATARFA1B | ATARFA1B (ADP-ribosylation factor A1B); GTP binding / phospholipase activator/ protein binding | chr5:4729319-4730495 FORWARD
contig01458	AT2G20670.1	57.89	38	16	0	295	408	60	97	2e-06	48.1		#lcl|AT2G20670.1:1-9 | Symbols: | unknown protein | chr2:8912163-8913472 REVERSE
contig01459	AT5G53530.1	89.71	136	14	0	2	409	137	272	6e-69	255		#lcl|AT5G53530.1:1-9 | Symbols: VPS26A | VPS26A (VACUOLAR PROTEIN SORTING 26A) | chr5:21746275-21748156 REVERSE
contig01460	AT1G13180.1	90.7	43	4	0	3	131	385	427	1e-18	88.6		#lcl|AT1G13180.1:1-9 | Symbols: DIS1, ARP3, ATARP3 | DIS1 (DISTORTED TRICHOMES 1); ATP binding / actin binding / protein binding / structural constituent of cytoskeleton | chr1:4495394-4498204 FORWARD
contig01461	AT3G04350.1	67.53	77	25	0	1	231	304	380	7e-53	117		#lcl|AT3G04350.1:1-9 | Symbols: | unknown protein | chr3:1153972-1156469 REVERSE
contig01462	AT2G30110.1	87.88	66	8	0	199	2	913	978	1e-50	121		#lcl|AT2G30110.1:1-9 | Symbols: ATUBA1, MOS5 | ATUBA1; ubiquitin activating enzyme/ ubiquitin-protein ligase | chr2:12852632-12857369 REVERSE
contig01464	AT1G79040.1	77.78	117	25	1	65	412	11	127	2e-48	187		#lcl|AT1G79040.1:1-9 | Symbols: PSBR | PSBR (photosystem II subunit R) | chr1:29736085-29736781 FORWARD
contig01465	AT4G27410.3	61.11	126	46	2	42	410	132	246	8e-28	119		#lcl|AT4G27410.3:1-9 | Symbols: RD26 | RD26 (RESPONSIVE TO DESICCATION 26); transcription activator/ transcription factor | chr4:13707928-13709013 REVERSE
contig01466	AT3G45160.1	35.29	85	48	2	383	150	1	85	8e-09	55.8		#lcl|AT3G45160.1:1-9 | Symbols: | unknown protein | chr3:16533655-16533930 REVERSE
contig01467	AT3G52990.2	97.06	136	4	0	408	1	330	465	7e-70	258		#lcl|AT3G52990.2:1-9 | Symbols: | pyruvate kinase, putative | chr3:19649336-19652237 FORWARD
contig01470	AT2G22240.2	95.62	137	6	0	411	1	210	346	8e-73	268		#lcl|AT2G22240.2:1-9 | Symbols: ATMIPS2, MIPS2 | MIPS2 (MYO-INOSITOL-1-PHOSTPATE SYNTHASE 2); binding / catalytic/ inositol-3-phosphate synthase | chr2:9451901-9453375 REVERSE
contig01472	AT2G27880.1	76.38	127	27	1	34	405	788	914	6e-52	199		#lcl|AT2G27880.1:1-9 | Symbols: AGO5 | AGO5 (ARGONAUTE 5); nucleic acid binding | chr2:11871488-11876712 FORWARD
contig01473	AT5G64080.1	63.86	83	29	1	406	161	60	142	1e-26	115		#lcl|AT5G64080.1:1-9 | Symbols: | protease inhibitor/seed storage/lipid transfer protein (LTP) family protein | chr5:25645475-25646638 REVERSE
contig01475	AT5G59240.1	78.52	135	29	1	407	3	62	186	6e-50	192		#lcl|AT5G59240.1:1-9 | Symbols: | 40S ribosomal protein S8 (RPS8B) | chr5:23902626-23903670 REVERSE
contig01476	AT5G22440.2	92.94	85	6	0	409	155	133	217	6e-41	162		#lcl|AT5G22440.2:1-9 | Symbols: | 60S ribosomal protein L10A (RPL10aC) | chr5:7435328-7436486 REVERSE
contig01478	AT1G49000.1	67.35	49	16	0	402	256	106	154	3e-15	77		#lcl|AT1G49000.1:1-9 | Symbols: | unknown protein | chr1:18123559-18124029 REVERSE
contig01479	AT3G10950.1	93.48	92	6	0	41	316	1	92	1e-46	181		#lcl|AT3G10950.1:1-9 | Symbols: | 60S ribosomal protein L37a (RPL37aB) | chr3:3423893-3424566 FORWARD
contig01480	AT3G63410.1	86.13	137	16	1	6	407	46	182	1e-54	207		#lcl|AT3G63410.1:1-9 | Symbols: APG1, VTE3, IEP37, E37 | APG1 (ALBINO OR PALE GREEN MUTANT 1); 2-methyl-6-phytyl-1,4-benzoquinone methyltransferase/ S-adenosylmethionine-dependent methyltransferase/ methyltransferase | chr3:23415816-23417002 REVERSE
contig01481	AT4G18100.1	87.02	131	17	0	8	400	1	131	3e-56	213		#lcl|AT4G18100.1:1-9 | Symbols: | 60S ribosomal protein L32 (RPL32A) | chr4:10035715-10036475 REVERSE
contig01482	AT3G13750.1	79.83	119	24	0	1	357	728	846	7e-58	218		#lcl|AT3G13750.1:1-9 | Symbols: BGAL1 | BGAL1 (Beta galactosidase 1); beta-galactosidase/ catalytic/ cation binding / heme binding / peroxidase/ sugar binding | chr3:4511192-4515756 FORWARD
contig01483	AT5G24870.2	64	125	41	2	1	363	387	511	6e-41	162		#lcl|AT5G24870.2:1-9 | Symbols: | zinc finger (C3HC4-type RING finger) family protein | chr5:8545008-8546923 REVERSE
contig01484	AT4G14930.1	55.07	138	58	2	3	404	122	259	4e-39	156		#lcl|AT4G14930.1:1-9 | Symbols: | acid phosphatase survival protein SurE, putative | chr4:8538831-8541205 FORWARD
contig01485	AT5G14670.1	99.13	115	1	0	63	407	1	115	8e-62	231		#lcl|AT5G14670.1:1-9 | Symbols: ATARFA1B | ATARFA1B (ADP-ribosylation factor A1B); GTP binding / phospholipase activator/ protein binding | chr5:4729319-4730495 FORWARD
contig01486	AT5G51190.1	53.91	115	52	4	342	1	11	114	5e-27	116		#lcl|AT5G51190.1:1-9 | Symbols: | AP2 domain-containing transcription factor, putative | chr5:20800708-20801373 REVERSE
contig01487	AT1G51680.3	82.48	137	21	1	3	404	182	318	5e-49	189		#lcl|AT1G51680.3:1-9 | Symbols: 4CL1, 4CL.1, AT4CL1 | 4CL1 (4-COUMARATE:COA LIGASE 1); 4-coumarate-CoA ligase | chr1:19159080-19161464 REVERSE
contig01488	AT1G02130.1	95.9	122	5	0	27	392	1	122	3e-65	243		#lcl|AT1G02130.1:1-9 | Symbols: ATRAB1B, ARA5, ARA-5, ATRABD2A, RABD2A | ARA-5 (ARABIDOPSIS RAS 5); GTP binding | chr1:400350-401788 REVERSE
contig01489	AT3G20050.1	88.89	135	15	0	1	405	253	387	3e-63	236		#lcl|AT3G20050.1:1-9 | Symbols: ATTCP-1 | ATTCP-1; ATP binding / protein binding / unfolded protein binding | chr3:6998544-7002266 REVERSE
contig01490	AT3G44590.1	72	50	14	0	321	172	13	62	8e-15	75.9		#lcl|AT3G44590.1:1-9 | Symbols: | 60S acidic ribosomal protein P2 (RPP2D) | chr3:16163983-16164658 FORWARD
contig01491	AT3G23790.1	54.96	131	57	3	18	404	203	329	4e-33	136		#lcl|AT3G23790.1:1-9 | Symbols: | AMP-binding protein, putative | chr3:8575268-8581001 FORWARD
contig01492	AT1G52800.1	37.33	75	47	1	394	170	83	156	1e-14	65.9		#lcl|AT1G52800.1:1-9 | Symbols: | oxidoreductase, 2OG-Fe(II) oxygenase family protein | chr1:19664044-19665362 FORWARD
contig01493	AT2G32560.1	61.15	139	48	4	404	6	115	248	6e-39	155		#lcl|AT2G32560.1:1-9 | Symbols: | F-box family protein | chr2:13824820-13826761 FORWARD
contig01494	AT4G30210.2	80.91	110	21	0	334	5	433	542	6e-49	189		#lcl|AT4G30210.2:1-9 | Symbols: ATR2, AR2 | ATR2 (ARABIDOPSIS P450 REDUCTASE 2); NADPH-hemoprotein reductase | chr4:14796900-14800578 FORWARD
contig01495	AT5G60390.3	93.59	78	5	0	1	234	359	436	7e-38	152		#lcl|AT5G60390.3:1-9 | Symbols: | elongation factor 1-alpha / EF-1-alpha | chr5:24289226-24290675 FORWARD
contig01496	AT5G43330.1	80.39	51	10	0	2	154	282	332	3e-19	90.5		#lcl|AT5G43330.1:1-9 | Symbols: | malate dehydrogenase, cytosolic, putative | chr5:17390552-17392449 FORWARD
contig01497	AT1G09330.1	78.95	38	8	0	1	114	149	186	8e-12	65.9		#lcl|AT1G09330.1:1-9 | Symbols: | unknown protein | chr1:3013003-3014903 REVERSE
contig01499	AT3G06370.1	84.85	132	20	0	396	1	48	179	4e-60	226		#lcl|AT3G06370.1:1-9 | Symbols: NHX4, ATNHX4 | NHX4 (SODIUM HYDROGEN EXCHANGER 4); sodium ion transmembrane transporter/ sodium:hydrogen antiporter | chr3:1930899-1933515 REVERSE
contig01500	AT1G16890.2	99.17	120	1	0	1	360	34	153	3e-66	246		#lcl|AT1G16890.2:1-9 | Symbols: UBC36, UBC13B | ubiquitin-conjugating enzyme, putative | chr1:5776550-5778327 REVERSE
contig01502	AT1G20200.1	86.13	137	16	1	402	1	275	411	1e-61	231		#lcl|AT1G20200.1:1-9 | Symbols: EMB2719, HAP15 | EMB2719 (EMBRYO DEFECTIVE 2719); enzyme regulator | chr1:7001409-7004154 REVERSE
contig01503	AT1G13430.1	47.27	110	54	2	36	353	244	351	8e-22	99		#lcl|AT1G13430.1:1-9 | Symbols: ATST4C, ST4C | ST4C (SULFOTRANSFERASE 4C); brassinosteroid sulfotransferase/ sulfotransferase | chr1:4606530-4607585 FORWARD
contig01504	AT1G31812.1	76.67	90	21	0	51	320	1	90	6e-28	119		#lcl|AT1G31812.1:1-9 | Symbols: ACBP6, ACBP | ACBP6 (acyl-CoA-binding protein 6); acyl-CoA binding / phosphatidylcholine binding | chr1:11411132-11412099 REVERSE
contig01506	AT5G60390.3	94.23	52	3	0	403	248	385	436	3e-23	103		#lcl|AT5G60390.3:1-9 | Symbols: | elongation factor 1-alpha / EF-1-alpha | chr5:24289226-24290675 FORWARD
contig01507	AT3G04350.1	85	40	6	0	3	122	526	565	6e-15	76.3		#lcl|AT3G04350.1:1-9 | Symbols: | unknown protein | chr3:1153972-1156469 REVERSE
contig01509	AT2G33150.1	84	100	16	0	43	342	353	452	2e-45	173		#lcl|AT2G33150.1:1-9 | Symbols: PKT3, PED1, KAT2 | PKT3 (PEROXISOMAL 3-KETOACYL-COA THIOLASE 3); acetyl-CoA C-acyltransferase | chr2:14047814-14050983 REVERSE
contig01510	AT3G42050.1	85.61	132	19	0	396	1	186	317	2e-60	227		#lcl|AT3G42050.1:1-9 | Symbols: | vacuolar ATP synthase subunit H family protein | chr3:14228846-14232228 REVERSE
contig01511	AT5G27860.2	82.81	64	11	0	92	283	114	177	2e-11	64.7		#lcl|AT5G27860.2:1-9 | Symbols: | unknown protein | chr5:9875068-9876442 REVERSE
contig01513	AT3G62020.1	70.15	134	39	1	400	2	6	139	8e-43	168		#lcl|AT3G62020.1:1-9 | Symbols: GLP10 | GLP10 (GERMIN-LIKE PROTEIN 10); manganese ion binding / nutrient reservoir | chr3:22971443-22972192 REVERSE
contig01514	AT3G55080.1	50	64	32	1	88	279	398	460	5e-16	61.2		#lcl|AT3G55080.1:1-9 | Symbols: | SET domain-containing protein | chr3:20411476-20415830 REVERSE
contig01515	AT4G34070.1	58.65	133	55	0	401	3	163	295	8e-41	162		#lcl|AT4G34070.1:1-9 | Symbols: | calcium ion binding | chr4:16323341-16326124 REVERSE
contig01517	AT3G24500.1	75.26	97	21	1	20	301	52	148	2e-33	137		#lcl|AT3G24500.1:1-9 | Symbols: MBF1C, ATMBF1C | MBF1C (MULTIPROTEIN BRIDGING FACTOR 1C); DNA binding / transcription coactivator/ transcription factor | chr3:8918755-8919201 FORWARD
contig01518	AT2G29420.1	69.03	113	35	1	26	364	6	117	6e-43	169		#lcl|AT2G29420.1:1-9 | Symbols: ATGSTU7, GST25 | ATGSTU7 (ARABIDOPSIS THALIANA GLUTATHIONE S-TRANSFERASE TAU 7); glutathione transferase | chr2:12618111-12618871 REVERSE
contig01519	AT3G46740.1	93.94	132	8	0	3	398	541	672	2e-70	260		#lcl|AT3G46740.1:1-9 | Symbols: TOC75-III | TOC75-III (TRANSLOCON AT THE OUTER ENVELOPE MEMBRANE OF CHLOROPLASTS 75-III); P-P-bond-hydrolysis-driven protein transmembrane transporter | chr3:17216104-17219296 REVERSE
contig01520	AT1G22690.1	71.7	53	15	0	2	160	67	119	2e-21	97.8		#lcl|AT1G22690.1:1-9 | Symbols: | gibberellin-responsive protein, putative | chr1:8027328-8027961 FORWARD
contig01521	AT5G66900.1	41.73	127	73	4	385	8	376	497	2e-18	87.4		#lcl|AT5G66900.1:1-9 | Symbols: | disease resistance protein (CC-NBS-LRR class), putative | chr5:26714931-26717757 REVERSE
contig01522	AT1G55360.1	90.15	132	13	0	398	3	252	383	8e-70	258		#lcl|AT1G55360.1:1-9 | Symbols: | unknown protein | chr1:20666526-20668502 REVERSE
contig01525	AT1G68840.1	62.83	113	40	3	346	14	243	352	3e-37	139		#lcl|AT1G68840.1:1-9 | Symbols: RAV2, RAP2.8, TEM2 | RAV2 (REGULATOR OF THE ATPASE OF THE VACUOLAR MEMBRANE); DNA binding / transcription factor/ transcription repressor | chr1:25880442-25881500 FORWARD
contig01526	AT1G12310.1	89.39	66	7	0	397	200	83	148	4e-29	123		#lcl|AT1G12310.1:1-9 | Symbols: | calmodulin, putative | chr1:4187500-4187946 REVERSE
contig01527	AT1G68020.2	79.52	83	17	0	2	250	778	860	3e-32	133		#lcl|AT1G68020.2:1-9 | Symbols: ATTPS6, TPS6 | ATTPS6; alpha,alpha-trehalose-phosphate synthase (UDP-forming)/ transferase, transferring glycosyl groups / trehalose-phosphatase | chr1:25497493-25500241 FORWARD
contig01528	AT5G24930.1	76.34	131	30	2	396	7	57	186	3e-55	209		#lcl|AT5G24930.1:1-9 | Symbols: ATCOL4, COL4 | zinc finger (B-box type) family protein | chr5:8589325-8590949 FORWARD
contig01529	AT4G38580.1	84.25	127	20	0	395	15	27	153	4e-59	223		#lcl|AT4G38580.1:1-9 | Symbols: ATFP6, HIPP26 | ATFP6 (FARNESYLATED PROTEIN 6); metal ion binding | chr4:18034596-18035693 FORWARD
contig01530	AT3G24520.1	71.43	126	33	2	393	25	77	198	5e-38	152		#lcl|AT3G24520.1:1-9 | Symbols: AT-HSFC1, HSFC1 | AT-HSFC1; DNA binding / transcription factor | chr3:8941455-8942531 FORWARD
contig01532	AT2G47610.1	89.71	68	7	0	3	206	189	256	7e-24	105		#lcl|AT2G47610.1:1-9 | Symbols: | 60S ribosomal protein L7A (RPL7aA) | chr2:19529854-19531401 FORWARD
contig01533	AT1G35160.1	85.22	115	17	0	51	395	3	117	9e-50	191		#lcl|AT1G35160.1:1-9 | Symbols: GRF4, 14-3-3PHI, GF14 PHI | GF14 PHI (GF14 PROTEIN PHI CHAIN); protein binding / protein phosphorylated amino acid binding | chr1:12867264-12868514 FORWARD
contig01534	AT5G55530.2	59.48	116	46	2	5	349	291	405	2e-30	127		#lcl|AT5G55530.2:1-9 | Symbols: | C2 domain-containing protein | chr5:22494439-22495656 FORWARD
contig01535	AT4G39660.1	87.88	132	16	0	1	396	163	294	9e-66	244		#lcl|AT4G39660.1:1-9 | Symbols: AGT2 | AGT2 (ALANINE:GLYOXYLATE AMINOTRANSFERASE 2); alanine-glyoxylate transaminase/ catalytic/ pyridoxal phosphate binding / transaminase | chr4:18406797-18409262 FORWARD
contig01536	AT4G37980.1	72.9	107	29	0	3	323	250	356	3e-41	163		#lcl|AT4G37980.1:1-9 | Symbols: ELI3-1, ELI3, ATCAD7, CAD7 | ELI3-1 (ELICITOR-ACTIVATED GENE 3-1); binding / catalytic/ oxidoreductase/ zinc ion binding | chr4:17852670-17854302 FORWARD
contig01538	AT5G66140.1	90.83	120	11	0	32	391	1	120	9e-58	218		#lcl|AT5G66140.1:1-9 | Symbols: PAD2 | PAD2 (PROTEASOME ALPHA SUBUNIT D 2); endopeptidase/ peptidase/ threonine-type endopeptidase | chr5:26437445-26438677 REVERSE
contig01539	AT2G36830.1	80.25	81	16	0	5	247	171	251	1e-28	121		#lcl|AT2G36830.1:1-9 | Symbols: GAMMA-TIP, TIP1;1, GAMMA-TIP1 | GAMMA-TIP (GAMMA TONOPLAST INTRINSIC PROTEIN); water channel | chr2:15445490-15446336 FORWARD
contig01541	AT1G60730.1	61.36	132	50	1	393	1	167	298	7e-45	175		#lcl|AT1G60730.1:1-9 | Symbols: | aldo/keto reductase family protein | chr1:22358327-22360082 REVERSE
contig01544	AT3G47340.1	66.67	57	18	1	3	170	520	576	1e-16	81.6		#lcl|AT3G47340.1:1-9 | Symbols: ASN1, DIN6, AT-ASN1 | ASN1 (GLUTAMINE-DEPENDENT ASPARAGINE SYNTHASE 1); asparagine synthase (glutamine-hydrolyzing) | chr3:17438136-17441043 REVERSE
contig01545	AT4G10490.1	36.11	108	67	3	385	68	235	340	2e-13	71.2		#lcl|AT4G10490.1:1-9 | Symbols: | oxidoreductase, 2OG-Fe(II) oxygenase family protein | chr4:6483900-6485179 FORWARD
contig01546	AT5G65860.2	82.61	115	18	1	395	57	209	323	2e-57	217		#lcl|AT5G65860.2:1-9 | Symbols: | ankyrin repeat family protein | chr5:26347706-26348686 REVERSE
contig01547	AT5G15230.1	68.09	94	30	1	111	392	7	99	3e-36	147		#lcl|AT5G15230.1:1-9 | Symbols: GASA4 | GASA4 (GAST1 PROTEIN HOMOLOG 4) | chr5:4945017-4946025 FORWARD
contig01548	AT4G19840.1	48.51	134	66	3	2	394	75	206	1e-34	141		#lcl|AT4G19840.1:1-9 | Symbols: ATPP2-A1, ATPP2A-1, PP2-A1 | ATPP2-A1; carbohydrate binding | chr4:10774336-10775701 FORWARD
contig01549	AT1G11180.1	88.89	54	6	0	383	222	238	291	9e-23	102		#lcl|AT1G11180.1:1-9 | Symbols: | secretory carrier membrane protein (SCAMP) family protein | chr1:3745829-3748307 FORWARD
contig01550	AT4G21620.1	84.78	46	7	0	2	139	86	131	1e-11	65.1		#lcl|AT4G21620.1:1-9 | Symbols: | glycine-rich protein | chr4:11491519-11491914 FORWARD
contig01551	AT2G29420.1	39.29	84	51	0	3	254	136	219	7e-15	75.9		#lcl|AT2G29420.1:1-9 | Symbols: ATGSTU7, GST25 | ATGSTU7 (ARABIDOPSIS THALIANA GLUTATHIONE S-TRANSFERASE TAU 7); glutathione transferase | chr2:12618111-12618871 REVERSE
contig01552	AT1G05010.1	66.04	53	16	1	338	186	270	322	4e-19	75.1		#lcl|AT1G05010.1:1-9 | Symbols: EFE, ACO4, EAT1 | EFE (ETHYLENE-FORMING ENZYME); 1-aminocyclopropane-1-carboxylate oxidase | chr1:1431419-1432695 REVERSE
contig01553	AT4G39730.1	62.26	53	20	0	31	189	112	164	3e-17	83.2		#lcl|AT4G39730.1:1-9 | Symbols: | lipid-associated family protein | chr4:18432950-18433581 FORWARD
contig01555	AT5G18130.1	70.21	47	13	1	6	143	234	280	3e-13	70.5		#lcl|AT5G18130.1:1-9 | Symbols: | unknown protein | chr5:5995634-5997165 FORWARD
contig01557	AT1G51200.2	55.34	103	43	1	12	311	71	173	3e-29	123		#lcl|AT1G51200.2:1-9 | Symbols: | zinc finger (AN1-like) family protein | chr1:18985690-18986211 FORWARD
contig01558	AT5G62890.4	88.55	131	15	0	1	393	205	335	6e-65	242		#lcl|AT5G62890.4:1-9 | Symbols: | permease, putative | chr5:25243723-25246748 FORWARD
contig01559	AT5G14920.1	69.84	63	19	0	385	197	205	267	4e-26	113		#lcl|AT5G14920.1:1-9 | Symbols: | gibberellin-regulated family protein | chr5:4826598-4827761 FORWARD
contig01560	AT1G62400.1	56.78	118	50	1	391	41	214	331	1e-32	134		#lcl|AT1G62400.1:1-9 | Symbols: HT1 | HT1 (high leaf temperature 1); kinase/ protein serine/threonine/tyrosine kinase | chr1:23090243-23091529 FORWARD
contig01562	AT4G27680.1	64.66	116	41	2	349	2	266	376	6e-37	141		#lcl|AT4G27680.1:1-9 | Symbols: | MSP1 protein, putative / intramitochondrial sorting protein, putative | chr4:13821263-13823083 FORWARD
contig01563	AT3G09770.1	93.22	59	2	1	43	213	316	374	2e-27	117		#lcl|AT3G09770.1:1-9 | Symbols: | zinc finger (C3HC4-type RING finger) family protein | chr3:2996402-2997835 REVERSE
contig01564	AT1G62750.1	93.44	122	8	0	391	26	662	783	5e-61	229		#lcl|AT1G62750.1:1-9 | Symbols: ATSCO1, ATSCO1/CPEF-G, SCO1 | SCO1 (SNOWY COTYLEDON 1); ATP binding / translation elongation factor/ translation factor, nucleic acid binding | chr1:23233622-23236321 REVERSE
contig01565	AT1G18080.1	88	125	15	0	385	11	17	141	6e-61	228		#lcl|AT1G18080.1:1-9 | Symbols: ATARCA, RACK1A_AT | ATARCA; nucleotide binding | chr1:6222325-6223901 FORWARD
contig01566	AT4G13930.1	94.62	130	7	0	2	391	99	228	9e-71	261		#lcl|AT4G13930.1:1-9 | Symbols: SHM4 | SHM4 (serine hydroxymethyltransferase 4); catalytic/ glycine hydroxymethyltransferase/ pyridoxal phosphate binding | chr4:8048013-8050021 REVERSE
contig01568	AT1G65720.1	60	80	24	2	2	217	101	179	3e-17	84		#lcl|AT1G65720.1:1-9 | Symbols: | unknown protein | chr1:24440471-24441013 REVERSE
contig01569	AT5G59460.1	56.16	73	29	3	210	1	60	125	2e-10	60.8		#lcl|AT5G59460.1:1-9 | Symbols: | scarecrow-like transcription factor 11 (SCL11) | chr5:23976968-23978291 REVERSE
contig01570	AT2G40940.1	50.43	115	49	3	14	334	498	612	1e-23	105		#lcl|AT2G40940.1:1-9 | Symbols: ERS1, ERS | ERS1 (ETHYLENE RESPONSE SENSOR 1); ethylene binding / protein histidine kinase/ receptor | chr2:17084635-17086819 REVERSE
contig01571	AT3G23470.1	57.36	129	55	0	388	2	259	387	7e-39	155		#lcl|AT3G23470.1:1-9 | Symbols: | cyclopropane-fatty-acyl-phospholipid synthase | chr3:8415565-8418120 FORWARD
contig01572	AT1G06645.1	44.68	94	50	1	1	276	273	366	1e-16	82		#lcl|AT1G06645.1:1-9 | Symbols: | oxidoreductase | chr1:2034229-2035499 FORWARD
contig01573	AT5G58350.1	57.89	133	51	1	389	6	257	389	3e-37	150		#lcl|AT5G58350.1:1-9 | Symbols: WNK4, ZIK2 | WNK4 (WITH NO K (=LYSINE) 4); kinase/ protein kinase | chr5:23585505-23587681 FORWARD
contig01575	AT1G14670.1	98.44	128	2	0	1	384	362	489	3e-62	233		#lcl|AT1G14670.1:1-9 | Symbols: | endomembrane protein 70, putative | chr1:5037669-5040199 FORWARD
contig01577	AT3G47520.1	90.12	81	8	0	1	243	183	263	8e-49	145		#lcl|AT3G47520.1:1-9 | Symbols: MDH | MDH (MALATE DEHYDROGENASE); L-malate dehydrogenase/ binding / catalytic/ malate dehydrogenase/ oxidoreductase/ oxidoreductase, acting on the CH-OH group of donors, NAD or NADP as acceptor | chr3:17513657-17514868 FORWARD
contig01578	AT4G14040.1	72.63	95	26	0	287	3	19	113	2e-40	160		#lcl|AT4G14040.1:1-9 | Symbols: EDA38, SBP2 | SBP2 (SELENIUM-BINDING PROTEIN 2); selenium binding | chr4:8100691-8102828 REVERSE
contig01580	AT4G10450.1	86.36	88	12	0	389	126	104	191	4e-38	152		#lcl|AT4G10450.1:1-9 | Symbols: | 60S ribosomal protein L9 (RPL90D) | chr4:6463201-6464458 REVERSE
contig01582	AT4G34050.1	86.27	102	13	1	81	383	13	114	2e-45	177		#lcl|AT4G34050.1:1-9 | Symbols: | caffeoyl-CoA 3-O-methyltransferase, putative | chr4:16310844-16311973 FORWARD
contig01583	AT3G20770.1	59.52	42	15	2	261	380	1	42	4e-06	46.6		#lcl|AT3G20770.1:1-9 | Symbols: EIN3 | EIN3 (ETHYLENE-INSENSITIVE3); transcription factor | chr3:7260702-7262588 REVERSE
contig01585	AT1G63220.1	60.5	119	47	1	3	359	26	143	2e-34	140		#lcl|AT1G63220.1:1-9 | Symbols: | C2 domain-containing protein | chr1:23449017-23450244 FORWARD
contig01586	AT1G75840.1	88.03	117	14	0	33	383	1	117	3e-55	209		#lcl|AT1G75840.1:1-9 | Symbols: ARAC5, ATGP3, ROP4, ATROP4 | ARAC5 (RAC-LIKE GTP BINDING PROTEIN 5); GTP binding / GTPase | chr1:28475964-28477377 FORWARD
contig01588	AT4G12060.1	73	100	27	0	2	301	141	240	2e-37	150		#lcl|AT4G12060.1:1-9 | Symbols: | Clp amino terminal domain-containing protein | chr4:7228269-7229898 REVERSE
contig01589	AT5G56680.1	80.62	129	25	0	388	2	332	460	1e-60	227		#lcl|AT5G56680.1:1-9 | Symbols: SYNC1, EMB2755, SYNC1 ARATH | SYNC1; ATP binding / aminoacyl-tRNA ligase/ asparagine-tRNA ligase/ aspartate-tRNA ligase/ nucleic acid binding / nucleotide binding | chr5:22936645-22938841 FORWARD
contig01590	AT5G63180.1	88.19	127	15	0	382	2	179	305	2e-66	246		#lcl|AT5G63180.1:1-9 | Symbols: | pectate lyase family protein | chr5:25341106-25343113 REVERSE
contig01591	AT1G48410.2	93.7	127	8	0	1	381	692	818	4e-67	249		#lcl|AT1G48410.2:1-9 | Symbols: AGO1 | AGO1 (ARGONAUTE 1); endoribonuclease/ miRNA binding / protein binding / siRNA binding | chr1:17886285-17891892 REVERSE
contig01592	AT5G64130.3	91.67	60	4	1	209	385	74	133	1e-26	115		#lcl|AT5G64130.3:1-9 | Symbols: | FUNCTIONS IN: molecular_function unknown; INVOLVED IN: biological_process unknown; LOCATED IN: plasma membrane; EXPRESSED IN: 24 plant structures; EXPRESSED DURING: 15 growth stages; CONTAINS InterPro DOMAIN/s: Lg106-like (InterPro:IPR012482); BEST Arabidopsis thaliana protein match is: unknown protein (TAIR:AT1G69510.3); Has 91 Blast hits to 91 proteins in 11 sp…
contig01593	AT5G43330.1	82.35	51	9	0	2	154	282	332	3e-19	90.5		#lcl|AT5G43330.1:1-9 | Symbols: | malate dehydrogenase, cytosolic, putative | chr5:17390552-17392449 FORWARD
contig01595	AT1G74150.1	40	120	68	2	367	20	50	168	1e-21	98.2		#lcl|AT1G74150.1:1-9 | Symbols: | FUNCTIONS IN: molecular_function unknown; INVOLVED IN: biological_process unknown; LOCATED IN: cellular_component unknown; EXPRESSED IN: 14 plant structures; EXPRESSED DURING: 6 growth stages; CONTAINS InterPro DOMAIN/s: Galactose oxidase/kelch, beta-propeller (InterPro:IPR011043), Kelch repeat type 1 (InterPro:IPR006652), Kelch repeat type 2 (InterPro:IPR011498)…
contig01596	AT3G15380.1	79.69	128	26	0	3	386	459	586	3e-54	206		#lcl|AT3G15380.1:1-9 | Symbols: | choline transporter-related | chr3:5193319-5196435 FORWARD
contig01597	AT5G59450.1	56.9	58	25	0	6	179	544	601	6e-17	82.8		#lcl|AT5G59450.1:1-9 | Symbols: | scarecrow-like transcription factor 11 (SCL11) | chr5:23974808-23976640 FORWARD
contig01598	AT2G24360.1	91.41	128	11	0	2	385	238	365	7e-65	241		#lcl|AT2G24360.1:1-9 | Symbols: | serine/threonine/tyrosine kinase, putative | chr2:10364742-10366075 REVERSE
contig01600	AT3G09940.2	70.97	62	18	0	3	188	366	427	4e-21	96.7		#lcl|AT3G09940.2:1-9 | Symbols: MDHAR, ATMDAR3 | MDHAR (MONODEHYDROASCORBATE REDUCTASE); monodehydroascorbate reductase (NADH) | chr3:3056501-3059103 REVERSE
contig01601	AT5G60390.3	93.59	78	5	0	1	234	359	436	6e-38	152		#lcl|AT5G60390.3:1-9 | Symbols: | elongation factor 1-alpha / EF-1-alpha | chr5:24289226-24290675 FORWARD
contig01602	AT5G60390.3	92.97	128	9	0	384	1	257	384	2e-66	246		#lcl|AT5G60390.3:1-9 | Symbols: | elongation factor 1-alpha / EF-1-alpha | chr5:24289226-24290675 FORWARD
contig01603	AT1G56220.1	65	40	11	2	3	113	97	135	3e-06	47		#lcl|AT1G56220.1:1-9 | Symbols: | dormancy/auxin associated family protein | chr1:21043414-21044469 FORWARD
contig01604	AT4G23496.1	61.54	78	30	1	99	332	29	99	2e-21	97.8		#lcl|AT4G23496.1:1-9 | Symbols: SP1L5 | SP1L5 (SPIRAL1-LIKE5) | chr4:12257914-12258297 REVERSE
contig01605	AT3G56490.1	81.82	44	8	0	238	369	33	76	2e-15	77.4		#lcl|AT3G56490.1:1-9 | Symbols: | zinc-binding protein, putative / protein kinase C inhibitor, putative | chr3:20941532-20943129 FORWARD
contig01606	AT5G59420.1	73.56	87	22	1	1	258	371	457	3e-34	140		#lcl|AT5G59420.1:1-9 | Symbols: ORP3C | ORP3C (OSBP(OXYSTEROL BINDING PROTEIN)-RELATED PROTEIN 3C); oxysterol binding | chr5:23961731-23964623 FORWARD
contig01607	AT1G70670.1	54.93	71	32	0	1	213	123	193	5e-20	92.8		#lcl|AT1G70670.1:1-9 | Symbols: | caleosin-related family protein | chr1:26644830-26645970 FORWARD
contig01608	AT2G15890.2	58.12	117	48	3	350	3	1	111	4e-31	129		#lcl|AT2G15890.2:1-9 | Symbols: MEE14 | MEE14 (maternal effect embryo arrest 14) | chr2:6921196-6921978 REVERSE
contig01609	AT3G55520.1	80.77	26	5	0	2	79	120	145	3e-06	47		#lcl|AT3G55520.1:1-9 | Symbols: | immunophilin, putative / FKBP-type peptidyl-prolyl cis-trans isomerase, putative | chr3:20594177-20595128 FORWARD
contig01610	AT1G02140.1	91.36	81	7	0	3	245	70	150	6e-39	155		#lcl|AT1G02140.1:1-9 | Symbols: MEE63, MAGO, HAP1 | MAGO (MAGO NASHI); protein binding | chr1:403467-404401 REVERSE
contig01611	AT4G16380.1	80	70	14	0	74	283	9	78	1e-19	91.7		#lcl|AT4G16380.1:1-9 | Symbols: | metal ion binding | chr4:9254638-9255955 FORWARD
contig01612	AT1G75560.2	72.41	29	6	1	127	207	218	246	2e-06	47.8		#lcl|AT1G75560.2:1-9 | Symbols: | zinc knuckle (CCHC-type) family protein | chr1:28371420-28372717 REVERSE
contig01613	AT1G01500.1	56	125	52	3	18	383	171	293	2e-29	124		#lcl|AT1G01500.1:1-9 | Symbols: | unknown protein | chr1:185260-186573 FORWARD
contig01615	AT4G36980.2	78.4	125	27	0	3	377	4	128	1e-46	181		#lcl|AT4G36980.2:1-9 | Symbols: | unknown protein | chr4:17434283-17437012 REVERSE
contig01616	AT3G52470.1	75.59	127	31	0	381	1	30	156	4e-53	202		#lcl|AT3G52470.1:1-9 | Symbols: | harpin-induced family protein / HIN1 family protein / harpin-responsive family protein | chr3:19450750-19451376 FORWARD
contig01617	AT4G14615.1	81.63	49	9	0	363	217	1	49	2e-18	87.4		#lcl|AT4G14615.1:1-9 | Symbols: | unknown protein | chr4:8383842-8384814 FORWARD
contig01618	AT1G64190.1	91.34	127	11	0	1	381	272	398	6e-63	235		#lcl|AT1G64190.1:1-9 | Symbols: | 6-phosphogluconate dehydrogenase family protein | chr1:23825549-23827012 REVERSE
contig01620	AT5G21090.1	84.21	57	9	0	380	210	162	218	2e-23	104		#lcl|AT5G21090.1:1-9 | Symbols: | leucine-rich repeat protein, putative | chr5:7164758-7166904 FORWARD
contig01622	AT1G07430.1	66.39	122	41	2	15	380	166	283	2e-38	153		#lcl|AT1G07430.1:1-9 | Symbols: | protein phosphatase 2C, putative / PP2C, putative | chr1:2281151-2282656 REVERSE
contig01623	AT5G59950.3	62.5	120	43	2	2	355	124	242	2e-22	100		#lcl|AT5G59950.3:1-9 | Symbols: | RNA and export factor-binding protein, putative | chr5:24140235-24141504 FORWARD
contig01624	AT2G01190.1	40.38	104	62	3	12	323	445	535	5e-11	62.8		#lcl|AT2G01190.1:1-9 | Symbols: | octicosapeptide/Phox/Bem1p (PB1) domain-containing protein | chr2:115023-117296 FORWARD
contig01625	AT3G10650.1	48.53	68	26	3	202	378	1171	1238	7e-09	55.8		#lcl|AT3G10650.1:1-9 | Symbols: | FUNCTIONS IN: molecular_function unknown; INVOLVED IN: biological_process unknown; LOCATED IN: cellular_component unknown; EXPRESSED IN: 24 plant structures; EXPRESSED DURING: 14 growth stages; BEST Arabidopsis thaliana protein match is: nucleoporin-related (TAIR:AT5G20200.1); Has 51621 Blast hits to 25162 proteins in 1378 species: Archae - 161; Bacteria - 11485;…
contig01627	AT3G62290.1	100	78	0	0	3	236	104	181	5e-41	162		#lcl|AT3G62290.1:1-9 | Symbols: ATARFA1E | ATARFA1E (ADP-ribosylation factor A1E); GTP binding / phospholipase activator/ protein binding | chr3:23052287-23053545 FORWARD
contig01628	AT5G09510.2	96.34	82	3	0	1	246	37	118	5e-42	166		#lcl|AT5G09510.2:1-9 | Symbols: | 40S ribosomal protein S15 (RPS15D) | chr5:2955698-2956353 REVERSE
contig01629	AT1G09970.2	68.63	51	16	0	1	153	925	975	2e-15	77.4		#lcl|AT1G09970.2:1-9 | Symbols: LRR XI-23 | LRR XI-23; ATP binding / kinase/ protein kinase/ protein serine/threonine kinase | chr1:3252408-3255428 FORWARD
contig01631	AT1G08220.1	55.41	74	32	1	224	6	37	110	8e-17	82		#lcl|AT1G08220.1:1-9 | Symbols: | FUNCTIONS IN: molecular_function unknown; INVOLVED IN: mitochondrial proton-transporting ATP synthase complex assembly; LOCATED IN: mitochondrial inner membrane; EXPRESSED IN: 18 plant structures; EXPRESSED DURING: 7 growth stages; CONTAINS InterPro DOMAIN/s: ATPase assembly factor ATP10, mitochondria (InterPro:IPR007849); Has 100 Blast hits to 100 proteins in 48…
contig01633	AT4G15470.1	82.54	126	22	0	2	379	127	252	2e-49	190		#lcl|AT4G15470.1:1-9 | Symbols: | EXPRESSED IN: 24 plant structures; EXPRESSED DURING: 15 growth stages; CONTAINS InterPro DOMAIN/s: Uncharacterised protein family UPF0005 (InterPro:IPR006214); BEST Arabidopsis thaliana protein match is: glutamate binding (TAIR:AT1G03070.1); Has 4000 Blast hits to 3999 proteins in 955 species: Archae - 0; Bacteria - 1775; Metazoa - 750; Fungi - 92; Plants - 143; …
contig01635	AT1G32950.1	59.2	125	51	0	377	3	641	765	4e-40	159		#lcl|AT1G32950.1:1-9 | Symbols: | subtilase family protein | chr1:11941438-11944599 FORWARD
contig01636	AT3G02700.1	35.71	112	56	3	312	25	14	125	2e-13	70.9		#lcl|AT3G02700.1:1-9 | Symbols: | NC domain-containing protein | chr3:581727-582813 REVERSE
contig01637	AT5G20190.1	71.19	59	17	0	201	377	153	211	1e-20	94.7		#lcl|AT5G20190.1:1-9 | Symbols: | binding | chr5:6814093-6815171 FORWARD
contig01639	AT1G09240.1	73.44	128	32	2	1	378	76	203	6e-48	185		#lcl|AT1G09240.1:1-9 | Symbols: NAS3, ATNAS3 | NAS3 (NICOTIANAMINE SYNTHASE 3); nicotianamine synthase | chr1:2984950-2985912 FORWARD
contig01640	AT4G10710.1	67.29	107	35	1	56	376	476	581	3e-30	126		#lcl|AT4G10710.1:1-9 | Symbols: SPT16 | SPT16 (global transcription factor C) | chr4:6602226-6605450 REVERSE
contig01642	AT1G53910.2	52.48	101	43	4	91	378	1	99	9e-14	72		#lcl|AT1G53910.2:1-9 | Symbols: RAP2.12 | RAP2.12; DNA binding / transcription factor | chr1:20135242-20136581 FORWARD
contig01644	AT1G78080.1	45.36	97	48	6	343	68	246	333	5e-09	56.2		#lcl|AT1G78080.1:1-9 | Symbols: RAP2.4 | RAP2.4 (related to AP2 4); DNA binding / transcription factor | chr1:29364790-29365794 FORWARD
contig01646	AT5G58380.1	86.29	124	17	0	3	374	97	220	8e-53	201		#lcl|AT5G58380.1:1-9 | Symbols: CIPK10, PKS2, SIP1, SNRK3.8 | SIP1 (SOS3-INTERACTING PROTEIN 1); ATP binding / kinase/ protein kinase/ protein serine/threonine kinase | chr5:23597092-23598531 REVERSE
contig01647	AT3G55440.1	85.11	47	7	0	2	142	199	245	4e-18	86.7		#lcl|AT3G55440.1:1-9 | Symbols: ATCTIMC, TPI | TPI (TRIOSEPHOSPHATE ISOMERASE); triose-phosphate isomerase | chr3:20553794-20556078 FORWARD
contig01648	AT5G54680.1	60.94	128	46	4	3	374	4	123	1e-23	104		#lcl|AT5G54680.1:1-9 | Symbols: ILR3 | ILR3 (iaa-leucine resistant3); DNA binding / transcription factor | chr5:22217270-22218993 FORWARD
contig01649	AT3G57785.1	85.71	77	11	0	108	338	28	104	3e-38	153		#lcl|AT3G57785.1:1-9 | Symbols: | unknown protein | chr3:21404835-21405179 REVERSE
contig01650	AT3G27030.1	73.91	69	18	0	15	221	74	142	2e-27	117		#lcl|AT3G27030.1:1-9 | Symbols: | unknown protein | chr3:9972508-9974225 REVERSE
contig01651	AT5G60390.3	99.05	105	1	0	62	376	1	105	9e-57	214		#lcl|AT5G60390.3:1-9 | Symbols: | elongation factor 1-alpha / EF-1-alpha | chr5:24289226-24290675 FORWARD
contig01652	AT4G14770.1	62.5	40	15	0	254	373	396	435	5e-10	59.7		#lcl|AT4G14770.1:1-9 | Symbols: TCX2, ATTCX2 | TCX2 (TESMIN/TSO1-LIKE CXC 2); transcription factor | chr4:8481522-8484825 REVERSE
contig01653	AT1G60900.1	70.97	93	27	0	375	97	496	588	1e-36	147		#lcl|AT1G60900.1:1-9 | Symbols: | U2 snRNP auxiliary factor large subunit, putative | chr1:22424008-22427806 FORWARD
contig01654	AT3G23600.2	57.45	47	20	0	18	158	190	236	2e-12	67.4		#lcl|AT3G23600.2:1-9 | Symbols: | dienelactone hydrolase family protein | chr3:8473833-8475655 FORWARD
contig01655	AT1G72370.1	56.25	128	53	7	375	1	184	298	2e-16	80.9		#lcl|AT1G72370.1:1-9 | Symbols: P40, AP40, RP40, RPSAA | P40; structural constituent of ribosome | chr1:27243148-27244842 REVERSE
contig01657	AT3G10920.1	90.79	76	7	0	1	228	155	230	3e-38	153		#lcl|AT3G10920.1:1-9 | Symbols: MSD1, MEE33, ATMSD1 | MSD1 (MANGANESE SUPEROXIDE DISMUTASE 1); metal ion binding / superoxide dismutase | chr3:3418015-3419581 FORWARD
contig01658	AT5G03280.1	46.28	121	64	2	369	10	797	916	7e-24	105		#lcl|AT5G03280.1:1-9 | Symbols: EIN2, PIR2, CKR1, ERA3, ORE3, ORE2, ATEIN2 | EIN2 (ETHYLENE INSENSITIVE 2); transporter | chr5:788589-793066 FORWARD
contig01659	AT5G61230.1	76	25	6	0	4	78	135	159	4e-07	50.1		#lcl|AT5G61230.1:1-9 | Symbols: | ankyrin repeat family protein | chr5:24628254-24628778 FORWARD
contig01660	AT2G39700.1	81.82	110	20	0	27	356	148	257	3e-55	195		#lcl|AT2G39700.1:1-9 | Symbols: ATEXPA4, ATEXP4, ATHEXP ALPHA 1.6 | ATEXPA4 (ARABIDOPSIS THALIANA EXPANSIN A4) | chr2:16544246-16545434 REVERSE
contig01661	AT5G42200.1	68.18	44	14	0	3	134	110	153	2e-14	73.9		#lcl|AT5G42200.1:1-9 | Symbols: | zinc finger (C3HC4-type RING finger) family protein | chr5:16860523-16861014 FORWARD
contig01662	AT1G76810.1	76.92	39	9	0	2	118	1255	1293	1e-11	65.1		#lcl|AT1G76810.1:1-9 | Symbols: | eukaryotic translation initiation factor 2 family protein / eIF-2 family protein | chr1:28831366-28836310 REVERSE
contig01663	AT2G17880.1	53.21	109	51	2	10	336	64	160	3e-26	113		#lcl|AT2G17880.1:1-9 | Symbols: | DNAJ heat shock protein, putative | chr2:7767176-7767658 REVERSE
contig01664	AT3G01910.3	69.62	79	24	0	1	237	163	241	5e-31	129		#lcl|AT3G01910.3:1-9 | Symbols: SOX, AT-SO, AtSO | SOX (SULFITE OXIDASE); sulfite oxidase | chr3:314919-317053 REVERSE
contig01665	AT5G03455.1	79.44	107	22	0	3	323	40	146	8e-49	188		#lcl|AT5G03455.1:1-9 | Symbols: CDC25, ARATH;CDC25, ACR2 | CDC25; arsenate reductase/ protein tyrosine phosphatase | chr5:862592-863949 FORWARD
contig01669	AT5G58290.1	99.19	124	1	0	1	372	113	236	5e-67	248		#lcl|AT5G58290.1:1-9 | Symbols: RPT3 | RPT3 (REGULATORY PARTICLE TRIPLE-A ATPASE 3); ATPase | chr5:23569155-23571116 FORWARD
contig01670	AT5G60390.3	99.19	123	1	0	371	3	24	146	2e-67	249		#lcl|AT5G60390.3:1-9 | Symbols: | elongation factor 1-alpha / EF-1-alpha | chr5:24289226-24290675 FORWARD
contig01671	AT1G43640.1	73.15	108	29	0	45	368	172	279	3e-42	166		#lcl|AT1G43640.1:1-9 | Symbols: AtTLP5 | AtTLP5 (TUBBY LIKE PROTEIN 5); phosphoric diester hydrolase/ transcription factor | chr1:16439619-16441253 REVERSE
contig01672	AT1G04290.1	66.13	124	41	1	369	1	13	136	6e-41	162		#lcl|AT1G04290.1:1-9 | Symbols: | thioesterase family protein | chr1:1147721-1148352 REVERSE
contig01673	AT5G54160.1	79.67	123	25	0	369	1	185	307	3e-58	219		#lcl|AT5G54160.1:1-9 | Symbols: ATOMT1, OMT1 | ATOMT1 (O-METHYLTRANSFERASE 1); caffeate O-methyltransferase/ myricetin 3'-O-methyltransferase/ quercetin 3-O-methyltransferase | chr5:21982075-21984167 FORWARD
contig01674	AT1G27200.1	73.53	102	25	1	68	367	267	368	3e-42	166		#lcl|AT1G27200.1:1-9 | Symbols: | unknown protein | chr1:9449812-9451539 REVERSE
contig01676	AT4G33865.1	89.29	56	6	0	50	217	1	56	2e-27	117		#lcl|AT4G33865.1:1-9 | Symbols: | 40S ribosomal protein S29 (RPS29C) | chr4:16233395-16234114 REVERSE
contig01677	AT4G38400.1	66.67	117	37	1	3	347	79	195	9e-42	164		#lcl|AT4G38400.1:1-9 | Symbols: ATEXLA2, EXPL2, ATEXPL2, ATHEXP BETA 2.2 | ATEXLA2 (ARABIDOPSIS THALIANA EXPANSIN-LIKE A2) | chr4:17978675-17979665 REVERSE
contig01678	AT4G28640.2	53.66	82	38	3	251	6	68	141	1e-14	74.7		#lcl|AT4G28640.2:1-9 | Symbols: IAA11 | IAA11 (INDOLE-3-ACETIC ACID INDUCIBLE 11); transcription factor | chr4:14142288-14143928 FORWARD
contig01681	AT1G79210.3	92.21	77	6	0	231	1	126	202	9e-38	151		#lcl|AT1G79210.3:1-9 | Symbols: | 20S proteasome alpha subunit B, putative | chr1:29796286-29798240 REVERSE
contig01682	AT3G26935.1	92.56	121	9	0	3	365	94	214	5e-70	258		#lcl|AT3G26935.1:1-9 | Symbols: | zinc finger (DHHC type) family protein | chr3:9933001-9935218 REVERSE
contig01683	AT5G25350.1	62.81	121	45	0	2	364	277	397	3e-39	156		#lcl|AT5G25350.1:1-9 | Symbols: EBF2 | EBF2 (EIN3-BINDING F BOX PROTEIN 2); protein binding | chr5:8794842-8796882 REVERSE
contig01684	AT4G14465.1	70.25	121	36	1	367	5	133	251	7e-26	112		#lcl|AT4G14465.1:1-9 | Symbols: | DNA-binding protein-related | chr4:8320972-8321817 FORWARD
contig01685	AT3G27090.1	96.1	77	3	0	134	364	142	218	7e-40	158		#lcl|AT3G27090.1:1-9 | Symbols: | FUNCTIONS IN: molecular_function unknown; INVOLVED IN: biological_process unknown; LOCATED IN: cellular_component unknown; EXPRESSED IN: 24 plant structures; EXPRESSED DURING: 15 growth stages; CONTAINS InterPro DOMAIN/s: Development and cell death domain (InterPro:IPR013989), Kelch related (InterPro:IPR013089); BEST Arabidopsis thaliana protein match is: unknown…
contig01686	AT3G20770.1	51.92	52	18	3	12	146	577	628	8e-07	48.9		#lcl|AT3G20770.1:1-9 | Symbols: EIN3 | EIN3 (ETHYLENE-INSENSITIVE3); transcription factor | chr3:7260702-7262588 REVERSE
contig01688	AT4G30935.1	65.83	120	40	2	10	366	341	456	1e-30	128		#lcl|AT4G30935.1:1-9 | Symbols: WRKY32, ATWRKY32 | WRKY32; transcription factor | chr4:15051916-15053908 REVERSE
contig01689	AT1G02520.1	81.15	122	23	0	3	368	904	1025	6e-36	145		#lcl|AT1G02520.1:1-9 | Symbols: PGP11 | PGP11 (P-GLYCOPROTEIN 11); ATPase, coupled to transmembrane movement of substances | chr1:524134-528745 FORWARD
contig01691	AT3G20250.1	78.15	119	26	0	367	11	680	798	5e-52	199		#lcl|AT3G20250.1:1-9 | Symbols: APUM5 | APUM5 (Arabidopsis Pumilio 5); RNA binding / binding | chr3:7059098-7062660 REVERSE
contig01692	AT1G34060.1	62.67	75	28	0	2	226	379	453	3e-23	103		#lcl|AT1G34060.1:1-9 | Symbols: | alliinase family protein | chr1:12396561-12398299 REVERSE
contig01693	AT4G36870.2	43.04	79	45	0	360	124	542	620	2e-06	47.8		#lcl|AT4G36870.2:1-9 | Symbols: BLH2, SAW1 | BLH2 (BEL1-LIKE HOMEODOMAIN 2); DNA binding / transcription factor | chr4:17369423-17373723 FORWARD
contig01694	AT1G01650.1	76.54	81	17	1	352	116	330	410	1e-47	127		#lcl|AT1G01650.1:1-9 | Symbols: | aspartic-type endopeptidase/ peptidase | chr1:233188-237647 REVERSE
contig01695	AT4G24210.1	59.38	96	39	1	2	289	62	141	4e-27	116		#lcl|AT4G24210.1:1-9 | Symbols: SLY1 | SLY1 (SLEEPY1) | chr4:12563658-12564113 FORWARD
contig01696	AT4G30160.1	57.69	130	45	3	360	1	832	958	1e-22	101		#lcl|AT4G30160.1:1-9 | Symbols: VLN4, ATVLN4 | VLN4 (ARABIDOPSIS THALIANA VILLIN 4); actin binding | chr4:14754528-14759511 FORWARD
contig01697	AT2G01830.1	55.37	121	53	2	2	361	838	957	4e-26	112		#lcl|AT2G01830.1:1-9 | Symbols: WOL, CRE1, WOL1, AHK4, ATCRE1 | WOL (WOODEN LEG); cytokinin receptor/ osmosensor/ phosphoprotein phosphatase/ protein histidine kinase | chr2:363332-367429 REVERSE
contig01698	AT5G54580.1	79.03	62	13	0	366	181	76	137	1e-24	107		#lcl|AT5G54580.1:1-9 | Symbols: | RNA recognition motif (RRM)-containing protein | chr5:22171332-22172656 FORWARD
contig01699	AT3G20910.1	57.52	113	48	1	1	339	129	239	2e-30	127		#lcl|AT3G20910.1:1-9 | Symbols: NF-YA9 | NF-YA9 (NUCLEAR FACTOR Y, SUBUNIT A9); specific transcriptional repressor/ transcription factor | chr3:7326495-7328369 FORWARD
contig01701	AT2G29200.1	74.44	90	23	0	96	365	731	820	3e-48	147		#lcl|AT2G29200.1:1-9 | Symbols: APUM1 | APUM1 (Arabidopsis Pumilio 1); RNA binding / binding | chr2:12549483-12553185 REVERSE
contig01702	AT4G33865.1	89.29	56	6	0	306	139	1	56	2e-27	117		#lcl|AT4G33865.1:1-9 | Symbols: | 40S ribosomal protein S29 (RPS29C) | chr4:16233395-16234114 REVERSE
contig01704	AT4G11600.1	85.14	74	11	0	222	1	116	189	6e-53	139		#lcl|AT4G11600.1:1-9 | Symbols: ATGPX6, PHGPX, LSC803 | ATGPX6 (GLUTATHIONE PEROXIDASE 6); glutathione peroxidase | chr4:7010021-7011330 REVERSE
contig01706	AT3G63060.1	71.43	119	34	0	6	362	128	246	1e-47	184		#lcl|AT3G63060.1:1-9 | Symbols: EDL3 | EDL3 (EID1-like 3) | chr3:23300638-23301456 REVERSE
contig01707	AT3G53740.4	81.98	111	20	0	342	10	1	111	3e-46	179		#lcl|AT3G53740.4:1-9 | Symbols: | 60S ribosomal protein L36 (RPL36B) | chr3:19913921-19914813 REVERSE
contig01708	AT1G72150.1	61	100	39	1	364	65	474	572	2e-31	130		#lcl|AT1G72150.1:1-9 | Symbols: PATL1 | PATL1 (PATELLIN 1); transporter | chr1:27148558-27150652 FORWARD
contig01709	AT1G34370.1	43.27	104	59	3	48	359	32	111	3e-15	77		#lcl|AT1G34370.1:1-9 | Symbols: STOP1 | STOP1 (sensitive to proton rhizotoxicity 1); nucleic acid binding / transcription factor/ zinc ion binding | chr1:12551002-12552501 FORWARD
contig01710	AT2G30260.1	81.82	77	14	0	10	240	156	232	2e-32	133		#lcl|AT2G30260.1:1-9 | Symbols: U2B'' | U2B'' (U2 small nuclear ribonucleoprotein B); RNA binding / nucleic acid binding / nucleotide binding | chr2:12905557-12907434 REVERSE
contig01711	AT1G49820.1	66.33	98	33	0	361	68	320	417	3e-31	129		#lcl|AT1G49820.1:1-9 | Symbols: ATMTK | ATMTK (ARABIDOPSIS THALIANA S-METHYL-5-THIORIBOSE KINASE); S-methyl-5-thioribose kinase | chr1:18443005-18444907 FORWARD
contig01713	AT1G30230.2	65.22	69	24	1	362	156	183	248	2e-18	87.4		#lcl|AT1G30230.2:1-9 | Symbols: | elongation factor 1-beta / EF-1-beta | chr1:10639286-10640601 FORWARD
contig01715	AT2G23810.1	78.43	51	11	0	2	154	217	267	2e-08	54.3		#lcl|AT2G23810.1:1-9 | Symbols: TET8 | TET8 (TETRASPANIN8) | chr2:10135859-10137352 REVERSE
contig01716	AT2G30860.1	63.89	36	13	0	4	111	179	214	2e-09	57.4		#lcl|AT2G30860.1:1-9 | Symbols: ATGSTF9, GLUTTR, ATGSTF7 | ATGSTF9 (GLUTATHIONE S-TRANSFERASE PHI 9); copper ion binding / glutathione binding / glutathione peroxidase/ glutathione transferase | chr2:13139132-13140057 FORWARD
contig01717	AT3G45010.1	78.38	111	24	0	360	28	391	501	2e-49	190		#lcl|AT3G45010.1:1-9 | Symbols: scpl48 | scpl48 (serine carboxypeptidase-like 48); serine-type carboxypeptidase | chr3:16466328-16468845 FORWARD
contig01718	AT2G47170.1	100	78	0	0	3	236	104	181	8e-41	161		#lcl|AT2G47170.1:1-9 | Symbols: ARF1A1C | ARF1A1C; GTP binding / phospholipase activator/ protein binding | chr2:19367264-19368518 FORWARD
contig01720	AT5G56550.1	46.43	84	35	2	238	17	72	155	9e-13	68.6		#lcl|AT5G56550.1:1-9 | Symbols: OXS3, ATOXS3 | OXS3 (OXIDATIVE STRESS 3) | chr5:22895847-22896502 REVERSE
contig01721	AT1G26850.2	66.67	108	36	0	359	36	364	471	3e-43	169		#lcl|AT1G26850.2:1-9 | Symbols: | dehydration-responsive family protein | chr1:9301146-9303432 REVERSE
contig01722	AT5G14600.1	83.17	101	17	0	353	51	55	155	2e-42	150		#lcl|AT5G14600.1:1-9 | Symbols: | tRNA (adenine-N1-)-methyltransferase | chr5:4707518-4709022 FORWARD
contig01723	AT2G39930.1	71.43	42	12	0	360	235	738	779	7e-13	68.9		#lcl|AT2G39930.1:1-9 | Symbols: ISA1, ATISA1 | ISA1 (ISOAMYLASE 1); alpha-amylase/ isoamylase | chr2:16666078-16672183 FORWARD
contig01726	AT2G45910.1	47.37	114	60	2	18	359	427	537	8e-20	92		#lcl|AT2G45910.1:1-9 | Symbols: | protein kinase family protein / U-box domain-containing protein | chr2:18894520-18898212 FORWARD
contig01729	AT5G04800.4	94.9	98	5	0	65	358	1	98	5e-48	185		#lcl|AT5G04800.4:1-9 | Symbols: | 40S ribosomal protein S17 (RPS17D) | chr5:1389217-1389642 FORWARD
contig01730	AT3G53580.1	74.73	91	23	0	1	273	207	297	1e-37	150		#lcl|AT3G53580.1:1-9 | Symbols: | diaminopimelate epimerase family protein | chr3:19864784-19866907 FORWARD
contig01731	AT4G11420.1	69.57	46	14	0	340	203	753	798	1e-12	68.2		#lcl|AT4G11420.1:1-9 | Symbols: EIF3A, ATEIF3A-1, EIF3A-1, ATTIF3A1, TIF3A1 | EIF3A (EUKARYOTIC TRANSLATION INITIATION FACTOR 3A); translation initiation factor | chr4:6947834-6952053 REVERSE
contig01732	AT5G39360.1	75.21	117	28	1	2	349	93	209	1e-39	157		#lcl|AT5G39360.1:1-9 | Symbols: EDL2 | EDL2 (EID1-like 2) | chr5:15753313-15754062 REVERSE
contig01733	AT3G22960.1	93.75	112	7	0	6	341	485	596	8e-56	211		#lcl|AT3G22960.1:1-9 | Symbols: PKP1, PKP-ALPHA | PKP-ALPHA; pyruvate kinase | chr3:8139369-8141771 FORWARD
contig01735	AT5G28840.1	93.16	117	8	0	353	3	222	338	2e-61	230		#lcl|AT5G28840.1:1-9 | Symbols: GME | GME (GDP-D-MANNOSE 3',5'-EPIMERASE); GDP-mannose 3,5-epimerase/ NAD or NADH binding / catalytic | chr5:10862472-10864024 REVERSE
contig01736	AT2G34480.1	93.33	105	7	0	1	315	74	178	5e-56	212		#lcl|AT2G34480.1:1-9 | Symbols: | 60S ribosomal protein L18A (RPL18aB) | chr2:14532916-14534161 REVERSE
contig01737	AT2G27040.1	84.62	52	8	0	2	157	873	924	1e-20	94.4		#lcl|AT2G27040.1:1-9 | Symbols: AGO4, OCP11 | AGO4 (ARGONAUTE 4); nucleic acid binding | chr2:11536795-11541503 REVERSE
contig01738	AT3G05700.1	71.43	98	28	0	294	1	1	98	2e-34	140		#lcl|AT3G05700.1:1-9 | Symbols: | INVOLVED IN: response to water deprivation; CONTAINS InterPro DOMAIN/s: Drought induced 19 (InterPro:IPR008598); BEST Arabidopsis thaliana protein match is: drought-responsive family protein (TAIR:AT5G26990.1); Has 167 Blast hits to 167 proteins in 27 species: Archae - 0; Bacteria - 0; Metazoa - 38; Fungi - 0; Plants - 128; Viruses - 0; Other Eukaryotes - 1 (sour…
contig01739	AT5G64610.1	94.44	54	3	0	1	162	392	445	6e-25	108		#lcl|AT5G64610.1:1-9 | Symbols: HAM1 | HAM1 (HISTONE ACETYLTRANSFERASE OF THE MYST FAMILY 1); H3/H4 histone acetyltransferase/ histone acetyltransferase/ nucleic acid binding / zinc ion binding | chr5:25828333-25830503 REVERSE
contig01740	AT2G21290.1	61.22	98	30	1	7	276	1	98	8e-09	55.5		#lcl|AT2G21290.1:1-9 | Symbols: | unknown protein | chr2:9112888-9113184 FORWARD
contig01741	AT3G05590.1	83.93	56	9	0	7	174	132	187	2e-24	107		#lcl|AT3G05590.1:1-9 | Symbols: RPL18 | RPL18 (RIBOSOMAL PROTEIN L18); structural constituent of ribosome | chr3:1621511-1622775 FORWARD
contig01742	AT5G52660.2	73.91	69	18	0	60	266	241	309	8e-24	105		#lcl|AT5G52660.2:1-9 | Symbols: | myb family transcription factor | chr5:21359423-21362037 REVERSE
contig01744	AT4G10270.1	61.29	62	21	2	2	178	29	90	4e-14	73.2		#lcl|AT4G10270.1:1-9 | Symbols: | wound-responsive family protein | chr4:6374805-6375077 FORWARD
contig01745	AT1G51070.1	50.94	106	52	1	318	1	5	108	3e-23	103		#lcl|AT1G51070.1:1-9 | Symbols: | basic helix-loop-helix (bHLH) family protein | chr1:18928018-18929513 FORWARD
contig01746	AT5G16150.3	88.89	72	8	0	335	120	337	408	7e-34	126		#lcl|AT5G16150.3:1-9 | Symbols: GLT1, PGLCT | PGLCT (PLASTIDIC GLC TRANSLOCATOR); carbohydrate transmembrane transporter/ sugar:hydrogen symporter | chr5:5272904-5275678 FORWARD
contig01747	AT1G07350.2	70.37	81	24	0	244	2	39	119	3e-28	119		#lcl|AT1G07350.2:1-9 | Symbols: | transformer serine/arginine-rich ribonucleoprotein, putative | chr1:2258816-2259586 REVERSE
contig01748	AT5G28840.1	89.47	38	4	0	354	241	340	377	5e-13	69.3		#lcl|AT5G28840.1:1-9 | Symbols: GME | GME (GDP-D-MANNOSE 3',5'-EPIMERASE); GDP-mannose 3,5-epimerase/ NAD or NADH binding / catalytic | chr5:10862472-10864024 REVERSE
contig01749	AT2G28840.1	57.75	71	30	0	141	353	1	71	1e-19	91.3		#lcl|AT2G28840.1:1-9 | Symbols: | ankyrin repeat family protein | chr2:12378542-12380474 FORWARD
contig01750	AT1G21400.1	65.45	110	38	0	1	330	363	472	2e-39	156		#lcl|AT1G21400.1:1-9 | Symbols: | 2-oxoisovalerate dehydrogenase, putative / 3-methyl-2-oxobutanoate dehydrogenase, putative / branched-chain alpha-keto acid dehydrogenase E1 alpha subunit, putative | chr1:7493492-7496240 FORWARD
contig01751	AT1G47970.1	56.9	58	22	1	295	131	121	178	8e-06	45.4		#lcl|AT1G47970.1:1-9 | Symbols: | unknown protein | chr1:17687342-17688562 FORWARD
contig01752	AT3G05700.1	68.42	38	12	0	116	3	1	38	1e-09	58.2		#lcl|AT3G05700.1:1-9 | Symbols: | INVOLVED IN: response to water deprivation; CONTAINS InterPro DOMAIN/s: Drought induced 19 (InterPro:IPR008598); BEST Arabidopsis thaliana protein match is: drought-responsive family protein (TAIR:AT5G26990.1); Has 167 Blast hits to 167 proteins in 27 species: Archae - 0; Bacteria - 0; Metazoa - 38; Fungi - 0; Plants - 128; Viruses - 0; Other Eukaryotes - 1 (sour…
contig01753	AT5G64140.1	86.79	53	7	1	59	217	1	52	3e-19	90.1		#lcl|AT5G64140.1:1-9 | Symbols: RPS28 | RPS28 (RIBOSOMAL PROTEIN S28); structural constituent of ribosome | chr5:25667529-25667723 REVERSE
contig01754	AT5G44030.1	87.76	49	6	0	352	206	548	596	3e-21	96.7		#lcl|AT5G44030.1:1-9 | Symbols: CESA4, IRX5, NWS2 | CESA4 (CELLULOSE SYNTHASE A4); cellulose synthase/ transferase, transferring glycosyl groups | chr5:17714713-17719564 FORWARD
contig01755	AT3G47160.1	83.05	118	20	0	354	1	28	145	5e-47	182		#lcl|AT3G47160.1:1-9 | Symbols: | protein binding / zinc ion binding | chr3:17360238-17361879 REVERSE
contig01756	AT2G16700.1	86.73	113	15	0	341	3	26	138	1e-54	207		#lcl|AT2G16700.1:1-9 | Symbols: ADF5, ATADF5 | ADF5 (ACTIN DEPOLYMERIZING FACTOR 5); actin binding | chr2:7244717-7245467 FORWARD
contig01757	AT3G20770.1	47.97	123	58	5	353	3	326	444	8e-25	108		#lcl|AT3G20770.1:1-9 | Symbols: EIN3 | EIN3 (ETHYLENE-INSENSITIVE3); transcription factor | chr3:7260702-7262588 REVERSE
contig01758	AT5G46020.1	69.3	114	34	2	15	353	1	112	5e-15	75.9		#lcl|AT5G46020.1:1-9 | Symbols: | unknown protein | chr5:18663075-18664629 REVERSE
contig01761	AT5G24165.1	60.24	83	33	2	43	291	1	74	4e-18	86.3		#lcl|AT5G24165.1:1-9 | Symbols: | unknown protein | chr5:8188622-8189087 FORWARD
contig01762	AT4G21105.1	54.55	33	15	0	345	247	2	34	5e-07	38.1		#lcl|AT4G21105.1:1-9 | Symbols: | cytochrome-c oxidase/ electron carrier | chr4:11266273-11266724 FORWARD
contig01763	AT1G33680.1	40.82	147	54	6	345	4	522	664	2e-20	94		#lcl|AT1G33680.1:1-9 | Symbols: | RNA binding / nucleic acid binding | chr1:12204056-12208282 FORWARD
contig01764	AT5G13190.1	49.5	101	47	2	294	4	1	97	3e-21	96.7		#lcl|AT5G13190.1:1-9 | Symbols: | INVOLVED IN: biological_process unknown; LOCATED IN: cellular_component unknown; EXPRESSED IN: 24 plant structures; EXPRESSED DURING: 15 growth stages; CONTAINS InterPro DOMAIN/s: LPS-induced tumor necrosis factor alpha factor (InterPro:IPR006629); Has 21 Blast hits to 21 proteins in 10 species: Archae - 0; Bacteria - 0; Metazoa - 2; Fungi - 0; Plants - 19; Virus…
contig01765	AT1G76490.1	84.78	46	7	0	1	138	590	635	5e-15	75.9		#lcl|AT1G76490.1:1-9 | Symbols: HMG1, HMGR1 | HMG1 (HYDROXY METHYLGLUTARYL COA REDUCTASE 1); hydroxymethylglutaryl-CoA reductase | chr1:28695801-28698206 FORWARD
contig01766	AT3G16780.1	91	100	9	0	52	351	4	103	1e-48	187		#lcl|AT3G16780.1:1-9 | Symbols: | 60S ribosomal protein L19 (RPL19B) | chr3:5708982-5710249 FORWARD
contig01767	AT1G78280.1	70.59	34	10	0	2	103	910	943	2e-09	57.4		#lcl|AT1G78280.1:1-9 | Symbols: | transferase, transferring glycosyl groups | chr1:29452823-29457118 FORWARD
contig01768	AT4G08900.1	90.1	101	10	0	2	304	242	342	2e-47	183		#lcl|AT4G08900.1:1-9 | Symbols: | arginase | chr4:5703499-5705180 FORWARD
contig01769	AT5G52510.1	52.31	130	48	3	3	350	341	470	3e-28	119		#lcl|AT5G52510.1:1-9 | Symbols: | scarecrow-like transcription factor 8 (SCL8) | chr5:21307196-21309118 FORWARD
contig01770	AT3G18440.1	81.19	101	19	0	49	351	318	418	6e-44	172		#lcl|AT3G18440.1:1-9 | Symbols: AtALMT9 | AtALMT9 (aluminum-activated malate transporter 9); anion channel | chr3:6328181-6330652 FORWARD
contig01771	AT5G48485.1	45.74	94	49	1	281	6	9	102	2e-08	54.3		#lcl|AT5G48485.1:1-9 | Symbols: DIR1 | DIR1 (DEFECTIVE IN INDUCED RESISTANCE 1); lipid binding / lipid transporter | chr5:19646317-19646625 REVERSE
contig01773	AT3G53740.4	83.33	108	18	1	325	2	1	105	1e-44	174		#lcl|AT3G53740.4:1-9 | Symbols: | 60S ribosomal protein L36 (RPL36B) | chr3:19913921-19914813 REVERSE
contig01774	AT3G59300.1	50.54	93	45	3	75	350	1	91	1e-14	74.7		#lcl|AT3G59300.1:1-9 | Symbols: | unknown protein | chr3:21918667-21921877 FORWARD
contig01775	AT5G13870.1	70.59	34	10	0	2	103	259	292	2e-11	63.9		#lcl|AT5G13870.1:1-9 | Symbols: EXGT-A4 | EXGT-A4 (ENDOXYLOGLUCAN TRANSFERASE A4); hydrolase, acting on glycosyl bonds / hydrolase, hydrolyzing O-glycosyl compounds / xyloglucan:xyloglucosyl transferase | chr5:4475089-4476217 REVERSE
contig01776	AT1G29700.1	73.53	34	9	0	6	107	313	346	1e-07	51.2		#lcl|AT1G29700.1:1-9 | Symbols: | unknown protein | chr1:10385196-10386906 REVERSE
contig01777	AT3G15260.2	74.14	116	30	0	350	3	36	151	6e-46	178		#lcl|AT3G15260.2:1-9 | Symbols: | protein phosphatase 2C, putative / PP2C, putative | chr3:5138842-5140242 FORWARD
contig01778	AT3G53740.4	84.11	107	17	0	19	339	1	107	3e-46	179		#lcl|AT3G53740.4:1-9 | Symbols: | 60S ribosomal protein L36 (RPL36B) | chr3:19913921-19914813 REVERSE
contig01780	AT5G03610.1	65.62	96	30	2	281	3	27	122	7e-31	128		#lcl|AT5G03610.1:1-9 | Symbols: | GDSL-motif lipase/hydrolase family protein | chr5:915650-918326 FORWARD
contig01782	AT2G21170.2	94.03	67	4	0	350	150	240	306	1e-29	124		#lcl|AT2G21170.2:1-9 | Symbols: TIM | TIM (TRIOSEPHOSPHATE ISOMERASE); catalytic/ triose-phosphate isomerase | chr2:9071047-9073106 REVERSE
contig01783	AT3G61510.1	62.61	115	43	0	2	346	282	396	9e-39	154		#lcl|AT3G61510.1:1-9 | Symbols: ACS1, AT-ACS1 | ACS1 (ACC SYNTHASE 1); 1-aminocyclopropane-1-carboxylate synthase | chr3:22763495-22765730 REVERSE
contig01784	AT1G22770.1	54.1	61	25	1	343	170	1111	1171	1e-13	71.6		#lcl|AT1G22770.1:1-9 | Symbols: GI, FB | GI (GIGANTEA) | chr1:8062398-8067447 FORWARD
contig01785	AT5G20190.1	69.23	39	12	0	11	127	221	259	2e-11	63.9		#lcl|AT5G20190.1:1-9 | Symbols: | binding | chr5:6814093-6815171 FORWARD
contig01788	AT1G76280.2	62.5	80	30	0	348	109	493	572	1e-22	101		#lcl|AT1G76280.2:1-9 | Symbols: | pentatricopeptide (PPR) repeat-containing protein | chr1:28618365-28622581 REVERSE
contig01789	AT2G30490.1	90.43	115	11	0	3	347	338	452	1e-39	157		#lcl|AT2G30490.1:1-9 | Symbols: ATC4H, C4H, CYP73A5 | C4H (CINNAMATE-4-HYDROXYLASE); trans-cinnamate 4-monooxygenase | chr2:12993861-12995683 REVERSE
contig01791	AT5G09810.1	93.97	116	7	0	2	349	185	300	1e-58	220		#lcl|AT5G09810.1:1-9 | Symbols: ACT2, ACT7 | ACT7 (ACTIN 7); structural constituent of cytoskeleton | chr5:3052809-3054220 FORWARD
contig01793	AT1G69410.1	80	65	13	0	3	197	94	158	1e-25	110		#lcl|AT1G69410.1:1-9 | Symbols: ATELF5A-3, ELF5A-3 | ELF5A-3 (EUKARYOTIC ELONGATION FACTOR 5A-3); translation initiation factor | chr1:26089301-26090194 FORWARD
contig01794	AT1G74050.1	81	100	19	0	301	2	1	100	8e-29	121		#lcl|AT1G74050.1:1-9 | Symbols: | 60S ribosomal protein L6 (RPL6C) | chr1:27847256-27848680 REVERSE
contig01795	AT1G74050.1	80	100	20	0	301	2	1	100	2e-28	120		#lcl|AT1G74050.1:1-9 | Symbols: | 60S ribosomal protein L6 (RPL6C) | chr1:27847256-27848680 REVERSE
contig01796	AT4G35860.2	86.09	115	16	0	347	3	48	162	1e-53	204		#lcl|AT4G35860.2:1-9 | Symbols: ATRABB1B, ATGB2, ATRAB2C | ATGB2 (GTP-BINDING 2); GTP binding | chr4:16987118-16988587 REVERSE
contig01797	AT4G38350.1	83.05	59	10	0	2	178	1160	1218	1e-10	61.6		#lcl|AT4G38350.1:1-9 | Symbols: | hedgehog receptor | chr4:17958324-17966417 REVERSE
contig01799	AT5G64430.1	37.6	125	51	8	296	3	362	481	1e-08	55.1		#lcl|AT5G64430.1:1-9 | Symbols: | octicosapeptide/Phox/Bem1p (PB1) domain-containing protein | chr5:25762540-25764081 REVERSE
contig01801	AT1G62290.2	86.96	46	6	0	9	146	467	512	1e-20	94.7		#lcl|AT1G62290.2:1-9 | Symbols: | aspartyl protease family protein | chr1:23010107-23012681 REVERSE
contig01803	AT4G27190.1	38.46	52	32	0	175	20	265	316	3e-10	47.4		#lcl|AT4G27190.1:1-9 | Symbols: | disease resistance protein (NBS-LRR class), putative | chr4:13620977-13623934 REVERSE
contig01804	AT1G49760.1	81.11	90	17	0	3	272	559	648	1e-35	144		#lcl|AT1G49760.1:1-9 | Symbols: PAB8, PABP8 | PAB8 (POLY(A) BINDING PROTEIN 8); RNA binding / translation initiation factor | chr1:18416740-18419753 FORWARD
contig01805	AT1G01620.1	85.87	92	13	0	278	3	1	92	1e-35	144		#lcl|AT1G01620.1:1-9 | Symbols: PIP1C, TMP-B, PIP1;3 | PIP1C (PLASMA MEMBRANE INTRINSIC PROTEIN 1C); water channel | chr1:225986-227176 REVERSE
contig01806	AT4G00100.1	100	40	0	0	1	120	112	151	3e-17	83.2		#lcl|AT4G00100.1:1-9 | Symbols: ATRPS13A, RPS13, PFL2 | ATRPS13A (ARABIDOPSIS THALIANA RIBOSOMAL PROTEIN S13A); structural constituent of ribosome | chr4:37172-38123 FORWARD
contig01808	AT2G19730.3	78.76	113	24	0	1	339	1	113	3e-48	186		#lcl|AT2G19730.3:1-9 | Symbols: | 60S ribosomal protein L28 (RPL28A) | chr2:8511752-8512995 FORWARD
contig01809	AT5G53130.1	66.67	57	18	1	5	172	660	716	5e-06	46.2		#lcl|AT5G53130.1:1-9 | Symbols: CNGC1, ATCNGC1 | CNGC1 (CYCLIC NUCLEOTIDE GATED CHANNEL 1); calmodulin binding / cation channel/ cyclic nucleotide binding / intracellular cyclic nucleotide activated cation channel/ inward rectifier potassium channel | chr5:21537830-21540490 REVERSE
contig01810	AT1G30230.2	85.71	49	7	0	2	148	183	231	8e-19	88.6		#lcl|AT1G30230.2:1-9 | Symbols: | elongation factor 1-beta / EF-1-beta | chr1:10639286-10640601 FORWARD
contig01811	AT3G16780.1	75.79	95	23	0	308	24	1	95	8e-39	148		#lcl|AT3G16780.1:1-9 | Symbols: | 60S ribosomal protein L19 (RPL19B) | chr3:5708982-5710249 FORWARD
contig01812	AT5G17310.2	57.14	77	33	0	3	233	394	470	2e-21	97.1		#lcl|AT5G17310.2:1-9 | Symbols: | UTP--glucose-1-phosphate uridylyltransferase, putative / UDP-glucose pyrophosphorylase, putative / UGPase, putative | chr5:5696955-5700845 REVERSE
contig01813	AT1G07200.2	46.02	113	55	2	20	340	867	975	4e-19	89.7		#lcl|AT1G07200.2:1-9 | Symbols: | ATP-dependent Clp protease ClpB protein-related | chr1:2209033-2212316 REVERSE
contig01815	AT1G70490.2	100	96	0	0	51	338	1	96	6e-51	195		#lcl|AT1G70490.2:1-9 | Symbols: ATARFA1D, ARFA1D | ARFA1D; GTP binding / phospholipase activator/ protein binding | chr1:26564162-26565152 REVERSE
contig01816	AT5G64140.1	86.79	53	7	1	52	210	1	52	3e-19	90.1		#lcl|AT5G64140.1:1-9 | Symbols: RPS28 | RPS28 (RIBOSOMAL PROTEIN S28); structural constituent of ribosome | chr5:25667529-25667723 REVERSE
contig01818	AT3G05590.1	77.68	112	25	1	339	4	77	186	8e-46	178		#lcl|AT3G05590.1:1-9 | Symbols: RPL18 | RPL18 (RIBOSOMAL PROTEIN L18); structural constituent of ribosome | chr3:1621511-1622775 FORWARD
contig01820	AT2G24520.1	85.45	110	16	0	1	330	632	741	5e-51	195		#lcl|AT2G24520.1:1-9 | Symbols: AHA5 | AHA5 (Arabidopsis H(+)-ATPase 5); ATPase | chr2:10415522-10419730 FORWARD
contig01821	AT2G16940.1	77.78	36	8	0	232	339	160	195	1e-10	61.6		#lcl|AT2G16940.1:1-9 | Symbols: | RNA recognition motif (RRM)-containing protein | chr2:7342869-7347052 REVERSE
contig01822	AT3G15290.1	61.8	89	34	0	73	339	1	89	8e-24	105		#lcl|AT3G15290.1:1-9 | Symbols: | 3-hydroxybutyryl-CoA dehydrogenase, putative | chr3:5145054-5146613 FORWARD
contig01823	AT3G19420.1	91.82	110	9	0	336	7	218	327	6e-57	215		#lcl|AT3G19420.1:1-9 | Symbols: ATPEN2 | ATPEN2 (ARABIDOPSIS THALIANA PTEN 2); phosphatase/ protein tyrosine phosphatase | chr3:6731824-6735354 FORWARD
contig01824	AT3G09390.1	47.17	53	27	1	128	283	28	80	7e-10	58.9		#lcl|AT3G09390.1:1-9 | Symbols: MT2A, ATMT-K, ATMT-1 | MT2A (METALLOTHIONEIN 2A); copper ion binding | chr3:2889737-2890188 REVERSE
contig01825	AT5G62740.1	89.09	110	12	0	330	1	43	152	9e-50	191		#lcl|AT5G62740.1:1-9 | Symbols: | band 7 family protein | chr5:25201320-25202535 FORWARD
contig01827	AT1G64140.1	82.46	114	19	1	341	3	425	538	1e-57	217		#lcl|AT1G64140.1:1-9 | Symbols: | FUNCTIONS IN: molecular_function unknown; INVOLVED IN: biological_process unknown; EXPRESSED IN: sperm cell, male gametophyte, pollen tube; EXPRESSED DURING: L mature pollen stage, M germinated pollen stage; BEST Arabidopsis thaliana protein match is: loricrin-related (TAIR:AT5G64550.1); Has 2298 Blast hits to 1429 proteins in 121 species: Archae - 0; Bacteria - …
contig01828	AT5G40580.2	88.24	85	10	0	75	329	147	231	8e-48	161		#lcl|AT5G40580.2:1-9 | Symbols: PBB2 | PBB2; endopeptidase/ peptidase/ threonine-type endopeptidase | chr5:16248511-16250451 REVERSE
contig01829	AT5G67380.2	86.11	108	15	0	1	324	269	376	1e-50	194		#lcl|AT5G67380.2:1-9 | Symbols: CKA1, ATCKA1 | CKA1 (CASEIN KINASE ALPHA 1); kinase | chr5:26881156-26883383 REVERSE
contig01830	AT1G18080.1	88.24	68	7	1	340	140	260	327	1e-28	120		#lcl|AT1G18080.1:1-9 | Symbols: ATARCA, RACK1A_AT | ATARCA; nucleotide binding | chr1:6222325-6223901 FORWARD
contig01831	AT3G16910.1	81.48	54	10	0	3	164	511	564	4e-23	102		#lcl|AT3G16910.1:1-9 | Symbols: AAE7, ACN1 | AAE7 (ACYL-ACTIVATING ENZYME 7); AMP binding / acetate-CoA ligase | chr3:5773231-5775411 REVERSE
contig01832	AT2G25110.1	80.36	112	22	0	337	2	39	150	2e-52	199		#lcl|AT2G25110.1:1-9 | Symbols: SDF2 | SDF2 (STROMAL CELL-DERIVED FACTOR 2-LIKE PROTEIN PRECURSOR) | chr2:10684428-10685838 FORWARD
contig01833	AT2G06530.1	88.64	88	9	1	3	263	138	225	2e-21	97.1		#lcl|AT2G06530.1:1-9 | Symbols: VPS2.1 | VPS2.1 | chr2:2588740-2590285 REVERSE
contig01834	AT1G80070.1	97.35	113	3	0	339	1	2076	2188	2e-60	226		#lcl|AT1G80070.1:1-9 | Symbols: SUS2, EMB33, EMB177, EMB14 | SUS2 (ABNORMAL SUSPENSOR 2) | chr1:30118052-30127574 FORWARD
contig01835	AT3G06670.1	79.28	111	23	0	333	1	10	120	2e-50	193		#lcl|AT3G06670.1:1-9 | Symbols: | binding | chr3:2105908-2113136 REVERSE
contig01836	AT2G21660.2	69.23	39	12	0	71	187	1	39	2e-12	67		#lcl|AT2G21660.2:1-9 | Symbols: ATGRP7, CCR2 | CCR2 (COLD, CIRCADIAN RHYTHM, AND RNA BINDING 2); RNA binding / double-stranded DNA binding / single-stranded DNA binding | chr2:9265477-9266316 REVERSE
contig01837	AT5G55910.1	82.46	114	19	2	1	339	382	493	7e-49	188		#lcl|AT5G55910.1:1-9 | Symbols: D6PK | D6PK (D6 PROTEIN KINASE); kinase/ protein kinase | chr5:22640055-22641634 REVERSE
contig01838	AT5G01410.1	89.61	77	8	0	1	231	233	309	3e-27	116		#lcl|AT5G01410.1:1-9 | Symbols: PDX1, ATPDX1.3, RSR4, PDX1.3, ATPDX1 | RSR4 (REDUCED SUGAR RESPONSE 4); protein heterodimerization/ protein homodimerization | chr5:172576-173505 REVERSE
contig01839	AT5G43810.1	78.57	112	24	0	338	3	402	513	2e-48	187		#lcl|AT5G43810.1:1-9 | Symbols: ZLL, PNH, AGO10 | ZLL (ZWILLE); translation initiation factor | chr5:17611939-17616562 FORWARD
contig01840	AT2G12400.1	68.75	112	35	0	338	3	315	426	1e-38	154		#lcl|AT2G12400.1:1-9 | Symbols: | unknown protein | chr2:5005144-5008140 REVERSE
contig01841	AT2G15970.1	82.93	41	7	0	1	123	156	196	2e-15	77		#lcl|AT2G15970.1:1-9 | Symbols: COR413-PM1, WCOR413, WCOR413-LIKE, ATCOR413-PM1, FL3-5A3 | COR413-PM1 | chr2:6950163-6951012 FORWARD
contig01842	AT4G25670.1	86.67	45	6	0	1	135	8	52	1e-26	74.7		#lcl|AT4G25670.1:1-9 | Symbols: | unknown protein | chr4:13085431-13085997 REVERSE
contig01845	AT4G29490.1	81.25	112	21	0	2	337	361	472	9e-52	197		#lcl|AT4G29490.1:1-9 | Symbols: | aminopeptidase/ manganese ion binding | chr4:14487943-14491321 FORWARD
contig01848	AT3G10410.1	70.27	111	33	0	334	2	227	337	3e-47	182		#lcl|AT3G10410.1:1-9 | Symbols: scpl49 | scpl49 (serine carboxypeptidase-like 49); serine-type carboxypeptidase | chr3:3235518-3238063 REVERSE
contig01852	AT3G18280.1	44.21	95	53	1	50	334	3	95	2e-13	70.9		#lcl|AT3G18280.1:1-9 | Symbols: | protease inhibitor/seed storage/lipid transfer protein (LTP) family protein | chr3:6267102-6267392 FORWARD
contig01853	AT1G16240.3	68.09	94	30	0	283	2	4	97	8e-32	131		#lcl|AT1G16240.3:1-9 | Symbols: SYP51, ATSYP51 | SYP51 (SYNTAXIN OF PLANTS 51); SNAP receptor | chr1:5555193-5556340 REVERSE
contig01855	AT3G48530.1	66.3	92	29	2	329	60	333	424	9e-29	121		#lcl|AT3G48530.1:1-9 | Symbols: KING1 | KING1 (SNF1-RELATED PROTEIN KINASE REGULATORY SUBUNIT GAMMA 1) | chr3:17987559-17989592 FORWARD
contig01856	AT5G42540.1	65.15	66	23	0	3	200	652	717	4e-26	89.7		#lcl|AT5G42540.1:1-9 | Symbols: XRN2 | XRN2 (EXORIBONUCLEASE 2); 5'-3' exonuclease/ 5'-3' exoribonuclease/ nucleic acid binding | chr5:17007513-17014534 FORWARD
contig01857	AT4G32480.1	61.06	113	40	2	8	334	160	269	4e-34	139		#lcl|AT4G32480.1:1-9 | Symbols: | unknown protein | chr4:15676488-15677776 FORWARD
contig01859	AT3G61110.1	94.19	86	5	0	29	286	1	86	5e-39	155		#lcl|AT3G61110.1:1-9 | Symbols: ARS27A | ARS27A (ARABIDOPSIS RIBOSOMAL PROTEIN S27); structural constituent of ribosome | chr3:22611710-22612632 FORWARD
contig01861	AT2G40750.1	54.22	83	36	1	334	92	141	223	1e-21	98.2		#lcl|AT2G40750.1:1-9 | Symbols: WRKY54, ATWRKY54 | WRKY54; transcription factor | chr2:17000636-17002354 REVERSE
contig01862	AT4G34590.1	46.84	79	41	1	3	236	43	121	2e-13	70.5		#lcl|AT4G34590.1:1-9 | Symbols: ATB2, GBF6, AtbZIP11, BZIP11 | GBF6 (G-BOX BINDING FACTOR 6); DNA binding / protein heterodimerization/ transcription factor | chr4:16522449-16522928 FORWARD
contig01863	AT3G47340.2	89.09	110	12	0	332	3	55	164	5e-55	208		#lcl|AT3G47340.2:1-9 | Symbols: ASN1, DIN6, AT-ASN1 | ASN1 (GLUTAMINE-DEPENDENT ASPARAGINE SYNTHASE 1); asparagine synthase (glutamine-hydrolyzing) | chr3:17438445-17441043 REVERSE
contig01864	AT1G64230.4	97.67	86	2	0	335	78	105	190	3e-46	179		#lcl|AT1G64230.4:1-9 | Symbols: UBC28 | ubiquitin-conjugating enzyme, putative | chr1:23833792-23835220 FORWARD
contig01865	AT1G57720.2	84.85	33	5	0	334	236	381	413	1e-10	61.2		#lcl|AT1G57720.2:1-9 | Symbols: | elongation factor 1B-gamma, putative / eEF-1B gamma, putative | chr1:21377873-21380114 FORWARD
contig01866	AT5G16450.2	81.43	70	13	0	124	333	1	70	7e-28	118		#lcl|AT5G16450.2:1-9 | Symbols: | dimethylmenaquinone methyltransferase family protein | chr5:5374357-5375342 FORWARD
contig01867	AT1G68660.1	88.64	88	10	0	3	266	72	159	2e-42	167		#lcl|AT1G68660.1:1-9 | Symbols: | FUNCTIONS IN: molecular_function unknown; INVOLVED IN: protein catabolic process; EXPRESSED IN: 23 plant structures; EXPRESSED DURING: 14 growth stages; CONTAINS InterPro DOMAIN/s: Adaptor protein ClpS, core (InterPro:IPR003769), Ribosomal protein L7/L12, C-terminal/adaptor protein ClpS-like (InterPro:IPR014719); Has 513 Blast hits to 513 proteins in 129 species:…
contig01868	AT1G04750.2	90	110	11	0	1	330	72	181	3e-42	166		#lcl|AT1G04750.2:1-9 | Symbols: VAMP7B, VAMP721, ATVAMP721, AT VAMP7B | VAMP721 (VESICLE-ASSOCIATED MEMBRANE PROTEIN 721) | chr1:1331857-1333426 REVERSE
contig01869	AT1G49410.1	70.37	54	16	0	47	208	1	54	6e-19	89		#lcl|AT1G49410.1:1-9 | Symbols: TOM6 | TOM6 (translocase of the outer mitochondrial membrane 6) | chr1:18286738-18286902 REVERSE
contig01871	AT1G79650.1	83.05	59	10	0	213	37	142	200	6e-24	105		#lcl|AT1G79650.1:1-9 | Symbols: RAD23 | RAD23; damaged DNA binding | chr1:29972406-29975132 REVERSE
contig01873	AT1G76490.1	90.48	42	4	0	1	126	590	631	9e-15	75.1		#lcl|AT1G76490.1:1-9 | Symbols: HMG1, HMGR1 | HMG1 (HYDROXY METHYLGLUTARYL COA REDUCTASE 1); hydroxymethylglutaryl-CoA reductase | chr1:28695801-28698206 FORWARD
contig01875	AT5G51060.1	86.67	45	6	0	136	2	597	641	2e-35	89.7		#lcl|AT5G51060.1:1-9 | Symbols: RHD2, ATRBOHC, RBOHC | RHD2 (ROOT HAIR DEFECTIVE 2); NAD(P)H oxidase | chr5:20757484-20762175 REVERSE
contig01876	AT5G39850.1	94.59	111	6	0	2	334	61	171	1e-56	214		#lcl|AT5G39850.1:1-9 | Symbols: | 40S ribosomal protein S9 (RPS9C) | chr5:15950053-15951171 FORWARD
contig01878	AT5G55160.1	98.59	71	1	0	331	119	22	92	6e-36	145		#lcl|AT5G55160.1:1-9 | Symbols: SUM2, SUMO 2, SUMO2, ATSUMO2 | SUMO2 (SMALL UBIQUITIN-LIKE MODIFIER 2); protein binding / protein tag | chr5:22383747-22384772 REVERSE
contig01879	AT5G21170.2	70.69	58	17	1	3	176	264	320	2e-18	87.4		#lcl|AT5G21170.2:1-9 | Symbols: | 5'-AMP-activated protein kinase beta-2 subunit, putative | chr5:7205718-7208239 FORWARD
contig01880	AT5G39850.1	94.55	110	6	0	2	331	61	170	6e-56	211		#lcl|AT5G39850.1:1-9 | Symbols: | 40S ribosomal protein S9 (RPS9C) | chr5:15950053-15951171 FORWARD
contig01881	AT4G14465.1	75.25	101	25	1	2	304	142	238	4e-28	119		#lcl|AT4G14465.1:1-9 | Symbols: | DNA-binding protein-related | chr4:8320972-8321817 FORWARD
contig01883	AT4G39350.1	76.19	63	15	0	122	310	572	634	6e-46	114		#lcl|AT4G39350.1:1-9 | Symbols: CESA2, ATH-A, ATCESA2 | CESA2 (CELLULOSE SYNTHASE A2); cellulose synthase/ transferase, transferring glycosyl groups | chr4:18297078-18301890 FORWARD
contig01885	AT5G62790.1	80.77	78	15	0	3	236	400	477	1e-31	131		#lcl|AT5G62790.1:1-9 | Symbols: DXR, PDE129 | DXR (1-DEOXY-D-XYLULOSE 5-PHOSPHATE REDUCTOISOMERASE); 1-deoxy-D-xylulose-5-phosphate reductoisomerase | chr5:25214358-25217292 REVERSE
contig01886	AT3G14100.1	75.68	74	18	1	328	107	345	417	4e-19	89.7		#lcl|AT3G14100.1:1-9 | Symbols: | oligouridylate-binding protein, putative | chr3:4673027-4675950 FORWARD
contig01887	AT1G15780.1	61.9	42	16	0	329	204	1294	1335	1e-10	61.2		#lcl|AT1G15780.1:1-9 | Symbols: | unknown protein | chr1:5430446-5435921 REVERSE
contig01888	AT2G12400.1	70.53	95	22	1	330	64	446	540	2e-35	143		#lcl|AT2G12400.1:1-9 | Symbols: | unknown protein | chr2:5005144-5008140 REVERSE
contig01889	AT2G36060.3	88.89	36	4	0	30	137	100	135	8e-14	72		#lcl|AT2G36060.3:1-9 | Symbols: MMZ3, UEV1C | ubiquitin-conjugating enzyme family protein | chr2:15143012-15143998 REVERSE
contig01890	AT3G49910.1	87.69	65	8	0	3	197	82	146	1e-09	58.2		#lcl|AT3G49910.1:1-9 | Symbols: | 60S ribosomal protein L26 (RPL26A) | chr3:18504311-18504751 FORWARD
contig01891	AT3G16350.1	67.61	71	7	1	150	314	1	71	3e-13	70.1		#lcl|AT3G16350.1:1-9 | Symbols: | myb family transcription factor | chr3:5547828-5549397 FORWARD
contig01892	AT1G74270.1	94.44	90	5	0	57	326	1	90	9e-47	181		#lcl|AT1G74270.1:1-9 | Symbols: | 60S ribosomal protein L35a (RPL35aC) | chr1:27928415-27929466 REVERSE
contig01893	AT1G79850.1	79.25	106	22	1	10	327	5	107	2e-29	124		#lcl|AT1G79850.1:1-9 | Symbols: RPS17, CS17, PRPS17 | RPS17 (RIBOSOMAL PROTEIN S17); structural constituent of ribosome | chr1:30041473-30041922 REVERSE
contig01894	AT3G16910.1	80.19	106	21	0	3	320	232	337	1e-48	187		#lcl|AT3G16910.1:1-9 | Symbols: AAE7, ACN1 | AAE7 (ACYL-ACTIVATING ENZYME 7); AMP binding / acetate-CoA ligase | chr3:5773231-5775411 REVERSE
contig01895	AT3G04730.1	63.48	115	35	3	4	327	58	170	1e-33	137		#lcl|AT3G04730.1:1-9 | Symbols: IAA16 | IAA16; transcription factor | chr3:1288993-1290415 REVERSE
contig01897	AT3G13410.1	62.96	108	37	4	316	2	216	318	3e-18	86.7		#lcl|AT3G13410.1:1-9 | Symbols: | unknown protein | chr3:4362149-4364032 REVERSE
contig01898	AT1G69760.1	62.86	35	11	1	214	116	90	124	3e-06	47		#lcl|AT1G69760.1:1-9 | Symbols: | unknown protein | chr1:26240094-26240627 REVERSE
contig01899	AT5G16440.1	84.26	108	17	0	326	3	93	200	6e-49	188		#lcl|AT5G16440.1:1-9 | Symbols: IPP1 | IPP1 (ISOPENTENYL DIPHOSPHATE ISOMERASE 1); isopentenyl-diphosphate delta-isomerase | chr5:5371765-5373575 FORWARD
contig01902	AT4G27960.2	97	100	3	0	300	1	31	130	5e-55	208		#lcl|AT4G27960.2:1-9 | Symbols: UBC9 | UBC9 (UBIQUITIN CONJUGATING ENZYME 9); ubiquitin-protein ligase | chr4:13916065-13917293 REVERSE
contig01903	AT2G25490.1	69.7	66	20	1	296	99	44	107	2e-19	90.5		#lcl|AT2G25490.1:1-9 | Symbols: EBF1, FBL6 | EBF1 (EIN3-BINDING F BOX PROTEIN 1); protein binding / ubiquitin-protein ligase | chr2:10848018-10850275 REVERSE
contig01906	AT2G26640.1	92.66	109	8	0	327	1	265	373	5e-54	205		#lcl|AT2G26640.1:1-9 | Symbols: KCS11 | KCS11 (3-KETOACYL-COA SYNTHASE 11); acyltransferase/ catalytic/ transferase, transferring acyl groups other than amino-acyl groups | chr2:11330094-11331623 FORWARD
contig01907	AT5G38480.2	96.97	66	2	0	199	2	2	67	8e-30	125		#lcl|AT5G38480.2:1-9 | Symbols: GRF3, RCI1 | GRF3 (GENERAL REGULATORY FACTOR 3); ATP binding / protein binding / protein phosphorylated amino acid binding | chr5:15410277-15411285 FORWARD
contig01909	AT1G09620.1	85.05	107	16	0	4	324	286	392	3e-49	189		#lcl|AT1G09620.1:1-9 | Symbols: | ATP binding / aminoacyl-tRNA ligase/ leucine-tRNA ligase/ nucleotide binding | chr1:3113077-3116455 REVERSE
contig01911	AT5G64400.1	64.81	54	19	0	2	163	91	144	2e-16	80.9		#lcl|AT5G64400.1:1-9 | Symbols: | FUNCTIONS IN: molecular_function unknown; INVOLVED IN: biological_process unknown; EXPRESSED IN: 25 plant structures; EXPRESSED DURING: 15 growth stages; CONTAINS InterPro DOMAIN/s: CHCH (InterPro:IPR010625); BEST Arabidopsis thaliana protein match is: unknown protein (TAIR:AT5G09570.1); Has 218 Blast hits to 216 proteins in 80 species: Archae - 0; Bacteria - 10;…
contig01912	AT4G29160.3	80.22	91	17	1	320	51	114	204	4e-15	76.3		#lcl|AT4G29160.3:1-9 | Symbols: SNF7.1 | SNF7.1 | chr4:14381019-14382342 FORWARD
contig01913	AT2G25760.2	67.53	77	24	1	313	86	600	676	3e-22	100		#lcl|AT2G25760.2:1-9 | Symbols: | protein kinase family protein | chr2:10985118-10988652 REVERSE
contig01914	AT1G15740.1	57.14	56	24	1	177	10	8	62	4e-11	63.2		#lcl|AT1G15740.1:1-9 | Symbols: | leucine-rich repeat family protein | chr1:5411509-5414544 FORWARD
contig01915	AT4G18100.1	92	50	4	0	3	152	84	133	3e-20	93.6		#lcl|AT4G18100.1:1-9 | Symbols: | 60S ribosomal protein L32 (RPL32A) | chr4:10035715-10036475 REVERSE
contig01916	AT4G09000.1	97.67	43	1	0	1	129	212	254	7e-18	85.5		#lcl|AT4G09000.1:1-9 | Symbols: GRF1, GF14 CHI | 14-3-3-like protein GF14 chi / general regulatory factor 1 (GRF1) | chr4:5775387-5777157 FORWARD
contig01917	AT1G27400.1	93.67	79	5	0	2	238	90	168	5e-30	125		#lcl|AT1G27400.1:1-9 | Symbols: | 60S ribosomal protein L17 (RPL17A) | chr1:9515230-9516725 FORWARD
contig01918	AT3G47340.2	92.45	53	4	0	166	324	1	53	5e-24	105		#lcl|AT3G47340.2:1-9 | Symbols: ASN1, DIN6, AT-ASN1 | ASN1 (GLUTAMINE-DEPENDENT ASPARAGINE SYNTHASE 1); asparagine synthase (glutamine-hydrolyzing) | chr3:17438445-17441043 REVERSE
contig01919	AT5G61500.1	86.79	106	14	0	320	3	152	257	3e-52	199		#lcl|AT5G61500.1:1-9 | Symbols: ATATG3, ATG3 | ATG3 | chr5:24734216-24736711 REVERSE
contig01920	AT2G32060.2	70.13	77	23	0	92	322	21	97	1e-27	117		#lcl|AT2G32060.2:1-9 | Symbols: | 40S ribosomal protein S12 (RPS12C) | chr2:13639228-13640104 REVERSE
contig01921	AT2G30600.4	80.26	76	15	0	1	228	734	809	2e-35	143		#lcl|AT2G30600.4:1-9 | Symbols: | BTB/POZ domain-containing protein | chr2:13037410-13041475 FORWARD
contig01923	AT5G20290.1	89.8	49	5	0	5	151	167	215	4e-21	96.3		#lcl|AT5G20290.1:1-9 | Symbols: | 40S ribosomal protein S8 (RPS8A) | chr5:6851695-6853012 REVERSE
contig01925	AT4G37830.1	67.65	102	30	1	11	307	1	102	5e-32	132		#lcl|AT4G37830.1:1-9 | Symbols: | cytochrome c oxidase-related | chr4:17787672-17788762 REVERSE
contig01926	AT4G29480.1	82.5	80	14	0	81	320	17	96	1e-34	140		#lcl|AT4G29480.1:1-9 | Symbols: | mitochondrial ATP synthase g subunit family protein | chr4:14486265-14487257 REVERSE
contig01927	AT5G60670.1	67.31	52	15	2	3	152	118	166	4e-12	66.2		#lcl|AT5G60670.1:1-9 | Symbols: | 60S ribosomal protein L12 (RPL12C) | chr5:24381066-24381566 REVERSE
contig01928	AT3G11110.1	74.51	51	13	0	4	156	106	156	1e-19	91.3		#lcl|AT3G11110.1:1-9 | Symbols: | zinc finger (C3HC4-type RING finger) family protein | chr3:3479979-3480455 FORWARD
contig01929	AT5G10840.1	86.92	107	14	0	2	322	408	514	4e-53	202		#lcl|AT5G10840.1:1-9 | Symbols: | endomembrane protein 70, putative | chr5:3424910-3427797 REVERSE
contig01930	AT2G44120.2	91.46	82	7	0	320	75	166	247	2e-33	137		#lcl|AT2G44120.2:1-9 | Symbols: | 60S ribosomal protein L7 (RPL7C) | chr2:18249227-18250417 REVERSE
contig01931	AT5G59970.1	100	31	0	0	3	95	73	103	3e-12	67		#lcl|AT5G59970.1:1-9 | Symbols: | histone H4 | chr5:24146352-24146663 REVERSE
contig01932	AT4G01850.2	95.28	106	5	0	3	320	219	324	2e-45	176		#lcl|AT4G01850.2:1-9 | Symbols: SAM-2, MAT2 | SAM-2 (S-ADENOSYLMETHIONINE SYNTHETASE 2); methionine adenosyltransferase | chr4:796298-797479 REVERSE
contig01933	AT1G34780.2	45.71	70	37	1	209	3	6	75	4e-08	53.1		#lcl|AT1G34780.2:1-9 | Symbols: ATAPRL4 | ATAPRL4 (APR-like 4) | chr1:12748835-12750124 REVERSE
contig01935	AT1G13950.1	94.62	93	5	1	41	319	1	92	1e-47	184		#lcl|AT1G13950.1:1-9 | Symbols: EIF-5A, ELF5A-1, ATELF5A-1, EIF5A | ELF5A-1 (EUKARYOTIC ELONGATION FACTOR 5A-1); translation initiation factor | chr1:4773631-4774668 FORWARD
contig01936	AT1G13950.1	95.35	86	4	1	59	316	1	85	5e-44	172		#lcl|AT1G13950.1:1-9 | Symbols: EIF-5A, ELF5A-1, ATELF5A-1, EIF5A | ELF5A-1 (EUKARYOTIC ELONGATION FACTOR 5A-1); translation initiation factor | chr1:4773631-4774668 FORWARD
contig01937	AT5G18190.2	77.36	53	12	0	2	160	638	690	2e-18	87		#lcl|AT5G18190.2:1-9 | Symbols: | protein kinase family protein | chr5:6010215-6013724 REVERSE
contig01939	AT3G14090.1	81.71	82	15	0	319	74	542	623	6e-36	145		#lcl|AT3G14090.1:1-9 | Symbols: ATEXO70D3 | ATEXO70D3 (exocyst subunit EXO70 family protein D3); protein binding | chr3:4669508-4671379 REVERSE
contig01940	AT5G47540.1	86.54	104	14	0	315	4	47	150	4e-48	186		#lcl|AT5G47540.1:1-9 | Symbols: | binding | chr5:19283265-19285328 REVERSE
contig01944	AT5G53480.1	81.19	101	19	0	6	308	421	521	2e-46	180		#lcl|AT5G53480.1:1-9 | Symbols: | importin beta-2, putative | chr5:21714016-21716709 FORWARD
contig01946	AT5G10360.1	97.4	77	2	0	82	312	1	77	5e-40	159		#lcl|AT5G10360.1:1-9 | Symbols: EMB3010 | EMB3010 (embryo defective 3010); structural constituent of ribosome | chr5:3258734-3260142 REVERSE
contig01947	AT4G34555.1	91.18	68	6	0	206	3	37	104	8e-30	125		#lcl|AT4G34555.1:1-9 | Symbols: | 40S ribosomal protein S25, putative | chr4:16504381-16505339 REVERSE
contig01948	AT4G34555.1	89.71	68	7	0	206	3	37	104	4e-29	122		#lcl|AT4G34555.1:1-9 | Symbols: | 40S ribosomal protein S25, putative | chr4:16504381-16505339 REVERSE
contig01949	AT3G10740.1	62.34	77	29	0	4	234	594	670	5e-16	79.3		#lcl|AT3G10740.1:1-9 | Symbols: ASD1, ARAF1, ARAF, ATASD1 | ASD1 (ALPHA-L-ARABINOFURANOSIDASE 1); alpha-N-arabinofuranosidase/ hydrolase, acting on glycosyl bonds / xylan 1,4-beta-xylosidase | chr3:3361031-3364573 REVERSE
contig01950	AT2G27760.1	54.29	105	48	2	1	315	269	363	3e-14	73.2		#lcl|AT2G27760.1:1-9 | Symbols: ATIPT2, IPPT | ATIPT2 (TRNA ISOPENTENYLTRANSFERASE 2); adenylate dimethylallyltransferase/ tRNA isopentenyltransferase | chr2:11824860-11827432 FORWARD
contig01952	AT1G70320.1	89.29	84	9	0	260	9	3357	3440	1e-41	164		#lcl|AT1G70320.1:1-9 | Symbols: UPL2 | UPL2 (UBIQUITIN-PROTEIN LIGASE 2); ubiquitin-protein ligase | chr1:26488745-26501281 REVERSE
contig01954	AT3G01130.1	81.13	53	10	0	64	222	1	53	2e-18	87		#lcl|AT3G01130.1:1-9 | Symbols: | unknown protein | chr3:44714-45522 REVERSE
contig01955	AT3G06680.2	85.25	61	9	0	40	222	1	61	2e-26	114		#lcl|AT3G06680.2:1-9 | Symbols: | 60S ribosomal protein L29 (RPL29B) | chr3:2114402-2114724 REVERSE
contig01956	AT4G26840.1	90	40	4	0	124	243	4	43	5e-24	74.7		#lcl|AT4G26840.1:1-9 | Symbols: SUM1, SUMO 1, SUMO1, ATSUMO1 | SUMO1 (SMALL UBIQUITIN-LIKE MODIFIER 1); protein binding / protein tag | chr4:13497466-13498458 FORWARD
contig01958	AT2G39780.2	56.9	58	20	1	2	160	158	215	4e-15	76.3		#lcl|AT2G39780.2:1-9 | Symbols: RNS2 | RNS2 (RIBONUCLEASE 2); RNA binding / endoribonuclease/ ribonuclease T2 | chr2:16591256-16593515 FORWARD
contig01959	AT2G04410.1	76.56	64	14	1	125	313	1	64	3e-22	99.8		#lcl|AT2G04410.1:1-9 | Symbols: | FUNCTIONS IN: molecular_function unknown; INVOLVED IN: biological_process unknown; LOCATED IN: plasma membrane; EXPRESSED IN: 24 plant structures; EXPRESSED DURING: 15 growth stages; CONTAINS InterPro DOMAIN/s: Defence response, Rin4 (InterPro:IPR008700); BEST Arabidopsis thaliana protein match is: NOI (TAIR:AT5G55850.1); Has 141 Blast hits to 140 proteins in 13 …
contig01960	AT5G48670.1	57.14	56	24	1	85	252	16	70	6e-13	68.9		#lcl|AT5G48670.1:1-9 | Symbols: FEM111, AGL80 | AGL80 (AGAMOUS-LIKE 80); DNA binding / transcription factor | chr5:19738825-19739790 REVERSE
contig01961	AT4G37760.1	58.82	102	42	0	6	311	416	517	2e-29	123		#lcl|AT4G37760.1:1-9 | Symbols: SQE3 | SQE3 (squalene epoxidase 3); squalene monooxygenase | chr4:17744085-17746426 FORWARD
contig01962	AT5G15490.1	93.27	104	7	0	312	1	21	124	2e-51	197		#lcl|AT5G15490.1:1-9 | Symbols: | UDP-glucose 6-dehydrogenase, putative | chr5:5027872-5029314 REVERSE
contig01963	AT4G31860.1	81.55	103	19	0	311	3	4	106	3e-47	182		#lcl|AT4G31860.1:1-9 | Symbols: | protein phosphatase 2C, putative / PP2C, putative | chr4:15406685-15408589 REVERSE
contig01964	AT2G47070.1	56.52	92	40	3	308	33	584	661	6e-22	99		#lcl|AT2G47070.1:1-9 | Symbols: SPL1 | SPL1 (SQUAMOSA PROMOTER BINDING PROTEIN-LIKE 1); DNA binding / transcription factor | chr2:19337144-19340552 FORWARD
contig01965	AT3G62290.1	100	34	0	0	2	103	148	181	2e-15	77		#lcl|AT3G62290.1:1-9 | Symbols: ATARFA1E | ATARFA1E (ADP-ribosylation factor A1E); GTP binding / phospholipase activator/ protein binding | chr3:23052287-23053545 FORWARD
contig01966	AT1G56220.4	67.05	88	27	2	53	310	1	88	2e-28	120		#lcl|AT1G56220.4:1-9 | Symbols: | dormancy/auxin associated family protein | chr1:21043414-21044381 FORWARD
contig01967	AT2G23770.1	36.71	79	49	4	35	268	37	110	6e-08	52.4		#lcl|AT2G23770.1:1-9 | Symbols: | protein kinase family protein / peptidoglycan-binding LysM domain-containing protein | chr2:10120242-10122080 REVERSE
contig01968	AT1G14510.1	71.84	103	29	1	2	310	120	221	1e-26	114		#lcl|AT1G14510.1:1-9 | Symbols: AL7 | AL7 (ALFIN-LIKE 7); DNA binding / methylated histone residue binding | chr1:4962171-4964154 REVERSE
contig01969	AT1G21680.1	55.41	74	32	1	284	66	4	77	1e-15	78.2		#lcl|AT1G21680.1:1-9 | Symbols: | FUNCTIONS IN: molecular_function unknown; INVOLVED IN: biological_process unknown; LOCATED IN: plasma membrane, vacuole, plant-type cell wall; EXPRESSED IN: 25 plant structures; EXPRESSED DURING: 13 growth stages; CONTAINS InterPro DOMAIN/s: WD40-like Beta Propeller (InterPro:IPR011659), Six-bladed beta-propeller, TolB-like (InterPro:IPR011042); BEST Arabidopsis …
contig01970	AT2G19580.1	74.16	89	22	1	266	3	94	182	2e-37	150		#lcl|AT2G19580.1:1-9 | Symbols: TET2 | TET2 (TETRASPANIN2) | chr2:8472393-8475021 REVERSE
contig01972	AT4G02570.3	89.8	98	10	0	303	10	530	627	8e-48	184		#lcl|AT4G02570.3:1-9 | Symbols: ATCUL1, CUL1, AXR6 | ATCUL1 (ARABIDOPSIS THALIANA CULLIN 1); protein binding | chr4:1129315-1133435 FORWARD
contig01973	AT2G02250.1	58.11	74	31	0	88	309	50	123	2e-20	94		#lcl|AT2G02250.1:1-9 | Symbols: AtPP2-B2 | AtPP2-B2 (Phloem protein 2-B2); carbohydrate binding | chr2:594655-595825 REVERSE
contig01974	AT4G27450.1	70.13	77	23	0	308	78	174	250	8e-29	121		#lcl|AT4G27450.1:1-9 | Symbols: | unknown protein | chr4:13727665-13728683 REVERSE
contig01976	AT5G66880.1	73.53	102	27	0	307	2	16	117	2e-35	143		#lcl|AT5G66880.1:1-9 | Symbols: SNRK2-3, SNRK2.3, SRK2I | SNRK2.3 (SUCROSE NONFERMENTING 1(SNF1)-RELATED PROTEIN KINASE 2.3); kinase/ protein kinase | chr5:26710697-26712732 FORWARD
contig01977	AT5G18380.1	91.18	34	3	0	66	167	113	146	5e-13	69.3		#lcl|AT5G18380.1:1-9 | Symbols: | 40S ribosomal protein S16 (RPS16C) | chr5:6090253-6090693 REVERSE
contig01979	AT3G10910.1	63.3	109	32	2	1	303	40	148	2e-31	130		#lcl|AT3G10910.1:1-9 | Symbols: | zinc finger (C3HC4-type RING finger) family protein | chr3:3413068-3413613 REVERSE
contig01981	AT2G45550.1	59	100	41	0	300	1	351	450	1e-34	141		#lcl|AT2G45550.1:1-9 | Symbols: CYP76C4 | CYP76C4; electron carrier/ heme binding / iron ion binding / monooxygenase/ oxygen binding | chr2:18773541-18775654 REVERSE
contig01982	AT3G16500.1	51.61	62	26	2	239	66	3	61	2e-10	60.5		#lcl|AT3G16500.1:1-9 | Symbols: PAP1, IAA26 | PAP1 (PHYTOCHROME-ASSOCIATED PROTEIN 1); transcription factor | chr3:5612801-5614208 REVERSE
contig01983	AT2G27710.3	75.81	62	15	0	71	256	1	62	3e-20	93.2		#lcl|AT2G27710.3:1-9 | Symbols: | 60S acidic ribosomal protein P2 (RPP2B) | chr2:11816929-11817670 FORWARD
contig01985	AT4G19050.1	36.26	91	58	3	299	27	775	860	6e-06	45.8		#lcl|AT4G19050.1:1-9 | Symbols: | ATP binding / protein binding | chr4:10440102-10443786 REVERSE
contig01987	AT4G31700.1	84.62	78	11	1	39	269	171	248	3e-18	84		#lcl|AT4G31700.1:1-9 | Symbols: RPS6 | RPS6 (RIBOSOMAL PROTEIN S6); structural constituent of ribosome | chr4:15346306-15347714 REVERSE
contig01988	AT5G04800.4	94.9	98	5	0	13	306	1	98	5e-48	185		#lcl|AT5G04800.4:1-9 | Symbols: | 40S ribosomal protein S17 (RPS17D) | chr5:1389217-1389642 FORWARD
contig01989	AT4G30960.1	87	100	13	0	2	301	158	257	2e-49	190		#lcl|AT4G30960.1:1-9 | Symbols: CIPK6, SIP3, SNRK3.14, ATCIPK6 | SIP3 (SOS3-INTERACTING PROTEIN 3); ATP binding / kinase/ protein kinase/ protein serine/threonine kinase | chr4:15067400-15068725 FORWARD
contig01991	AT3G21610.2	77.55	49	11	0	1	147	74	122	4e-18	86.3		#lcl|AT3G21610.2:1-9 | Symbols: | FUNCTIONS IN: molecular_function unknown; INVOLVED IN: biological_process unknown; LOCATED IN: cellular_component unknown; EXPRESSED IN: 23 plant structures; EXPRESSED DURING: 15 growth stages; CONTAINS InterPro DOMAIN/s: Acid phosphatase/vanadium-dependent haloperoxidase related (InterPro:IPR003832); BEST Arabidopsis thaliana protein match is: unknown protein (T…
contig01992	AT4G32880.1	80.95	63	12	0	191	3	178	240	2e-44	120		#lcl|AT4G32880.1:1-9 | Symbols: ATHB-8, ATHB8 | ATHB-8 (HOMEOBOX GENE 8); DNA binding / transcription factor | chr4:15863587-15867822 REVERSE
contig01994	AT5G18110.1	70.18	57	17	1	133	303	26	81	1e-17	84.7		#lcl|AT5G18110.1:1-9 | Symbols: NCBP | NCBP (NOVEL CAP-BINDING PROTEIN); RNA binding / translation initiation factor | chr5:5989105-5990588 REVERSE
contig01995	AT1G33970.4	67.68	99	32	0	299	3	6	104	1e-35	144		#lcl|AT1G33970.4:1-9 | Symbols: | avirulence-responsive protein, putative / avirulence induced gene protein, putative / AIG protein, putative | chr1:12349614-12350960 REVERSE
contig01996	AT2G44670.1	60.71	56	21	1	67	231	4	59	1e-13	71.6		#lcl|AT2G44670.1:1-9 | Symbols: | senescence-associated protein-related | chr2:18425279-18425673 FORWARD
contig01997	AT3G08530.1	85.92	71	10	0	299	87	1583	1653	1e-32	134		#lcl|AT3G08530.1:1-9 | Symbols: | clathrin heavy chain, putative | chr3:2587171-2595411 REVERSE
contig01998	AT5G61170.1	89.41	85	9	0	44	298	1	85	3e-41	163		#lcl|AT5G61170.1:1-9 | Symbols: | 40S ribosomal protein S19 (RPS19C) | chr5:24611158-24612202 FORWARD
contig02000	AT4G34050.2	91.11	45	4	0	1	135	103	147	7e-20	92		#lcl|AT4G34050.2:1-9 | Symbols: | caffeoyl-CoA 3-O-methyltransferase, putative | chr4:16310844-16311973 FORWARD
contig02003	AT1G76510.2	67.35	98	32	0	9	302	191	288	2e-27	117		#lcl|AT1G76510.2:1-9 | Symbols: | ARID/BRIGHT DNA-binding domain-containing protein | chr1:28708927-28712498 REVERSE
contig02004	AT3G17000.1	87.5	64	8	0	109	300	1	64	4e-29	122		#lcl|AT3G17000.1:1-9 | Symbols: UBC32 | UBC32 (ubiquitin-conjugating enzyme 32); ubiquitin-protein ligase | chr3:5797296-5799467 FORWARD
contig02005	AT2G47610.1	94.06	101	6	0	1	303	84	184	3e-38	153		#lcl|AT2G47610.1:1-9 | Symbols: | 60S ribosomal protein L7A (RPL7aA) | chr2:19529854-19531401 FORWARD
contig02008	AT5G10600.1	51.69	89	43	1	296	30	124	211	1e-18	87.8		#lcl|AT5G10600.1:1-9 | Symbols: CYP81K2 | CYP81K2; electron carrier/ heme binding / iron ion binding / monooxygenase/ oxygen binding | chr5:3351227-3352777 FORWARD
contig02009	AT3G43190.1	92	100	8	0	1	300	616	715	1e-51	197		#lcl|AT3G43190.1:1-9 | Symbols: SUS4, ATSUS4 | SUS4; UDP-glycosyltransferase/ sucrose synthase/ transferase, transferring glycosyl groups | chr3:15179204-15182577 REVERSE
contig02010	AT5G47020.1	59.18	98	40	0	301	8	1121	1218	2e-27	117		#lcl|AT5G47020.1:1-9 | Symbols: | glycine-rich protein | chr5:19082005-19089800 FORWARD
contig02011	AT2G06530.1	98.8	83	1	0	52	300	63	145	2e-40	160		#lcl|AT2G06530.1:1-9 | Symbols: VPS2.1 | VPS2.1 | chr2:2588740-2590285 REVERSE
contig02012	AT1G16180.1	93.65	63	4	0	112	300	20	82	2e-29	124		#lcl|AT1G16180.1:1-9 | Symbols: | TMS membrane family protein / tumour differentially expressed (TDE) family protein | chr1:5540905-5542670 FORWARD
contig02013	AT2G26690.1	80.77	78	15	0	67	300	1	78	2e-30	127		#lcl|AT2G26690.1:1-9 | Symbols: | nitrate transporter (NTP2) | chr2:11347347-11350916 REVERSE
contig02014	AT1G09760.1	91	100	9	0	300	1	1	100	3e-49	189		#lcl|AT1G09760.1:1-9 | Symbols: U2A' | U2A' (U2 small nuclear ribonucleoprotein A); protein binding | chr1:3159476-3161603 REVERSE
contig02015	AT1G11440.1	39.45	109	50	5	21	299	234	341	2e-11	63.9		#lcl|AT1G11440.1:1-9 | Symbols: | FUNCTIONS IN: molecular_function unknown; INVOLVED IN: biological_process unknown; LOCATED IN: cellular_component unknown; EXPRESSED IN: 22 plant structures; EXPRESSED DURING: 13 growth stages; BEST Arabidopsis thaliana protein match is: glycine-rich protein (TAIR:AT3G29075.1); Has 22740 Blast hits to 8622 proteins in 417 species: Archae - 22; Bacteria - 573; Met…
contig02016	AT4G02570.3	81.03	58	11	0	296	123	491	548	1e-24	108		#lcl|AT4G02570.3:1-9 | Symbols: ATCUL1, CUL1, AXR6 | ATCUL1 (ARABIDOPSIS THALIANA CULLIN 1); protein binding | chr4:1129315-1133435 FORWARD
contig02018	AT4G33865.1	89.29	56	6	0	61	228	1	56	2e-27	117		#lcl|AT4G33865.1:1-9 | Symbols: | 40S ribosomal protein S29 (RPS29C) | chr4:16233395-16234114 REVERSE
contig02019	AT2G28380.1	92.39	92	7	0	300	25	71	162	3e-34	139		#lcl|AT2G28380.1:1-9 | Symbols: DRB2 | DRB2 (DSRNA-BINDING PROTEIN 2); double-stranded RNA binding | chr2:12134098-12135915 REVERSE
contig02020	AT2G35940.3	34.12	85	35	2	1	192	597	680	9e-07	48.5		#lcl|AT2G35940.3:1-9 | Symbols: BLH1 | BLH1 (BEL1-LIKE HOMEODOMAIN 1); DNA binding / protein heterodimerization/ protein homodimerization/ transcription factor | chr2:15089171-15091699 REVERSE
contig02022	AT2G18110.1	91.36	81	7	0	2	244	151	231	1e-38	154		#lcl|AT2G18110.1:1-9 | Symbols: | elongation factor 1-beta, putative / EF-1-beta, putative | chr2:7872636-7873713 FORWARD
contig02023	AT2G18110.1	90.12	81	8	0	1	243	151	231	3e-38	152		#lcl|AT2G18110.1:1-9 | Symbols: | elongation factor 1-beta, putative / EF-1-beta, putative | chr2:7872636-7873713 FORWARD
contig02024	AT3G44260.1	53.42	73	34	2	79	297	12	75	4e-15	76.3		#lcl|AT3G44260.1:1-9 | Symbols: | CCR4-NOT transcription complex protein, putative | chr3:15952213-15953055 REVERSE
contig02025	AT4G10790.1	71.25	80	23	0	240	1	391	470	2e-29	124		#lcl|AT4G10790.1:1-9 | Symbols: | UBX domain-containing protein | chr4:6640752-6643035 REVERSE
contig02026	AT3G61600.2	89.8	98	10	0	1	294	169	266	7e-45	175		#lcl|AT3G61600.2:1-9 | Symbols: ATPOB1 | ATPOB1; protein binding | chr3:22795704-22798069 FORWARD
contig02027	AT5G56010.1	95.24	63	3	0	104	292	1	63	1e-27	117		#lcl|AT5G56010.1:1-9 | Symbols: HSP81-3 | HSP81-3; ATP binding / unfolded protein binding | chr5:22681410-22683911 FORWARD
contig02028	AT5G51470.1	52.53	99	46	1	298	5	464	562	2e-26	114		#lcl|AT5G51470.1:1-9 | Symbols: | auxin-responsive GH3 family protein | chr5:20907287-20909340 FORWARD
contig02029	AT5G51470.1	52.53	99	46	1	298	5	464	562	2e-26	114		#lcl|AT5G51470.1:1-9 | Symbols: | auxin-responsive GH3 family protein | chr5:20907287-20909340 FORWARD
contig02030	AT3G60245.1	94.12	85	5	0	43	297	1	85	2e-43	170		#lcl|AT3G60245.1:1-9 | Symbols: | 60S ribosomal protein L37a (RPL37aC) | chr3:22268803-22269750 FORWARD
contig02033	AT3G17000.1	87.5	64	8	0	105	296	1	64	9e-29	121		#lcl|AT3G17000.1:1-9 | Symbols: UBC32 | UBC32 (ubiquitin-conjugating enzyme 32); ubiquitin-protein ligase | chr3:5797296-5799467 FORWARD
contig02035	AT5G46030.1	84.72	72	11	0	295	80	10	81	2e-33	137		#lcl|AT5G46030.1:1-9 | Symbols: | unknown protein | chr5:18670531-18671138 FORWARD
contig02036	AT2G26920.1	52.53	99	42	6	5	286	490	580	6e-06	45.8		#lcl|AT2G26920.1:1-9 | Symbols: | ubiquitin-associated (UBA)/TS-N domain-containing protein | chr2:11489648-11491588 FORWARD
contig02037	AT2G26770.2	78.72	47	10	0	1	141	444	490	4e-16	79.7		#lcl|AT2G26770.2:1-9 | Symbols: | plectin-related | chr2:11404257-11407743 REVERSE
contig02038	AT4G34590.1	46	100	50	3	8	295	56	151	2e-16	80.5		#lcl|AT4G34590.1:1-9 | Symbols: ATB2, GBF6, AtbZIP11, BZIP11 | GBF6 (G-BOX BINDING FACTOR 6); DNA binding / protein heterodimerization/ transcription factor | chr4:16522449-16522928 FORWARD
contig02039	AT4G18780.1	86.17	94	13	0	1	282	892	985	1e-45	177		#lcl|AT4G18780.1:1-9 | Symbols: CESA8, IRX1, ATCESA8, LEW2 | IRX1 (IRREGULAR XYLEM 1); cellulose synthase/ transferase, transferring glycosyl groups | chr4:10312846-10316719 REVERSE
contig02041	AT1G15100.1	64.71	68	24	2	207	4	47	112	4e-20	92.8		#lcl|AT1G15100.1:1-9 | Symbols: RHA2A | RHA2A; protein binding / ubiquitin-protein ligase/ zinc ion binding | chr1:5193703-5194170 REVERSE
contig02042	AT1G09140.2	87.69	65	8	0	196	2	4	68	4e-29	122		#lcl|AT1G09140.2:1-9 | Symbols: | SF2/ASF-like splicing modulator (SRP30) | chr1:2943528-2945818 REVERSE
contig02043	AT4G30920.1	78.75	80	17	0	52	291	195	274	5e-29	122		#lcl|AT4G30920.1:1-9 | Symbols: | cytosol aminopeptidase family protein | chr4:15046589-15049304 REVERSE
contig02044	AT5G03240.3	92.86	98	7	0	295	2	45	142	1e-45	177		#lcl|AT5G03240.3:1-9 | Symbols: UBQ3 | UBQ3 (POLYUBIQUITIN 3); protein binding | chr5:771976-772896 REVERSE
contig02045	AT4G27960.2	96.77	62	2	0	186	1	31	92	6e-32	132		#lcl|AT4G27960.2:1-9 | Symbols: UBC9 | UBC9 (UBIQUITIN CONJUGATING ENZYME 9); ubiquitin-protein ligase | chr4:13916065-13917293 REVERSE
contig02047	AT1G10240.1	56.7	97	42	0	2	292	194	290	2e-29	123		#lcl|AT1G10240.1:1-9 | Symbols: FRS11 | FRS11 (FAR1-related sequence 11); zinc ion binding | chr1:3356835-3359271 REVERSE
contig02048	AT3G42790.1	94.83	58	3	0	29	202	192	249	1e-32	134		#lcl|AT3G42790.1:1-9 | Symbols: AL3 | AL3 (ALFIN-LIKE 3); DNA binding / methylated histone residue binding | chr3:14878128-14879618 REVERSE
contig02049	AT5G14610.1	83.67	98	16	0	1	294	506	603	2e-37	150		#lcl|AT5G14610.1:1-9 | Symbols: | ATP binding / ATP-dependent helicase/ helicase/ nucleic acid binding / protein binding | chr5:4711271-4714713 FORWARD
contig02051	AT4G18100.1	84.15	82	13	0	48	293	1	82	2e-30	127		#lcl|AT4G18100.1:1-9 | Symbols: | 60S ribosomal protein L32 (RPL32A) | chr4:10035715-10036475 REVERSE
contig02052	AT2G25090.1	80.65	62	12	0	1	186	385	446	2e-13	70.5		#lcl|AT2G25090.1:1-9 | Symbols: CIPK16, SnRK3.18 | CIPK16 (CBL-INTERACTING PROTEIN KINASE 16); ATP binding / kinase/ protein kinase/ protein serine/threonine kinase | chr2:10670542-10672610 REVERSE
contig02054	AT5G35730.1	88.66	97	11	0	1	291	131	227	4e-48	186		#lcl|AT5G35730.1:1-9 | Symbols: | EXS family protein / ERD1/XPR1/SYG1 family protein | chr5:13893941-13896821 FORWARD
contig02055	AT2G33380.2	70	90	27	0	16	285	8	97	8e-35	141		#lcl|AT2G33380.2:1-9 | Symbols: RD20 | RD20 (RESPONSIVE TO DESSICATION 20); calcium ion binding | chr2:14144984-14146374 REVERSE
contig02057	AT5G67590.1	68.06	72	21	2	83	292	11	81	5e-21	95.9		#lcl|AT5G67590.1:1-9 | Symbols: FRO1 | FRO1 (FROSTBITE1); NADH dehydrogenase (ubiquinone) | chr5:26958073-26959356 FORWARD
contig02059	AT4G29780.1	62.5	40	15	0	2	121	487	526	3e-09	57		#lcl|AT4G29780.1:1-9 | Symbols: | unknown protein | chr4:14579859-14581481 FORWARD
contig02060	AT4G24810.2	70	60	18	0	19	198	147	206	2e-19	90.9		#lcl|AT4G24810.2:1-9 | Symbols: | ABC1 family protein | chr4:12786791-12789598 REVERSE
contig02061	AT5G62000.3	95.83	96	4	0	2	289	169	264	1e-50	194		#lcl|AT5G62000.3:1-9 | Symbols: ARF2, ARF1-BP, HSS | ARF2 (AUXIN RESPONSE FACTOR 2); protein binding / transcription factor | chr5:24910859-24914680 FORWARD
contig02062	AT4G38580.1	80	25	5	0	76	2	1	25	5e-06	46.2		#lcl|AT4G38580.1:1-9 | Symbols: ATFP6, HIPP26 | ATFP6 (FARNESYLATED PROTEIN 6); metal ion binding | chr4:18034596-18035693 FORWARD
contig02064	AT3G10120.1	31.63	98	53	2	5	256	83	173	5e-07	49.3		#lcl|AT3G10120.1:1-9 | Symbols: | unknown protein | chr3:3130155-3130676 FORWARD
contig02066	AT1G67430.1	89.66	87	9	0	30	290	1	87	8e-41	161		#lcl|AT1G67430.1:1-9 | Symbols: | 60S ribosomal protein L17 (RPL17B) | chr1:25262209-25263627 FORWARD
contig02067	AT4G17770.1	84.54	97	15	0	1	291	426	522	6e-44	172		#lcl|AT4G17770.1:1-9 | Symbols: ATTPS5, TPS5 | ATTPS5; protein binding / transferase, transferring glycosyl groups / trehalose-phosphatase | chr4:9877055-9880084 FORWARD
contig02068	AT2G37270.2	98.04	51	1	0	2	154	157	207	6e-22	99		#lcl|AT2G37270.2:1-9 | Symbols: ATRPS5B | ATRPS5B (RIBOSOMAL PROTEIN 5B); structural constituent of ribosome | chr2:15647883-15649042 REVERSE
contig02069	AT1G52150.2	93.94	33	2	0	3	101	805	837	2e-14	74.3		#lcl|AT1G52150.2:1-9 | Symbols: ATHB-15, ATHB15, CNA, ICU4 | ATHB-15; DNA binding / transcription factor | chr1:19409913-19413961 REVERSE
contig02071	AT4G17900.1	82.09	67	12	0	85	285	1	67	2e-31	130		#lcl|AT4G17900.1:1-9 | Symbols: | zinc-binding family protein | chr4:9946046-9947697 FORWARD
contig02072	AT5G03240.3	100	71	0	0	75	287	1	71	2e-34	140		#lcl|AT5G03240.3:1-9 | Symbols: UBQ3 | UBQ3 (POLYUBIQUITIN 3); protein binding | chr5:771976-772896 REVERSE
contig02073	AT5G56670.1	95	60	3	0	67	246	1	60	3e-21	96.7		#lcl|AT5G56670.1:1-9 | Symbols: | 40S ribosomal protein S30 (RPS30C) | chr5:22935413-22935981 REVERSE
contig02075	AT3G55520.1	67.5	40	13	0	168	287	14	53	1e-09	58.2		#lcl|AT3G55520.1:1-9 | Symbols: | immunophilin, putative / FKBP-type peptidyl-prolyl cis-trans isomerase, putative | chr3:20594177-20595128 FORWARD
contig02076	AT5G25770.3	75.53	94	23	0	286	5	270	363	2e-39	156		#lcl|AT5G25770.3:1-9 | Symbols: | unknown protein | chr5:8969308-8971806 REVERSE
contig02077	AT2G32070.1	87.18	78	10	0	18	251	195	272	7e-37	148		#lcl|AT2G32070.1:1-9 | Symbols: | CCR4-NOT transcription complex protein, putative | chr2:13640829-13641656 REVERSE
contig02078	AT1G28110.2	48	75	39	0	1	225	224	298	9e-15	75.1		#lcl|AT1G28110.2:1-9 | Symbols: SCPL45 | SCPL45 (SERINE CARBOXYPEPTIDASE-LIKE 45 PRECURSOR); serine-type carboxypeptidase | chr1:9804153-9806832 REVERSE
contig02079	AT5G48385.1	65.96	94	32	0	287	6	184	277	3e-31	129		#lcl|AT5G48385.1:1-9 | Symbols: | FUNCTIONS IN: molecular_function unknown; INVOLVED IN: biological_process unknown; LOCATED IN: cellular_component unknown; CONTAINS InterPro DOMAIN/s: Frigida-like (InterPro:IPR012474); BEST Arabidopsis thaliana protein match is: hydroxyproline-rich glycoprotein family protein (TAIR:AT3G22440.1); Has 987 Blast hits to 921 proteins in 78 species: Archae - 0; Bacte…
contig02080	AT1G01620.1	84.95	93	14	0	279	1	1	93	4e-43	169		#lcl|AT1G01620.1:1-9 | Symbols: PIP1C, TMP-B, PIP1;3 | PIP1C (PLASMA MEMBRANE INTRINSIC PROTEIN 1C); water channel | chr1:225986-227176 REVERSE
contig02081	AT2G36830.1	82.11	95	17	0	286	2	53	147	1e-40	160		#lcl|AT2G36830.1:1-9 | Symbols: GAMMA-TIP, TIP1;1, GAMMA-TIP1 | GAMMA-TIP (GAMMA TONOPLAST INTRINSIC PROTEIN); water channel | chr2:15445490-15446336 FORWARD
contig02082	AT1G45050.1	86.25	80	11	0	47	286	1	80	2e-37	150		#lcl|AT1G45050.1:1-9 | Symbols: ATUBC2-1, UBC15 | ATUBC2-1; ubiquitin-protein ligase | chr1:17031337-17032967 FORWARD
contig02083	AT5G67510.1	88.75	80	9	0	48	287	1	80	2e-30	127		#lcl|AT5G67510.1:1-9 | Symbols: | 60S ribosomal protein L26 (RPL26B) | chr5:26937970-26938410 REVERSE
contig02085	AT1G32920.1	37.66	77	43	3	221	6	9	76	2e-06	47.4		#lcl|AT1G32920.1:1-9 | Symbols: | unknown protein | chr1:11928901-11929137 FORWARD
contig02087	AT5G63030.1	63.51	74	27	0	1	222	45	118	2e-22	100		#lcl|AT5G63030.1:1-9 | Symbols: | glutaredoxin, putative | chr5:25286352-25287517 FORWARD
contig02092	AT1G27330.1	86.67	60	8	0	107	286	1	60	2e-24	107		#lcl|AT1G27330.1:1-9 | Symbols: | FUNCTIONS IN: molecular_function unknown; INVOLVED IN: response to oxidative stress; LOCATED IN: cellular_component unknown; EXPRESSED IN: male gametophyte, pollen tube; EXPRESSED DURING: L mature pollen stage, M germinated pollen stage; CONTAINS InterPro DOMAIN/s: Ribosome associated membrane RAMP4 (InterPro:IPR010580); BEST Arabidopsis thaliana protein match is…
contig02095	AT5G14040.1	94.68	94	5	0	284	3	271	364	3e-47	182		#lcl|AT5G14040.1:1-9 | Symbols: | mitochondrial phosphate transporter | chr5:4531059-4532965 REVERSE
contig02097	AT5G14670.1	100	95	0	0	1	285	8	102	2e-50	193		#lcl|AT5G14670.1:1-9 | Symbols: ATARFA1B | ATARFA1B (ADP-ribosylation factor A1B); GTP binding / phospholipase activator/ protein binding | chr5:4729319-4730495 FORWARD
contig02098	AT2G26280.1	57.81	64	27	1	1	192	347	406	3e-23	67.4		#lcl|AT2G26280.1:1-9 | Symbols: CID7 | CID7; ATP binding / damaged DNA binding / protein binding | chr2:11188143-11190579 REVERSE
contig02099	AT3G06680.1	82.76	58	10	0	30	203	22	79	4e-24	106		#lcl|AT3G06680.1:1-9 | Symbols: | 60S ribosomal protein L29 (RPL29B) | chr3:2114402-2114877 REVERSE
contig02100	AT1G24530.1	68.82	93	29	0	281	3	118	210	5e-32	132		#lcl|AT1G24530.1:1-9 | Symbols: | transducin family protein / WD-40 repeat family protein | chr1:8693287-8694543 FORWARD
contig02101	AT5G43830.1	61.9	42	16	0	2	127	209	250	5e-10	59.3		#lcl|AT5G43830.1:1-9 | Symbols: | unknown protein | chr5:17622593-17624239 REVERSE
contig02103	AT2G29960.1	89.47	95	10	0	285	1	66	160	3e-40	159		#lcl|AT2G29960.1:1-9 | Symbols: CYP5, ATCYP5, CYP19-4 | CYP5 (CYCLOPHILIN 5); peptidyl-prolyl cis-trans isomerase | chr2:12769183-12770528 REVERSE
contig02104	AT5G10960.1	77.38	84	19	0	31	282	6	89	3e-33	136		#lcl|AT5G10960.1:1-9 | Symbols: | CCR4-NOT transcription complex protein, putative | chr5:3464581-3465414 FORWARD
contig02105	AT3G09630.2	73.53	68	18	0	53	256	186	253	3e-25	110		#lcl|AT3G09630.2:1-9 | Symbols: | 60S ribosomal protein L4/L1 (RPL4A) | chr3:2953813-2955444 FORWARD
contig02106	AT3G11760.1	82.98	94	16	0	282	1	427	520	1e-41	164		#lcl|AT3G11760.1:1-9 | Symbols: | unknown protein | chr3:3718529-3721123 FORWARD
contig02107	AT1G56300.1	81.82	66	12	0	206	9	6	71	1e-25	111		#lcl|AT1G56300.1:1-9 | Symbols: | DNAJ heat shock N-terminal domain-containing protein | chr1:21079022-21080168 REVERSE
contig02108	ATMG00030.1	98.04	51	1	0	154	2	1	51	3e-25	109		#lcl|ATMG00030.1:1-9 | Symbols: ORF107A | hypothetical protein | chrM:11918-12241 FORWARD
contig02109	AT1G13950.1	93.83	81	5	1	243	1	1	80	5e-40	159		#lcl|AT1G13950.1:1-9 | Symbols: EIF-5A, ELF5A-1, ATELF5A-1, EIF5A | ELF5A-1 (EUKARYOTIC ELONGATION FACTOR 5A-1); translation initiation factor | chr1:4773631-4774668 FORWARD
contig02111	AT4G02570.3	98.88	89	1	0	280	14	397	485	1e-44	174		#lcl|AT4G02570.3:1-9 | Symbols: ATCUL1, CUL1, AXR6 | ATCUL1 (ARABIDOPSIS THALIANA CULLIN 1); protein binding | chr4:1129315-1133435 FORWARD
contig02112	AT3G54250.1	62.03	79	27	1	3	230	341	419	2e-22	100		#lcl|AT3G54250.1:1-9 | Symbols: | mevalonate diphosphate decarboxylase, putative | chr3:20082468-20084688 REVERSE
contig02113	AT5G46020.1	70.13	77	23	0	232	2	64	140	5e-27	115		#lcl|AT5G46020.1:1-9 | Symbols: | unknown protein | chr5:18663075-18664629 REVERSE
contig02114	AT3G26340.1	79.73	74	13	1	66	281	1	74	7e-28	118		#lcl|AT3G26340.1:1-9 | Symbols: | 20S proteasome beta subunit E, putative | chr3:9650600-9652572 REVERSE
contig02116	AT1G67070.1	88.46	78	9	0	46	279	265	342	3e-37	149		#lcl|AT1G67070.1:1-9 | Symbols: DIN9, PMI2 | DIN9 (DARK INDUCIBLE 9); mannose-6-phosphate isomerase | chr1:25042324-25044412 FORWARD
contig02117	AT5G59910.1	96.36	55	2	0	274	110	49	103	4e-30	92.4		#lcl|AT5G59910.1:1-9 | Symbols: HTB4 | HTB4; DNA binding | chr5:24127206-24127658 FORWARD
contig02118	AT5G19140.2	73.44	64	17	0	92	283	2	65	3e-22	100		#lcl|AT5G19140.2:1-9 | Symbols: ATAILP1, AILP1 | AILP1 | chr5:6423398-6425785 FORWARD
contig02120	AT3G07230.1	80.85	47	9	1	77	217	1	46	2e-15	77.4		#lcl|AT3G07230.1:1-9 | Symbols: | wound-responsive protein-related | chr3:2299920-2300183 FORWARD
contig02121	AT2G40000.1	55.93	59	26	0	95	271	137	195	2e-13	70.5		#lcl|AT2G40000.1:1-9 | Symbols: HSPRO2, ATHSPRO2 | HSPRO2 (ARABIDOPSIS ORTHOLOG OF SUGAR BEET HS1 PRO-1 2) | chr2:16700649-16701956 REVERSE
contig02122	AT1G19910.1	68.75	32	5	2	81	1	12	42	9e-06	36.6		#lcl|AT1G19910.1:1-9 | Symbols: AVA-P2, AVA-2PE, ATVHA-C2 | AVA-P2; ATPase/ proton-transporting ATPase, rotational mechanism | chr1:6913317-6914322 FORWARD
contig02124	AT5G56950.1	82.76	87	15	0	20	280	177	263	8e-28	114		#lcl|AT5G56950.1:1-9 | Symbols: NFA03, NFA3, NAP1;3 | NAP1;3 (NUCLEOSOME ASSEMBLY PROTEIN 1;3); DNA binding | chr5:23032618-23035299 FORWARD
contig02125	AT3G53890.2	80	25	5	0	1	75	58	82	5e-06	46.2		#lcl|AT3G53890.2:1-9 | Symbols: | 40S ribosomal protein S21 (RPS21B) | chr3:19955582-19956049 REVERSE
contig02126	AT3G15353.1	50	66	27	2	53	232	1	66	3e-16	80.1		#lcl|AT3G15353.1:1-9 | Symbols: MT3 | MT3 (METALLOTHIONEIN 3); copper ion binding | chr3:5180825-5181325 REVERSE
contig02127	AT3G57520.1	41.3	92	52	1	270	1	578	669	9e-15	75.1		#lcl|AT3G57520.1:1-9 | Symbols: AtSIP2 | AtSIP2 (Arabidopsis thaliana seed imbibition 2); hydrolase, hydrolyzing O-glycosyl compounds | chr3:21288982-21292694 REVERSE
contig02128	AT4G32330.3	75	92	23	0	1	276	183	274	4e-36	145		#lcl|AT4G32330.3:1-9 | Symbols: | FUNCTIONS IN: molecular_function unknown; INVOLVED IN: biological_process unknown; LOCATED IN: cellular_component unknown; EXPRESSED IN: 23 plant structures; EXPRESSED DURING: 13 growth stages; CONTAINS InterPro DOMAIN/s: Targeting for Xklp2 (InterPro:IPR009675); BEST Arabidopsis thaliana protein match is: unknown protein (TAIR:AT2G25480.1); Has 4728 Blast hits t…
contig02129	AT1G27530.1	95	40	2	0	1	120	135	174	5e-16	79.3		#lcl|AT1G27530.1:1-9 | Symbols: | FUNCTIONS IN: molecular_function unknown; INVOLVED IN: biological_process unknown; LOCATED IN: cellular_component unknown; EXPRESSED IN: 23 plant structures; EXPRESSED DURING: 15 growth stages; CONTAINS InterPro DOMAIN/s: Ubiquitin-conjugating enzyme/RWD-like (InterPro:IPR016135), Ubiquitin-fold modifier-conjugating enzyme 1 (InterPro:IPR014806); Has 183 Blast hi…
contig02130	AT4G01370.1	96.05	76	3	0	1	228	212	287	2e-41	154		#lcl|AT4G01370.1:1-9 | Symbols: ATMPK4, MPK4 | ATMPK4 (ARABIDOPSIS THALIANA MAP KINASE 4); MAP kinase/ kinase | chr4:567219-568889 FORWARD
contig02131	AT1G18650.1	66.67	66	22	0	200	3	1	66	2e-24	107		#lcl|AT1G18650.1:1-9 | Symbols: PDCB3 | PDCB3 (PLASMODESMATA CALLOSE-BINDING PROTEIN 3); callose binding / polysaccharide binding | chr1:6419036-6420413 REVERSE
contig02132	AT1G02500.2	91.18	68	6	0	2	205	326	393	9e-34	138		#lcl|AT1G02500.2:1-9 | Symbols: SAM1, SAM-1, MAT1 | SAM1 (S-ADENOSYLMETHIONINE SYNTHETASE 1); methionine adenosyltransferase | chr1:519037-520218 FORWARD
contig02134	AT5G03240.3	100	80	0	0	39	278	1	80	8e-40	158		#lcl|AT5G03240.3:1-9 | Symbols: UBQ3 | UBQ3 (POLYUBIQUITIN 3); protein binding | chr5:771976-772896 REVERSE
contig02135	AT3G23510.1	72.41	58	16	0	1	174	807	864	1e-21	98.2		#lcl|AT3G23510.1:1-9 | Symbols: | cyclopropane fatty acid synthase, putative / CPA-FA synthase, putative | chr3:8428071-8433159 FORWARD
contig02136	AT5G08520.1	95.51	89	4	1	268	2	101	188	9e-44	171		#lcl|AT5G08520.1:1-9 | Symbols: | myb family transcription factor | chr5:2755470-2757741 REVERSE
contig02137	AT5G28840.1	89.19	37	4	0	3	113	341	377	1e-12	67.8		#lcl|AT5G28840.1:1-9 | Symbols: GME | GME (GDP-D-MANNOSE 3',5'-EPIMERASE); GDP-mannose 3,5-epimerase/ NAD or NADH binding / catalytic | chr5:10862472-10864024 REVERSE
contig02141	AT3G18280.1	73.33	45	12	0	141	275	28	72	4e-08	53.1		#lcl|AT3G18280.1:1-9 | Symbols: | protease inhibitor/seed storage/lipid transfer protein (LTP) family protein | chr3:6267102-6267392 FORWARD
contig02142	ATCG00360.1	100	65	0	0	3	197	12	76	2e-34	140		#lcl|ATCG00360.1:1-9 | Symbols: YCF3 | Encodes a protein required for photosystem I assembly and stability. In Chlamydomonas reinhardtii, this protein seems to act as a PSI specific chaperone facilitating the assembly of the complex by interacting with PsaA and PsaD. A loss of function mutation in tobacco leads to a loss of photosystem I. | chrC:42584-43751 REVERSE
contig02144	AT4G18380.1	93.98	83	5	0	13	261	223	305	9e-39	154		#lcl|AT4G18380.1:1-9 | Symbols: | F-box family protein | chr4:10157957-10159099 FORWARD
contig02145	AT5G54070.1	80.56	72	14	0	276	61	95	166	7e-33	135		#lcl|AT5G54070.1:1-9 | Symbols: AT-HSFA9, HSFA9 | AT-HSFA9; DNA binding / transcription factor | chr5:21944018-21945092 FORWARD
contig02146	AT3G17020.1	73.33	90	24	0	272	3	73	162	3e-34	139		#lcl|AT3G17020.1:1-9 | Symbols: | universal stress protein (USP) family protein | chr3:5802728-5804063 REVERSE
contig02148	AT4G34720.1	100	52	0	0	1	156	113	164	9e-15	75.1		#lcl|AT4G34720.1:1-9 | Symbols: AVA-P1, VHA-C1, ATVHA-C1 | AVA-P1; ATPase/ proton-transporting ATPase, rotational mechanism | chr4:16568223-16569165 REVERSE
contig02149	AT1G60900.1	75.28	89	22	0	2	268	496	584	2e-37	150		#lcl|AT1G60900.1:1-9 | Symbols: | U2 snRNP auxiliary factor large subunit, putative | chr1:22424008-22427806 FORWARD
contig02150	AT3G43700.1	71.43	28	8	0	11	94	387	414	8e-06	45.4		#lcl|AT3G43700.1:1-9 | Symbols: ATBPM6 | ATBPM6 (BTB-POZ and MATH domain 6); protein binding | chr3:15601944-15603499 FORWARD
contig02151	AT2G33220.1	86.9	84	11	0	23	274	1	84	6e-38	152		#lcl|AT2G33220.1:1-9 | Symbols: | FUNCTIONS IN: molecular_function unknown; INVOLVED IN: photorespiration; LOCATED IN: mitochondrion, mitochondrial membrane, plastid, respiratory chain complex I; EXPRESSED IN: 25 plant structures; EXPRESSED DURING: 15 growth stages; CONTAINS InterPro DOMAIN/s: GRIM-19 (InterPro:IPR009346); BEST Arabidopsis thaliana protein match is: MEE4 (maternal effect embryo a…
contig02152	AT5G60390.3	96.77	62	2	0	88	273	1	62	6e-30	125		#lcl|AT5G60390.3:1-9 | Symbols: | elongation factor 1-alpha / EF-1-alpha | chr5:24289226-24290675 FORWARD
contig02153	AT3G47340.2	93.33	90	6	0	1	270	255	344	1e-45	177		#lcl|AT3G47340.2:1-9 | Symbols: ASN1, DIN6, AT-ASN1 | ASN1 (GLUTAMINE-DEPENDENT ASPARAGINE SYNTHASE 1); asparagine synthase (glutamine-hydrolyzing) | chr3:17438445-17441043 REVERSE
contig02154	AT3G09630.2	82.42	91	16	0	2	274	209	299	1e-41	164		#lcl|AT3G09630.2:1-9 | Symbols: | 60S ribosomal protein L4/L1 (RPL4A) | chr3:2953813-2955444 FORWARD
contig02155	AT2G23090.1	85.9	78	11	0	35	268	1	78	2e-35	144		#lcl|AT2G23090.1:1-9 | Symbols: | unknown protein | chr2:9829657-9830274 REVERSE
contig02156	AT1G74660.1	82.61	46	8	0	140	3	39	84	1e-09	58.2		#lcl|AT1G74660.1:1-9 | Symbols: MIF1 | MIF1 (MINI ZINC FINGER 1); DNA binding / transcription factor | chr1:28047742-28048050 REVERSE
contig02157	AT3G52580.1	85.07	67	10	0	70	270	1	67	1e-28	120		#lcl|AT3G52580.1:1-9 | Symbols: | 40S ribosomal protein S14 (RPS14C) | chr3:19503324-19504701 FORWARD
contig02158	AT4G08330.1	74.47	47	12	0	143	3	27	73	8e-14	72		#lcl|AT4G08330.1:1-9 | Symbols: | unknown protein | chr4:5255384-5256525 REVERSE
contig02159	AT2G29450.1	72.62	84	23	0	19	270	7	90	2e-30	127		#lcl|AT2G29450.1:1-9 | Symbols: ATGSTU5, ATGSTU1, AT103-1A | ATGSTU5 (ARABIDOPSIS THALIANA GLUTATHIONE S-TRANSFERASE TAU 5); glutathione binding / glutathione transferase | chr2:12624774-12625566 REVERSE
contig02163	AT1G21700.1	61.36	44	17	0	133	2	66	109	3e-08	53.5		#lcl|AT1G21700.1:1-9 | Symbols: ATSWI3C, CHB4 | ATSWI3C (SWITCH/SUCROSE NONFERMENTING 3C); DNA binding | chr1:7620156-7623978 REVERSE
contig02165	AT5G58950.1	50	72	31	1	1	201	454	525	2e-14	73.9		#lcl|AT5G58950.1:1-9 | Symbols: | protein kinase family protein | chr5:23801136-23803025 REVERSE
contig02166	AT5G14500.1	81.82	55	10	0	3	167	250	304	2e-22	100		#lcl|AT5G14500.1:1-9 | Symbols: | aldose 1-epimerase family protein | chr5:4674503-4676368 REVERSE
contig02167	AT3G12800.1	81.32	91	16	1	1	270	124	214	2e-32	133		#lcl|AT3G12800.1:1-9 | Symbols: SDRB, DECR | SDRB (SHORT-CHAIN DEHYDROGENASE-REDUCTASE B); binding / catalytic/ oxidoreductase | chr3:4063463-4064757 REVERSE
contig02168	AT5G67360.1	78.65	89	19	0	269	3	514	602	3e-38	152		#lcl|AT5G67360.1:1-9 | Symbols: ARA12 | ARA12; serine-type endopeptidase | chr5:26872192-26874465 REVERSE
contig02169	AT5G14200.3	92.13	89	7	0	268	2	294	382	3e-41	163		#lcl|AT5G14200.3:1-9 | Symbols: | 3-isopropylmalate dehydrogenase, chloroplast, putative | chr5:4576220-4577962 FORWARD
contig02170	AT1G36240.1	86	50	7	0	76	225	11	60	6e-24	90.9		#lcl|AT1G36240.1:1-9 | Symbols: | 60S ribosomal protein L30 (RPL30A) | chr1:13614890-13616233 FORWARD
contig02171	AT1G13440.2	92.16	51	4	0	119	271	19	69	4e-23	102		#lcl|AT1G13440.2:1-9 | Symbols: GAPC-2, GAPC2 | GAPC2 (GLYCERALDEHYDE-3-PHOSPHATE DEHYDROGENASE C2); NAD or NADH binding / binding / catalytic/ glyceraldehyde-3-phosphate dehydrogenase (phosphorylating)/ glyceraldehyde-3-phosphate dehydrogenase | chr1:4608465-4610494 REVERSE
contig02172	AT4G12040.2	53.09	81	32	2	44	268	73	153	3e-19	90.1		#lcl|AT4G12040.2:1-9 | Symbols: | zinc finger (AN1-like) family protein | chr4:7215341-7215868 FORWARD
contig02173	AT4G30960.1	83.33	30	5	0	1	90	409	438	7e-09	55.5		#lcl|AT4G30960.1:1-9 | Symbols: CIPK6, SIP3, SNRK3.14, ATCIPK6 | SIP3 (SOS3-INTERACTING PROTEIN 3); ATP binding / kinase/ protein kinase/ protein serine/threonine kinase | chr4:15067400-15068725 FORWARD
contig02174	AT3G12130.1	81.94	72	11	2	61	270	1	72	5e-29	122		#lcl|AT3G12130.1:1-9 | Symbols: | KH domain-containing protein / zinc finger (CCCH type) family protein | chr3:3864486-3866406 REVERSE
contig02175	AT4G11260.1	58.43	89	37	0	268	2	46	134	2e-18	87.4		#lcl|AT4G11260.1:1-9 | Symbols: ATSGT1B, ETA3, RPR1, EDM1, SGT1B | SGT1B; protein binding | chr4:6851515-6853719 REVERSE
contig02176	AT3G60540.2	93.94	33	2	0	170	268	37	69	4e-12	66.2		#lcl|AT3G60540.2:1-9 | Symbols: | sec61beta family protein | chr3:22375132-22375377 REVERSE
contig02177	AT1G13440.2	90.77	65	6	0	75	269	5	69	2e-30	127		#lcl|AT1G13440.2:1-9 | Symbols: GAPC-2, GAPC2 | GAPC2 (GLYCERALDEHYDE-3-PHOSPHATE DEHYDROGENASE C2); NAD or NADH binding / binding / catalytic/ glyceraldehyde-3-phosphate dehydrogenase (phosphorylating)/ glyceraldehyde-3-phosphate dehydrogenase | chr1:4608465-4610494 REVERSE
contig02178	AT5G12250.1	96.63	89	3	0	267	1	314	402	8e-46	178		#lcl|AT5G12250.1:1-9 | Symbols: TUB6 | TUB6 (BETA-6 TUBULIN); structural constituent of cytoskeleton | chr5:3961317-3962971 REVERSE
contig02179	AT3G13870.1	68.57	70	22	0	60	269	322	391	9e-22	80.9		#lcl|AT3G13870.1:1-9 | Symbols: RHD3 | RHD3 (ROOT HAIR DEFECTIVE 3); GTP binding | chr3:4565762-4571109 REVERSE
contig02180	AT3G59970.3	80.68	88	17	0	264	1	388	475	8e-40	158		#lcl|AT3G59970.3:1-9 | Symbols: MTHFR1 | MTHFR1 (METHYLENETETRAHYDROFOLATE REDUCTASE 1); methylenetetrahydrofolate reductase (NADPH) | chr3:22151303-22154323 FORWARD
contig02183	AT4G15560.1	70.79	89	26	0	1	267	613	701	9e-34	138		#lcl|AT4G15560.1:1-9 | Symbols: CLA1, DEF, CLA, DXS, DXPS2 | CLA1 (CLOROPLASTOS ALTERADOS 1); 1-deoxy-D-xylulose-5-phosphate synthase | chr4:8884218-8887254 FORWARD
contig02184	AT1G65380.1	55	60	25	1	261	88	660	719	1e-13	71.6		#lcl|AT1G65380.1:1-9 | Symbols: CLV2, AtRLP10 | CLV2 (clavata 2); protein binding / receptor signaling protein | chr1:24286943-24289105 FORWARD
contig02185	AT1G62290.2	58.14	43	18	0	116	244	23	65	6e-08	52.4		#lcl|AT1G62290.2:1-9 | Symbols: | aspartyl protease family protein | chr1:23010107-23012681 REVERSE
contig02187	AT1G09560.1	64.15	53	19	0	109	267	15	67	4e-15	76.3		#lcl|AT1G09560.1:1-9 | Symbols: GLP5 | GLP5 (GERMIN-LIKE PROTEIN 5); manganese ion binding / nutrient reservoir | chr1:3093896-3094639 FORWARD
contig02191	AT5G48810.1	78.31	83	18	0	18	266	1	83	5e-37	149		#lcl|AT5G48810.1:1-9 | Symbols: ATB5-B, B5 #3, ATCB5-D, CB5-D | CB5-D (CYTOCHROME B5 ISOFORM D); heme binding | chr5:19789249-19790180 REVERSE
contig02193	AT3G04350.1	80.95	42	8	0	265	140	526	567	4e-16	79.7		#lcl|AT3G04350.1:1-9 | Symbols: | unknown protein | chr3:1153972-1156469 REVERSE
contig02194	AT1G30230.2	77.05	61	14	0	81	263	4	64	2e-21	97.4		#lcl|AT1G30230.2:1-9 | Symbols: | elongation factor 1-beta / EF-1-beta | chr1:10639286-10640601 FORWARD
contig02197	AT5G41761.1	67.92	53	17	0	107	265	43	95	6e-19	89		#lcl|AT5G41761.1:1-9 | Symbols: | unknown protein | chr5:16711437-16711742 FORWARD
contig02199	AT4G16720.1	92.98	57	4	0	25	195	1	57	2e-26	114		#lcl|AT4G16720.1:1-9 | Symbols: | 60S ribosomal protein L15 (RPL15A) | chr4:9400156-9401315 REVERSE
contig02202	AT4G03460.1	45.57	79	43	0	264	28	327	405	4e-16	79.7		#lcl|AT4G03460.1:1-9 | Symbols: | ankyrin repeat family protein | chr4:1536404-1540111 REVERSE
contig02204	AT3G48530.1	67.05	88	28	1	261	1	333	420	3e-30	126		#lcl|AT3G48530.1:1-9 | Symbols: KING1 | KING1 (SNF1-RELATED PROTEIN KINASE REGULATORY SUBUNIT GAMMA 1) | chr3:17987559-17989592 FORWARD
contig02205	AT2G14740.2	73.91	69	18	0	1	207	560	628	1e-26	114		#lcl|AT2G14740.2:1-9 | Symbols: ATVSR3 | ATVSR3 (ARABIDOPSIS THALIANA VACULOLAR SORTING RECEPTOR 3); calcium ion binding | chr2:6308895-6312303 FORWARD
contig02207	AT1G68020.2	87.36	87	11	0	261	1	660	746	6e-41	162		#lcl|AT1G68020.2:1-9 | Symbols: ATTPS6, TPS6 | ATTPS6; alpha,alpha-trehalose-phosphate synthase (UDP-forming)/ transferase, transferring glycosyl groups / trehalose-phosphatase | chr1:25497493-25500241 FORWARD
contig02208	AT3G55440.1	86.75	83	11	0	3	251	113	195	5e-37	149		#lcl|AT3G55440.1:1-9 | Symbols: ATCTIMC, TPI | TPI (TRIOSEPHOSPHATE ISOMERASE); triose-phosphate isomerase | chr3:20553794-20556078 FORWARD
contig02209	AT5G58420.1	91.86	86	7	0	1	258	166	251	6e-30	125		#lcl|AT5G58420.1:1-9 | Symbols: | 40S ribosomal protein S4 (RPS4D) | chr5:23619599-23620896 FORWARD
contig02210	AT3G27010.1	41.25	80	37	1	15	224	233	312	2e-10	60.8		#lcl|AT3G27010.1:1-9 | Symbols: AT-TCP20, PCF1, TCP20 | AT-TCP20; transcription factor | chr3:9957810-9958754 REVERSE
contig02211	AT1G57720.2	84.85	33	5	0	257	159	381	413	1e-10	61.2		#lcl|AT1G57720.2:1-9 | Symbols: | elongation factor 1B-gamma, putative / eEF-1B gamma, putative | chr1:21377873-21380114 FORWARD
contig02212	AT1G14000.1	85	80	12	0	19	258	146	225	9e-37	148		#lcl|AT1G14000.1:1-9 | Symbols: VIK | VIK (VH1-INTERACTING KINASE); ATP binding / protein kinase/ protein serine/threonine/tyrosine kinase | chr1:4797606-4800043 FORWARD
contig02213	AT4G27960.2	97.01	67	2	0	60	260	31	97	4e-35	142		#lcl|AT4G27960.2:1-9 | Symbols: UBC9 | UBC9 (UBIQUITIN CONJUGATING ENZYME 9); ubiquitin-protein ligase | chr4:13916065-13917293 REVERSE
contig02214	AT1G77120.1	62.16	37	14	0	9	119	343	379	4e-09	56.2		#lcl|AT1G77120.1:1-9 | Symbols: ADH1, ADH, ATADH, ATADH1 | ADH1 (ALCOHOL DEHYDROGENASE 1); alcohol dehydrogenase | chr1:28975509-28977216 FORWARD
contig02215	AT4G14320.1	94.29	70	4	0	50	259	1	70	2e-35	143		#lcl|AT4G14320.1:1-9 | Symbols: | 60S ribosomal protein L36a/L44 (RPL36aB) | chr4:8242684-8243805 REVERSE
contig02216	AT5G59970.1	100	50	0	0	110	259	22	71	1e-21	98.2		#lcl|AT5G59970.1:1-9 | Symbols: | histone H4 | chr5:24146352-24146663 REVERSE
contig02217	AT1G43650.1	40.7	86	49	3	255	4	119	196	2e-12	67		#lcl|AT1G43650.1:1-9 | Symbols: | integral membrane family protein / nodulin MtN21-related | chr1:16443861-16446814 REVERSE
contig02218	AT2G34710.1	76.83	82	19	1	3	248	774	852	2e-28	120		#lcl|AT2G34710.1:1-9 | Symbols: PHB, ATHB14, ATHB-14, PHB-1D | PHB (PHABULOSA); DNA binding / transcription factor | chr2:14639548-14643993 REVERSE
contig02219	AT5G54310.1	46.67	90	40	2	255	10	359	448	5e-14	72.8		#lcl|AT5G54310.1:1-9 | Symbols: AGD5 | AGD5 (ARF-GAP domain 5); ARF GTPase activator/ DNA binding / zinc ion binding | chr5:22057262-22061066 REVERSE
contig02224	AT2G02730.2	45.95	74	39	1	21	239	182	255	2e-13	70.5		#lcl|AT2G02730.2:1-9 | Symbols: | FUNCTIONS IN: molecular_function unknown; INVOLVED IN: biological_process unknown; LOCATED IN: endomembrane system; EXPRESSED IN: 19 plant structures; EXPRESSED DURING: 9 growth stages; CONTAINS InterPro DOMAIN/s: Protein of unknown function DUF1664 (InterPro:IPR012458); BEST Arabidopsis thaliana protein match is: bZIP family transcription factor (TAIR:AT1G27000.…
contig02225	AT3G20770.1	90.59	85	8	0	2	256	44	128	3e-40	159		#lcl|AT3G20770.1:1-9 | Symbols: EIN3 | EIN3 (ETHYLENE-INSENSITIVE3); transcription factor | chr3:7260702-7262588 REVERSE
contig02227	AT2G46170.2	61.82	55	19	1	160	2	14	68	2e-08	54.3		#lcl|AT2G46170.2:1-9 | Symbols: | reticulon family protein (RTNLB5) | chr2:18965410-18966486 FORWARD
contig02228	AT2G38400.1	76.6	47	11	0	255	115	431	477	2e-18	87.4		#lcl|AT2G38400.1:1-9 | Symbols: AGT3 | AGT3 (ALANINE:GLYOXYLATE AMINOTRANSFERASE 3); alanine-glyoxylate transaminase/ catalytic/ pyridoxal phosphate binding / transaminase | chr2:16083779-16085974 FORWARD
contig02229	AT3G26618.1	95.29	85	4	0	2	256	183	267	2e-41	164		#lcl|AT3G26618.1:1-9 | Symbols: ERF1-3 | ERF1-3 (eukaryotic release factor 1-3); translation release factor | chr3:9788854-9790161 FORWARD
contig02231	AT5G59970.1	100	53	0	0	97	255	19	71	2e-24	105		#lcl|AT5G59970.1:1-9 | Symbols: | histone H4 | chr5:24146352-24146663 REVERSE
contig02232	AT1G10200.1	82.14	84	15	0	3	254	38	121	2e-39	157		#lcl|AT1G10200.1:1-9 | Symbols: WLIM1 | WLIM1; transcription factor/ zinc ion binding | chr1:3346677-3347763 REVERSE
contig02234	AT2G45910.1	61.67	60	22	1	1	177	773	832	3e-11	63.5		#lcl|AT2G45910.1:1-9 | Symbols: | protein kinase family protein / U-box domain-containing protein | chr2:18894520-18898212 FORWARD
contig02235	AT4G31985.1	92.16	51	4	0	59	211	1	51	3e-24	106		#lcl|AT4G31985.1:1-9 | Symbols: | 60S ribosomal protein L39 (RPL39C) | chr4:15469931-15470366 FORWARD
contig02238	AT2G45570.1	47.17	53	28	0	253	95	452	504	7e-10	58.9		#lcl|AT2G45570.1:1-9 | Symbols: CYP76C2 | CYP76C2; electron carrier/ heme binding / iron ion binding / monooxygenase/ oxygen binding | chr2:18779935-18781922 REVERSE
contig02239	AT5G41700.1	97.92	48	1	0	254	111	101	148	7e-23	102		#lcl|AT5G41700.1:1-9 | Symbols: UBC8, ATUBC8 | UBC8 (UBIQUITIN CONJUGATING ENZYME 8); protein binding / ubiquitin-protein ligase | chr5:16676072-16677223 FORWARD
contig02242	AT1G06950.1	75	84	21	0	2	253	265	348	3e-30	126		#lcl|AT1G06950.1:1-9 | Symbols: ATTIC110, TIC110 | TIC110 (TRANSLOCON AT THE INNER ENVELOPE MEMBRANE OF CHLOROPLASTS 110) | chr1:2130303-2135563 REVERSE
contig02243	AT3G26690.2	53.7	54	23	1	98	253	1	54	1e-08	54.7		#lcl|AT3G26690.2:1-9 | Symbols: ATNUDT13, ATNUDX13 | ATNUDX13 (ARABIDOPSIS THALIANA NUDIX HYDROLASE HOMOLOG 13); bis(5'-adenosyl)-pentaphosphatase/ hydrolase | chr3:9804418-9805398 REVERSE
contig02245	AT3G15353.1	53.03	66	25	2	61	240	1	66	8e-17	82		#lcl|AT3G15353.1:1-9 | Symbols: MT3 | MT3 (METALLOTHIONEIN 3); copper ion binding | chr3:5180825-5181325 REVERSE
contig02246	AT4G05070.1	59.52	42	17	0	112	237	44	85	3e-07	50.1		#lcl|AT4G05070.1:1-9 | Symbols: | unknown protein | chr4:2593786-2594049 REVERSE
contig02248	AT4G15000.2	90.14	71	7	0	39	251	1	71	3e-33	136		#lcl|AT4G15000.2:1-9 | Symbols: | 60S ribosomal protein L27 (RPL27C) | chr4:8571896-8572387 FORWARD
contig02249	AT1G30040.1	71.95	82	23	0	1	246	245	326	1e-28	120		#lcl|AT1G30040.1:1-9 | Symbols: ATGA2OX2 | ATGA2OX2 (GIBBERELLIN 2-OXIDASE); gibberellin 2-beta-dioxygenase | chr1:10537769-10539570 FORWARD
contig02250	AT5G59370.2	94.74	57	2	1	81	248	1	57	6e-25	108		#lcl|AT5G59370.2:1-9 | Symbols: ACT4 | ACT4 (ACTIN 4); structural constituent of cytoskeleton | chr5:23950109-23951586 FORWARD
contig02251	AT5G09500.1	91.07	56	5	0	168	1	13	68	4e-23	102		#lcl|AT5G09500.1:1-9 | Symbols: | 40S ribosomal protein S15 (RPS15C) | chr5:2954044-2954850 REVERSE
contig02252	AT4G12040.2	79.07	43	9	0	179	51	1	43	8e-17	82		#lcl|AT4G12040.2:1-9 | Symbols: | zinc finger (AN1-like) family protein | chr4:7215341-7215868 FORWARD
contig02253	AT3G52050.4	77.05	61	14	0	3	185	351	411	6e-22	99		#lcl|AT3G52050.4:1-9 | Symbols: | 5'-3' exonuclease family protein | chr3:19305228-19309398 FORWARD
contig02254	AT2G32060.2	70.37	81	24	0	243	1	18	98	4e-29	122		#lcl|AT2G32060.2:1-9 | Symbols: | 40S ribosomal protein S12 (RPS12C) | chr2:13639228-13640104 REVERSE
contig02256	AT4G15000.2	88.73	71	8	0	36	248	1	71	4e-32	132		#lcl|AT4G15000.2:1-9 | Symbols: | 60S ribosomal protein L27 (RPL27C) | chr4:8571896-8572387 FORWARD
contig02257	AT1G07570.1	100	33	0	0	1	99	136	168	7e-27	73.2		#lcl|AT1G07570.1:1-9 | Symbols: APK1A, APK1 | APK1A; kinase/ protein serine/threonine kinase | chr1:2331369-2333210 REVERSE
contig02258	AT4G38510.4	100	66	0	0	41	238	308	373	4e-34	139		#lcl|AT4G38510.4:1-9 | Symbols: | vacuolar ATP synthase subunit B, putative / V-ATPase B subunit, putative / vacuolar proton pump B subunit, putative / V-ATPase 57 kDa subunit, putative | chr4:18011155-18014789 REVERSE
contig02259	AT5G27850.1	69.23	78	19	2	27	245	1	74	5e-22	99.4		#lcl|AT5G27850.1:1-9 | Symbols: | 60S ribosomal protein L18 (RPL18C) | chr5:9873169-9874297 FORWARD
contig02260	AT4G33640.1	85	60	9	0	66	245	1	60	2e-24	107		#lcl|AT4G33640.1:1-9 | Symbols: | unknown protein | chr4:16159727-16160211 REVERSE
contig02261	AT3G56230.1	60.76	79	31	0	244	8	167	245	8e-22	98.6		#lcl|AT3G56230.1:1-9 | Symbols: | speckle-type POZ protein-related | chr3:20860899-20862135 REVERSE
contig02262	AT2G35920.1	88.75	80	9	0	245	6	683	762	3e-36	146		#lcl|AT2G35920.1:1-9 | Symbols: | helicase domain-containing protein | chr2:15075674-15080506 FORWARD
contig02263	AT4G18030.1	85.19	81	12	0	2	244	436	516	1e-37	150		#lcl|AT4G18030.1:1-9 | Symbols: | dehydration-responsive family protein | chr4:10012850-10015267 REVERSE
contig02264	AT1G21630.1	44.33	97	38	2	2	244	350	442	7e-13	68.9		#lcl|AT1G21630.1:1-9 | Symbols: | calcium-binding EF hand family protein | chr1:7581457-7587796 FORWARD
contig02265	AT1G48410.2	83.54	79	13	0	239	3	560	638	3e-37	149		#lcl|AT1G48410.2:1-9 | Symbols: AGO1 | AGO1 (ARGONAUTE 1); endoribonuclease/ miRNA binding / protein binding / siRNA binding | chr1:17886285-17891892 REVERSE
contig02267	AT1G62290.2	81.48	81	15	0	1	243	423	503	2e-37	150		#lcl|AT1G62290.2:1-9 | Symbols: | aspartyl protease family protein | chr1:23010107-23012681 REVERSE
contig02268	AT1G74560.1	80.65	62	10	2	2	181	164	225	2e-23	103		#lcl|AT1G74560.1:1-9 | Symbols: NRP1 | NRP1 (NAP1-RELATED PROTEIN 1); DNA binding / chromatin binding / histone binding | chr1:28017815-28019900 REVERSE
contig02269	AT5G59850.1	98.77	81	1	0	3	245	24	104	7e-42	165		#lcl|AT5G59850.1:1-9 | Symbols: | 40S ribosomal protein S15A (RPS15aF) | chr5:24112499-24113084 REVERSE
contig02270	AT3G14460.1	40	80	48	3	243	4	1264	1338	2e-06	47.8		#lcl|AT3G14460.1:1-9 | Symbols: | disease resistance protein (NBS-LRR class), putative | chr3:4851990-4856264 REVERSE
contig02273	AT1G19910.1	100	64	0	0	193	2	58	121	1e-23	89.7		#lcl|AT1G19910.1:1-9 | Symbols: AVA-P2, AVA-2PE, ATVHA-C2 | AVA-P2; ATPase/ proton-transporting ATPase, rotational mechanism | chr1:6913317-6914322 FORWARD
contig02274	AT1G08360.1	95.12	82	4	0	246	1	50	131	3e-28	120		#lcl|AT1G08360.1:1-9 | Symbols: | 60S ribosomal protein L10A (RPL10aA) | chr1:2636231-2637694 FORWARD
contig02275	AT2G43120.1	81.25	80	15	1	244	5	120	198	5e-32	132		#lcl|AT2G43120.1:1-9 | Symbols: | pirin, putative | chr2:17927339-17928871 FORWARD
contig02276	AT4G10850.1	69.62	79	24	0	7	243	143	221	2e-29	123		#lcl|AT4G10850.1:1-9 | Symbols: | nodulin MtN3 family protein | chr4:6675068-6676718 FORWARD
contig02277	AT2G22670.3	68.06	72	18	1	2	202	169	240	8e-24	105		#lcl|AT2G22670.3:1-9 | Symbols: IAA8 | IAA8; transcription factor | chr2:9637136-9638459 FORWARD
contig02279	AT3G63095.1	32.89	76	50	2	4	228	111	185	4e-07	49.7		#lcl|AT3G63095.1:1-9 | Symbols: | Encodes a Protease inhibitor/seed storage/LTP family protein | chr3:23315506-23316258 FORWARD
contig02280	AT5G53300.2	97.53	81	2	0	245	3	63	143	6e-43	168		#lcl|AT5G53300.2:1-9 | Symbols: UBC10 | UBC10 (ubiquitin-conjugating enzyme 10); ubiquitin-protein ligase | chr5:21632802-21633989 REVERSE
contig02281	AT5G21090.1	84.21	57	9	0	2	172	162	218	1e-23	104		#lcl|AT5G21090.1:1-9 | Symbols: | leucine-rich repeat protein, putative | chr5:7164758-7166904 FORWARD
contig02282	AT3G59970.3	61.25	80	31	0	4	243	477	556	1e-23	104		#lcl|AT3G59970.3:1-9 | Symbols: MTHFR1 | MTHFR1 (METHYLENETETRAHYDROFOLATE REDUCTASE 1); methylenetetrahydrofolate reductase (NADPH) | chr3:22151303-22154323 FORWARD
contig02288	AT1G65220.1	82.35	51	9	0	2	154	354	404	4e-21	96.3		#lcl|AT1G65220.1:1-9 | Symbols: | eIF4-gamma/eIF5/eIF2-epsilon domain-containing protein | chr1:24226204-24228799 FORWARD
contig02290	AT2G27040.1	84.62	52	8	0	2	157	873	924	3e-20	93.2		#lcl|AT2G27040.1:1-9 | Symbols: AGO4, OCP11 | AGO4 (ARGONAUTE 4); nucleic acid binding | chr2:11536795-11541503 REVERSE
contig02291	AT5G03630.1	71.43	63	18	0	3	191	373	435	1e-21	97.8		#lcl|AT5G03630.1:1-9 | Symbols: ATMDAR2 | ATMDAR2; monodehydroascorbate reductase (NADH) | chr5:922378-924616 REVERSE
contig02292	AT5G20720.2	70.31	64	19	1	193	2	1	61	1e-16	81.6		#lcl|AT5G20720.2:1-9 | Symbols: CPN20, CPN10, CHCPN10, ATCPN21, CPN21 | CPN20 (CHAPERONIN 20); calmodulin binding | chr5:7015015-7016354 FORWARD
contig02293	AT2G37270.2	98.04	51	1	0	2	154	157	207	6e-22	99		#lcl|AT2G37270.2:1-9 | Symbols: ATRPS5B | ATRPS5B (RIBOSOMAL PROTEIN 5B); structural constituent of ribosome | chr2:15647883-15649042 REVERSE
contig02294	AT3G62870.1	76.27	59	14	0	1	177	83	141	2e-11	49.7		#lcl|AT3G62870.1:1-9 | Symbols: | 60S ribosomal protein L7A (RPL7aB) | chr3:23242862-23244273 REVERSE
contig02295	AT5G45430.1	86.84	76	10	0	7	234	152	227	7e-36	145		#lcl|AT5G45430.1:1-9 | Symbols: | protein kinase, putative | chr5:18409200-18411711 FORWARD
contig02296	AT1G61250.1	75.95	79	19	0	239	3	155	233	6e-33	135		#lcl|AT1G61250.1:1-9 | Symbols: SC3 | SC3 (SECRETORY CARRIER 3); transmembrane transporter | chr1:22586035-22588664 FORWARD
contig02297	AT4G14320.1	77.94	68	15	0	33	236	1	68	7e-28	118		#lcl|AT4G14320.1:1-9 | Symbols: | 60S ribosomal protein L36a/L44 (RPL36aB) | chr4:8242684-8243805 REVERSE
contig02299	AT5G27700.1	82.46	57	10	0	70	240	1	57	9e-23	101		#lcl|AT5G27700.1:1-9 | Symbols: | structural constituent of ribosome | chr5:9807541-9808048 REVERSE
contig02300	AT4G32150.1	86.08	79	11	0	3	239	44	122	4e-36	145		#lcl|AT4G32150.1:1-9 | Symbols: VAMP711, ATVAMP711 | ATVAMP711 (ARABIDOPSIS THALIANA VESICLE-ASSOCIATED MEMBRANE PROTEIN 711) | chr4:15526407-15527651 REVERSE
contig02301	AT1G02520.1	71.79	78	22	0	237	4	904	981	3e-21	96.7		#lcl|AT1G02520.1:1-9 | Symbols: PGP11 | PGP11 (P-GLYCOPROTEIN 11); ATPase, coupled to transmembrane movement of substances | chr1:524134-528745 FORWARD
contig02305	AT3G13580.1	89.74	78	8	0	2	235	163	240	7e-31	128		#lcl|AT3G13580.1:1-9 | Symbols: | 60S ribosomal protein L7 (RPL7D) | chr3:4433809-4435109 FORWARD
contig02306	AT5G19780.1	100	28	0	0	10	93	405	432	5e-11	62.8		#lcl|AT5G19780.1:1-9 | Symbols: TUA5 | TUA5; structural constituent of cytoskeleton | chr5:6687212-6688926 FORWARD
contig02307	AT1G27400.1	91.53	59	5	0	1	177	102	160	3e-29	112		#lcl|AT1G27400.1:1-9 | Symbols: | 60S ribosomal protein L17 (RPL17A) | chr1:9515230-9516725 FORWARD
contig02311	AT1G74920.1	87.18	78	10	0	234	1	312	389	3e-35	143		#lcl|AT1G74920.1:1-9 | Symbols: ALDH10A8 | ALDH10A8; 3-chloroallyl aldehyde dehydrogenase/ oxidoreductase | chr1:28139175-28142573 REVERSE
contig02312	AT4G14320.1	91.43	35	3	0	2	106	71	105	2e-14	73.9		#lcl|AT4G14320.1:1-9 | Symbols: | 60S ribosomal protein L36a/L44 (RPL36aB) | chr4:8242684-8243805 REVERSE
contig02313	AT5G39850.1	93.22	59	4	0	54	230	1	59	1e-27	117		#lcl|AT5G39850.1:1-9 | Symbols: | 40S ribosomal protein S9 (RPS9C) | chr5:15950053-15951171 FORWARD
contig02315	AT1G74920.1	80.52	77	15	0	231	1	313	389	5e-34	139		#lcl|AT1G74920.1:1-9 | Symbols: ALDH10A8 | ALDH10A8; 3-chloroallyl aldehyde dehydrogenase/ oxidoreductase | chr1:28139175-28142573 REVERSE
contig02316	AT5G47570.1	87.67	73	9	0	15	233	2	74	4e-28	119		#lcl|AT5G47570.1:1-9 | Symbols: | unknown protein | chr5:19292869-19294666 REVERSE
contig02321	AT5G15640.1	81.58	76	13	1	227	3	179	254	3e-28	119		#lcl|AT5G15640.1:1-9 | Symbols: | mitochondrial substrate carrier family protein | chr5:5087590-5089677 FORWARD
contig02323	AT3G58500.1	88.33	60	7	1	11	190	255	313	4e-26	112		#lcl|AT3G58500.1:1-9 | Symbols: PP2A-3, EP7 | PP2A-3 (PROTEIN PHOSPHATASE 2A-3); protein serine/threonine phosphatase | chr3:21635503-21638911 REVERSE
contig02325	AT3G09630.2	85.71	77	11	0	231	1	262	338	2e-33	137		#lcl|AT3G09630.2:1-9 | Symbols: | 60S ribosomal protein L4/L1 (RPL4A) | chr3:2953813-2955444 FORWARD
contig02327	AT2G24360.1	96.61	59	2	0	228	52	111	169	1e-28	121		#lcl|AT2G24360.1:1-9 | Symbols: | serine/threonine/tyrosine kinase, putative | chr2:10364742-10366075 REVERSE
contig02329	AT3G17390.1	97.37	76	2	0	230	3	249	324	8e-27	115		#lcl|AT3G17390.1:1-9 | Symbols: MTO3, SAMS3, MAT4 | MTO3 (METHIONINE OVER-ACCUMULATOR 3); methionine adenosyltransferase | chr3:5952484-5953665 REVERSE
contig02332	AT3G47340.2	92.11	76	6	0	228	1	220	295	1e-26	114		#lcl|AT3G47340.2:1-9 | Symbols: ASN1, DIN6, AT-ASN1 | ASN1 (GLUTAMINE-DEPENDENT ASPARAGINE SYNTHASE 1); asparagine synthase (glutamine-hydrolyzing) | chr3:17438445-17441043 REVERSE
contig02337	AT5G27700.1	82.46	57	10	0	59	229	1	57	9e-23	101		#lcl|AT5G27700.1:1-9 | Symbols: | structural constituent of ribosome | chr5:9807541-9808048 REVERSE
contig02338	AT4G29040.1	97.44	39	1	0	2	118	74	112	1e-30	78.6		#lcl|AT4G29040.1:1-9 | Symbols: RPT2a | RPT2a (regulatory particle AAA-ATPase 2a); ATPase | chr4:14312369-14314386 FORWARD
contig02339	AT1G18650.1	69.81	53	16	0	159	1	15	67	5e-19	89.4		#lcl|AT1G18650.1:1-9 | Symbols: PDCB3 | PDCB3 (PLASMODESMATA CALLOSE-BINDING PROTEIN 3); callose binding / polysaccharide binding | chr1:6419036-6420413 REVERSE
contig02340	AT5G24310.1	76.92	52	12	0	70	225	3	54	2e-16	80.5		#lcl|AT5G24310.1:1-9 | Symbols: ABIL3 | ABIL3 (ABL INTERACTOR-LIKE PROTEIN 3) | chr5:8274637-8276325 FORWARD
contig02342	AT3G20910.1	92.31	26	2	0	226	149	182	207	2e-14	53.5		#lcl|AT3G20910.1:1-9 | Symbols: NF-YA9 | NF-YA9 (NUCLEAR FACTOR Y, SUBUNIT A9); specific transcriptional repressor/ transcription factor | chr3:7326495-7328369 FORWARD
contig02344	AT4G29040.1	98.67	75	1	0	225	1	74	148	6e-37	148		#lcl|AT4G29040.1:1-9 | Symbols: RPT2a | RPT2a (regulatory particle AAA-ATPase 2a); ATPase | chr4:14312369-14314386 FORWARD
contig02348	AT4G34590.1	72.73	55	15	0	5	169	55	109	1e-15	78.2		#lcl|AT4G34590.1:1-9 | Symbols: ATB2, GBF6, AtbZIP11, BZIP11 | GBF6 (G-BOX BINDING FACTOR 6); DNA binding / protein heterodimerization/ transcription factor | chr4:16522449-16522928 FORWARD
contig02349	AT2G30110.1	69.77	43	13	0	1	129	1037	1079	4e-12	66.2		#lcl|AT2G30110.1:1-9 | Symbols: ATUBA1, MOS5 | ATUBA1; ubiquitin activating enzyme/ ubiquitin-protein ligase | chr2:12852632-12857369 REVERSE
contig02351	AT4G18100.1	92	50	4	0	3	152	84	133	6e-20	92.4		#lcl|AT4G18100.1:1-9 | Symbols: | 60S ribosomal protein L32 (RPL32A) | chr4:10035715-10036475 REVERSE
contig02352	AT4G14320.1	91.18	34	3	0	3	104	72	105	8e-14	72		#lcl|AT4G14320.1:1-9 | Symbols: | 60S ribosomal protein L36a/L44 (RPL36aB) | chr4:8242684-8243805 REVERSE
contig02354	AT1G47670.1	98.65	74	1	0	1	222	137	210	5e-39	155		#lcl|AT1G47670.1:1-9 | Symbols: | amino acid transporter family protein | chr1:17536834-17539486 REVERSE
contig02355	AT2G41900.1	85.29	34	5	0	220	119	347	380	4e-12	66.2		#lcl|AT2G41900.1:1-9 | Symbols: | zinc finger (CCCH-type) family protein | chr2:17491352-17493502 FORWARD
contig02360	AT4G34040.1	79.17	72	15	0	217	2	547	618	3e-28	119		#lcl|AT4G34040.1:1-9 | Symbols: | zinc finger (C3HC4-type RING finger) family protein | chr4:16304638-16307503 REVERSE
contig02361	AT5G15440.1	82.43	74	12	1	1	219	93	166	1e-31	131		#lcl|AT5G15440.1:1-9 | Symbols: EDL1 | EDL1 (EID1-like 1) | chr5:5013158-5014131 FORWARD
contig02362	AT3G05500.1	54.05	37	17	0	3	113	200	236	3e-07	50.1		#lcl|AT3G05500.1:1-9 | Symbols: | rubber elongation factor (REF) family protein | chr3:1593540-1594802 FORWARD
contig02363	AT1G55860.1	65.71	70	20	2	3	200	3315	3380	4e-16	79.7		#lcl|AT1G55860.1:1-9 | Symbols: UPL1 | UPL1 (UBIQUITIN-PROTEIN LIGASE 1); ubiquitin-protein ligase | chr1:20879900-20895393 REVERSE
contig02364	AT5G63380.1	68.42	38	12	0	6	119	525	562	1e-08	54.7		#lcl|AT5G63380.1:1-9 | Symbols: | 4-coumarate--CoA ligase family protein / 4-coumaroyl-CoA synthase family protein | chr5:25387581-25390026 REVERSE
contig02365	AT2G30110.1	78.87	71	15	0	2	214	966	1036	3e-32	133		#lcl|AT2G30110.1:1-9 | Symbols: ATUBA1, MOS5 | ATUBA1; ubiquitin activating enzyme/ ubiquitin-protein ligase | chr2:12852632-12857369 REVERSE
contig02367	AT1G52150.3	81.16	69	13	0	2	208	75	143	3e-25	110		#lcl|AT1G52150.3:1-9 | Symbols: ATHB-15, ATHB15, CNA, ICU4 | ATHB-15; DNA binding / transcription factor | chr1:19410118-19413961 REVERSE
contig02370	AT4G34720.1	100	53	0	0	2	160	42	94	3e-24	106		#lcl|AT4G34720.1:1-9 | Symbols: AVA-P1, VHA-C1, ATVHA-C1 | AVA-P1; ATPase/ proton-transporting ATPase, rotational mechanism | chr4:16568223-16569165 REVERSE
contig02373	AT2G35940.3	65.15	66	11	2	211	50	429	489	1e-15	77.8		#lcl|AT2G35940.3:1-9 | Symbols: BLH1 | BLH1 (BEL1-LIKE HOMEODOMAIN 1); DNA binding / protein heterodimerization/ protein homodimerization/ transcription factor | chr2:15089171-15091699 REVERSE
contig02375	AT3G57410.1	73.68	57	15	0	176	6	338	394	7e-12	65.5		#lcl|AT3G57410.1:1-9 | Symbols: VLN3, ATVLN3 | VLN3 (VILLIN 3); actin binding | chr3:21243615-21249809 REVERSE
contig02376	AT4G14900.1	55.74	61	25	1	177	1	101	161	1e-12	68.2		#lcl|AT4G14900.1:1-9 | Symbols: | hydroxyproline-rich glycoprotein family protein | chr4:8521759-8523607 REVERSE
contig02377	AT5G60390.3	98.55	69	1	0	2	208	148	216	2e-37	150		#lcl|AT5G60390.3:1-9 | Symbols: | elongation factor 1-alpha / EF-1-alpha | chr5:24289226-24290675 FORWARD
contig02378	AT2G18040.1	84.38	32	5	0	73	168	5	36	1e-10	61.6		#lcl|AT2G18040.1:1-9 | Symbols: PIN1AT | PIN1AT (PEPTIDYLPROLYL CIS/TRANS ISOMERASE, NIMA-INTERACTING 1); peptidyl-prolyl cis-trans isomerase | chr2:7842346-7843537 FORWARD
contig02380	AT3G22440.1	83.33	54	9	0	163	2	1	54	5e-22	99.4		#lcl|AT3G22440.1:1-9 | Symbols: | hydroxyproline-rich glycoprotein family protein | chr3:7959854-7961886 FORWARD
[truncated: 105 more rows]

## Sheet: super_singleton (TAIR)
Additional file 7:BLASTX analysis of super singletons against TAIR database.
[truncated: 26,839 more rows]

[truncated: 4 more sheets: tolarent_contigs (TAIR), tolarent_singleton (TAIR), sensitive_contigs (TAIR), sensitive_singleton (TAIR)]
