# Supplementary material for: Comparative transcriptomic analysis of roots of contrasting Gossypium herbaceum genotypes revealing adaptation to drought
Source: BMC Genomics. 2012 Nov 29;13:680. doi: 10.1186/1471-2164-13-680 (PMC3558330; doi:10.1186/1471-2164-13-680)
Supplement: Additional file 9 — BLASTN analysis of both transcriptome contigs and singlets against publicly available cotton EST sequences. Description: Excel file containing BLASTN (Cotton EST) results of supercontigs (worksheet1), super singleton (worksheet2), contigs of GujCot-21 (worksheet3), singletone of GujCot-21 (worksheet4), contigs of RAHS-IPS-187 (worksheet 5) and singletone of RAHS-IPS-187 (worksheet 6). [file 1471-2164-13-680-S9.xlsx]

## Sheet: differential contigs
Additional file 5: Total differential contigs calculated by R statistics in both GujCot-21 and RAHS-IPS-187
Contig ID	tolerant	sensitive		tpm1	tpm2	logtpm	logtpm2	foldchange	r-value
contig00001	53	206		952.895	4177.82	9.89617	12.0285	2.13236	25.1713		contig00001	#gi|124004831:1-9 cell wall-associated hydrolase [Microscilla marina ATCC 23134] >gi|123989509|gb|EAY29055.1| cell wall-associated hydrolase [Microscilla marina ATCC 23134]
contig00002	233	1570		4189.14	31840.7	12.0324	14.9586	2.92614	277.744		contig00002	#gi|13359451:1-9 putative senescence-associated protein [Pisum sativum]
contig00003	112	295		2013.66	5982.8	10.9756	12.5466	1.571	23.6313		contig00003	#gi|147826550:1-9 hypothetical protein VITISV_002825 [Vitis vinifera]
contig00004	30	46		539.374	932.911	9.07514	9.8656	0.790453	1.21528		contig00004	#gi|225435800:1-9 PREDICTED: hypothetical protein [Vitis vinifera]
contig00005	98	62		1761.96	1257.4	10.783	10.2962	-0.486732	0.958352		contig00005	#gi|317106767:1-9 JMS10C05.2 [Jatropha curcas]
contig00006	42	58		755.124	1176.28	9.56057	10.2	0.639446	1.05552		contig00006	#gi|224092372:1-9 predicted protein [Populus trichocarpa] >gi|118485648|gb|ABK94674.1| unknown [Populus trichocarpa] >gi|222855556|gb|EEE93103.1| predicted protein [Populus trichocarpa]
contig00007	17	30		305.645	608.421	8.25572	9.24893	0.99321	1.16812		contig00007	#gi|224144852:1-9 cationic amino acid transporter [Populus trichocarpa] >gi|222862313|gb|EEE99819.1| cationic amino acid transporter [Populus trichocarpa]
contig00008	73	47		1312.48	953.192	10.3581	9.89662	-0.461454	0.647407		contig00008	#gi|110083391:1-9 heat shock protein 90 [Nicotiana tabacum]
contig00009	50	35		898.957	709.824	9.81211	9.47132	-0.340791	0.252384		contig00009	#gi|225441627:1-9 PREDICTED: hypothetical protein [Vitis vinifera]
contig00010	279	56		5016.18	1135.72	12.2924	10.1494	-2.14298	29.6079		contig00010	#gi|211906484:1-9 granule bound starch synthase [Gossypium hirsutum]
contig00011	388	466		6975.91	9450.8	12.7682	13.2062	0.438055	4.26165		contig00011	#gi|211906494:1-9 heat shock protein 70 [Gossypium hirsutum]
contig00012	205	472		3685.72	9572.48	11.8477	13.2247	1.37694	31.0158		contig00012	#gi|295311645:1-9 cytochrome c oxidase subunit 1 [Citrullus lanatus] >gi|259156773|gb|ACV96635.1| cytochrome c oxidase subunit 1 [Citrullus lanatus]
contig00013	57	3		1024.81	60.8421	10.0011	5.927	-4.07415	11.5237		contig00013	#gi|159895667:1-9 phosphoethanolamine N-methyltransferase [Gossypium hirsutum]
contig00014	27	13		485.437	263.649	8.92314	8.04247	-0.880666	0.752179		contig00014	#gi|225456475:1-9 PREDICTED: hypothetical protein [Vitis vinifera] >gi|297734502|emb|CBI15749.3| unnamed protein product [Vitis vinifera]
contig00015	73	33		1312.48	669.263	10.3581	9.38643	-0.971648	2.39746		contig00015	#gi|211905341:1-9 S-adenosyl-L-homocystein hydrolase [Gossypium hirsutum]
contig00016	37	29		665.228	588.14	9.37771	9.20002	-0.17769	0.0537874		contig00016	#gi|468562:1-9 sucrose carrier [Ricinus communis]
contig00017	35	18		629.27	365.052	9.29754	8.51196	-0.785576	0.802312		contig00017	#gi|225380880:1-9 VTC2-like protein [Malus x domestica]
contig00018	31	32		557.353	648.982	9.12245	9.34203	0.219586	0.0791982		contig00018	#gi|255555797:1-9 phosphatidylcholine transfer protein, putative [Ricinus communis] >gi|223541921|gb|EEF43467.1| phosphatidylcholine transfer protein, putative [Ricinus communis]
contig00019	32	29		575.333	588.14	9.16825	9.20002	0.031763	0.00160067		contig00019	#gi|147791134:1-9 hypothetical protein VITISV_025150 [Vitis vinifera]
contig00020	114	90		2049.62	1825.26	11.0011	10.8339	-0.167255	0.147372		contig00020	#gi|4589726:1-9 DnaJ homolog protein [Salix gilgiana] >gi|4589739|dbj|BAA76888.1| DnaJ homolog protein [Salix gilgiana]
contig00021	68	1		1222.58	20.2807	10.2557	4.34203	-5.91368	16.8029		contig00021	#gi|211906528:1-9 alpha-1,4 glucan phosphorylase [Gossypium hirsutum]
contig00022	39	36		701.187	730.105	9.45365	9.51196	0.0583048	0.00663523		contig00022	#gi|225441999:1-9 PREDICTED: hypothetical protein [Vitis vinifera]
contig00023	19	21		341.604	425.894	8.41618	8.73435	0.318172	0.105526		contig00023	#gi|233142402:1-9 S-adenosylmethionine decarboxylase [Citrus sinensis]
contig00024	100	58		1797.91	1176.28	10.8121	10.2	-0.612093	1.47954		contig00024	#gi|225463715:1-9 PREDICTED: hypothetical protein [Vitis vinifera] >gi|296084435|emb|CBI24994.3| unnamed protein product [Vitis vinifera]
contig00025	19	17		341.604	344.772	8.41618	8.4295	0.0133173	0.000165983		contig00025	#gi|224140022:1-9 predicted protein [Populus trichocarpa] >gi|222868016|gb|EEF05147.1| predicted protein [Populus trichocarpa]
contig00026	10	25		179.791	507.017	7.49018	8.98589	1.49571	1.86207		contig00026	#gi|46318067:1-9 membrane-anchored endo-1,4-beta-glucanase [Gossypium hirsutum]
contig00027	18	26		323.625	527.298	8.33818	9.04247	0.704297	0.561506		contig00027	#gi|255555749:1-9 cystathionine gamma-synthase, putative [Ricinus communis] >gi|223541897|gb|EEF43443.1| cystathionine gamma-synthase, putative [Ricinus communis]
contig00028	13	49		233.729	993.754	7.86869	9.95674	2.08805	5.8269		contig00028	#gi|255560812:1-9 diphosphonucleoside phosphohydrolase, putative [Ricinus communis] >gi|223539318|gb|EEF40909.1| diphosphonucleoside phosphohydrolase, putative [Ricinus communis]
contig00029	24	13		431.499	263.649	8.75321	8.04247	-0.710741	0.462382		contig00029	#gi|302142365:1-9 unnamed protein product [Vitis vinifera]
contig00030	78	64		1402.37	1297.96	10.4537	10.342	-0.11162	0.0458009		contig00030	#gi|255554923:1-9 nuclear acid binding protein, putative [Ricinus communis] >gi|223542344|gb|EEF43886.1| nuclear acid binding protein, putative [Ricinus communis]
contig00031	28	23		503.416	466.456	8.97561	8.8656	-0.110011	0.0159798		contig00031	#gi|225461001:1-9 PREDICTED: hypothetical protein [Vitis vinifera]
contig00032	25	12		449.479	243.368	8.81211	7.927	-0.885112	0.70241		contig00032	#gi|225437374:1-9 PREDICTED: hypothetical protein [Vitis vinifera]
contig00033	23	17		413.52	344.772	8.69181	8.4295	-0.262317	0.0707198		contig00033	#gi|297831018:1-9 cbl-interacting protein kinase 7 [Arabidopsis lyrata subsp. lyrata] >gi|297329231|gb|EFH59650.1| cbl-interacting protein kinase 7 [Arabidopsis lyrata subsp. lyrata]
contig00034	40	4		719.166	81.1227	9.49018	6.34203	-3.14815	6.51703		contig00034	#gi|224126323:1-9 predicted protein [Populus trichocarpa] >gi|222870235|gb|EEF07366.1| predicted protein [Populus trichocarpa]
contig00035	11	23		197.771	466.456	7.62768	8.8656	1.23791	1.28044		contig00035	#gi|91208933:1-9 RNA polymerase alpha subunit [Gossypium hirsutum] >gi|109900621|sp|Q2L938.1|RPOA_GOSHI RecName: Full=DNA-directed RNA polymerase subunit alpha; Short=PEP; AltName: Full=Plastid-encoded RNA polymerase subunit alpha; Short=RNA polymerase subunit alpha >gi|85687447|gb|ABC73659.1| RNA polymerase alpha subunit [Gossypium hirsutum]
contig00036	47	34		845.02	689.543	9.72284	9.4295	-0.293344	0.178752		contig00036	#gi|255576617:1-9 nucleolysin tia-1, putative [Ricinus communis] >gi|223531377|gb|EEF33213.1| nucleolysin tia-1, putative [Ricinus communis]
contig00037	88	34		1582.16	689.543	10.6277	9.4295	-1.19819	4.05809		contig00037	#gi|195984443:1-9 phospholipase D alpha [Gossypium arboreum] >gi|196166539|gb|ACG70840.1| phospholipase D alpha [Gossypium arboreum] >gi|291192050|gb|ADD83098.1| PLDalpha isoform 2 [Gossypium hirsutum] >gi|291192052|gb|ADD83099.1| PLDalpha [Gossypium hirsutum] >gi|291192053|gb|ADD83100.1| PLDalpha [Gossypium hirsutum] >gi|291192060|gb|ADD83104.1| PLDalpha isoform 1 [Gossypium hirsutum]
contig00038	13	17		233.729	344.772	7.86869	8.4295	0.560805	0.244401		contig00038	#gi|224114940:1-9 predicted protein [Populus trichocarpa] >gi|222859963|gb|EEE97510.1| predicted protein [Populus trichocarpa]
contig00039	22	16		395.541	324.491	8.62768	8.34203	-0.28565	0.0795552		contig00039	#gi|255537021:1-9 Vacuolar-processing enzyme precursor [Ricinus communis] >gi|1351409|sp|P49042.1|VPE_RICCO RecName: Full=Vacuolar-processing enzyme; Short=VPE; Flags: Precursor >gi|471162|dbj|BAA04225.1| precursor of vacuolar processing enzyme [Ricinus communis] >gi|223549476|gb|EEF50964.1| Vacuolar-processing enzyme precursor [Ricinus communis]
contig00040	50	29		898.957	588.14	9.81211	9.20002	-0.612093	0.739769		contig00040	#gi|20269051:1-9 aux/IAA protein [Populus tremula x Populus tremuloides]
contig00041	28	14		503.416	283.93	8.97561	8.14939	-0.826218	0.699875		contig00041	#gi|225436053:1-9 PREDICTED: hypothetical protein [Vitis vinifera] >gi|296083994|emb|CBI24382.3| unnamed protein product [Vitis vinifera]
contig00042	17	18		305.645	365.052	8.25572	8.51196	0.256244	0.0599143		contig00042	#gi|297812879:1-9 hypothetical protein ARALYDRAFT_489503 [Arabidopsis lyrata subsp. lyrata] >gi|297320160|gb|EFH50582.1| hypothetical protein ARALYDRAFT_489503 [Arabidopsis lyrata subsp. lyrata]
contig00043	45	51		809.061	1034.31	9.66011	10.0145	0.354354	0.313997		contig00043	#gi|225452887:1-9 PREDICTED: hypothetical protein [Vitis vinifera]
contig00044	6	20		107.875	405.614	6.75321	8.66396	1.91075	2.11364		contig00044	#gi|84453208:1-9 putative cytosolic factor [Trifolium pratense]
contig00045	28	22		503.416	446.175	8.97561	8.80147	-0.174141	0.0391433		contig00045	#gi|296083651:1-9 unnamed protein product [Vitis vinifera]
contig00046	22	36		395.541	730.105	8.62768	9.51196	0.884275	1.15296		contig00046	#gi|147865633:1-9 hypothetical protein VITISV_036981 [Vitis vinifera]
contig00047	16	18		287.666	365.052	8.16825	8.51196	0.343707	0.10464		contig00047	#gi|224138664:1-9 predicted protein [Populus trichocarpa] >gi|222833981|gb|EEE72458.1| predicted protein [Populus trichocarpa]
contig00048	39	56		701.187	1135.72	9.45365	10.1494	0.695735	1.18361		contig00048	#gi|167367:1-9 peroxidase [Gossypium hirsutum]
contig00049	46	20		827.041	405.614	9.69181	8.66396	-1.02785	1.65742		contig00049	#gi|20269051:1-9 aux/IAA protein [Populus tremula x Populus tremuloides]
contig00050	37	21		665.228	425.894	9.37771	8.73435	-0.643354	0.598135		contig00050	#gi|951427:1-9 stearoyl-acyl-carrier protein desaturase [Ricinus communis]
contig00051	13	22		233.729	446.175	7.86869	8.80147	0.932774	0.771195		contig00051	#gi|223635291:1-9 RecName: Full=S-adenosylmethionine synthase; Short=AdoMet synthase; AltName: Full=Methionine adenosyltransferase; Short=MAT >gi|153805700|gb|ABS52575.1| S-adenosylmethionine synthetase [Gossypium hirsutum]
contig00052	26	53		467.458	1074.88	8.86869	10.07	1.20126	2.81318		contig00052	#gi|195984443:1-9 phospholipase D alpha [Gossypium arboreum] >gi|196166539|gb|ACG70840.1| phospholipase D alpha [Gossypium arboreum] >gi|291192050|gb|ADD83098.1| PLDalpha isoform 2 [Gossypium hirsutum] >gi|291192052|gb|ADD83099.1| PLDalpha [Gossypium hirsutum] >gi|291192053|gb|ADD83100.1| PLDalpha [Gossypium hirsutum] >gi|291192060|gb|ADD83104.1| PLDalpha isoform 1 [Gossypium hirsutum]
contig00053	24	43		431.499	872.069	8.75321	9.7683	1.01508	1.73593		contig00053	#gi|224057862:1-9 GH3 family protein [Populus trichocarpa] >gi|222846619|gb|EEE84166.1| GH3 family protein [Populus trichocarpa]
contig00054	28	22		503.416	446.175	8.97561	8.80147	-0.174141	0.0391433		contig00054	#gi|225464928:1-9 PREDICTED: hypothetical protein [Vitis vinifera]
contig00055	30	17		539.374	344.772	9.07514	8.4295	-0.645646	0.48804		contig00055	#gi|225462164:1-9 PREDICTED: similar to elongation factor 2 [Vitis vinifera]
contig00056	52	7		934.915	141.965	9.86869	7.14939	-2.7193	7.29775		contig00056	#gi|188509932:1-9 putative nodulin-like protein [Gossypioides kirkii]
contig00057	46	38		827.041	770.666	9.69181	9.58996	-0.101852	0.0225681		contig00057	#gi|225459635:1-9 PREDICTED: hypothetical protein isoform 2 [Vitis vinifera]
contig00058	14	13		251.708	263.649	7.97561	8.04247	0.0668668	0.00314229		contig00058	#gi|225432390:1-9 PREDICTED: hypothetical protein [Vitis vinifera]
contig00059	11	17		197.771	344.772	7.62768	8.4295	0.801813	0.460349		contig00059	#gi|255546077:1-9 conserved hypothetical protein [Ricinus communis] >gi|223546554|gb|EEF48052.1| conserved hypothetical protein [Ricinus communis]
contig00060	40	19		719.166	385.333	9.49018	8.58996	-0.900219	1.15637		contig00060	#gi|225432200:1-9 PREDICTED: hypothetical protein [Vitis vinifera] >gi|147865786|emb|CAN81152.1| hypothetical protein VITISV_020818 [Vitis vinifera]
contig00061	62	16		1114.71	324.491	10.1224	8.34203	-1.78041	5.14936		contig00061	#gi|166865124:1-9 cinnamyl alcohol dehydrogenase [Gossypium hirsutum]
contig00062	153	13		2750.81	263.649	11.4256	8.04247	-3.38317	26.6408		contig00062	#gi|258489633:1-9 sucrose synthase 1 [Gossypium hirsutum]
contig00063	18	10		323.625	202.807	8.33818	7.66396	-0.674215	0.316108		contig00063	#gi|225460057:1-9 PREDICTED: hypothetical protein [Vitis vinifera]
contig00064	36	19		647.249	385.333	9.33818	8.58996	-0.748215	0.758541		contig00064	#gi|224057224:1-9 predicted protein [Populus trichocarpa] >gi|222846439|gb|EEE83986.1| predicted protein [Populus trichocarpa]
contig00065	12	12		215.75	243.368	7.75321	7.927	0.173782	0.0188931		contig00065	#gi|225451754:1-9 PREDICTED: hypothetical protein [Vitis vinifera] >gi|296082198|emb|CBI21203.3| unnamed protein product [Vitis vinifera]
contig00066	34	19		611.291	385.333	9.25572	8.58996	-0.665753	0.583941		contig00066	#gi|255566636:1-9 60S ribosomal protein L3, putative [Ricinus communis] >gi|223536393|gb|EEF38042.1| 60S ribosomal protein L3, putative [Ricinus communis]
contig00067	58	40		1042.79	811.227	10.0262	9.66396	-0.362271	0.328332		contig00067	#gi|87201358:1-9 ethylene-responsive element binding protein ERF2 [Gossypium hirsutum]
contig00068	98	54		1761.96	1095.16	10.783	10.0969	-0.68604	1.77451		contig00068	#gi|110559491:1-9 GRP-like protein 2 [Gossypium hirsutum]
contig00069	61	9		1096.73	182.526	10.099	7.51196	-2.58703	8.10349		contig00069	#gi|255559184:1-9 selenium-binding protein, putative [Ricinus communis] >gi|223540174|gb|EEF41749.1| selenium-binding protein, putative [Ricinus communis]
contig00070	22	19		395.541	385.333	8.62768	8.58996	-0.0377221	0.00151445		contig00070	#gi|225461088:1-9 PREDICTED: similar to polyubiquitin [Vitis vinifera]
contig00071	12	14		215.75	283.93	7.75321	8.14939	0.396174	0.106221		contig00071	#gi|255548938:1-9 dead box ATP-dependent RNA helicase, putative [Ricinus communis] >gi|223545469|gb|EEF46974.1| dead box ATP-dependent RNA helicase, putative [Ricinus communis]
contig00072	77	62		1384.39	1257.4	10.435	10.2962	-0.138808	0.0692534		contig00072	#gi|224119900:1-9 predicted protein [Populus trichocarpa] >gi|222872818|gb|EEF09949.1| predicted protein [Populus trichocarpa] >gi|283136138|gb|ADB11388.1| gamma class glutathione transferase EF1Bgamma3 [Populus trichocarpa]
contig00073	34	25		611.291	507.017	9.25572	8.98589	-0.269825	0.110319		contig00073	#gi|255568703:1-9 oligopeptide transporter, putative [Ricinus communis] >gi|223535382|gb|EEF37056.1| oligopeptide transporter, putative [Ricinus communis]
contig00074	16	10		287.666	202.807	8.16825	7.66396	-0.50429	0.166919		contig00074	#gi|147766921:1-9 hypothetical protein VITISV_020207 [Vitis vinifera]
contig00075	18	17		323.625	344.772	8.33818	8.4295	0.0913198	0.00760072		contig00075	#gi|302142715:1-9 unnamed protein product [Vitis vinifera]
contig00076	16	14		287.666	283.93	8.16825	8.14939	-0.0188631	0.000277255		contig00076	#gi|255555073:1-9 transcription regulator, putative [Ricinus communis] >gi|223542419|gb|EEF43961.1| transcription regulator, putative [Ricinus communis]
contig00077	25	23		449.479	466.456	8.81211	8.8656	0.0534878	0.00357349		contig00077	#gi|255550848:1-9 Vacuolar-processing enzyme precursor, putative [Ricinus communis] >gi|223544292|gb|EEF45813.1| Vacuolar-processing enzyme precursor, putative [Ricinus communis]
contig00078	17	19		305.645	385.333	8.25572	8.58996	0.334247	0.104793		contig00078	nohit
contig00079	24	3		431.499	60.8421	8.75321	5.927	-2.82622	3.50938		contig00079	#gi|224077108:1-9 predicted protein [Populus trichocarpa] >gi|222848099|gb|EEE85646.1| predicted protein [Populus trichocarpa]
contig00080	35	22		629.27	446.175	9.29754	8.80147	-0.496069	0.354356		contig00080	#gi|118132686:1-9 PIP1 protein [Gossypium hirsutum]
contig00081	11	20		197.771	405.614	7.62768	8.66396	1.03628	0.835452		contig00081	#gi|268374460:1-9 bHLH1 transcription factor [Hevea brasiliensis]
contig00082	9	19		161.812	385.333	7.33818	8.58996	1.25178	1.07653		contig00082	#gi|302141936:1-9 unnamed protein product [Vitis vinifera]
contig00083	4	14		71.9166	283.93	6.16825	8.14939	1.98114	1.55341		contig00083	#gi|255538804:1-9 Auxin-induced protein 5NG4, putative [Ricinus communis] >gi|223551168|gb|EEF52654.1| Auxin-induced protein 5NG4, putative [Ricinus communis]
contig00084	18	13		323.625	263.649	8.33818	8.04247	-0.295703	0.0695057		contig00084	#gi|255539352:1-9 U2 snrnp auxiliary factor, small subunit, putative [Ricinus communis] >gi|223551442|gb|EEF52928.1| U2 snrnp auxiliary factor, small subunit, putative [Ricinus communis]
contig00085	7	21		125.854	425.894	6.97561	8.73435	1.75874	1.97894		contig00085	#gi|37651177:1-9 AUX1-like auxin influx carrier protein [Pisum sativum] >gi|224434586|dbj|BAH23797.1| putative auxin transport facilitator protein [Pisum sativum]
contig00086	55	24		988.853	486.736	9.94961	8.927	-1.02262	1.96518		contig00086	#gi|224056705:1-9 actin 2 [Populus trichocarpa] >gi|222846240|gb|EEE83787.1| actin 2 [Populus trichocarpa]
contig00087	52	40		934.915	811.227	9.86869	9.66396	-0.20473	0.0993951		contig00087	#gi|296088608:1-9 unnamed protein product [Vitis vinifera]
contig00088	7	16		125.854	324.491	6.97561	8.34203	1.36643	1.03907		contig00088	#gi|224085722:1-9 predicted protein [Populus trichocarpa] >gi|222857128|gb|EEE94675.1| predicted protein [Populus trichocarpa]
contig00089	28	27		503.416	547.578	8.97561	9.09692	0.121315	0.0210883		contig00089	#gi|224138992:1-9 predicted protein [Populus trichocarpa] >gi|222834063|gb|EEE72540.1| predicted protein [Populus trichocarpa]
contig00090	18	17		323.625	344.772	8.33818	8.4295	0.0913198	0.00760072		contig00090	#gi|74486744:1-9 translation elongation factor 1A-9 [Gossypium hirsutum]
contig00091	18	13		323.625	263.649	8.33818	8.04247	-0.295703	0.0695057		contig00091	#gi|33415263:1-9 enolase [Gossypium barbadense]
contig00092	20	13		359.583	263.649	8.49018	8.04247	-0.447706	0.167774		contig00092	#gi|255552828:1-9 H(\+)-transporting atpase plant/fungi plasma membrane type, putative [Ricinus communis] >gi|223543468|gb|EEF44999.1| H(\+)-transporting atpase plant/fungi plasma membrane type, putative [Ricinus communis]
contig00093	7	16		125.854	324.491	6.97561	8.34203	1.36643	1.03907		contig00093	#gi|255553315:1-9 F-box/LRR-repeat protein, putative [Ricinus communis] >gi|223543332|gb|EEF44864.1| F-box/LRR-repeat protein, putative [Ricinus communis]
contig00094	23	15		413.52	304.21	8.69181	8.24893	-0.442889	0.189132		contig00094	#gi|321438027:1-9 ACX [Gossypium hirsutum]
contig00095	13	32		233.729	648.982	7.86869	9.34203	1.47334	2.33025		contig00095	#gi|118489199:1-9 unknown [Populus trichocarpa x Populus deltoides]
contig00096	20	10		359.583	202.807	8.49018	7.66396	-0.826218	0.499911		contig00096	#gi|38194890:1-9 Anx1 [Gossypium hirsutum]
contig00097	10	38		179.791	770.666	7.49018	9.58996	2.09978	4.55181		contig00097	#gi|225451316:1-9 PREDICTED: hypothetical protein [Vitis vinifera] >gi|298204869|emb|CBI34176.3| unnamed protein product [Vitis vinifera]
contig00098	7	22		125.854	446.175	6.97561	8.80147	1.82586	2.18449		contig00098	#gi|164668308:1-9 PIP2 protein [Gossypium hirsutum]
contig00099	17	15		305.645	304.21	8.25572	8.24893	-0.00679024	3.83361e-05		contig00099	#gi|255583790:1-9 conserved hypothetical protein [Ricinus communis] >gi|223527607|gb|EEF29720.1| conserved hypothetical protein [Ricinus communis]
contig00100	4	28		71.9166	567.859	6.16825	9.14939	2.98114	5.04978		contig00100	#gi|255571859:1-9 conserved hypothetical protein [Ricinus communis] >gi|223533771|gb|EEF35503.1| conserved hypothetical protein [Ricinus communis]
contig00101	13	8		233.729	162.245	7.86869	7.34203	-0.526658	0.146756		contig00101	#gi|255554128:1-9 transcription factor, putative [Ricinus communis] >gi|223542700|gb|EEF44237.1| transcription factor, putative [Ricinus communis]
contig00102	60	52		1078.75	1054.6	10.0751	10.0425	-0.0326689	0.00310338		contig00102	#gi|171190270:1-9 aquaporin PIP2;4 [Gossypium hirsutum]
contig00103	27	14		485.437	283.93	8.92314	8.14939	-0.773751	0.602943		contig00103	#gi|225444659:1-9 PREDICTED: hypothetical protein isoform 2 [Vitis vinifera]
contig00104	14	10		251.708	202.807	7.97561	7.66396	-0.311645	0.0597085		contig00104	#gi|255541682:1-9 conserved hypothetical protein [Ricinus communis] >gi|223549085|gb|EEF50574.1| conserved hypothetical protein [Ricinus communis]
contig00105	20	16		359.583	324.491	8.49018	8.34203	-0.148146	0.0204219		contig00105	#gi|34016877:1-9 chitinase-like protein [Gossypium hirsutum]
contig00106	12	12		215.75	243.368	7.75321	7.927	0.173782	0.0188931		contig00106	#gi|225439741:1-9 PREDICTED: hypothetical protein isoform 2 [Vitis vinifera] >gi|225439743|ref|XP_002274395.1| PREDICTED: hypothetical protein isoform 3 [Vitis vinifera] >gi|225439745|ref|XP_002274341.1| PREDICTED: hypothetical protein isoform 1 [Vitis vinifera] >gi|147801762|emb|CAN77855.1| hypothetical protein VITISV_037693 [Vitis vinifera] >gi|297741478|emb|CBI32610.3| unnamed protein product …
contig00107	22	0		395.541	0	8.62768	0	-8.62768	6.06453		contig00107	#gi|255543725:1-9 glucose-1-phosphate adenylyltransferase, putative [Ricinus communis] >gi|223547936|gb|EEF49428.1| glucose-1-phosphate adenylyltransferase, putative [Ricinus communis]
contig00108	27	20		485.437	405.614	8.92314	8.66396	-0.259177	0.0811335		contig00108	#gi|151347486:1-9 methionine synthase [Carica papaya]
contig00109	12	23		215.75	466.456	7.75321	8.8656	1.11238	1.07886		contig00109	#gi|255538740:1-9 Ocs element-binding factor, putative [Ricinus communis] >gi|223551136|gb|EEF52622.1| Ocs element-binding factor, putative [Ricinus communis]
contig00110	19	14		341.604	283.93	8.41618	8.14939	-0.266791	0.0603348		contig00110	#gi|255556043:1-9 rnf5, putative [Ricinus communis] >gi|223541719|gb|EEF43267.1| rnf5, putative [Ricinus communis]
contig00111	9	17		161.812	344.772	7.33818	8.4295	1.09132	0.773009		contig00111	#gi|255578852:1-9 Aquaporin PIP2.1, putative [Ricinus communis] >gi|223530178|gb|EEF32087.1| Aquaporin PIP2.1, putative [Ricinus communis]
contig00112	21	12		377.562	243.368	8.56057	7.927	-0.633573	0.330377		contig00112	#gi|147841252:1-9 hypothetical protein VITISV_023819 [Vitis vinifera]
contig00113	21	7		377.562	141.965	8.56057	7.14939	-1.41118	1.24655		contig00113	#gi|255570765:1-9 conserved hypothetical protein [Ricinus communis] >gi|223534294|gb|EEF36006.1| conserved hypothetical protein [Ricinus communis]
contig00114	19	5		341.604	101.403	8.41618	6.66396	-1.75222	1.54352		contig00114	#gi|121755809:1-9 anthocyanidin reductase [Gossypium hirsutum]
contig00115	14	20		251.708	405.614	7.97561	8.66396	0.688355	0.414835		contig00115	#gi|297735255:1-9 unnamed protein product [Vitis vinifera]
contig00116	14	22		251.708	446.175	7.97561	8.80147	0.825859	0.626875		contig00116	#gi|255561582:1-9 Patellin-3, putative [Ricinus communis] >gi|223539014|gb|EEF40611.1| Patellin-3, putative [Ricinus communis]
contig00117	10	19		179.791	385.333	7.49018	8.58996	1.09978	0.874887		contig00117	#gi|225438297:1-9 PREDICTED: hypothetical protein [Vitis vinifera]
contig00118	15	20		269.687	405.614	8.07514	8.66396	0.58882	0.313974		contig00118	#gi|6682841:1-9 sucrose synthase [Citrus unshiu]
contig00119	5	29		89.8957	588.14	6.49018	9.20002	2.70983	4.72366		contig00119	#gi|255578664:1-9 ETHYLENE-INSENSITIVE3 protein, putative [Ricinus communis] >gi|223530285|gb|EEF32182.1| ETHYLENE-INSENSITIVE3 protein, putative [Ricinus communis]
contig00120	23	9		413.52	182.526	8.69181	7.51196	-1.17985	1.03508		contig00120	#gi|255564164:1-9 arginine/serine-rich splicing factor, putative [Ricinus communis] >gi|223537641|gb|EEF39264.1| arginine/serine-rich splicing factor, putative [Ricinus communis]
contig00121	16	6		287.666	121.684	8.16825	6.927	-1.24126	0.779939		contig00121	#gi|255546283:1-9 Glucan endo-1,3-beta-glucosidase precursor, putative [Ricinus communis] >gi|223546657|gb|EEF48155.1| Glucan endo-1,3-beta-glucosidase precursor, putative [Ricinus communis]
contig00122	24	14		431.499	283.93	8.75321	8.14939	-0.603826	0.346572		contig00122	#gi|317106695:1-9 JHL03K20.5 [Jatropha curcas]
contig00123	16	10		287.666	202.807	8.16825	7.66396	-0.50429	0.166919		contig00123	#gi|124359162:1-9 RNA-directed DNA polymerase (Reverse transcriptase) [Medicago truncatula]
contig00124	30	12		539.374	243.368	9.07514	7.927	-1.14815	1.29284		contig00124	#gi|224075834:1-9 predicted protein [Populus trichocarpa] >gi|222842221|gb|EEE79768.1| predicted protein [Populus trichocarpa]
contig00125	17	24		305.645	486.736	8.25572	8.927	0.671282	0.476167		contig00125	#gi|255570523:1-9 26S protease regulatory subunit, putative [Ricinus communis] >gi|223534458|gb|EEF36160.1| 26S protease regulatory subunit, putative [Ricinus communis]
contig00126	17	15		305.645	304.21	8.25572	8.24893	-0.00679024	3.83361e-05		contig00126	#gi|225469850:1-9 PREDICTED: hypothetical protein [Vitis vinifera] >gi|296085734|emb|CBI29539.3| unnamed protein product [Vitis vinifera]
contig00127	32	57		575.333	1156	9.16825	10.1749	1.00667	2.26961		contig00127	#gi|225459822:1-9 PREDICTED: hypothetical protein [Vitis vinifera]
contig00128	114	64		2049.62	1297.96	11.0011	10.342	-0.659108	1.92353		contig00128	#gi|34541994:1-9 Al-induced protein [Gossypium hirsutum]
contig00129	12	20		215.75	405.614	7.75321	8.66396	0.910748	0.673381		contig00129	#gi|255548920:1-9 grr1, plant, putative [Ricinus communis] >gi|223545460|gb|EEF46965.1| grr1, plant, putative [Ricinus communis]
contig00130	12	9		215.75	182.526	7.75321	7.51196	-0.241255	0.0314433		contig00130	#gi|225426278:1-9 PREDICTED: hypothetical protein [Vitis vinifera]
contig00131	8	16		143.833	324.491	7.16825	8.34203	1.17378	0.818437		contig00131	#gi|297741835:1-9 unnamed protein product [Vitis vinifera]
contig00132	14	5		251.708	101.403	7.97561	6.66396	-1.31164	0.74344		contig00132	#gi|255567194:1-9 nucleic acid binding protein, putative [Ricinus communis] >gi|223536131|gb|EEF37786.1| nucleic acid binding protein, putative [Ricinus communis]
contig00133	13	10		233.729	202.807	7.86869	7.66396	-0.20473	0.0248488		contig00133	#gi|16507125:1-9 cytochrome P450 [Citrus sinensis]
contig00134	14	7		251.708	141.965	7.97561	7.14939	-0.826218	0.349937		contig00134	#gi|224108009:1-9 predicted protein [Populus trichocarpa] >gi|222863726|gb|EEF00857.1| predicted protein [Populus trichocarpa]
contig00135	8	23		143.833	466.456	7.16825	8.8656	1.69734	2.06093		contig00135	#gi|211906504:1-9 heat shock protein 70 [Gossypium hirsutum]
contig00136	12	13		215.75	263.649	7.75321	8.04247	0.289259	0.0545253		contig00136	#gi|225448367:1-9 PREDICTED: hypothetical protein [Vitis vinifera]
contig00137	27	8		485.437	162.245	8.92314	7.34203	-1.58111	1.89578		contig00137	#gi|255576440:1-9 lupus la ribonucleoprotein, putative [Ricinus communis] >gi|223531463|gb|EEF33296.1| lupus la ribonucleoprotein, putative [Ricinus communis]
contig00138	15	6		269.687	121.684	8.07514	6.927	-1.14815	0.646421		contig00138	#gi|224114830:1-9 predicted protein [Populus trichocarpa] >gi|222859933|gb|EEE97480.1| predicted protein [Populus trichocarpa]
contig00139	8	13		143.833	263.649	7.16825	8.04247	0.874222	0.408324		contig00139	#gi|242129046:1-9 ATP synthase beta subunit 1 [Gossypium hirsutum]
contig00140	8	13		143.833	263.649	7.16825	8.04247	0.874222	0.408324		contig00140	#gi|297738942:1-9 unnamed protein product [Vitis vinifera]
contig00141	31	9		557.353	182.526	9.12245	7.51196	-1.61049	2.23523		contig00141	#gi|211906518:1-9 glyceraldehyde-3-phosphate dehydrogenase C subunit [Gossypium hirsutum]
contig00142	62	28		1114.71	567.859	10.1224	9.14939	-0.973059	2.0411		contig00142	#gi|255545786:1-9 40S ribosomal protein S6, putative [Ricinus communis] >gi|223547039|gb|EEF48536.1| 40S ribosomal protein S6, putative [Ricinus communis]
contig00143	14	1		251.708	20.2807	7.97561	4.34203	-3.63357	2.59164		contig00143	#gi|224118424:1-9 predicted protein [Populus trichocarpa] >gi|222858488|gb|EEE96035.1| predicted protein [Populus trichocarpa]
contig00144	14	17		251.708	344.772	7.97561	8.4295	0.45389	0.166016		contig00144	#gi|211906504:1-9 heat shock protein 70 [Gossypium hirsutum]
contig00145	12	10		215.75	202.807	7.75321	7.66396	-0.0892524	0.00454098		contig00145	#gi|15226854:1-9 GAD4 (glutamate decarboxylase 4); calmodulin binding [Arabidopsis thaliana] >gi|13605710|gb|AAK32848.1|AF361836_1 At2g02010/F14H20.8 [Arabidopsis thaliana] >gi|4406789|gb|AAD20099.1| putative glutamate decarboxylase [Arabidopsis thaliana] >gi|21700891|gb|AAM70569.1| At2g02010/F14H20.8 [Arabidopsis thaliana]
contig00146	16	11		287.666	223.088	8.16825	7.80147	-0.366786	0.0926983		contig00146	#gi|255568563:1-9 LOB domain-containing protein, putative [Ricinus communis] >gi|223535413|gb|EEF37083.1| LOB domain-containing protein, putative [Ricinus communis]
contig00147	12	8		215.75	162.245	7.75321	7.34203	-0.41118	0.0860119		contig00147	#gi|224109256:1-9 predicted protein [Populus trichocarpa] >gi|118489975|gb|ABK96784.1| unknown [Populus trichocarpa x Populus deltoides] >gi|222864179|gb|EEF01310.1| predicted protein [Populus trichocarpa]
contig00148	8	10		143.833	202.807	7.16825	7.66396	0.49571	0.114838		contig00148	#gi|224112579:1-9 laccase 3 [Populus trichocarpa] >gi|222865273|gb|EEF02404.1| laccase 3 [Populus trichocarpa]
contig00149	2	31		35.9583	628.701	5.16825	9.29623	4.12798	7.44183		contig00149	#gi|225429696:1-9 PREDICTED: hypothetical protein [Vitis vinifera] >gi|147857682|emb|CAN82883.1| hypothetical protein VITISV_008557 [Vitis vinifera]
contig00150	1043	672		18752.2	13628.6	14.1948	13.7344	-0.460424	9.21205		contig00150	#gi|133902299:1-9 alcohol dehydrogenase A [Gossypium raimondii] >gi|133902312|gb|ABO41841.1| alcohol dehydrogenase A [Gossypium hirsutum] >gi|133902321|gb|ABO41849.1| alcohol dehydrogenase A [Gossypium hirsutum]
contig00151	11	16		197.771	324.491	7.62768	8.34203	0.71435	0.354266		contig00151	#gi|211905341:1-9 S-adenosyl-L-homocystein hydrolase [Gossypium hirsutum]
contig00152	21	9		377.562	182.526	8.56057	7.51196	-1.04861	0.781785		contig00152	#gi|255554204:1-9 potassium channel beta, putative [Ricinus communis] >gi|223542738|gb|EEF44275.1| potassium channel beta, putative [Ricinus communis]
contig00153	88	70		1582.16	1419.65	10.6277	10.4713	-0.156367	0.0998149		contig00153	#gi|224122174:1-9 predicted protein [Populus trichocarpa] >gi|222872116|gb|EEF09247.1| predicted protein [Populus trichocarpa]
contig00154	25	11		449.479	223.088	8.81211	7.80147	-1.01064	0.876154		contig00154	#gi|38016531:1-9 fiber quinone-oxidoreductase [Gossypium barbadense]
contig00155	34	25		611.291	507.017	9.25572	8.98589	-0.269825	0.110319		contig00155	#gi|225458980:1-9 PREDICTED: hypothetical protein [Vitis vinifera] >gi|302142122|emb|CBI19325.3| unnamed protein product [Vitis vinifera]
contig00156	14	11		251.708	223.088	7.97561	7.80147	-0.174141	0.0195717		contig00156	#gi|224089259:1-9 ein3-binding f-box protein 3 [Populus trichocarpa] >gi|222854641|gb|EEE92188.1| ein3-binding f-box protein 3 [Populus trichocarpa]
contig00157	38	35		683.207	709.824	9.41618	9.47132	0.0551375	0.0057753		contig00157	#gi|225465623:1-9 PREDICTED: hypothetical protein [Vitis vinifera]
contig00158	9	7		161.812	141.965	7.33818	7.14939	-0.188788	0.0147109		contig00158	#gi|231496:1-9 RecName: Full=Actin-58 >gi|21536|emb|CAA39278.1| actin [Solanum tuberosum]
contig00159	13	9		233.729	182.526	7.86869	7.51196	-0.356733	0.0714986		contig00159	#gi|255586465:1-9 zinc finger protein, putative [Ricinus communis] >gi|223526177|gb|EEF28507.1| zinc finger protein, putative [Ricinus communis]
contig00160	40	9		719.166	182.526	9.49018	7.51196	-1.97822	3.82916		contig00160	#gi|4733946:1-9 sucrose synthase [Gossypium hirsutum]
contig00161	4	10		71.9166	202.807	6.16825	7.66396	1.49571	0.744829		contig00161	#gi|225468380:1-9 PREDICTED: hypothetical protein [Vitis vinifera]
contig00162	1	29		17.9791	588.14	4.16825	9.20002	5.03176	7.88281		contig00162	#gi|118488890:1-9 unknown [Populus trichocarpa x Populus deltoides]
contig00163	22	0		395.541	0	8.62768	0	-8.62768	6.06453		contig00163	#gi|255587035:1-9 protein with unknown function [Ricinus communis] >gi|223525840|gb|EEF28276.1| protein with unknown function [Ricinus communis]
contig00164	7	8		125.854	162.245	6.97561	7.34203	0.366427	0.0524522		contig00164	#gi|224064862:1-9 f-box family protein [Populus trichocarpa] >gi|222843314|gb|EEE80861.1| f-box family protein [Populus trichocarpa]
contig00165	15	23		269.687	466.456	8.07514	8.8656	0.790453	0.607641		contig00165	#gi|7262670:1-9 Contains similarity to acid phosphatase from Lupinus albus gb|AB023385 and contains a Sterol desaturase PF|01598 domain. EST gb|AI995340 comes from this gene [Arabidopsis thaliana]
contig00166	31	16		557.353	324.491	9.12245	8.34203	-0.780414	0.70259		contig00166	#gi|255560189:1-9 Vesicle-associated membrane protein, putative [Ricinus communis] >gi|223539681|gb|EEF41263.1| Vesicle-associated membrane protein, putative [Ricinus communis]
contig00167	25	21		449.479	425.894	8.81211	8.73435	-0.0777568	0.00720957		contig00167	#gi|211906518:1-9 glyceraldehyde-3-phosphate dehydrogenase C subunit [Gossypium hirsutum]
contig00168	15	14		269.687	283.93	8.07514	8.14939	0.0742463	0.00416171		contig00168	#gi|255574603:1-9 conserved hypothetical protein [Ricinus communis] >gi|223532373|gb|EEF34169.1| conserved hypothetical protein [Ricinus communis]
contig00169	19	14		341.604	283.93	8.41618	8.14939	-0.266791	0.0603348		contig00169	#gi|224099977:1-9 predicted protein [Populus trichocarpa] >gi|222851514|gb|EEE89061.1| predicted protein [Populus trichocarpa]
contig00170	32	25		575.333	507.017	9.16825	8.98589	-0.182362	0.0489161		contig00170	#gi|225437943:1-9 PREDICTED: hypothetical protein [Vitis vinifera]
contig00171	11	25		197.771	507.017	7.62768	8.98589	1.35821	1.60854		contig00171	#gi|255574680:1-9 conserved hypothetical protein [Ricinus communis] >gi|223532335|gb|EEF34134.1| conserved hypothetical protein [Ricinus communis]
contig00172	28	21		503.416	425.894	8.97561	8.73435	-0.241255	0.0733678		contig00172	#gi|74486738:1-9 translation elongation factor 1A-6 [Gossypium hirsutum]
contig00173	7	17		125.854	344.772	6.97561	8.4295	1.45389	1.21343		contig00173	#gi|255558924:1-9 conserved hypothetical protein [Ricinus communis] >gi|223540327|gb|EEF41898.1| conserved hypothetical protein [Ricinus communis]
contig00174	16	13		287.666	263.649	8.16825	8.04247	-0.125778	0.01187		contig00174	#gi|118482893:1-9 unknown [Populus trichocarpa]
contig00175	22	12		395.541	243.368	8.62768	7.927	-0.700687	0.413408		contig00175	#gi|225457178:1-9 PREDICTED: hypothetical protein [Vitis vinifera]
contig00176	44	2		791.082	40.5614	9.62768	5.34203	-4.28565	9.21212		contig00176	#gi|224109256:1-9 predicted protein [Populus trichocarpa] >gi|118489975|gb|ABK96784.1| unknown [Populus trichocarpa x Populus deltoides] >gi|222864179|gb|EEF01310.1| predicted protein [Populus trichocarpa]
contig00177	10	9		179.791	182.526	7.49018	7.51196	0.0217789	0.000234341		contig00177	#gi|225435758:1-9 PREDICTED: hypothetical protein [Vitis vinifera]
contig00178	9	13		161.812	263.649	7.33818	8.04247	0.704297	0.280753		contig00178	#gi|255637121:1-9 unknown [Glycine max]
contig00179	11	4		197.771	81.1227	7.62768	6.34203	-1.28565	0.566351		contig00179	#gi|1220196:1-9 alcohol dehydrogenase 2a [Gossypium hirsutum]
contig00180	20	1		359.583	20.2807	8.49018	4.34203	-4.14815	4.09518		contig00180	#gi|255573724:1-9 phosphoglucomutase, putative [Ricinus communis] >gi|223532818|gb|EEF34593.1| phosphoglucomutase, putative [Ricinus communis]
contig00181	26	31		467.458	628.701	8.86869	9.29623	0.427539	0.271018		contig00181	#gi|224053577:1-9 predicted protein [Populus trichocarpa] >gi|222845139|gb|EEE82686.1| predicted protein [Populus trichocarpa]
contig00182	9	12		161.812	243.368	7.33818	7.927	0.58882	0.188384		contig00182	#gi|224114163:1-9 predicted protein [Populus trichocarpa] >gi|222832369|gb|EEE70846.1| predicted protein [Populus trichocarpa]
contig00183	23	16		413.52	324.491	8.69181	8.34203	-0.34978	0.121914		contig00183	#gi|224120122:1-9 predicted protein [Populus trichocarpa] >gi|222858920|gb|EEE96467.1| predicted protein [Populus trichocarpa]
contig00184	15	5		269.687	101.403	8.07514	6.66396	-1.41118	0.890395		contig00184	#gi|255562649:1-9 Serine/threonine-protein kinase SAPK10, putative [Ricinus communis] >gi|223538408|gb|EEF40014.1| Serine/threonine-protein kinase SAPK10, putative [Ricinus communis]
contig00185	19	20		341.604	405.614	8.41618	8.66396	0.247783	0.0624266		contig00185	#gi|224093276:1-9 predicted protein [Populus trichocarpa] >gi|222852765|gb|EEE90312.1| predicted protein [Populus trichocarpa]
contig00186	18	24		323.625	486.736	8.33818	8.927	0.58882	0.376768		contig00186	#gi|242066822:1-9 hypothetical protein SORBIDRAFT_04g035840 [Sorghum bicolor] >gi|241934531|gb|EES07676.1| hypothetical protein SORBIDRAFT_04g035840 [Sorghum bicolor]
contig00187	11	9		197.771	182.526	7.62768	7.51196	-0.115725	0.00693279		contig00187	#gi|307948772:1-9 pyrophosphate-energized vacuolar membrane proton pump [Gossypium hirsutum]
contig00188	84	66		1510.25	1338.53	10.5606	10.3864	-0.174141	0.11743		contig00188	#gi|224091140:1-9 predicted protein [Populus trichocarpa] >gi|222855170|gb|EEE92717.1| predicted protein [Populus trichocarpa]
contig00189	14	7		251.708	141.965	7.97561	7.14939	-0.826218	0.349937		contig00189	#gi|224053398:1-9 predicted protein [Populus trichocarpa] >gi|222845057|gb|EEE82604.1| predicted protein [Populus trichocarpa]
contig00190	22	13		395.541	263.649	8.62768	8.04247	-0.58521	0.300372		contig00190	#gi|89212810:1-9 14-3-3-like protein [Gossypium hirsutum]
contig00191	21	7		377.562	141.965	8.56057	7.14939	-1.41118	1.24655		contig00191	#gi|255545102:1-9 hevamine-A precursor, putative [Ricinus communis] >gi|223547520|gb|EEF49015.1| hevamine-A precursor, putative [Ricinus communis]
contig00192	6	11		107.875	223.088	6.75321	7.80147	1.04825	0.468272		contig00192	#gi|255583972:1-9 RNA binding protein, putative [Ricinus communis] >gi|223527509|gb|EEF29634.1| RNA binding protein, putative [Ricinus communis]
contig00193	16	13		287.666	263.649	8.16825	8.04247	-0.125778	0.01187		contig00193	#gi|297808451:1-9 predicted protein [Arabidopsis lyrata subsp. lyrata] >gi|297317946|gb|EFH48368.1| predicted protein [Arabidopsis lyrata subsp. lyrata]
contig00194	30	0		539.374	0	9.07514	0	-9.07514	8.26981		contig00194	#gi|255537926:1-9 homeobox protein, putative [Ricinus communis] >gi|223550729|gb|EEF52215.1| homeobox protein, putative [Ricinus communis]
contig00195	14	8		251.708	162.245	7.97561	7.34203	-0.633573	0.220251		contig00195	#gi|224075942:1-9 predicted protein [Populus trichocarpa] >gi|222842271|gb|EEE79818.1| predicted protein [Populus trichocarpa]
contig00196	11	3		197.771	60.8421	7.62768	5.927	-1.70069	0.857077		contig00196	#gi|255543951:1-9 conserved hypothetical protein [Ricinus communis] >gi|223548049|gb|EEF49541.1| conserved hypothetical protein [Ricinus communis]
contig00197	23	22		413.52	446.175	8.69181	8.80147	0.109652	0.0140937		contig00197	#gi|37625035:1-9 putative ethylene response factor ERF3a [Vitis aestivalis]
contig00198	15	10		269.687	202.807	8.07514	7.66396	-0.41118	0.107515		contig00198	#gi|224087843:1-9 predicted protein [Populus trichocarpa] >gi|222854222|gb|EEE91769.1| predicted protein [Populus trichocarpa]
contig00199	8	11		143.833	223.088	7.16825	7.80147	0.633214	0.196718		contig00199	#gi|255567526:1-9 5-methyltetrahydrofolate:homocysteine methyltransferase, putative [Ricinus communis] >gi|223535926|gb|EEF37585.1| 5-methyltetrahydrofolate:homocysteine methyltransferase, putative [Ricinus communis]
contig00200	51	127		916.936	2575.65	9.84068	11.3307	1.49004	9.40577		contig00200	#gi|78338110:1-9 EST1069024 GH_TMO Gossypium hirsutum cDNA, mRNA sequence
contig00201	31	25		557.353	507.017	9.12245	8.98589	-0.136558	0.0270061		contig00201	#gi|224094953:1-9 predicted protein [Populus trichocarpa] >gi|118484023|gb|ABK93898.1| unknown [Populus trichocarpa] >gi|118486019|gb|ABK94853.1| unknown [Populus trichocarpa] >gi|222853206|gb|EEE90753.1| predicted protein [Populus trichocarpa]
contig00202	17	10		305.645	202.807	8.25572	7.66396	-0.591753	0.236777		contig00202	#gi|255539487:1-9 steroid binding protein, putative [Ricinus communis] >gi|223549923|gb|EEF51410.1| steroid binding protein, putative [Ricinus communis]
contig00203	8	12		143.833	243.368	7.16825	7.927	0.758745	0.295266		contig00203	#gi|255582255:1-9 RNA and export factor binding protein, putative [Ricinus communis] >gi|223528429|gb|EEF30463.1| RNA and export factor binding protein, putative [Ricinus communis]
contig00204	8	9		143.833	182.526	7.16825	7.51196	0.343707	0.0523202		contig00204	#gi|226425257:1-9 bHLH domain protein [Gossypium hirsutum]
contig00205	8	7		143.833	141.965	7.16825	7.14939	-0.0188631	0.000138628		contig00205	#gi|224121708:1-9 predicted protein [Populus trichocarpa] >gi|222872237|gb|EEF09368.1| predicted protein [Populus trichocarpa]
contig00206	2	12		35.9583	243.368	5.16825	7.927	2.75874	1.99345		contig00206	#gi|255582148:1-9 glutathione-s-transferase theta, gst, putative [Ricinus communis] >gi|223528476|gb|EEF30505.1| glutathione-s-transferase theta, gst, putative [Ricinus communis]
contig00207	10	12		179.791	243.368	7.49018	7.927	0.436816	0.109168		contig00207	#gi|4097571:1-9 GMFP5 [Glycine max]
contig00208	17	14		305.645	283.93	8.25572	8.14939	-0.106326	0.00907474		contig00208	#gi|63054405:1-9 GIA/RGA-like gibberellin response modulator [Gossypium hirsutum]
contig00209	13	7		233.729	141.965	7.86869	7.14939	-0.719303	0.255753		contig00209	#gi|255560725:1-9 dead box ATP-dependent RNA helicase, putative [Ricinus communis] >gi|223539454|gb|EEF41044.1| dead box ATP-dependent RNA helicase, putative [Ricinus communis]
contig00210	8	12		143.833	243.368	7.16825	7.927	0.758745	0.295266		contig00210	#gi|57013942:1-9 hypothetical protein NitaMp073 [Nicotiana tabacum] >gi|56806578|dbj|BAD83479.1| hypothetical protein [Nicotiana tabacum]
contig00211	16	2		287.666	40.5614	8.16825	5.34203	-2.82622	2.33959		contig00211	#gi|255579712:1-9 mitochondrial dicarboxylate carrier protein, putative [Ricinus communis] >gi|223529751|gb|EEF31690.1| mitochondrial dicarboxylate carrier protein, putative [Ricinus communis]
contig00212	22	26		395.541	527.298	8.62768	9.04247	0.41479	0.21488		contig00212	#gi|310833352:1-9 dehydration-induced 19-like protein [Gossypium hirsutum]
contig00213	18	38		323.625	770.666	8.33818	9.58996	1.25178	2.15305		contig00213	#gi|284521002:1-9 stem-specific protein tsjt1, putative [Jatropha curcas]
contig00214	15	11		269.687	223.088	8.07514	7.80147	-0.273677	0.0500016		contig00214	#gi|255548804:1-9 conserved hypothetical protein [Ricinus communis] >gi|223545402|gb|EEF46907.1| conserved hypothetical protein [Ricinus communis]
contig00215	8	8		143.833	162.245	7.16825	7.34203	0.173782	0.0125954		contig00215	#gi|225434698:1-9 PREDICTED: hypothetical protein [Vitis vinifera]
contig00216	16	16		287.666	324.491	8.16825	8.34203	0.173782	0.0251908		contig00216	#gi|296081703:1-9 unnamed protein product [Vitis vinifera]
contig00217	24	7		431.499	141.965	8.75321	7.14939	-1.60383	1.72021		contig00217	#gi|255548668:1-9 RNA lariat debranching enzyme, putative [Ricinus communis] >gi|223545334|gb|EEF46839.1| RNA lariat debranching enzyme, putative [Ricinus communis]
contig00218	12	14		215.75	283.93	7.75321	8.14939	0.396174	0.106221		contig00218	#gi|166203457:1-9 universal stress protein 1 [Gossypium arboreum] >gi|169248110|gb|ACA51838.1| universal stress protein 1 [Gossypium arboreum]
contig00219	7	15		125.854	304.21	6.97561	8.24893	1.27332	0.872989		contig00219	#gi|15223416:1-9 heavy-metal-associated domain-containing protein [Arabidopsis thaliana] >gi|79316252|ref|NP_001030928.1| heavy-metal-associated domain-containing protein [Arabidopsis thaliana] >gi|1922242|emb|CAA71173.1| hypothetical protein [Arabidopsis thaliana] >gi|17380662|gb|AAL36161.1| unknown protein [Arabidopsis thaliana] >gi|20258999|gb|AAM14215.1| unknown protein [Arabidopsis thaliana]
contig00220	17	23		305.645	466.456	8.25572	8.8656	0.609881	0.384601		contig00220	#gi|224110514:1-9 predicted protein [Populus trichocarpa] >gi|222864583|gb|EEF01714.1| predicted protein [Populus trichocarpa]
contig00221	15	23		269.687	466.456	8.07514	8.8656	0.790453	0.607641		contig00221	#gi|118485114:1-9 unknown [Populus trichocarpa]
contig00222	10	19		179.791	385.333	7.49018	8.58996	1.09978	0.874887		contig00222	#gi|302122826:1-9 14-3-3f protein [Gossypium hirsutum]
contig00223	11	8		197.771	162.245	7.62768	7.34203	-0.28565	0.0397776		contig00223	#gi|147795605:1-9 hypothetical protein VITISV_012478 [Vitis vinifera]
contig00224	60	135		1078.75	2737.89	10.0751	11.4189	1.34371	8.5435		contig00224	#gi|224118822:1-9 predicted protein [Populus trichocarpa] >gi|222858588|gb|EEE96135.1| predicted protein [Populus trichocarpa]
contig00225	1	50		17.9791	1014.03	4.16825	9.98589	5.81764	14.5368		contig00225	#gi|1439609:1-9 delta-tonoplast intrinsic protein [Gossypium hirsutum]
contig00226	12	6		215.75	121.684	7.75321	6.927	-0.826218	0.299946		contig00226	#gi|224118274:1-9 predicted protein [Populus trichocarpa] >gi|222858450|gb|EEE95997.1| predicted protein [Populus trichocarpa]
contig00227	14	20		251.708	405.614	7.97561	8.66396	0.688355	0.414835		contig00227	#gi|255568494:1-9 arginine/serine-rich splicing factor, putative [Ricinus communis] >gi|223535518|gb|EEF37187.1| arginine/serine-rich splicing factor, putative [Ricinus communis]
contig00228	7	8		125.854	162.245	6.97561	7.34203	0.366427	0.0524522		contig00228	#gi|255538430:1-9 purine permease, putative [Ricinus communis] >gi|223550981|gb|EEF52467.1| purine permease, putative [Ricinus communis]
contig00229	20	15		359.583	304.21	8.49018	8.24893	-0.241255	0.0524056		contig00229	#gi|187609342:1-9 Chain A, Crystal Structure Of Calcium-Bound Cotton Annexin Gh1
contig00230	24	15		431.499	304.21	8.75321	8.24893	-0.50429	0.250379		contig00230	#gi|148927394:1-9 cysteine proteinase [Elaeis guineensis]
contig00231	16	10		287.666	202.807	8.16825	7.66396	-0.50429	0.166919		contig00231	#gi|255563594:1-9 Pre-mRNA-splicing factor cwc15, putative [Ricinus communis] >gi|223538037|gb|EEF39650.1| Pre-mRNA-splicing factor cwc15, putative [Ricinus communis]
contig00232	6	13		107.875	263.649	6.75321	8.04247	1.28926	0.771477		contig00232	#gi|225430569:1-9 PREDICTED: hypothetical protein [Vitis vinifera] >gi|147772246|emb|CAN67174.1| hypothetical protein VITISV_027898 [Vitis vinifera] >gi|296082179|emb|CBI21184.3| unnamed protein product [Vitis vinifera]
contig00233	4	12		71.9166	243.368	6.16825	7.927	1.75874	1.13082		contig00233	#gi|255545932:1-9 Aspartic proteinase nepenthesin-1 precursor, putative [Ricinus communis] >gi|223547112|gb|EEF48609.1| Aspartic proteinase nepenthesin-1 precursor, putative [Ricinus communis]
contig00234	23	20		413.52	405.614	8.69181	8.66396	-0.0278519	0.000866146		contig00234	#gi|11132838:1-9 RecName: Full=3-hydroxy-3-methylglutaryl-coenzyme A reductase 2; Short=HMG-CoA reductase 2 >gi|2935300|gb|AAC05089.1| 3-hydroxy-3-methylglutaryl-coenzyme A reductase 2 [Gossypium hirsutum]
contig00235	6	17		107.875	344.772	6.75321	8.4295	1.67628	1.49632		contig00235	#gi|224112801:1-9 AP2/ERF domain-containing transcription factor [Populus trichocarpa] >gi|222832948|gb|EEE71425.1| AP2/ERF domain-containing transcription factor [Populus trichocarpa]
contig00236	10	6		179.791	121.684	7.49018	6.927	-0.563184	0.127436		contig00236	#gi|255639529:1-9 unknown [Glycine max]
contig00237	11	11		197.771	223.088	7.62768	7.80147	0.173782	0.0173187		contig00237	#gi|255647659:1-9 unknown [Glycine max]
contig00238	14	19		251.708	385.333	7.97561	8.58996	0.614355	0.321903		contig00238	#gi|255556356:1-9 non-canonical ubiquitin conjugating enzyme, putative [Ricinus communis] >gi|223541527|gb|EEF43076.1| non-canonical ubiquitin conjugating enzyme, putative [Ricinus communis]
contig00239	10	15		179.791	304.21	7.49018	8.24893	0.758745	0.369083		contig00239	#gi|192910878:1-9 Mob1 [Elaeis guineensis]
contig00240	1	9		17.9791	182.526	4.16825	7.51196	3.34371	1.81561		contig00240	#gi|255555655:1-9 kinesin light chain, putative [Ricinus communis] >gi|223541850|gb|EEF43396.1| kinesin light chain, putative [Ricinus communis]
contig00241	9	2		161.812	40.5614	7.33818	5.34203	-1.99614	0.871815		contig00241	#gi|255574982:1-9 conserved hypothetical protein [Ricinus communis] >gi|223532185|gb|EEF33990.1| conserved hypothetical protein [Ricinus communis]
contig00242	10	6		179.791	121.684	7.49018	6.927	-0.563184	0.127436		contig00242	#gi|224119508:1-9 predicted protein [Populus trichocarpa] >gi|222873299|gb|EEF10430.1| predicted protein [Populus trichocarpa]
contig00243	7	26		125.854	527.298	6.97561	9.04247	2.06687	3.05098		contig00243	#gi|87201358:1-9 ethylene-responsive element binding protein ERF2 [Gossypium hirsutum]
contig00244	76	52		1366.41	1054.6	10.4162	10.0425	-0.373706	0.45597		contig00244	#gi|115492:1-9 RecName: Full=Calmodulin-related protein >gi|169205|gb|AAA33705.1| calmodulin-related protein [Petunia x hybrida]
contig00245	75	22		1348.44	446.175	10.3971	8.80147	-1.59561	5.33599		contig00245	#gi|255559090:1-9 Repetitive proline-rich cell wall protein 2 precursor, putative [Ricinus communis] >gi|223540227|gb|EEF41800.1| Repetitive proline-rich cell wall protein 2 precursor, putative [Ricinus communis]
contig00246	17	6		305.645	121.684	8.25572	6.927	-1.32872	0.92087		contig00246	#gi|116784480:1-9 unknown [Picea sitchensis]
contig00247	20	11		359.583	223.088	8.49018	7.80147	-0.688714	0.364629		contig00247	#gi|21616051:1-9 aspartic proteinase [Theobroma cacao]
contig00248	39	16		701.187	324.491	9.45365	8.34203	-1.11162	1.59583		contig00248	#gi|1332579:1-9 polyubiquitin [Pinus sylvestris]
contig00249	12	6		215.75	121.684	7.75321	6.927	-0.826218	0.299946		contig00249	#gi|224144761:1-9 predicted protein [Populus trichocarpa] >gi|222862279|gb|EEE99785.1| predicted protein [Populus trichocarpa]
contig00250	0	27		0	547.578	0	9.09692	9.09692	8.8553		contig00250	#gi|224134080:1-9 predicted protein [Populus trichocarpa] >gi|222868727|gb|EEF05858.1| predicted protein [Populus trichocarpa]
contig00251	93	58		1672.06	1176.28	10.7074	10.2	-0.507396	0.981129		contig00251	#gi|224091140:1-9 predicted protein [Populus trichocarpa] >gi|222855170|gb|EEE92717.1| predicted protein [Populus trichocarpa]
contig00252	43	29		773.103	588.14	9.59452	9.20002	-0.394502	0.28539		contig00252	#gi|317106675:1-9 JHL18I08.12 [Jatropha curcas]
contig00253	12	9		215.75	182.526	7.75321	7.51196	-0.241255	0.0314433		contig00253	#gi|167963118:1-9 peroxisomal enoyl-CoA hydratase/isomerase family protein [Glycine max]
contig00254	12	10		215.75	202.807	7.75321	7.66396	-0.0892524	0.00454098		contig00254	#gi|225435969:1-9 PREDICTED: hypothetical protein [Vitis vinifera] >gi|296083943|emb|CBI24331.3| unnamed protein product [Vitis vinifera]
contig00255	16	19		287.666	385.333	8.16825	8.58996	0.42171	0.161929		contig00255	#gi|222625515:1-9 hypothetical protein OsJ_12023 [Oryza sativa Japonica Group]
contig00256	11	7		197.771	141.965	7.62768	7.14939	-0.478295	0.104183		contig00256	#gi|224113625:1-9 predicted protein [Populus trichocarpa] >gi|222859591|gb|EEE97138.1| predicted protein [Populus trichocarpa]
contig00257	9	5		161.812	101.403	7.33818	6.66396	-0.674215	0.158054		contig00257	#gi|225441728:1-9 PREDICTED: hypothetical protein [Vitis vinifera]
contig00258	10	10		179.791	202.807	7.49018	7.66396	0.173782	0.0157443		contig00258	#gi|224106053:1-9 predicted protein [Populus trichocarpa] >gi|222850435|gb|EEE87982.1| predicted protein [Populus trichocarpa]
contig00259	29	0		521.395	0	9.02623	0	-9.02623	7.99415		contig00259	#gi|147802928:1-9 hypothetical protein VITISV_010381 [Vitis vinifera]
contig00260	14	7		251.708	141.965	7.97561	7.14939	-0.826218	0.349937		contig00260	#gi|255540257:1-9 Exocyst complex component, putative [Ricinus communis] >gi|223550308|gb|EEF51795.1| Exocyst complex component, putative [Ricinus communis]
contig00261	15	25		269.687	507.017	8.07514	8.98589	0.910748	0.841726		contig00261	#gi|308569658:1-9 high mobility group box 4 protein [Gossypium hirsutum]
contig00262	23	21		413.52	425.894	8.69181	8.73435	0.0425375	0.00207125		contig00262	#gi|20269063:1-9 aux/IAA protein [Populus tremula x Populus tremuloides]
contig00263	7	7		125.854	141.965	6.97561	7.14939	0.173782	0.011021		contig00263	#gi|296084940:1-9 unnamed protein product [Vitis vinifera]
contig00264	4	11		71.9166	223.088	6.16825	7.80147	1.63321	0.932546		contig00264	#gi|225451866:1-9 PREDICTED: hypothetical protein [Vitis vinifera]
contig00265	12	3		215.75	60.8421	7.75321	5.927	-1.82622	1.03202		contig00265	#gi|209168629:1-9 putative leucine rich repeat transmembrane protein kinase [Corchorus olitorius]
contig00266	12	8		215.75	162.245	7.75321	7.34203	-0.41118	0.0860119		contig00266	#gi|224117826:1-9 predicted protein [Populus trichocarpa] >gi|118484203|gb|ABK93982.1| unknown [Populus trichocarpa] >gi|118487234|gb|ABK95445.1| unknown [Populus trichocarpa] >gi|222874037|gb|EEF11168.1| predicted protein [Populus trichocarpa]
contig00267	7	13		125.854	263.649	6.97561	8.04247	1.06687	0.569635		contig00267	#gi|297734030:1-9 unnamed protein product [Vitis vinifera]
contig00268	4	16		71.9166	324.491	6.16825	8.34203	2.17378	2.00379		contig00268	#gi|255561582:1-9 Patellin-3, putative [Ricinus communis] >gi|223539014|gb|EEF40611.1| Patellin-3, putative [Ricinus communis]
contig00269	79	62		1420.35	1257.4	10.472	10.2962	-0.175802	0.112491		contig00269	#gi|224133758:1-9 histone H1 [Populus trichocarpa] >gi|222836758|gb|EEE75151.1| histone H1 [Populus trichocarpa]
contig00270	4	11		71.9166	223.088	6.16825	7.80147	1.63321	0.932546		contig00270	#gi|1706958:1-9 cellulose synthase [Gossypium hirsutum]
contig00271	6	6		107.875	121.684	6.75321	6.927	0.173782	0.00944656		contig00271	#gi|254681442:1-9 zinc finger protein [Gossypium arboreum]
contig00272	61	32		1096.73	648.982	10.099	9.34203	-0.756955	1.31146		contig00272	#gi|255542772:1-9 conserved hypothetical protein [Ricinus communis] >gi|223548410|gb|EEF49901.1| conserved hypothetical protein [Ricinus communis]
contig00273	9	14		161.812	283.93	7.33818	8.14939	0.811212	0.386815		contig00273	#gi|211906480:1-9 catalase [Gossypium hirsutum]
contig00274	10	4		179.791	81.1227	7.49018	6.34203	-1.14815	0.430948		contig00274	#gi|3915031:1-9 RecName: Full=Acyl-[acyl-carrier-protein] desaturase, chloroplastic; AltName: Full=Stearoyl-ACP desaturase; Flags: Precursor >gi|1217628|emb|CAA65232.1| delta 9 stearoyl-[acyl-carrier protein] desaturase [Gossypium hirsutum]
contig00275	9	10		161.812	202.807	7.33818	7.66396	0.325785	0.0525479		contig00275	#gi|298204851:1-9 unnamed protein product [Vitis vinifera]
contig00276	19	17		341.604	344.772	8.41618	8.4295	0.0133173	0.000165983		contig00276	#gi|225439528:1-9 PREDICTED: hypothetical protein [Vitis vinifera] >gi|147841925|emb|CAN63135.1| hypothetical protein VITISV_043144 [Vitis vinifera] >gi|297735619|emb|CBI18113.3| unnamed protein product [Vitis vinifera]
contig00277	4	10		71.9166	202.807	6.16825	7.66396	1.49571	0.744829		contig00277	#gi|84514139:1-9 cytochrome P450 monooxygenase CYP72A59 [Medicago truncatula]
contig00278	5	11		89.8957	223.088	6.49018	7.80147	1.31129	0.670266		contig00278	#gi|148645857:1-9 MYB8 [Gossypium hirsutum]
contig00279	46	24		827.041	486.736	9.69181	8.927	-0.764817	1.00682		contig00279	#gi|119888006:1-9 proline-rich protein [Gossypium hirsutum]
contig00280	7	6		125.854	121.684	6.97561	6.927	-0.0486104	0.000797122		contig00280	#gi|91208948:1-9 hypothetical chloroplast RF1 [Gossypium hirsutum] >gi|118574750|sp|Q2L951.1|YCF1_GOSHI RecName: Full=Putative membrane protein ycf1; Short=RF1 >gi|85687462|gb|ABC73674.1| hypothetical chloroplast RF1 [Gossypium hirsutum]
contig00281	10	10		179.791	202.807	7.49018	7.66396	0.173782	0.0157443		contig00281	#gi|224071363:1-9 predicted protein [Populus trichocarpa] >gi|222840855|gb|EEE78402.1| predicted protein [Populus trichocarpa]
contig00282	30	16		539.374	324.491	9.07514	8.34203	-0.733109	0.610094		contig00282	#gi|255632936:1-9 unknown [Glycine max]
contig00283	8	3		143.833	60.8421	7.16825	5.927	-1.24126	0.389969		contig00283	#gi|255587064:1-9 ef-hand calcium binding protein, putative [Ricinus communis] >gi|223525823|gb|EEF28264.1| ef-hand calcium binding protein, putative [Ricinus communis]
contig00284	21	11		377.562	223.088	8.56057	7.80147	-0.759104	0.453708		contig00284	#gi|255554134:1-9 60S ribosomal protein L13a, putative [Ricinus communis] >gi|223542703|gb|EEF44240.1| 60S ribosomal protein L13a, putative [Ricinus communis]
contig00285	7	15		125.854	304.21	6.97561	8.24893	1.27332	0.872989		contig00285	#gi|171452362:1-9 transcription factor [Bruguiera gymnorhiza]
contig00286	11	1		197.771	20.2807	7.62768	4.34203	-3.28565	1.86538		contig00286	#gi|255573724:1-9 phosphoglucomutase, putative [Ricinus communis] >gi|223532818|gb|EEF34593.1| phosphoglucomutase, putative [Ricinus communis]
contig00287	17	9		305.645	182.526	8.25572	7.51196	-0.743756	0.3545		contig00287	#gi|255570639:1-9 eukaryotic translation initiation factor 2c, putative [Ricinus communis] >gi|223534406|gb|EEF36112.1| eukaryotic translation initiation factor 2c, putative [Ricinus communis]
contig00288	9	3		161.812	60.8421	7.33818	5.927	-1.41118	0.534237		contig00288	#gi|21090089:1-9 GA__Ed0049D06r Gossypium arboreum 7-10 dpa fiber library Gossypium arboreum cDNA clone GA__Ed0049D06r, mRNA sequence
contig00289	11	15		197.771	304.21	7.62768	8.24893	0.621241	0.259256		contig00289	#gi|118484236:1-9 unknown [Populus trichocarpa]
contig00290	10	6		179.791	121.684	7.49018	6.927	-0.563184	0.127436		contig00290	#gi|224135649:1-9 predicted protein [Populus trichocarpa] >gi|222869122|gb|EEF06253.1| predicted protein [Populus trichocarpa]
contig00291	8	3		143.833	60.8421	7.16825	5.927	-1.24126	0.389969		contig00291	#gi|255565184:1-9 Splicing factor, arginine/serine-rich, putative [Ricinus communis] >gi|223537146|gb|EEF38779.1| Splicing factor, arginine/serine-rich, putative [Ricinus communis]
contig00292	7	14		125.854	283.93	6.97561	8.14939	1.17378	0.716133		contig00292	#gi|224130304:1-9 predicted protein [Populus trichocarpa] >gi|222861577|gb|EEE99119.1| predicted protein [Populus trichocarpa]
contig00293	5	8		89.8957	162.245	6.49018	7.34203	0.851854	0.2404		contig00293	#gi|224135895:1-9 predicted protein [Populus trichocarpa] >gi|222835700|gb|EEE74135.1| predicted protein [Populus trichocarpa]
contig00294	9	15		161.812	304.21	7.33818	8.24893	0.910748	0.505035		contig00294	#gi|255583146:1-9 protein translocase, putative [Ricinus communis] >gi|223527956|gb|EEF30041.1| protein translocase, putative [Ricinus communis]
contig00295	21	9		377.562	182.526	8.56057	7.51196	-1.04861	0.781785		contig00295	#gi|255536899:1-9 B2 protein, putative [Ricinus communis] >gi|223549415|gb|EEF50903.1| B2 protein, putative [Ricinus communis]
contig00296	6	8		107.875	162.245	6.75321	7.34203	0.58882	0.125589		contig00296	#gi|211906450:1-9 phosphoglycerate kinase [Gossypium hirsutum]
contig00297	10	6		179.791	121.684	7.49018	6.927	-0.563184	0.127436		contig00297	#gi|108711498:1-9 Ubiquitin-conjugating enzyme E2-17 kDa, putative, expressed [Oryza sativa Japonica Group]
contig00298	10	13		179.791	263.649	7.49018	8.04247	0.552294	0.18179		contig00298	#gi|302584056:1-9 MADS domain transcription factor [Camellia japonica]
contig00299	11	9		197.771	182.526	7.62768	7.51196	-0.115725	0.00693279		contig00299	#gi|255543138:1-9 NAC domain-containing protein, putative [Ricinus communis] >gi|223548593|gb|EEF50084.1| NAC domain-containing protein, putative [Ricinus communis]
contig00300	50	1		898.957	20.2807	9.81211	4.34203	-5.47007	11.9734		contig00300	#gi|115490848:1-9 alpha-crystalline heat shock protein [Gossypium arboreum] >gi|115490850|gb|ABI97959.1| alpha-crystalline heat shock protein [Gossypium arboreum]
contig00301	6	10		107.875	202.807	6.75321	7.66396	0.910748	0.33669		contig00301	#gi|255538564:1-9 BRASSINAZOLE-RESISTANT 1 protein, putative [Ricinus communis] >gi|223551048|gb|EEF52534.1| BRASSINAZOLE-RESISTANT 1 protein, putative [Ricinus communis]
contig00302	12	6		215.75	121.684	7.75321	6.927	-0.826218	0.299946		contig00302	#gi|62131147:1-9 putative ethylene responsive element binding protein 2 [Gossypium hirsutum]
contig00303	11	12		197.771	243.368	7.62768	7.927	0.299313	0.0537069		contig00303	#gi|255552081:1-9 40S ribosomal protein S3a, putative [Ricinus communis] >gi|223543720|gb|EEF45248.1| 40S ribosomal protein S3a, putative [Ricinus communis]
contig00304	6	7		107.875	141.965	6.75321	7.14939	0.396174	0.0531107		contig00304	#gi|224065421:1-9 predicted protein [Populus trichocarpa] >gi|222843535|gb|EEE81082.1| predicted protein [Populus trichocarpa]
contig00305	14	15		251.708	304.21	7.97561	8.24893	0.273318	0.0564753		contig00305	#gi|296080950:1-9 unnamed protein product [Vitis vinifera]
contig00306	17	9		305.645	182.526	8.25572	7.51196	-0.743756	0.3545		contig00306	#gi|255537629:1-9 conserved hypothetical protein [Ricinus communis] >gi|223549780|gb|EEF51268.1| conserved hypothetical protein [Ricinus communis]
contig00307	4	9		71.9166	182.526	6.16825	7.51196	1.34371	0.569567		contig00307	#gi|224138216:1-9 predicted protein [Populus trichocarpa] >gi|222833869|gb|EEE72346.1| predicted protein [Populus trichocarpa]
contig00308	0	15		0	304.21	0	8.24893	8.24893	4.91961		contig00308	#gi|87162915:1-9 Polynucleotidyl transferase, Ribonuclease H fold [Medicago truncatula]
contig00309	10	9		179.791	182.526	7.49018	7.51196	0.0217789	0.000234341		contig00309	#gi|255585293:1-9 Late embryogenesis abundant protein Lea14-A, putative [Ricinus communis] >gi|223526810|gb|EEF29030.1| Late embryogenesis abundant protein Lea14-A, putative [Ricinus communis]
contig00310	12	4		215.75	81.1227	7.75321	6.34203	-1.41118	0.712316		contig00310	#gi|119888000:1-9 proline-rich protein [Gossypium hirsutum]
contig00311	7	5		125.854	101.403	6.97561	6.66396	-0.311645	0.0298543		contig00311	#gi|224066721:1-9 predicted protein [Populus trichocarpa] >gi|222843911|gb|EEE81458.1| predicted protein [Populus trichocarpa]
contig00312	13	7		233.729	141.965	7.86869	7.14939	-0.719303	0.255753		contig00312	#gi|171190270:1-9 aquaporin PIP2;4 [Gossypium hirsutum]
contig00313	11	26		197.771	527.298	7.62768	9.04247	1.41479	1.78075		contig00313	#gi|164342715:1-9 UFL_343_52 Cotton fiber 0-10 day post anthesis Gossypium hirsutum cDNA, mRNA sequence
contig00314	7	13		125.854	263.649	6.97561	8.04247	1.06687	0.569635		contig00314	#gi|224065721:1-9 predicted protein [Populus trichocarpa] >gi|222843664|gb|EEE81211.1| predicted protein [Populus trichocarpa]
contig00315	16	6		287.666	121.684	8.16825	6.927	-1.24126	0.779939		contig00315	#gi|225462707:1-9 PREDICTED: hypothetical protein [Vitis vinifera] >gi|302143695|emb|CBI22556.3| unnamed protein product [Vitis vinifera]
contig00316	8	6		143.833	121.684	7.16825	6.927	-0.241255	0.0209622		contig00316	#gi|147817646:1-9 hypothetical protein VITISV_021504 [Vitis vinifera]
contig00317	86	66		1546.21	1338.53	10.5945	10.3864	-0.208089	0.169621		contig00317	#gi|308569660:1-9 high mobility group box 1 protein [Gossypium hirsutum]
contig00318	9	8		161.812	162.245	7.33818	7.34203	0.00385701	6.57305e-06		contig00318	#gi|109866304:1-9 GH_RMIRS_106_H02_R Cotton Normalized Library random primed Gossypium hirsutum cDNA, mRNA sequence
contig00319	11	11		197.771	223.088	7.62768	7.80147	0.173782	0.0173187		contig00319	#gi|224071241:1-9 predicted protein [Populus trichocarpa] >gi|224126645|ref|XP_002329606.1| predicted protein [Populus trichocarpa] >gi|222840812|gb|EEE78359.1| predicted protein [Populus trichocarpa] >gi|222870315|gb|EEF07446.1| predicted protein [Populus trichocarpa]
contig00320	22	11		395.541	223.088	8.62768	7.80147	-0.826218	0.549902		contig00320	#gi|255557935:1-9 60S ribosomal protein L13, putative [Ricinus communis] >gi|223540760|gb|EEF42320.1| 60S ribosomal protein L13, putative [Ricinus communis]
contig00321	30	11		539.374	223.088	9.07514	7.80147	-1.27368	1.52235		contig00321	#gi|255574145:1-9 conserved hypothetical protein [Ricinus communis] >gi|223532614|gb|EEF34400.1| conserved hypothetical protein [Ricinus communis]
contig00322	21	9		377.562	182.526	8.56057	7.51196	-1.04861	0.781785		contig00322	#gi|211906462:1-9 glutamine synthase [Gossypium hirsutum]
contig00323	35	16		629.27	324.491	9.29754	8.34203	-0.955501	1.11792		contig00323	nohit
contig00324	1	11		17.9791	223.088	4.16825	7.80147	3.63321	2.38852		contig00324	#gi|225458794:1-9 PREDICTED: hypothetical protein [Vitis vinifera]
contig00325	3	13		53.9374	263.649	5.75321	8.04247	2.28926	1.73735		contig00325	#gi|255546417:1-9 transcription factor, putative [Ricinus communis] >gi|223546724|gb|EEF48222.1| transcription factor, putative [Ricinus communis]
contig00326	14	9		251.708	182.526	7.97561	7.51196	-0.463648	0.125247		contig00326	#gi|224092478:1-9 predicted protein [Populus trichocarpa] >gi|222855603|gb|EEE93150.1| predicted protein [Populus trichocarpa]
contig00327	17	2		305.645	40.5614	8.25572	5.34203	-2.91368	2.56555		contig00327	#gi|224066763:1-9 predicted protein [Populus trichocarpa] >gi|222843929|gb|EEE81476.1| predicted protein [Populus trichocarpa]
contig00328	7	9		125.854	182.526	6.97561	7.51196	0.536352	0.119338		contig00328	#gi|225428525:1-9 PREDICTED: hypothetical protein isoform 1 [Vitis vinifera] >gi|225428527|ref|XP_002284490.1| PREDICTED: hypothetical protein isoform 2 [Vitis vinifera]
contig00329	9	9		161.812	182.526	7.33818	7.51196	0.173782	0.0141698		contig00329	#gi|146216004:1-9 cysteine protease Cp6 [Actinidia deliciosa]
contig00330	83	27		1492.27	547.578	10.5433	9.09692	-1.44637	5.11222		contig00330	#gi|74273314:1-9 VDRG6 [Gossypium hirsutum] >gi|83356301|gb|ABC16635.1| bet vI [Gossypium hirsutum]
contig00331	14	7		251.708	141.965	7.97561	7.14939	-0.826218	0.349937		contig00331	#gi|401322:1-9 RecName: Full=V-type proton ATPase catalytic subunit A; Short=V-ATPase subunit A; AltName: Full=V-ATPase 69 kDa subunit; AltName: Full=Vacuolar proton pump subunit alpha >gi|167313|gb|AAA33050.1| vacuolar H+-ATPase catalytic subunit [Gossypium hirsutum]
contig00332	19	17		341.604	344.772	8.41618	8.4295	0.0133173	0.000165983		contig00332	#gi|308569654:1-9 high mobility group box 2 protein [Gossypium hirsutum]
contig00333	6	12		107.875	243.368	6.75321	7.927	1.17378	0.613828		contig00333	#gi|255574776:1-9 transcription factor, putative [Ricinus communis] >gi|223532250|gb|EEF34053.1| transcription factor, putative [Ricinus communis]
contig00334	11	6		197.771	121.684	7.62768	6.927	-0.700687	0.206704		contig00334	#gi|255541746:1-9 conserved hypothetical protein [Ricinus communis] >gi|223549117|gb|EEF50606.1| conserved hypothetical protein [Ricinus communis]
contig00335	58	46		1042.79	932.911	10.0262	9.8656	-0.160637	0.0693248		contig00335	#gi|254047060:1-9 cydophilin [Gossypium hirsutum]
contig00336	10	3		179.791	60.8421	7.49018	5.927	-1.56318	0.690626		contig00336	#gi|255584675:1-9 dopamine beta-monooxygenase, putative [Ricinus communis] >gi|223527158|gb|EEF29330.1| dopamine beta-monooxygenase, putative [Ricinus communis]
contig00337	9	10		161.812	202.807	7.33818	7.66396	0.325785	0.0525479		contig00337	#gi|255585243:1-9 leucine-rich repeat transmembrane protein kinase, putative [Ricinus communis] >gi|223526845|gb|EEF29059.1| leucine-rich repeat transmembrane protein kinase, putative [Ricinus communis]
contig00338	126	73		2265.37	1480.49	11.1455	10.5319	-0.613673	1.87281		contig00338	#gi|62526583:1-9 auxin-repressed protein-like protein ARP1 [Manihot esculenta]
contig00339	12	1		215.75	20.2807	7.75321	4.34203	-3.41118	2.10481		contig00339	#gi|62526573:1-9 aldo/keto reductase AKR [Manihot esculenta]
contig00340	6	12		107.875	243.368	6.75321	7.927	1.17378	0.613828		contig00340	#gi|224127894:1-9 predicted protein [Populus trichocarpa] >gi|222860963|gb|EEE98505.1| predicted protein [Populus trichocarpa]
contig00341	20	4		359.583	81.1227	8.49018	6.34203	-2.14815	2.12887		contig00341	#gi|225448400:1-9 PREDICTED: hypothetical protein isoform 2 [Vitis vinifera]
contig00342	6	6		107.875	121.684	6.75321	6.927	0.173782	0.00944656		contig00342	#gi|225429416:1-9 PREDICTED: hypothetical protein [Vitis vinifera]
contig00343	33	31		593.312	628.701	9.21265	9.29623	0.0835842	0.011642		contig00343	#gi|150416573:1-9 aquaporin PIP1-2 [Gossypium hirsutum]
contig00344	15	0		269.687	0	8.07514	0	-8.07514	4.13491		contig00344	#gi|225463388:1-9 PREDICTED: hypothetical protein [Vitis vinifera] >gi|297740634|emb|CBI30816.3| unnamed protein product [Vitis vinifera]
contig00345	7	9		125.854	182.526	6.97561	7.51196	0.536352	0.119338		contig00345	#gi|84165512:1-9 CM020H03 Cotton Lambda Zap Express Library Gossypium hirsutum cDNA, mRNA sequence
contig00346	9	9		161.812	182.526	7.33818	7.51196	0.173782	0.0141698		contig00346	#gi|55419650:1-9 AP2/EREBP transcription factor ERF-1 [Gossypium hirsutum]
contig00347	16	2		287.666	40.5614	8.16825	5.34203	-2.82622	2.33959		contig00347	#gi|42794062:1-9 starch branching enzyme [Phaseolus vulgaris]
contig00348	1	12		17.9791	243.368	4.16825	7.927	3.75874	2.68026		contig00348	#gi|78324254:1-9 EST1055168 GH_TMO Gossypium hirsutum cDNA, mRNA sequence
contig00349	12	13		215.75	263.649	7.75321	8.04247	0.289259	0.0545253		contig00349	#gi|315937232:1-9 ubiquitin-conjugating family protein [Jatropha curcas]
contig00350	19	5		341.604	101.403	8.41618	6.66396	-1.75222	1.54352		contig00350	#gi|255547720:1-9 Small rubber particle protein, putative [Ricinus communis] >gi|223545968|gb|EEF47471.1| Small rubber particle protein, putative [Ricinus communis]
contig00351	3	8		53.9374	162.245	5.75321	7.34203	1.58882	0.651537		contig00351	#gi|224066664:1-9 predicted protein [Populus trichocarpa] >gi|222843902|gb|EEE81449.1| predicted protein [Populus trichocarpa]
contig00352	12	5		215.75	101.403	7.75321	6.66396	-1.08925	0.475188		contig00352	#gi|225441207:1-9 PREDICTED: hypothetical protein [Vitis vinifera]
contig00353	1	12		17.9791	243.368	4.16825	7.927	3.75874	2.68026		contig00353	#gi|255569778:1-9 UDP-glucuronosyltransferase, putative [Ricinus communis] >gi|223534858|gb|EEF36547.1| UDP-glucuronosyltransferase, putative [Ricinus communis]
contig00354	12	5		215.75	101.403	7.75321	6.66396	-1.08925	0.475188		contig00354	#gi|211906444:1-9 fructokinase [Gossypium hirsutum]
contig00355	4	21		71.9166	425.894	6.16825	8.73435	2.5661	3.21644		contig00355	#gi|297740930:1-9 unnamed protein product [Vitis vinifera]
contig00356	33	2		593.312	40.5614	9.21265	5.34203	-3.87061	6.42338		contig00356	#gi|242047338:1-9 hypothetical protein SORBIDRAFT_02g002270 [Sorghum bicolor] >gi|241924792|gb|EER97936.1| hypothetical protein SORBIDRAFT_02g002270 [Sorghum bicolor]
contig00357	24	69		431.499	1399.37	8.75321	10.4506	1.69734	6.1828		contig00357	#gi|4160439:1-9 ribosomal protein subunit 10 [Solanum tuberosum]
contig00358	4	9		71.9166	182.526	6.16825	7.51196	1.34371	0.569567		contig00358	#gi|224082476:1-9 predicted protein [Populus trichocarpa] >gi|222856156|gb|EEE93703.1| predicted protein [Populus trichocarpa]
contig00359	45	19		809.061	385.333	9.66011	8.58996	-1.07014	1.73159		contig00359	#gi|77744869:1-9 temperature-induced lipocalin' [Gossypium arboreum]
contig00360	8	7		143.833	141.965	7.16825	7.14939	-0.0188631	0.000138628		contig00360	#gi|224124172:1-9 predicted protein [Populus trichocarpa] >gi|222857639|gb|EEE95186.1| predicted protein [Populus trichocarpa]
contig00361	19	5		341.604	101.403	8.41618	6.66396	-1.75222	1.54352		contig00361	#gi|255585824:1-9 heat-shock protein, putative [Ricinus communis] >gi|223526534|gb|EEF28795.1| heat-shock protein, putative [Ricinus communis]
contig00362	21	16		377.562	324.491	8.56057	8.34203	-0.218535	0.0455139		contig00362	#gi|74229677:1-9 cytoplasmic Cu/ZnSOD [Gossypium hirsutum]
contig00363	16	1		287.666	20.2807	8.16825	4.34203	-3.82622	3.08683		contig00363	#gi|255543359:1-9 heat shock protein, putative [Ricinus communis] >gi|223547753|gb|EEF49245.1| heat shock protein, putative [Ricinus communis]
contig00364	17	41		305.645	831.508	8.25572	9.69959	1.44387	2.89611		contig00364	#gi|255548479:1-9 conserved hypothetical protein [Ricinus communis] >gi|223545776|gb|EEF47280.1| conserved hypothetical protein [Ricinus communis]
contig00365	5	5		89.8957	101.403	6.49018	6.66396	0.173782	0.00787213		contig00365	#gi|229368456:1-9 cinnamoyl-CoA reductase 4 [Gossypium hirsutum]
contig00366	14	5		251.708	101.403	7.97561	6.66396	-1.31164	0.74344		contig00366	#gi|153805698:1-9 nodulin family protein [Gossypium hirsutum]
contig00367	4	11		71.9166	223.088	6.16825	7.80147	1.63321	0.932546		contig00367	#gi|300432706:1-9 conserved hypothetical protein 13 [Hevea brasiliensis]
contig00368	12	7		215.75	141.965	7.75321	7.14939	-0.603826	0.173286		contig00368	#gi|255560155:1-9 60S ribosomal protein L13a, putative [Ricinus communis] >gi|223539664|gb|EEF41246.1| 60S ribosomal protein L13a, putative [Ricinus communis]
contig00369	25	8		449.479	162.245	8.81211	7.34203	-1.47007	1.57756		contig00369	#gi|225438373:1-9 PREDICTED: hypothetical protein [Vitis vinifera] >gi|296082603|emb|CBI21608.3| unnamed protein product [Vitis vinifera]
contig00370	15	4		269.687	81.1227	8.07514	6.34203	-1.73311	1.20009		contig00370	#gi|307948772:1-9 pyrophosphate-energized vacuolar membrane proton pump [Gossypium hirsutum]
contig00371	3	6		53.9374	121.684	5.75321	6.927	1.17378	0.306914		contig00371	#gi|147834707:1-9 hypothetical protein VITISV_016468 [Vitis vinifera]
contig00372	15	6		269.687	121.684	8.07514	6.927	-1.14815	0.646421		contig00372	#gi|164652942:1-9 14-3-3e protein [Gossypium hirsutum]
contig00373	12	9		215.75	182.526	7.75321	7.51196	-0.241255	0.0314433		contig00373	#gi|255538086:1-9 zinc finger protein, putative [Ricinus communis] >gi|223550809|gb|EEF52295.1| zinc finger protein, putative [Ricinus communis]
contig00374	9	3		161.812	60.8421	7.33818	5.927	-1.41118	0.534237		contig00374	#gi|255581402:1-9 catalytic, putative [Ricinus communis] >gi|223528862|gb|EEF30863.1| catalytic, putative [Ricinus communis]
contig00375	13	7		233.729	141.965	7.86869	7.14939	-0.719303	0.255753		contig00375	#gi|225459362:1-9 PREDICTED: hypothetical protein [Vitis vinifera]
contig00376	22	9		395.541	182.526	8.62768	7.51196	-1.11572	0.905564		contig00376	#gi|224131982:1-9 predicted protein [Populus trichocarpa] >gi|222861999|gb|EEE99541.1| predicted protein [Populus trichocarpa]
contig00377	10	10		179.791	202.807	7.49018	7.66396	0.173782	0.0157443		contig00377	#gi|255537629:1-9 conserved hypothetical protein [Ricinus communis] >gi|223549780|gb|EEF51268.1| conserved hypothetical protein [Ricinus communis]
contig00378	6	4		107.875	81.1227	6.75321	6.34203	-0.41118	0.043006		contig00378	#gi|224109344:1-9 predicted protein [Populus trichocarpa] >gi|222864206|gb|EEF01337.1| predicted protein [Populus trichocarpa]
contig00379	5	3		89.8957	60.8421	6.49018	5.927	-0.563184	0.063718		contig00379	#gi|255581670:1-9 casein kinase, putative [Ricinus communis] >gi|223528723|gb|EEF30734.1| casein kinase, putative [Ricinus communis]
contig00380	16	20		287.666	405.614	8.16825	8.66396	0.49571	0.229676		contig00380	#gi|295687227:1-9 eukaryotic translation initiation factor 5A [Gossypium hirsutum]
contig00381	4	14		71.9166	283.93	6.16825	8.14939	1.98114	1.55341		contig00381	#gi|242087489:1-9 hypothetical protein SORBIDRAFT_09g014016 [Sorghum bicolor] >gi|241944862|gb|EES18007.1| hypothetical protein SORBIDRAFT_09g014016 [Sorghum bicolor]
contig00382	20	14		359.583	283.93	8.49018	8.14939	-0.340791	0.100954		contig00382	#gi|225458808:1-9 PREDICTED: hypothetical protein [Vitis vinifera] >gi|302142215|emb|CBI19418.3| unnamed protein product [Vitis vinifera]
contig00383	7	10		125.854	202.807	6.97561	7.66396	0.688355	0.207418		contig00383	#gi|255632492:1-9 unknown [Glycine max]
contig00384	834	400		14994.6	8112.27	13.8722	12.9859	-0.886265	23.484		contig00384	#gi|192912974:1-9 translationally controlled tumor protein [Elaeis guineensis]
contig00385	16	9		287.666	182.526	8.16825	7.51196	-0.656293	0.267935		contig00385	#gi|225430202:1-9 PREDICTED: hypothetical protein [Vitis vinifera] >gi|225445410|ref|XP_002285018.1| PREDICTED: hypothetical protein [Vitis vinifera]
contig00386	13	4		233.729	81.1227	7.86869	6.34203	-1.52666	0.867353		contig00386	#gi|224120428:1-9 predicted protein [Populus trichocarpa] >gi|222859000|gb|EEE96547.1| predicted protein [Populus trichocarpa]
contig00387	5	5		89.8957	101.403	6.49018	6.66396	0.173782	0.00787213		contig00387	#gi|255552850:1-9 Protein kinase APK1B, chloroplast precursor, putative [Ricinus communis] >gi|223543479|gb|EEF45010.1| Protein kinase APK1B, chloroplast precursor, putative [Ricinus communis]
contig00388	34	27		611.291	547.578	9.25572	9.09692	-0.158793	0.039737		contig00388	#gi|146454782:1-9 putative translation factor [Sonneratia alba] >gi|146454786|gb|ABQ42059.1| putative translation factor [Sonneratia ovata] >gi|146454788|gb|ABQ42060.1| putative translation factor [Sonneratia apetala]
contig00389	3	7		53.9374	141.965	5.75321	7.14939	1.39617	0.469849		contig00389	#gi|255571544:1-9 nucleic acid binding protein, putative [Ricinus communis] >gi|223533907|gb|EEF35632.1| nucleic acid binding protein, putative [Ricinus communis]
contig00390	3	21		53.9374	425.894	5.75321	8.73435	2.98114	3.78733		contig00390	#gi|255543349:1-9 Chaperone protein dnaJ 8, chloroplast precursor, putative [Ricinus communis] >gi|223547748|gb|EEF49240.1| Chaperone protein dnaJ 8, chloroplast precursor, putative [Ricinus communis]
contig00391	15	9		269.687	182.526	8.07514	7.51196	-0.563184	0.191154		contig00391	#gi|224132920:1-9 predicted protein [Populus trichocarpa] >gi|222837321|gb|EEE75700.1| predicted protein [Populus trichocarpa]
contig00392	15	6		269.687	121.684	8.07514	6.927	-1.14815	0.646421		contig00392	#gi|297841421:1-9 rubber elongation factor family protein [Arabidopsis lyrata subsp. lyrata] >gi|297334433|gb|EFH64851.1| rubber elongation factor family protein [Arabidopsis lyrata subsp. lyrata]
contig00393	42	7		755.124	141.965	9.56057	7.14939	-2.41118	5.1461		contig00393	#gi|225445531:1-9 PREDICTED: hypothetical protein [Vitis vinifera] >gi|297738966|emb|CBI28211.3| unnamed protein product [Vitis vinifera]
contig00394	62	58		1114.71	1176.28	10.1224	10.2	0.0775667	0.0187967		contig00394	#gi|224082880:1-9 predicted protein [Populus trichocarpa] >gi|222856325|gb|EEE93872.1| predicted protein [Populus trichocarpa]
contig00395	10	4		179.791	81.1227	7.49018	6.34203	-1.14815	0.430948		contig00395	#gi|224121736:1-9 predicted protein [Populus trichocarpa] >gi|222872244|gb|EEF09375.1| predicted protein [Populus trichocarpa]
contig00396	8	6		143.833	121.684	7.16825	6.927	-0.241255	0.0209622		contig00396	#gi|255540003:1-9 calnexin, putative [Ricinus communis] >gi|223550181|gb|EEF51668.1| calnexin, putative [Ricinus communis]
contig00397	19	2		341.604	40.5614	8.41618	5.34203	-3.07415	3.02527		contig00397	#gi|209168629:1-9 putative leucine rich repeat transmembrane protein kinase [Corchorus olitorius]
contig00398	11	22		197.771	446.175	7.62768	8.80147	1.17378	1.12535		contig00398	#gi|164652940:1-9 14-3-3d protein [Gossypium hirsutum]
contig00399	11	10		197.771	202.807	7.62768	7.66396	0.0362785	0.000718939		contig00399	#gi|297737935:1-9 unnamed protein product [Vitis vinifera]
contig00400	76	4		1366.41	81.1227	10.4162	6.34203	-4.07415	15.365		contig00400	nohit
contig00401	11	6		197.771	121.684	7.62768	6.927	-0.700687	0.206704		contig00401	#gi|224135271:1-9 predicted protein [Populus trichocarpa] >gi|118487921|gb|ABK95782.1| unknown [Populus trichocarpa] >gi|222836161|gb|EEE74582.1| predicted protein [Populus trichocarpa]
contig00402	9	6		161.812	121.684	7.33818	6.927	-0.41118	0.0645089		contig00402	#gi|225464978:1-9 PREDICTED: hypothetical protein [Vitis vinifera] >gi|147767982|emb|CAN64917.1| hypothetical protein VITISV_027337 [Vitis vinifera]
contig00403	7	3		125.854	60.8421	6.97561	5.927	-1.04861	0.260595		contig00403	#gi|18403319:1-9 unknown protein [Arabidopsis thaliana] >gi|20196847|gb|AAB80674.2| expressed protein [Arabidopsis thaliana] >gi|21537058|gb|AAM61399.1| unknown [Arabidopsis thaliana] >gi|22655220|gb|AAM98200.1| expressed protein [Arabidopsis thaliana] >gi|31711902|gb|AAP68307.1| At2g33570 [Arabidopsis thaliana]
contig00404	4	6		71.9166	121.684	6.16825	6.927	0.758745	0.147633		contig00404	#gi|34978809:1-9 putative translation-initiation factor 3 subunit [Prunus avium]
contig00405	5	7		89.8957	141.965	6.49018	7.14939	0.659209	0.134481		contig00405	#gi|255556043:1-9 rnf5, putative [Ricinus communis] >gi|223541719|gb|EEF43267.1| rnf5, putative [Ricinus communis]
contig00406	8	9		143.833	182.526	7.16825	7.51196	0.343707	0.0523202		contig00406	#gi|255555899:1-9 conserved hypothetical protein [Ricinus communis] >gi|223541972|gb|EEF43518.1| conserved hypothetical protein [Ricinus communis]
contig00407	9	11		161.812	223.088	7.33818	7.80147	0.463289	0.11156		contig00407	#gi|268537560:1-9 allene oxide cyclase [Jatropha curcas]
contig00408	4	8		71.9166	162.245	6.16825	7.34203	1.17378	0.409219		contig00408	nohit
contig00409	5	17		89.8957	344.772	6.49018	8.4295	1.93932	1.83304		contig00409	#gi|258489588:1-9 proline-rich protein 3 [Gossypium hirsutum] >gi|319431884|gb|ADV57367.1| arabinogalactan protein [Gossypium hirsutum]
contig00410	19	3		341.604	60.8421	8.41618	5.927	-2.48918	2.41585		contig00410	#gi|188509981:1-9 putative ribosomal protein [Gossypium arboreum]
contig00411	11	3		197.771	60.8421	7.62768	5.927	-1.70069	0.857077		contig00411	#gi|225448359:1-9 PREDICTED: hypothetical protein [Vitis vinifera]
contig00412	14	16		251.708	324.491	7.97561	8.34203	0.366427	0.104904		contig00412	nohit
contig00413	19	8		341.604	162.245	8.41618	7.34203	-1.07415	0.735557		contig00413	#gi|224117042:1-9 predicted protein [Populus trichocarpa] >gi|222874511|gb|EEF11642.1| predicted protein [Populus trichocarpa]
contig00414	12	5		215.75	101.403	7.75321	6.66396	-1.08925	0.475188		contig00414	#gi|225437334:1-9 PREDICTED: hypothetical protein [Vitis vinifera]
contig00415	22	2		395.541	40.5614	8.62768	5.34203	-3.28565	3.73077		contig00415	#gi|300793604:1-9 TPA: TPA_inf: aquaporin TIP1;5 [Gossypium hirsutum]
contig00416	20	23		359.583	466.456	8.49018	8.8656	0.375416	0.157807		contig00416	#gi|211906454:1-9 peroxiredoxin [Gossypium hirsutum]
contig00417	21	10		377.562	202.807	8.56057	7.66396	-0.896607	0.603001		contig00417	#gi|298204426:1-9 unnamed protein product [Vitis vinifera]
contig00418	56	37		1006.83	750.385	9.97561	9.55149	-0.42412	0.4251		contig00418	#gi|146454784:1-9 putative translation factor [Sonneratia caseolaris]
contig00419	5	12		89.8957	243.368	6.49018	7.927	1.43682	0.841383		contig00419	#gi|225423955:1-9 PREDICTED: hypothetical protein [Vitis vinifera] >gi|147863608|emb|CAN79760.1| hypothetical protein VITISV_025473 [Vitis vinifera]
contig00420	21	19		377.562	385.333	8.56057	8.58996	0.0293921	0.00089872		contig00420	#gi|255548295:1-9 s-adenosylmethionine synthetase, putative [Ricinus communis] >gi|223545684|gb|EEF47188.1| s-adenosylmethionine synthetase, putative [Ricinus communis]
contig00421	3	8		53.9374	162.245	5.75321	7.34203	1.58882	0.651537		contig00421	#gi|166343837:1-9 beta-tubulin 15 [Gossypium hirsutum]
contig00422	9	3		161.812	60.8421	7.33818	5.927	-1.41118	0.534237		contig00422	#gi|225462640:1-9 PREDICTED: hypothetical protein [Vitis vinifera] >gi|297742779|emb|CBI35459.3| unnamed protein product [Vitis vinifera]
contig00423	12	27		215.75	547.578	7.75321	9.09692	1.34371	1.7087		contig00423	#gi|226499354:1-9 polyubiquitin containing 7 ubiquitin monomers [Zea mays] >gi|195606596|gb|ACG25128.1| polyubiquitin containing 7 ubiquitin monomers [Zea mays]
contig00424	2	8		35.9583	162.245	5.16825	7.34203	2.17378	1.00189		contig00424	#gi|30678837:1-9 unknown protein [Arabidopsis thaliana] >gi|25083238|gb|AAN72054.1| unknown protein [Arabidopsis thaliana]
contig00425	8	18		143.833	365.052	7.16825	8.51196	1.34371	1.13913		contig00425	#gi|147856913:1-9 hypothetical protein VITISV_014605 [Vitis vinifera]
contig00426	7	10		125.854	202.807	6.97561	7.66396	0.688355	0.207418		contig00426	#gi|255547862:1-9 cdk10/11, putative [Ricinus communis] >gi|223546039|gb|EEF47542.1| cdk10/11, putative [Ricinus communis]
contig00427	21	25		377.562	507.017	8.56057	8.98589	0.425321	0.216464		contig00427	#gi|118489534:1-9 unknown [Populus trichocarpa x Populus deltoides]
contig00428	4	12		71.9166	243.368	6.16825	7.927	1.75874	1.13082		contig00428	#gi|224156134:1-9 predicted protein [Populus trichocarpa] >gi|222869541|gb|EEF06672.1| predicted protein [Populus trichocarpa]
contig00429	6	6		107.875	121.684	6.75321	6.927	0.173782	0.00944656		contig00429	#gi|225439709:1-9 PREDICTED: hypothetical protein [Vitis vinifera]
contig00430	7	7		125.854	141.965	6.97561	7.14939	0.173782	0.011021		contig00430	#gi|224115898:1-9 predicted protein [Populus trichocarpa] >gi|222860217|gb|EEE97764.1| predicted protein [Populus trichocarpa]
contig00431	1	7		17.9791	141.965	4.16825	7.14939	2.98114	1.26244		contig00431	#gi|255571835:1-9 Anthocyanin 5-aromatic acyltransferase, putative [Ricinus communis] >gi|223533759|gb|EEF35491.1| Anthocyanin 5-aromatic acyltransferase, putative [Ricinus communis]
contig00432	9	6		161.812	121.684	7.33818	6.927	-0.41118	0.0645089		contig00432	#gi|224115414:1-9 predicted protein [Populus trichocarpa] >gi|222875179|gb|EEF12310.1| predicted protein [Populus trichocarpa]
contig00433	10	14		179.791	283.93	7.49018	8.14939	0.659209	0.268963		contig00433	#gi|54036490:1-9 RecName: Full=Tubulin beta-5 chain; AltName: Full=Beta-5-tubulin >gi|37529494|gb|AAQ92665.1| beta-tubulin 5 [Gossypium hirsutum]
contig00434	2	12		35.9583	243.368	5.16825	7.927	2.75874	1.99345		contig00434	#gi|29836473:1-9 putative SAH7 protein [Gossypioides kirkii]
contig00435	6	11		107.875	223.088	6.75321	7.80147	1.04825	0.468272		contig00435	#gi|209967435:1-9 ubiquitin family protein [Vernicia fordii]
contig00436	8	9		143.833	182.526	7.16825	7.51196	0.343707	0.0523202		contig00436	#gi|209419744:1-9 Cu/Zn superoxide dismutase [Gossypium arboreum]
contig00437	61	9		1096.73	182.526	10.099	7.51196	-2.58703	8.10349		contig00437	#gi|30841452:1-9 putative major latex-like protein [Gossypium barbadense]
contig00438	7	4		125.854	81.1227	6.97561	6.34203	-0.633573	0.110126		contig00438	#gi|224119434:1-9 predicted protein [Populus trichocarpa] >gi|222858744|gb|EEE96291.1| predicted protein [Populus trichocarpa]
contig00439	3	5		53.9374	101.403	5.75321	6.66396	0.910748	0.168345		contig00439	#gi|255551016:1-9 catalytic, putative [Ricinus communis] >gi|223544376|gb|EEF45897.1| catalytic, putative [Ricinus communis]
contig00440	10	9		179.791	182.526	7.49018	7.51196	0.0217789	0.000234341		contig00440	#lcl|AT1G80130.1:1-9 | Symbols: | binding | chr1:30141250-30142478 REVERSE
contig00441	11	4		197.771	81.1227	7.62768	6.34203	-1.28565	0.566351		contig00441	#gi|255546413:1-9 Auxin-responsive protein IAA27, putative [Ricinus communis] >gi|223546722|gb|EEF48220.1| Auxin-responsive protein IAA27, putative [Ricinus communis]
contig00442	2	11		35.9583	223.088	5.16825	7.80147	2.63321	1.73515		contig00442	#gi|255572650:1-9 transcription factor, putative [Ricinus communis] >gi|223533351|gb|EEF35102.1| transcription factor, putative [Ricinus communis]
contig00443	2	10		35.9583	202.807	5.16825	7.66396	2.49571	1.48295		contig00443	#gi|255547377:1-9 zinc finger protein, putative [Ricinus communis] >gi|223546350|gb|EEF47852.1| zinc finger protein, putative [Ricinus communis]
contig00444	16	5		287.666	101.403	8.16825	6.66396	-1.50429	1.0446		contig00444	#gi|225433243:1-9 PREDICTED: hypothetical protein [Vitis vinifera]
contig00445	70	15		1258.54	304.21	10.2975	8.24893	-2.04861	7.01346		contig00445	nohit
contig00446	2	16		35.9583	324.491	5.16825	8.34203	3.17378	3.07198		contig00446	#gi|255542502:1-9 Histidine-containing phosphotransfer protein, putative [Ricinus communis] >gi|223548275|gb|EEF49766.1| Histidine-containing phosphotransfer protein, putative [Ricinus communis]
contig00447	14	7		251.708	141.965	7.97561	7.14939	-0.826218	0.349937		contig00447	#gi|255571107:1-9 protein with unknown function [Ricinus communis] >gi|223534179|gb|EEF35895.1| protein with unknown function [Ricinus communis]
contig00448	5	8		89.8957	162.245	6.49018	7.34203	0.851854	0.2404		contig00448	#gi|294514718:1-9 4-coumarate:CoA ligase 1 [Corchorus capsularis]
contig00449	16	11		287.666	223.088	8.16825	7.80147	-0.366786	0.0926983		contig00449	#gi|284433794:1-9 glutathione S-transferase omega [Jatropha curcas]
contig00450	10	7		179.791	141.965	7.49018	7.14939	-0.340791	0.0504768		contig00450	#gi|255543531:1-9 ubiquinol-cytochrome C reductase iron-sulfur subunit, putative [Ricinus communis] >gi|223547839|gb|EEF49331.1| ubiquinol-cytochrome C reductase iron-sulfur subunit, putative [Ricinus communis]
contig00451	14	2		251.708	40.5614	7.97561	5.34203	-2.63357	1.89713		contig00451	#gi|255558218:1-9 Protein PPLZ12, putative [Ricinus communis] >gi|223540628|gb|EEF42191.1| Protein PPLZ12, putative [Ricinus communis]
contig00452	2	18		35.9583	365.052	5.16825	8.51196	3.34371	3.63122		contig00452	#gi|225429416:1-9 PREDICTED: hypothetical protein [Vitis vinifera]
contig00453	30	11		539.374	223.088	9.07514	7.80147	-1.27368	1.52235		contig00453	#gi|284520994:1-9 profilin-1 [Jatropha curcas]
contig00454	15	7		269.687	141.965	8.07514	7.14939	-0.925754	0.45448		contig00454	#gi|224093583:1-9 predicted protein [Populus trichocarpa] >gi|222852842|gb|EEE90389.1| predicted protein [Populus trichocarpa]
contig00455	11	2		197.771	40.5614	7.62768	5.34203	-2.28565	1.26433		contig00455	nohit
contig00456	10	3		179.791	60.8421	7.49018	5.927	-1.56318	0.690626		contig00456	#gi|211906514:1-9 lactoylglutathione lyase [Gossypium hirsutum]
contig00457	12	4		215.75	81.1227	7.75321	6.34203	-1.41118	0.712316		contig00457	#gi|225423953:1-9 PREDICTED: hypothetical protein [Vitis vinifera] >gi|297737829|emb|CBI27030.3| unnamed protein product [Vitis vinifera]
contig00458	14	5		251.708	101.403	7.97561	6.66396	-1.31164	0.74344		contig00458	#gi|225431804:1-9 PREDICTED: similar to 60S ribosomal protein L19 [Vitis vinifera] >gi|296083322|emb|CBI22958.3| unnamed protein product [Vitis vinifera]
contig00459	9	5		161.812	101.403	7.33818	6.66396	-0.674215	0.158054		contig00459	#gi|255570990:1-9 heat shock protein, putative [Ricinus communis] >gi|223534226|gb|EEF35941.1| heat shock protein, putative [Ricinus communis]
contig00460	16	2		287.666	40.5614	8.16825	5.34203	-2.82622	2.33959		contig00460	#gi|211906470:1-9 glyceraldehyde-3-phosphate dehydrogenase [Gossypium hirsutum]
contig00461	7	10		125.854	202.807	6.97561	7.66396	0.688355	0.207418		contig00461	#gi|225459635:1-9 PREDICTED: hypothetical protein isoform 2 [Vitis vinifera]
contig00462	19	0		341.604	0	8.41618	0	-8.41618	5.23755		contig00462	#gi|302144071:1-9 unnamed protein product [Vitis vinifera]
contig00463	11	13		197.771	263.649	7.62768	8.04247	0.41479	0.10744		contig00463	#gi|302325341:1-9 profilin [Gossypium hirsutum]
contig00464	6	10		107.875	202.807	6.75321	7.66396	0.910748	0.33669		contig00464	#gi|224122636:1-9 predicted protein [Populus trichocarpa] >gi|222859560|gb|EEE97107.1| predicted protein [Populus trichocarpa]
contig00465	18	11		323.625	223.088	8.33818	7.80147	-0.536711	0.210284		contig00465	#gi|317106675:1-9 JHL18I08.12 [Jatropha curcas]
contig00466	0	24		0	486.736	0	8.927	8.927	7.87138		contig00466	#gi|225440524:1-9 PREDICTED: hypothetical protein [Vitis vinifera] >gi|297740289|emb|CBI30471.3| unnamed protein product [Vitis vinifera]
contig00467	59	29		1060.77	588.14	10.0509	9.20002	-0.85088	1.55055		contig00467	#gi|74486734:1-9 translation elongation factor 1A-4 [Gossypium hirsutum]
contig00468	11	4		197.771	81.1227	7.62768	6.34203	-1.28565	0.566351		contig00468	#gi|147798613:1-9 hypothetical protein VITISV_005654 [Vitis vinifera]
contig00469	12	3		215.75	60.8421	7.75321	5.927	-1.82622	1.03202		contig00469	#gi|224138824:1-9 predicted protein [Populus trichocarpa] >gi|222834021|gb|EEE72498.1| predicted protein [Populus trichocarpa]
contig00470	20	7		359.583	141.965	8.49018	7.14939	-1.34079	1.09849		contig00470	#gi|159138935:1-9 low molecular weight heat shock protein [Gossypium hirsutum]
contig00471	6	2		107.875	40.5614	6.75321	5.34203	-1.41118	0.356158		contig00471	#gi|224120010:1-9 predicted protein [Populus trichocarpa] >gi|222872843|gb|EEF09974.1| predicted protein [Populus trichocarpa]
contig00472	53	23		952.895	466.456	9.89617	8.8656	-1.03058	1.91793		contig00472	#gi|224139090:1-9 predicted protein [Populus trichocarpa] >gi|222834087|gb|EEE72564.1| predicted protein [Populus trichocarpa]
contig00473	12	5		215.75	101.403	7.75321	6.66396	-1.08925	0.475188		contig00473	#gi|317106698:1-9 JHL03K20.8 [Jatropha curcas]
contig00474	12	52		215.75	1054.6	7.75321	10.0425	2.28926	6.9494		contig00474	#gi|255571524:1-9 asparagine synthetase, putative [Ricinus communis] >gi|223533948|gb|EEF35671.1| asparagine synthetase, putative [Ricinus communis]
contig00475	10	7		179.791	141.965	7.49018	7.14939	-0.340791	0.0504768		contig00475	#gi|118485334:1-9 unknown [Populus trichocarpa]
contig00476	2	6		35.9583	121.684	5.16825	6.927	1.75874	0.565412		contig00476	#gi|147837901:1-9 hypothetical protein VITISV_042363 [Vitis vinifera]
contig00477	8	8		143.833	162.245	7.16825	7.34203	0.173782	0.0125954		contig00477	#gi|225450259:1-9 PREDICTED: hypothetical protein [Vitis vinifera] >gi|296080944|emb|CBI18666.3| unnamed protein product [Vitis vinifera]
contig00478	6	19		107.875	385.333	6.75321	8.58996	1.83675	1.90219		contig00478	#gi|255578664:1-9 ETHYLENE-INSENSITIVE3 protein, putative [Ricinus communis] >gi|223530285|gb|EEF32182.1| ETHYLENE-INSENSITIVE3 protein, putative [Ricinus communis]
contig00479	15	10		269.687	202.807	8.07514	7.66396	-0.41118	0.107515		contig00479	#gi|211906462:1-9 glutamine synthase [Gossypium hirsutum]
contig00480	19	8		341.604	162.245	8.41618	7.34203	-1.07415	0.735557		contig00480	#gi|255560858:1-9 tRNA, putative [Ricinus communis] >gi|223539341|gb|EEF40932.1| tRNA, putative [Ricinus communis]
contig00481	7	8		125.854	162.245	6.97561	7.34203	0.366427	0.0524522		contig00481	#gi|297737925:1-9 unnamed protein product [Vitis vinifera]
contig00482	4	3		71.9166	60.8421	6.16825	5.927	-0.241255	0.0104811		contig00482	#gi|224103833:1-9 predicted protein [Populus trichocarpa] >gi|222849619|gb|EEE87166.1| predicted protein [Populus trichocarpa]
contig00483	22	20		395.541	405.614	8.62768	8.66396	0.0362785	0.00143788		contig00483	#gi|255566712:1-9 40S ribosomal protein S18, putative [Ricinus communis] >gi|223536431|gb|EEF38080.1| 40S ribosomal protein S18, putative [Ricinus communis]
contig00484	10	9		179.791	182.526	7.49018	7.51196	0.0217789	0.000234341		contig00484	#gi|297745725:1-9 unnamed protein product [Vitis vinifera]
contig00485	11	7		197.771	141.965	7.62768	7.14939	-0.478295	0.104183		contig00485	#gi|225437255:1-9 PREDICTED: hypothetical protein [Vitis vinifera]
contig00486	9	6		161.812	121.684	7.33818	6.927	-0.41118	0.0645089		contig00486	#gi|255544189:1-9 pyruvate kinase, putative [Ricinus communis] >gi|223548168|gb|EEF49660.1| pyruvate kinase, putative [Ricinus communis]
contig00487	15	3		269.687	60.8421	8.07514	5.927	-2.14815	1.59666		contig00487	#gi|224106235:1-9 predicted protein [Populus trichocarpa] >gi|118482112|gb|ABK92987.1| unknown [Populus trichocarpa] >gi|222850503|gb|EEE88050.1| predicted protein [Populus trichocarpa]
contig00488	13	1		233.729	20.2807	7.86869	4.34203	-3.52666	2.34703		contig00488	#gi|224132896:1-9 predicted protein [Populus trichocarpa] >gi|222868432|gb|EEF05563.1| predicted protein [Populus trichocarpa]
contig00489	7	7		125.854	141.965	6.97561	7.14939	0.173782	0.011021		contig00489	#gi|255583494:1-9 40S ribosomal protein S11, putative [Ricinus communis] >gi|223527780|gb|EEF29881.1| 40S ribosomal protein S11, putative [Ricinus communis]
contig00490	22	8		395.541	162.245	8.62768	7.34203	-1.28565	1.1327		contig00490	#gi|224120092:1-9 predicted protein [Populus trichocarpa] >gi|222858913|gb|EEE96460.1| predicted protein [Populus trichocarpa]
contig00491	6	5		107.875	101.403	6.75321	6.66396	-0.0892524	0.00227049		contig00491	#gi|35187452:1-9 fiber NTGP1-related protein [Gossypium barbadense]
contig00492	8	17		143.833	344.772	7.16825	8.4295	1.26124	0.974693		contig00492	#gi|255580760:1-9 Protein regulator of cytokinesis, putative [Ricinus communis] >gi|223529203|gb|EEF31178.1| Protein regulator of cytokinesis, putative [Ricinus communis]
contig00493	6	3		107.875	60.8421	6.75321	5.927	-0.826218	0.149973		contig00493	#gi|224126743:1-9 predicted protein [Populus trichocarpa] >gi|222870142|gb|EEF07273.1| predicted protein [Populus trichocarpa]
contig00494	12	1		215.75	20.2807	7.75321	4.34203	-3.41118	2.10481		contig00494	#gi|225463721:1-9 PREDICTED: hypothetical protein [Vitis vinifera]
contig00495	15	13		269.687	263.649	8.07514	8.04247	-0.0326689	0.000775845		contig00495	#gi|255563711:1-9 translation factor sui1, putative [Ricinus communis] >gi|223537941|gb|EEF39555.1| translation factor sui1, putative [Ricinus communis]
contig00496	6	0		107.875	0	6.75321	0	-6.75321	1.65396		contig00496	#gi|164258816:1-9 UFL_118_16 Cotton fiber 0-10 day post anthesis Gossypium hirsutum cDNA, mRNA sequence
contig00497	10	14		179.791	283.93	7.49018	8.14939	0.659209	0.268963		contig00497	#gi|225424258:1-9 PREDICTED: hypothetical protein [Vitis vinifera]
contig00498	2	7		35.9583	141.965	5.16825	7.14939	1.98114	0.776703		contig00498	#gi|57282617:1-9 putative papain-like cysteine proteinase [Gossypium hirsutum]
contig00499	113	80		2031.64	1622.45	10.9884	10.664	-0.324469	0.520049		contig00499	#gi|13430203:1-9 auxin-repressed protein like-protein [Malus x domestica]
contig00500	17	6		305.645	121.684	8.25572	6.927	-1.32872	0.92087		contig00500	#gi|255539555:1-9 arginine/serine-rich splicing factor, putative [Ricinus communis] >gi|223549957|gb|EEF51444.1| arginine/serine-rich splicing factor, putative [Ricinus communis]
contig00501	16	13		287.666	263.649	8.16825	8.04247	-0.125778	0.01187		contig00501	#gi|224105583:1-9 predicted protein [Populus trichocarpa] >gi|222850270|gb|EEE87817.1| predicted protein [Populus trichocarpa]
contig00502	7	6		125.854	121.684	6.97561	6.927	-0.0486104	0.000797122		contig00502	#gi|255556221:1-9 DNA binding protein, putative [Ricinus communis] >gi|223541808|gb|EEF43356.1| DNA binding protein, putative [Ricinus communis]
contig00503	9	20		161.812	405.614	7.33818	8.66396	1.32579	1.23966		contig00503	#gi|255557943:1-9 conserved hypothetical protein [Ricinus communis] >gi|223540764|gb|EEF42324.1| conserved hypothetical protein [Ricinus communis]
contig00504	7	10		125.854	202.807	6.97561	7.66396	0.688355	0.207418		contig00504	nohit
contig00505	3	4		53.9374	81.1227	5.75321	6.34203	0.58882	0.0627947		contig00505	#gi|224103027:1-9 predicted protein [Populus trichocarpa] >gi|118482826|gb|ABK93329.1| unknown [Populus trichocarpa] >gi|222849303|gb|EEE86850.1| predicted protein [Populus trichocarpa]
contig00506	14	15		251.708	304.21	7.97561	8.24893	0.273318	0.0564753		contig00506	#gi|296083945:1-9 unnamed protein product [Vitis vinifera]
contig00507	5	2		89.8957	40.5614	6.49018	5.34203	-1.14815	0.215474		contig00507	#gi|7527721:1-9 T5E21.15 [Arabidopsis thaliana]
contig00508	30	1		539.374	20.2807	9.07514	4.34203	-4.73311	6.67921		contig00508	#gi|255540651:1-9 nitrogen fixation protein nifu, putative [Ricinus communis] >gi|223550505|gb|EEF51992.1| nitrogen fixation protein nifu, putative [Ricinus communis]
contig00509	50	58		898.957	1176.28	9.81211	10.2	0.387907	0.423071		contig00509	#gi|109826033:1-9 GH_HYPS_01-01-14R_A07_InvR_21Apr04_063_R Stem - 7 weeks after planting Gossypium hirsutum cDNA, mRNA sequence
contig00510	22	2		395.541	40.5614	8.62768	5.34203	-3.28565	3.73077		contig00510	#gi|109869570:1-9 GH_TMIRS_026_H10_F Cotton Normalized Library dT primed Gossypium hirsutum cDNA, mRNA sequence
contig00511	6	4		107.875	81.1227	6.75321	6.34203	-0.41118	0.043006		contig00511	#gi|217072746:1-9 unknown [Medicago truncatula]
contig00512	12	6		215.75	121.684	7.75321	6.927	-0.826218	0.299946		contig00512	#gi|66276977:1-9 dirigent-like protein [Gossypium barbadense]
contig00513	6	9		107.875	182.526	6.75321	7.51196	0.758745	0.22145		contig00513	#gi|224146222:1-9 predicted protein [Populus trichocarpa] >gi|222862802|gb|EEF00309.1| predicted protein [Populus trichocarpa]
contig00514	14	8		251.708	162.245	7.97561	7.34203	-0.633573	0.220251		contig00514	#gi|224111558:1-9 predicted protein [Populus trichocarpa] >gi|118487599|gb|ABK95625.1| unknown [Populus trichocarpa] >gi|222864939|gb|EEF02070.1| predicted protein [Populus trichocarpa]
contig00515	7	4		125.854	81.1227	6.97561	6.34203	-0.633573	0.110126		contig00515	#gi|255538456:1-9 DNA binding protein, putative [Ricinus communis] >gi|223550994|gb|EEF52480.1| DNA binding protein, putative [Ricinus communis]
contig00516	16	7		287.666	141.965	8.16825	7.14939	-1.01886	0.56825		contig00516	#gi|224125504:1-9 predicted protein [Populus trichocarpa] >gi|222857979|gb|EEE95526.1| predicted protein [Populus trichocarpa]
contig00517	8	6		143.833	121.684	7.16825	6.927	-0.241255	0.0209622		contig00517	#gi|255559084:1-9 fumarylacetoacetate hydrolase, putative [Ricinus communis] >gi|223540224|gb|EEF41797.1| fumarylacetoacetate hydrolase, putative [Ricinus communis]
contig00518	36	6		647.249	121.684	9.33818	6.927	-2.41118	4.41095		contig00518	#gi|225455513:1-9 PREDICTED: hypothetical protein [Vitis vinifera] >gi|147777804|emb|CAN62522.1| hypothetical protein VITISV_002374 [Vitis vinifera]
contig00519	8	7		143.833	141.965	7.16825	7.14939	-0.0188631	0.000138628		contig00519	#gi|255558858:1-9 conserved hypothetical protein [Ricinus communis] >gi|223540294|gb|EEF41865.1| conserved hypothetical protein [Ricinus communis]
contig00520	6	3		107.875	60.8421	6.75321	5.927	-0.826218	0.149973		contig00520	#gi|255587494:1-9 protein with unknown function [Ricinus communis] >gi|223525564|gb|EEF28091.1| protein with unknown function [Ricinus communis]
contig00521	7	5		125.854	101.403	6.97561	6.66396	-0.311645	0.0298543		contig00521	#gi|297735580:1-9 unnamed protein product [Vitis vinifera]
contig00522	10	12		179.791	243.368	7.49018	7.927	0.436816	0.109168		contig00522	#gi|196196276:1-9 pathogenesis-induced protein [Arachis hypogaea]
contig00523	13	5		233.729	101.403	7.86869	6.66396	-1.20473	0.604664		contig00523	#gi|29419702:1-9 glutathione S-transferase U1 [Malva pusilla]
contig00524	15	4		269.687	81.1227	8.07514	6.34203	-1.73311	1.20009		contig00524	#gi|255645007:1-9 unknown [Glycine max]
contig00525	9	1		161.812	20.2807	7.33818	4.34203	-2.99614	1.3971		contig00525	nohit
contig00526	5	14		89.8957	283.93	6.49018	8.14939	1.65921	1.21426		contig00526	#gi|232024:1-9 RecName: Full=Protein E6 >gi|167323|gb|AAA33055.1| 5' start site is putative; putative [Gossypium hirsutum] >gi|1000084|gb|AAB03079.1| E6 [Gossypium hirsutum] >gi|209361537|gb|ACI43385.1| E6-1 protein kinase [Gossypium hirsutum]
contig00527	4	4		71.9166	81.1227	6.16825	6.34203	0.173782	0.00629771		contig00527	#gi|225440073:1-9 PREDICTED: hypothetical protein [Vitis vinifera] >gi|297741646|emb|CBI32778.3| unnamed protein product [Vitis vinifera]
contig00528	17	22		305.645	446.175	8.25572	8.80147	0.545751	0.301066		contig00528	#gi|78327478:1-9 EST1058392 GH_TMO Gossypium hirsutum cDNA, mRNA sequence
contig00529	9	2		161.812	40.5614	7.33818	5.34203	-1.99614	0.871815		contig00529	#gi|224137642:1-9 predicted protein [Populus trichocarpa] >gi|222867238|gb|EEF04369.1| predicted protein [Populus trichocarpa]
contig00530	15	2		269.687	40.5614	8.07514	5.34203	-2.73311	2.11665		contig00530	#gi|225457331:1-9 PREDICTED: hypothetical protein [Vitis vinifera] >gi|147778228|emb|CAN69723.1| hypothetical protein VITISV_018888 [Vitis vinifera] >gi|297733934|emb|CBI15181.3| unnamed protein product [Vitis vinifera]
contig00531	9	3		161.812	60.8421	7.33818	5.927	-1.41118	0.534237		contig00531	#gi|255630831:1-9 unknown [Glycine max]
contig00532	16	5		287.666	101.403	8.16825	6.66396	-1.50429	1.0446		contig00532	#gi|126153733:1-9 spermine synthase [Lotus japonicus]
contig00533	15	4		269.687	81.1227	8.07514	6.34203	-1.73311	1.20009		contig00533	#gi|255540763:1-9 purine permease, putative [Ricinus communis] >gi|223550561|gb|EEF52048.1| purine permease, putative [Ricinus communis]
contig00534	2	8		35.9583	162.245	5.16825	7.34203	2.17378	1.00189		contig00534	#gi|255545906:1-9 transcription factor, putative [Ricinus communis] >gi|223547099|gb|EEF48596.1| transcription factor, putative [Ricinus communis]
contig00535	6	7		107.875	141.965	6.75321	7.14939	0.396174	0.0531107		contig00535	#gi|307136002:1-9 ATP-dependent clp protease [Cucumis melo subsp. melo]
contig00536	788	491		14167.6	9957.82	13.7903	13.2816	-0.508691	8.35189		contig00536	#gi|1170748:1-9 RecName: Full=Late embryogenesis abundant protein Lea5-D >gi|167349|gb|AAA18544.1| late embryogenesis-abundant protein [Gossypium hirsutum] >gi|167351|gb|AAA18526.1| late embryogenesis-abundant protein [Gossypium hirsutum]
contig00537	18	13		323.625	263.649	8.33818	8.04247	-0.295703	0.0695057		contig00537	#gi|119888000:1-9 proline-rich protein [Gossypium hirsutum]
contig00538	6	3		107.875	60.8421	6.75321	5.927	-0.826218	0.149973		contig00538	#gi|225429240:1-9 PREDICTED: hypothetical protein [Vitis vinifera]
contig00539	3	6		53.9374	121.684	5.75321	6.927	1.17378	0.306914		contig00539	#gi|225458231:1-9 PREDICTED: hypothetical protein [Vitis vinifera]
contig00540	4	5		71.9166	101.403	6.16825	6.66396	0.49571	0.0574191		contig00540	#gi|89258500:1-9 DNA binding/zinc ion binding protein [Gossypium hirsutum]
contig00541	6	4		107.875	81.1227	6.75321	6.34203	-0.41118	0.043006		contig00541	#gi|5917726:1-9 serine/threonine protein phosphatase 1 [Malus x domestica]
contig00542	4	5		71.9166	101.403	6.16825	6.66396	0.49571	0.0574191		contig00542	#gi|255555987:1-9 RNA polymerase-associated protein RTF1, putative [Ricinus communis] >gi|223541691|gb|EEF43239.1| RNA polymerase-associated protein RTF1, putative [Ricinus communis]
contig00543	14	7		251.708	141.965	7.97561	7.14939	-0.826218	0.349937		contig00543	#gi|21616051:1-9 aspartic proteinase [Theobroma cacao]
contig00544	9	4		161.812	81.1227	7.33818	6.34203	-0.996143	0.307999		contig00544	#gi|84579373:1-9 pear beta-galactosidase3 [Pyrus communis]
contig00545	7	7		125.854	141.965	6.97561	7.14939	0.173782	0.011021		contig00545	#gi|255548822:1-9 conserved hypothetical protein [Ricinus communis] >gi|223545411|gb|EEF46916.1| conserved hypothetical protein [Ricinus communis]
contig00546	7	9		125.854	182.526	6.97561	7.51196	0.536352	0.119338		contig00546	#gi|19773452:1-9 elongation factor EF-2 [Pisum sativum]
contig00547	29	40		521.395	811.227	9.02623	9.66396	0.637729	0.724467		contig00547	#gi|195638846:1-9 histone H3 [Zea mays]
contig00548	8	6		143.833	121.684	7.16825	6.927	-0.241255	0.0209622		contig00548	#gi|225425162:1-9 PREDICTED: hypothetical protein [Vitis vinifera] >gi|296088725|emb|CBI38175.3| unnamed protein product [Vitis vinifera]
contig00549	10	4		179.791	81.1227	7.49018	6.34203	-1.14815	0.430948		contig00549	#gi|224141911:1-9 predicted protein [Populus trichocarpa] >gi|118482139|gb|ABK93000.1| unknown [Populus trichocarpa] >gi|222865738|gb|EEF02869.1| predicted protein [Populus trichocarpa]
contig00550	3	7		53.9374	141.965	5.75321	7.14939	1.39617	0.469849		contig00550	#gi|211906522:1-9 UDP-D-glucuronic acid 4-epimerase [Gossypium hirsutum]
contig00551	11	4		197.771	81.1227	7.62768	6.34203	-1.28565	0.566351		contig00551	#gi|224078081:1-9 predicted protein [Populus trichocarpa] >gi|222848448|gb|EEE85995.1| predicted protein [Populus trichocarpa]
contig00552	2	6		35.9583	121.684	5.16825	6.927	1.75874	0.565412		contig00552	nohit
contig00553	14	5		251.708	101.403	7.97561	6.66396	-1.31164	0.74344		contig00553	#gi|1469930:1-9 fiber-specific acyl carrier protein [Gossypium hirsutum]
contig00554	7	9		125.854	182.526	6.97561	7.51196	0.536352	0.119338		contig00554	#gi|225451338:1-9 PREDICTED: hypothetical protein [Vitis vinifera]
contig00555	10	8		179.791	162.245	7.49018	7.34203	-0.148146	0.010211		contig00555	#gi|255584513:1-9 conserved hypothetical protein [Ricinus communis] >gi|223527230|gb|EEF29392.1| conserved hypothetical protein [Ricinus communis]
contig00556	4	3		71.9166	60.8421	6.16825	5.927	-0.241255	0.0104811		contig00556	#gi|224056978:1-9 predicted protein [Populus trichocarpa] >gi|222846363|gb|EEE83910.1| predicted protein [Populus trichocarpa]
contig00557	11	0		197.771	0	7.62768	0	-7.62768	3.03226		contig00557	#gi|255553265:1-9 eukaryotic translation initiation factor 3 subunit, putative [Ricinus communis] >gi|223543307|gb|EEF44839.1| eukaryotic translation initiation factor 3 subunit, putative [Ricinus communis]
contig00558	6	8		107.875	162.245	6.75321	7.34203	0.58882	0.125589		contig00558	#gi|296089825:1-9 unnamed protein product [Vitis vinifera]
contig00559	6	8		107.875	162.245	6.75321	7.34203	0.58882	0.125589		contig00559	#gi|224063625:1-9 predicted protein [Populus trichocarpa] >gi|222842960|gb|EEE80507.1| predicted protein [Populus trichocarpa]
contig00560	15	10		269.687	202.807	8.07514	7.66396	-0.41118	0.107515		contig00560	#gi|255583494:1-9 40S ribosomal protein S11, putative [Ricinus communis] >gi|223527780|gb|EEF29881.1| 40S ribosomal protein S11, putative [Ricinus communis]
contig00561	9	11		161.812	223.088	7.33818	7.80147	0.463289	0.11156		contig00561	#gi|22795064:1-9 phospholipase D delta isoform 1a [Gossypium hirsutum]
contig00562	5	8		89.8957	162.245	6.49018	7.34203	0.851854	0.2404		contig00562	#gi|321437427:1-9 alpha-tubulin [Musa acuminata AAA Group]
contig00563	15	8		269.687	162.245	8.07514	7.34203	-0.733109	0.305047		contig00563	#gi|255626059:1-9 unknown [Glycine max]
contig00564	4	5		71.9166	101.403	6.16825	6.66396	0.49571	0.0574191		contig00564	#gi|366407759:1-9 rayctn0_0129_F06.ab1 cotton shoot apical meristems, buds and flowers Gossypium hirsutum cDNA 3', mRNA sequence
contig00565	5	7		89.8957	141.965	6.49018	7.14939	0.659209	0.134481		contig00565	#gi|255575588:1-9 Vacuolar sorting receptor 1 precursor, putative [Ricinus communis] >gi|223531866|gb|EEF33683.1| Vacuolar sorting receptor 1 precursor, putative [Ricinus communis]
contig00566	7	8		125.854	162.245	6.97561	7.34203	0.366427	0.0524522		contig00566	#gi|224146592:1-9 predicted protein [Populus trichocarpa] >gi|118481760|gb|ABK92819.1| unknown [Populus trichocarpa] >gi|118487613|gb|ABK95632.1| unknown [Populus trichocarpa] >gi|222862938|gb|EEF00445.1| predicted protein [Populus trichocarpa]
contig00567	7	5		125.854	101.403	6.97561	6.66396	-0.311645	0.0298543		contig00567	#gi|255561777:1-9 transporter, putative [Ricinus communis] >gi|223538936|gb|EEF40534.1| transporter, putative [Ricinus communis]
contig00568	8	6		143.833	121.684	7.16825	6.927	-0.241255	0.0209622		contig00568	#gi|225442797:1-9 PREDICTED: hypothetical protein [Vitis vinifera]
contig00569	9	5		161.812	101.403	7.33818	6.66396	-0.674215	0.158054		contig00569	#gi|225427356:1-9 PREDICTED: hypothetical protein [Vitis vinifera] >gi|297742183|emb|CBI33970.3| unnamed protein product [Vitis vinifera]
contig00570	21	9		377.562	182.526	8.56057	7.51196	-1.04861	0.781785		contig00570	#gi|224066877:1-9 predicted protein [Populus trichocarpa] >gi|222843984|gb|EEE81531.1| predicted protein [Populus trichocarpa]
contig00571	14	8		251.708	162.245	7.97561	7.34203	-0.633573	0.220251		contig00571	#gi|297852482:1-9 hypothetical protein ARALYDRAFT_474002 [Arabidopsis lyrata subsp. lyrata] >gi|297339964|gb|EFH70381.1| hypothetical protein ARALYDRAFT_474002 [Arabidopsis lyrata subsp. lyrata]
contig00572	9	6		161.812	121.684	7.33818	6.927	-0.41118	0.0645089		contig00572	#gi|57471999:1-9 putative alcohol acyl-transferases [Cucumis melo]
contig00573	6	4		107.875	81.1227	6.75321	6.34203	-0.41118	0.043006		contig00573	#gi|302398685:1-9 C2H2L domain class transcription factor [Malus x domestica]
contig00574	10	6		179.791	121.684	7.49018	6.927	-0.563184	0.127436		contig00574	#gi|148909430:1-9 unknown [Picea sitchensis]
contig00575	3	7		53.9374	141.965	5.75321	7.14939	1.39617	0.469849		contig00575	#gi|255571602:1-9 ATP binding protein, putative [Ricinus communis] >gi|223533936|gb|EEF35661.1| ATP binding protein, putative [Ricinus communis]
contig00576	14	7		251.708	141.965	7.97561	7.14939	-0.826218	0.349937		contig00576	#gi|253509567:1-9 caffeic acid O-methyltransferase 1 [Gossypium hirsutum]
contig00577	5	8		89.8957	162.245	6.49018	7.34203	0.851854	0.2404		contig00577	#gi|255570071:1-9 Myosin heavy chain, clone, putative [Ricinus communis] >gi|223534730|gb|EEF36422.1| Myosin heavy chain, clone, putative [Ricinus communis]
contig00578	4	4		71.9166	81.1227	6.16825	6.34203	0.173782	0.00629771		contig00578	#gi|255568388:1-9 conserved hypothetical protein [Ricinus communis] >gi|223535465|gb|EEF37134.1| conserved hypothetical protein [Ricinus communis]
contig00579	8	5		143.833	101.403	7.16825	6.66396	-0.50429	0.0834597		contig00579	#gi|22902099:1-9 Na/H antiporter [Gossypium hirsutum]
contig00580	4	5		71.9166	101.403	6.16825	6.66396	0.49571	0.0574191		contig00580	#gi|224106736:1-9 predicted protein [Populus trichocarpa] >gi|222850675|gb|EEE88222.1| predicted protein [Populus trichocarpa]
contig00581	4	6		71.9166	121.684	6.16825	6.927	0.758745	0.147633		contig00581	nohit
contig00582	14	10		251.708	202.807	7.97561	7.66396	-0.311645	0.0597085		contig00582	#gi|307715376:1-9 homeodomain-leucine zipper protein HD4 [Gossypium hirsutum]
contig00583	3	8		53.9374	162.245	5.75321	7.34203	1.58882	0.651537		contig00583	#gi|16604527:1-9 AT5g51550/K17N15_10 [Arabidopsis thaliana] >gi|21655293|gb|AAM65358.1| AT5g51550/K17N15_10 [Arabidopsis thaliana]
contig00584	12	5		215.75	101.403	7.75321	6.66396	-1.08925	0.475188		contig00584	#gi|302757603:1-9 ARF family GTPase [Selaginella moellendorffii] >gi|302763433|ref|XP_002965138.1| ARF family GTPase [Selaginella moellendorffii] >gi|300167371|gb|EFJ33976.1| ARF family GTPase [Selaginella moellendorffii] >gi|300170884|gb|EFJ37485.1| ARF family GTPase [Selaginella moellendorffii]
contig00585	5	4		89.8957	81.1227	6.49018	6.34203	-0.148146	0.00510549		contig00585	#gi|224129882:1-9 predicted protein [Populus trichocarpa] >gi|222861467|gb|EEE99009.1| predicted protein [Populus trichocarpa]
contig00586	3	7		53.9374	141.965	5.75321	7.14939	1.39617	0.469849		contig00586	#gi|224084698:1-9 predicted protein [Populus trichocarpa] >gi|222856840|gb|EEE94387.1| predicted protein [Populus trichocarpa]
contig00587	12	9		215.75	182.526	7.75321	7.51196	-0.241255	0.0314433		contig00587	#gi|224058443:1-9 predicted protein [Populus trichocarpa] >gi|222846770|gb|EEE84317.1| predicted protein [Populus trichocarpa]
contig00588	3	7		53.9374	141.965	5.75321	7.14939	1.39617	0.469849		contig00588	nohit
contig00589	10	6		179.791	121.684	7.49018	6.927	-0.563184	0.127436		contig00589	#gi|255568900:1-9 conserved hypothetical protein [Ricinus communis] >gi|223535233|gb|EEF36910.1| conserved hypothetical protein [Ricinus communis]
contig00590	5	5		89.8957	101.403	6.49018	6.66396	0.173782	0.00787213		contig00590	#gi|75222628:1-9 RecName: Full=Translationally-controlled tumor protein homolog; Short=TCTP >gi|36963062|gb|AAQ87663.1| translationally controlled tumor protein [Elaeis guineensis]
contig00591	5	3		89.8957	60.8421	6.49018	5.927	-0.563184	0.063718		contig00591	#gi|224145419:1-9 predicted protein [Populus trichocarpa] >gi|222862511|gb|EEF00018.1| predicted protein [Populus trichocarpa]
contig00592	7	9		125.854	182.526	6.97561	7.51196	0.536352	0.119338		contig00592	#gi|225453951:1-9 PREDICTED: hypothetical protein [Vitis vinifera] >gi|147820740|emb|CAN69640.1| hypothetical protein VITISV_028568 [Vitis vinifera] >gi|296089171|emb|CBI38874.3| unnamed protein product [Vitis vinifera]
contig00593	8	1		143.833	20.2807	7.16825	4.34203	-2.82622	1.16979		contig00593	#gi|255558362:1-9 conserved hypothetical protein [Ricinus communis] >gi|223540700|gb|EEF42263.1| conserved hypothetical protein [Ricinus communis]
contig00594	9	14		161.812	283.93	7.33818	8.14939	0.811212	0.386815		contig00594	#gi|302143601:1-9 unnamed protein product [Vitis vinifera]
contig00595	4	5		71.9166	101.403	6.16825	6.66396	0.49571	0.0574191		contig00595	#gi|78350148:1-9 EST1081062 GH_TMO Gossypium hirsutum cDNA, mRNA sequence
contig00596	13	3		233.729	60.8421	7.86869	5.927	-1.9417	1.21421		contig00596	#gi|1587206:1-9 T complex protein
contig00597	34	17		611.291	344.772	9.25572	8.4295	-0.826218	0.849848		contig00597	#gi|296084563:1-9 unnamed protein product [Vitis vinifera]
contig00598	29	13		521.395	263.649	9.02623	8.04247	-0.983759	0.972149		contig00598	#gi|224069140:1-9 predicted protein [Populus trichocarpa] >gi|118482340|gb|ABK93094.1| unknown [Populus trichocarpa] >gi|222833477|gb|EEE71954.1| predicted protein [Populus trichocarpa]
contig00599	15	18		269.687	365.052	8.07514	8.51196	0.436816	0.163752		contig00599	#gi|5706704:1-9 ribosomal protein S26 [Pisum sativum]
contig00600	7	4		125.854	81.1227	6.97561	6.34203	-0.633573	0.110126		contig00600	#gi|297851506:1-9 GTP binding protein [Arabidopsis lyrata subsp. lyrata] >gi|297339476|gb|EFH69893.1| GTP binding protein [Arabidopsis lyrata subsp. lyrata]
contig00601	17	14		305.645	283.93	8.25572	8.14939	-0.106326	0.00907474		contig00601	#gi|89212812:1-9 actin depolymerizing factor 2 [Gossypium hirsutum]
contig00602	7	2		125.854	40.5614	6.97561	5.34203	-1.63357	0.515135		contig00602	#gi|225433839:1-9 PREDICTED: hypothetical protein [Vitis vinifera] >gi|297743757|emb|CBI36640.3| unnamed protein product [Vitis vinifera]
contig00603	26	21		467.458	425.894	8.86869	8.73435	-0.13434	0.0219377		contig00603	#gi|297745162:1-9 unnamed protein product [Vitis vinifera]
contig00604	11	14		197.771	283.93	7.62768	8.14939	0.521705	0.176512		contig00604	#gi|224053577:1-9 predicted protein [Populus trichocarpa] >gi|222845139|gb|EEE82686.1| predicted protein [Populus trichocarpa]
contig00605	8	2		143.833	40.5614	7.16825	5.34203	-1.82622	0.688011		contig00605	#gi|296082271:1-9 unnamed protein product [Vitis vinifera]
contig00606	17	13		305.645	263.649	8.25572	8.04247	-0.213241	0.0351467		contig00606	#gi|224131746:1-9 ethylene-insensitive 3b [Populus trichocarpa] >gi|222837613|gb|EEE75978.1| ethylene-insensitive 3b [Populus trichocarpa]
contig00607	10	6		179.791	121.684	7.49018	6.927	-0.563184	0.127436		contig00607	#gi|255548720:1-9 protein phosphatase 2c, putative [Ricinus communis] >gi|223545360|gb|EEF46865.1| protein phosphatase 2c, putative [Ricinus communis]
contig00608	6	4		107.875	81.1227	6.75321	6.34203	-0.41118	0.043006		contig00608	#gi|255536725:1-9 homeobox protein, putative [Ricinus communis] >gi|223549328|gb|EEF50816.1| homeobox protein, putative [Ricinus communis]
contig00609	6	5		107.875	101.403	6.75321	6.66396	-0.0892524	0.00227049		contig00609	#gi|194708224:1-9 unknown [Zea mays]
contig00610	51	36		916.936	730.105	9.84068	9.51196	-0.328718	0.240539		contig00610	#gi|118484244:1-9 unknown [Populus trichocarpa]
contig00611	9	6		161.812	121.684	7.33818	6.927	-0.41118	0.0645089		contig00611	#gi|255642582:1-9 unknown [Glycine max]
contig00612	5	4		89.8957	81.1227	6.49018	6.34203	-0.148146	0.00510549		contig00612	#gi|224123330:1-9 predicted protein [Populus trichocarpa] >gi|222871324|gb|EEF08455.1| predicted protein [Populus trichocarpa]
contig00613	7	5		125.854	101.403	6.97561	6.66396	-0.311645	0.0298543		contig00613	#gi|758250:1-9 H(+)-transporting ATPase [Phaseolus vulgaris]
contig00614	18	10		323.625	202.807	8.33818	7.66396	-0.674215	0.316108		contig00614	#gi|147828051:1-9 hypothetical protein VITISV_016687 [Vitis vinifera]
contig00615	4	6		71.9166	121.684	6.16825	6.927	0.758745	0.147633		contig00615	#gi|255539439:1-9 tubulin beta chain, putative [Ricinus communis] >gi|223549899|gb|EEF51386.1| tubulin beta chain, putative [Ricinus communis]
contig00616	3	8		53.9374	162.245	5.75321	7.34203	1.58882	0.651537		contig00616	#gi|255626237:1-9 unknown [Glycine max]
contig00617	12	9		215.75	182.526	7.75321	7.51196	-0.241255	0.0314433		contig00617	#gi|225438483:1-9 PREDICTED: similar to 26S proteasome subunit RPN5b [Vitis vinifera]
contig00618	9	6		161.812	121.684	7.33818	6.927	-0.41118	0.0645089		contig00618	#gi|224115182:1-9 histone H2 [Populus trichocarpa] >gi|222860030|gb|EEE97577.1| histone H2 [Populus trichocarpa]
contig00619	11	2		197.771	40.5614	7.62768	5.34203	-2.28565	1.26433		contig00619	#gi|229368458:1-9 caffeoyl CoA O-methyltransferase 1 [Gossypium hirsutum]
contig00620	1	8		17.9791	162.245	4.16825	7.34203	3.17378	1.53599		contig00620	#gi|30841338:1-9 arabinogalactan protein [Gossypium hirsutum]
contig00621	5	5		89.8957	101.403	6.49018	6.66396	0.173782	0.00787213		contig00621	#gi|296088934:1-9 unnamed protein product [Vitis vinifera]
contig00622	7	4		125.854	81.1227	6.97561	6.34203	-0.633573	0.110126		contig00622	#gi|225441339:1-9 PREDICTED: hypothetical protein [Vitis vinifera] >gi|147782754|emb|CAN70573.1| hypothetical protein VITISV_027129 [Vitis vinifera]
contig00623	13	14		233.729	283.93	7.86869	8.14939	0.280697	0.0554559		contig00623	#gi|224054286:1-9 predicted protein [Populus trichocarpa] >gi|222845442|gb|EEE82989.1| predicted protein [Populus trichocarpa]
contig00624	5	5		89.8957	101.403	6.49018	6.66396	0.173782	0.00787213		contig00624	nohit
contig00625	4	9		71.9166	182.526	6.16825	7.51196	1.34371	0.569567		contig00625	#gi|297381026:1-9 plastid jasmonates ZIM-domain protein [Hevea brasiliensis]
contig00626	7	2		125.854	40.5614	6.97561	5.34203	-1.63357	0.515135		contig00626	#gi|225443930:1-9 PREDICTED: hypothetical protein [Vitis vinifera] >gi|147841804|emb|CAN62206.1| hypothetical protein VITISV_002207 [Vitis vinifera] >gi|297740753|emb|CBI30935.3| unnamed protein product [Vitis vinifera]
contig00627	3	6		53.9374	121.684	5.75321	6.927	1.17378	0.306914		contig00627	#gi|297745350:1-9 unnamed protein product [Vitis vinifera]
contig00628	5	6		89.8957	121.684	6.49018	6.927	0.436816	0.0545841		contig00628	#gi|255558091:1-9 protein with unknown function [Ricinus communis] >gi|223540838|gb|EEF42398.1| protein with unknown function [Ricinus communis]
contig00629	6	3		107.875	60.8421	6.75321	5.927	-0.826218	0.149973		contig00629	#gi|224074171:1-9 predicted protein [Populus trichocarpa] >gi|224138624|ref|XP_002326649.1| predicted protein [Populus trichocarpa] >gi|118484142|gb|ABK93954.1| unknown [Populus trichocarpa] >gi|222833971|gb|EEE72448.1| predicted protein [Populus trichocarpa] >gi|222841717|gb|EEE79264.1| predicted protein [Populus trichocarpa]
contig00630	32	15		575.333	304.21	9.16825	8.24893	-0.919327	0.958312		contig00630	#gi|195606516:1-9 histone H3 [Zea mays]
contig00631	10	8		179.791	162.245	7.49018	7.34203	-0.148146	0.010211		contig00631	#gi|255568818:1-9 conserved hypothetical protein [Ricinus communis] >gi|223535343|gb|EEF37018.1| conserved hypothetical protein [Ricinus communis]
contig00632	8	6		143.833	121.684	7.16825	6.927	-0.241255	0.0209622		contig00632	#gi|225426913:1-9 PREDICTED: hypothetical protein [Vitis vinifera]
contig00633	9	7		161.812	141.965	7.33818	7.14939	-0.188788	0.0147109		contig00633	#gi|225470820:1-9 PREDICTED: hypothetical protein [Vitis vinifera]
contig00634	6	4		107.875	81.1227	6.75321	6.34203	-0.41118	0.043006		contig00634	#gi|255541796:1-9 Aspartic proteinase nepenthesin-1 precursor, putative [Ricinus communis] >gi|223549142|gb|EEF50631.1| Aspartic proteinase nepenthesin-1 precursor, putative [Ricinus communis]
contig00635	15	17		269.687	344.772	8.07514	8.4295	0.354354	0.104666		contig00635	nohit
contig00636	6	5		107.875	101.403	6.75321	6.66396	-0.0892524	0.00227049		contig00636	#gi|296088548:1-9 unnamed protein product [Vitis vinifera]
contig00637	4	10		71.9166	202.807	6.16825	7.66396	1.49571	0.744829		contig00637	#gi|225438188:1-9 PREDICTED: hypothetical protein [Vitis vinifera]
contig00638	151	30		2714.85	608.421	11.4067	9.24893	-2.15773	16.1633		contig00638	#gi|53748431:1-9 hypothetical protein [Plantago major]
contig00639	4	9		71.9166	182.526	6.16825	7.51196	1.34371	0.569567		contig00639	#gi|255645303:1-9 unknown [Glycine max]
contig00640	10	4		179.791	81.1227	7.49018	6.34203	-1.14815	0.430948		contig00640	#gi|255551787:1-9 60S ribosomal protein L22, putative [Ricinus communis] >gi|223544027|gb|EEF45553.1| 60S ribosomal protein L22, putative [Ricinus communis]
contig00641	2	7		35.9583	141.965	5.16825	7.14939	1.98114	0.776703		contig00641	#gi|255628885:1-9 unknown [Glycine max]
contig00642	3	8		53.9374	162.245	5.75321	7.34203	1.58882	0.651537		contig00642	#gi|68300884:1-9 beta-amylase 1 [Nicotiana langsdorffii x Nicotiana sanderae]
contig00643	5	6		89.8957	121.684	6.49018	6.927	0.436816	0.0545841		contig00643	#gi|224126585:1-9 predicted protein [Populus trichocarpa] >gi|222870300|gb|EEF07431.1| predicted protein [Populus trichocarpa]
contig00644	9	5		161.812	101.403	7.33818	6.66396	-0.674215	0.158054		contig00644	#gi|33340591:1-9 transcription factor BZIP1 [Catharanthus roseus]
contig00645	13	9		233.729	182.526	7.86869	7.51196	-0.356733	0.0714986		contig00645	#gi|225442481:1-9 PREDICTED: malate dehydrogenase [Vitis vinifera] >gi|297743201|emb|CBI36068.3| unnamed protein product [Vitis vinifera]
contig00646	12	5		215.75	101.403	7.75321	6.66396	-1.08925	0.475188		contig00646	#gi|225440926:1-9 PREDICTED: hypothetical protein isoform 2 [Vitis vinifera] >gi|225440928|ref|XP_002282913.1| PREDICTED: hypothetical protein isoform 1 [Vitis vinifera]
contig00647	4	5		71.9166	101.403	6.16825	6.66396	0.49571	0.0574191		contig00647	#gi|211906474:1-9 glycine-rich RNA-binding protein [Gossypium hirsutum]
contig00648	3	6		53.9374	121.684	5.75321	6.927	1.17378	0.306914		contig00648	#gi|224063557:1-9 nbs-lrr resistance protein [Populus trichocarpa] >gi|222842929|gb|EEE80476.1| nbs-lrr resistance protein [Populus trichocarpa]
contig00649	19	21		341.604	425.894	8.41618	8.73435	0.318172	0.105526		contig00649	#gi|297736538:1-9 unnamed protein product [Vitis vinifera]
contig00650	14	9		251.708	182.526	7.97561	7.51196	-0.463648	0.125247		contig00650	#gi|255637142:1-9 unknown [Glycine max]
contig00651	12	14		215.75	283.93	7.75321	8.14939	0.396174	0.106221		contig00651	#gi|224099807:1-9 predicted protein [Populus trichocarpa] >gi|222851447|gb|EEE88994.1| predicted protein [Populus trichocarpa]
contig00652	5	3		89.8957	60.8421	6.49018	5.927	-0.563184	0.063718		contig00652	#gi|32401253:1-9 class VII chitinase precursor [Gossypium hirsutum] >gi|32401255|gb|AAP80801.1| class VII chitinase precursor [Gossypium hirsutum]
contig00653	25	4		449.479	81.1227	8.81211	6.34203	-2.47007	3.1506		contig00653	#gi|224105349:1-9 predicted protein [Populus trichocarpa] >gi|222850187|gb|EEE87734.1| predicted protein [Populus trichocarpa]
contig00654	1	38		17.9791	770.666	4.16825	9.58996	5.42171	10.7189		contig00654	#gi|224103925:1-9 predicted protein [Populus trichocarpa] >gi|222849654|gb|EEE87201.1| predicted protein [Populus trichocarpa]
contig00655	4	6		71.9166	121.684	6.16825	6.927	0.758745	0.147633		contig00655	#gi|255585624:1-9 Spotted leaf protein, putative [Ricinus communis] >gi|223526643|gb|EEF28886.1| Spotted leaf protein, putative [Ricinus communis]
contig00656	9	2		161.812	40.5614	7.33818	5.34203	-1.99614	0.871815		contig00656	#gi|224133204:1-9 high mobility group family [Populus trichocarpa] >gi|118481017|gb|ABK92462.1| unknown [Populus trichocarpa] >gi|118487368|gb|ABK95512.1| unknown [Populus trichocarpa] >gi|222868505|gb|EEF05636.1| high mobility group family [Populus trichocarpa]
contig00657	10	1		179.791	20.2807	7.49018	4.34203	-3.14815	1.62926		contig00657	#gi|282848220:1-9 ubiquinol-cytochrome C reductase complex 14 kDa protein [Jatropha curcas]
contig00658	9	4		161.812	81.1227	7.33818	6.34203	-0.996143	0.307999		contig00658	#gi|160420034:1-9 class-I knotted1-like homeobox protein IBKN3 [Ipomoea batatas]
contig00659	9	6		161.812	121.684	7.33818	6.927	-0.41118	0.0645089		contig00659	#gi|224060423:1-9 predicted protein [Populus trichocarpa] >gi|118482123|gb|ABK92992.1| unknown [Populus trichocarpa] >gi|222847450|gb|EEE84997.1| predicted protein [Populus trichocarpa]
contig00660	9	6		161.812	121.684	7.33818	6.927	-0.41118	0.0645089		contig00660	#gi|224131746:1-9 ethylene-insensitive 3b [Populus trichocarpa] >gi|222837613|gb|EEE75978.1| ethylene-insensitive 3b [Populus trichocarpa]
contig00661	8	5		143.833	101.403	7.16825	6.66396	-0.50429	0.0834597		contig00661	#gi|297737120:1-9 unnamed protein product [Vitis vinifera]
contig00662	32	3		575.333	60.8421	9.16825	5.927	-3.24126	5.35884		contig00662	#gi|255555393:1-9 polyadenylate-binding protein, putative [Ricinus communis] >gi|223542114|gb|EEF43658.1| polyadenylate-binding protein, putative [Ricinus communis]
contig00663	5	5		89.8957	101.403	6.49018	6.66396	0.173782	0.00787213		contig00663	#gi|255563232:1-9 transcription factor, putative [Ricinus communis] >gi|223538095|gb|EEF39706.1| transcription factor, putative [Ricinus communis]
contig00664	3	10		53.9374	202.807	5.75321	7.66396	1.91075	1.05682		contig00664	#gi|91208936:1-9 ribosomal protein S8 [Gossypium hirsutum] >gi|90101672|sp|Q2L942.1|RR8_GOSHI RecName: Full=30S ribosomal protein S8, chloroplastic >gi|85687450|gb|ABC73662.1| ribosomal protein S8 [Gossypium hirsutum] >gi|219940352|emb|CAM11330.1| ribosomal protein S8 [Gossypium arboreum]
contig00665	7	7		125.854	141.965	6.97561	7.14939	0.173782	0.011021		contig00665	#gi|310833354:1-9 dehydration-induced 19-like protein [Gossypium hirsutum]
contig00666	37	38		665.228	770.666	9.37771	9.58996	0.212256	0.0880932		contig00666	#gi|302143601:1-9 unnamed protein product [Vitis vinifera]
contig00667	3	4		53.9374	81.1227	5.75321	6.34203	0.58882	0.0627947		contig00667	#gi|75218951:1-9 RecName: Full=FACT complex subunit SSRP1; AltName: Full=Facilitates chromatin transcription complex subunit SSRP1; AltName: Full=Recombination signal sequence recognition protein 1 >gi|2104679|emb|CAA66480.1| transcription factor [Vicia faba var. minor]
contig00668	6	7		107.875	141.965	6.75321	7.14939	0.396174	0.0531107		contig00668	#gi|225423658:1-9 PREDICTED: hypothetical protein [Vitis vinifera] >gi|147770771|emb|CAN60953.1| hypothetical protein VITISV_008875 [Vitis vinifera]
contig00669	4	7		71.9166	141.965	6.16825	7.14939	0.981137	0.267066		contig00669	#gi|255566466:1-9 Speckle-type POZ protein, putative [Ricinus communis] >gi|223536495|gb|EEF38142.1| Speckle-type POZ protein, putative [Ricinus communis]
contig00670	13	17		233.729	344.772	7.86869	8.4295	0.560805	0.244401		contig00670	#gi|217071188:1-9 unknown [Medicago truncatula]
contig00671	8	5		143.833	101.403	7.16825	6.66396	-0.50429	0.0834597		contig00671	#gi|225440009:1-9 PREDICTED: hypothetical protein [Vitis vinifera]
contig00672	5	6		89.8957	121.684	6.49018	6.927	0.436816	0.0545841		contig00672	#gi|255566714:1-9 Protein GIGANTEA, putative [Ricinus communis] >gi|223536432|gb|EEF38081.1| Protein GIGANTEA, putative [Ricinus communis]
contig00673	5	3		89.8957	60.8421	6.49018	5.927	-0.563184	0.063718		contig00673	#gi|255574089:1-9 jun activation domain binding protein, putative [Ricinus communis] >gi|223532586|gb|EEF34372.1| jun activation domain binding protein, putative [Ricinus communis]
contig00674	8	9		143.833	182.526	7.16825	7.51196	0.343707	0.0523202		contig00674	#gi|9858814:1-9 calreticulin [Pinus taeda]
contig00675	2	7		35.9583	141.965	5.16825	7.14939	1.98114	0.776703		contig00675	#gi|134035496:1-9 alpha-tubulin [Gossypium hirsutum] >gi|223453028|gb|ACM89778.1| alpha-tubulin 6 [Gossypium hirsutum]
contig00676	3	8		53.9374	162.245	5.75321	7.34203	1.58882	0.651537		contig00676	#gi|256387096:1-9 Dof1 protein [Jatropha curcas]
contig00677	4	5		71.9166	101.403	6.16825	6.66396	0.49571	0.0574191		contig00677	#gi|11201198:1-9 GA__Eb0007F05f Gossypium arboreum 7-10 dpa fiber library Gossypium arboreum cDNA clone GA__Eb0007F05f, mRNA sequence
contig00678	12	1		215.75	20.2807	7.75321	4.34203	-3.41118	2.10481		contig00678	#gi|224106303:1-9 predicted protein [Populus trichocarpa] >gi|222850529|gb|EEE88076.1| predicted protein [Populus trichocarpa]
contig00679	6	4		107.875	81.1227	6.75321	6.34203	-0.41118	0.043006		contig00679	#gi|255577489:1-9 Remorin, putative [Ricinus communis] >gi|223530908|gb|EEF32768.1| Remorin, putative [Ricinus communis]
contig00680	4	5		71.9166	101.403	6.16825	6.66396	0.49571	0.0574191		contig00680	#gi|15229595:1-9 chaperonin, putative [Arabidopsis thaliana] >gi|9294075|dbj|BAB02032.1| cytosolic chaperonin, delta-subunit [Arabidopsis thaliana] >gi|20466822|gb|AAM20728.1| chaperonin subunit, putative [Arabidopsis thaliana] >gi|28059669|gb|AAO30081.1| chaperonin subunit, putative [Arabidopsis thaliana]
contig00681	3	5		53.9374	101.403	5.75321	6.66396	0.910748	0.168345		contig00681	#gi|224093784:1-9 predicted protein [Populus trichocarpa] >gi|222852893|gb|EEE90440.1| predicted protein [Populus trichocarpa]
contig00682	3	7		53.9374	141.965	5.75321	7.14939	1.39617	0.469849		contig00682	#gi|225437618:1-9 PREDICTED: hypothetical protein [Vitis vinifera] >gi|147787427|emb|CAN64445.1| hypothetical protein VITISV_036050 [Vitis vinifera]
contig00683	31	13		557.353	263.649	9.12245	8.04247	-1.07997	1.21069		contig00683	#gi|84146551:1-9 G.hir-stem 3300 PCR amplified cotton stem cDNA Gossypium hirsutum cDNA, mRNA sequence
contig00684	3	7		53.9374	141.965	5.75321	7.14939	1.39617	0.469849		contig00684	#gi|24461849:1-9 CTV.2 [Citrus trifoliata]
contig00685	5	7		89.8957	141.965	6.49018	7.14939	0.659209	0.134481		contig00685	#gi|255556938:1-9 Transitional endoplasmic reticulum ATPase, putative [Ricinus communis] >gi|223541365|gb|EEF42916.1| Transitional endoplasmic reticulum ATPase, putative [Ricinus communis]
contig00686	3	5		53.9374	101.403	5.75321	6.66396	0.910748	0.168345		contig00686	#gi|224076798:1-9 predicted protein [Populus trichocarpa] >gi|222847962|gb|EEE85509.1| predicted protein [Populus trichocarpa]
contig00687	1	5		17.9791	101.403	4.16825	6.66396	2.49571	0.741473		contig00687	#gi|255553837:1-9 conserved hypothetical protein [Ricinus communis] >gi|223542941|gb|EEF44477.1| conserved hypothetical protein [Ricinus communis]
contig00688	120	76		2157.5	1541.33	11.0751	10.59	-0.485181	1.16667		contig00688	#gi|211906474:1-9 glycine-rich RNA-binding protein [Gossypium hirsutum]
contig00689	3	5		53.9374	101.403	5.75321	6.66396	0.910748	0.168345		contig00689	#gi|225430884:1-9 PREDICTED: hypothetical protein [Vitis vinifera]
contig00690	10	3		179.791	60.8421	7.49018	5.927	-1.56318	0.690626		contig00690	#gi|312282015:1-9 unnamed protein product [Thellungiella halophila]
contig00691	8	2		143.833	40.5614	7.16825	5.34203	-1.82622	0.688011		contig00691	#gi|118488480:1-9 unknown [Populus trichocarpa]
contig00692	6	15		107.875	304.21	6.75321	8.24893	1.49571	1.11724		contig00692	#gi|224094692:1-9 predicted protein [Populus trichocarpa] >gi|118483300|gb|ABK93552.1| unknown [Populus trichocarpa] >gi|222853103|gb|EEE90650.1| predicted protein [Populus trichocarpa]
contig00693	4	8		71.9166	162.245	6.16825	7.34203	1.17378	0.409219		contig00693	#gi|224073168:1-9 f-box family protein [Populus trichocarpa] >gi|222841437|gb|EEE78984.1| f-box family protein [Populus trichocarpa]
contig00694	6	3		107.875	60.8421	6.75321	5.927	-0.826218	0.149973		contig00694	#gi|255587494:1-9 protein with unknown function [Ricinus communis] >gi|223525564|gb|EEF28091.1| protein with unknown function [Ricinus communis]
contig00695	7	11		125.854	223.088	6.97561	7.80147	0.825859	0.313438		contig00695	#gi|255538108:1-9 Xylem serine proteinase 1 precursor, putative [Ricinus communis] >gi|223550820|gb|EEF52306.1| Xylem serine proteinase 1 precursor, putative [Ricinus communis]
contig00696	13	6		233.729	121.684	7.86869	6.927	-0.941695	0.405282		contig00696	#gi|257219554:1-9 copper chaperone [Jatropha curcas]
contig00697	8	4		143.833	81.1227	7.16825	6.34203	-0.826218	0.199964		contig00697	#gi|255542728:1-9 Rubber elongation factor protein, putative [Ricinus communis] >gi|223548388|gb|EEF49879.1| Rubber elongation factor protein, putative [Ricinus communis]
contig00698	9	8		161.812	162.245	7.33818	7.34203	0.00385701	6.57305e-06		contig00698	#gi|224074450:1-9 predicted protein [Populus trichocarpa] >gi|222841805|gb|EEE79352.1| predicted protein [Populus trichocarpa]
contig00699	3	14		53.9374	283.93	5.75321	8.14939	2.39617	1.97814		contig00699	#gi|284504570:1-9 pectate lyase [Gossypium herbaceum]
contig00700	4	4		71.9166	81.1227	6.16825	6.34203	0.173782	0.00629771		contig00700	#gi|224096832:1-9 f-box family protein [Populus trichocarpa] >gi|118482074|gb|ABK92968.1| unknown [Populus trichocarpa] >gi|222853656|gb|EEE91203.1| f-box family protein [Populus trichocarpa]
contig00701	10	15		179.791	304.21	7.49018	8.24893	0.758745	0.369083		contig00701	#gi|1632831:1-9 orf [Ricinus communis]
contig00702	4	4		71.9166	81.1227	6.16825	6.34203	0.173782	0.00629771		contig00702	#gi|63054405:1-9 GIA/RGA-like gibberellin response modulator [Gossypium hirsutum]
contig00703	158	51		2840.7	1034.31	11.472	10.0145	-1.45757	9.84434		contig00703	#gi|56121699:1-9 metallothionein-like protein [Gossypium hirsutum]
contig00704	2	7		35.9583	141.965	5.16825	7.14939	1.98114	0.776703		contig00704	#gi|156145802:1-9 ethylene-responsive element binding protein [Gossypium barbadense]
contig00705	97	32		1743.98	648.982	10.7682	9.34203	-1.42613	5.84981		contig00705	nohit
contig00706	5	4		89.8957	81.1227	6.49018	6.34203	-0.148146	0.00510549		contig00706	#gi|78348834:1-9 EST1079748 GH_TMO Gossypium hirsutum cDNA, mRNA sequence
contig00707	3	4		53.9374	81.1227	5.75321	6.34203	0.58882	0.0627947		contig00707	#gi|224090409:1-9 ein3-binding f-box protein 4 [Populus trichocarpa] >gi|222854958|gb|EEE92505.1| ein3-binding f-box protein 4 [Populus trichocarpa]
contig00708	9	7		161.812	141.965	7.33818	7.14939	-0.188788	0.0147109		contig00708	#gi|1632831:1-9 orf [Ricinus communis]
contig00709	7	7		125.854	141.965	6.97561	7.14939	0.173782	0.011021		contig00709	#gi|1170745:1-9 RecName: Full=Late embryogenesis abundant protein Lea14-A >gi|167326|gb|AAA18542.1| Group 4 late embryogenesis-abundant protein [Gossypium hirsutum] >gi|167328|gb|AAA18543.1| Group 4 late embryogenesis-abundant protein [Gossypium hirsutum]
contig00710	3	6		53.9374	121.684	5.75321	6.927	1.17378	0.306914		contig00710	#gi|255556001:1-9 conserved hypothetical protein [Ricinus communis] >gi|223541698|gb|EEF43246.1| conserved hypothetical protein [Ricinus communis]
contig00711	32	2		575.333	40.5614	9.16825	5.34203	-3.82622	6.17366		contig00711	#gi|255629776:1-9 unknown [Glycine max]
contig00712	9	6		161.812	121.684	7.33818	6.927	-0.41118	0.0645089		contig00712	#gi|297721793:1-9 Os03g0141000 [Oryza sativa Japonica Group] >gi|108706108|gb|ABF93903.1| 60S ribosomal protein L21, putative, expressed [Oryza sativa Japonica Group] >gi|125542345|gb|EAY88484.1| hypothetical protein OsI_09955 [Oryza sativa Indica Group] >gi|125584866|gb|EAZ25530.1| hypothetical protein OsJ_09354 [Oryza sativa Japonica Group] >gi|255674192|dbj|BAH91988.1| Os03g0141000 [Oryza sati…
contig00713	18	5		323.625	101.403	8.33818	6.66396	-1.67421	1.37177		contig00713	#gi|225440938:1-9 PREDICTED: hypothetical protein [Vitis vinifera] >gi|297740089|emb|CBI30271.3| unnamed protein product [Vitis vinifera]
contig00714	25	8		449.479	162.245	8.81211	7.34203	-1.47007	1.57756		contig00714	#gi|224061977:1-9 predicted protein [Populus trichocarpa] >gi|222842419|gb|EEE79966.1| predicted protein [Populus trichocarpa]
contig00715	4	5		71.9166	101.403	6.16825	6.66396	0.49571	0.0574191		contig00715	#gi|255537043:1-9 lipid binding protein, putative [Ricinus communis] >gi|223549487|gb|EEF50975.1| lipid binding protein, putative [Ricinus communis]
contig00716	9	3		161.812	60.8421	7.33818	5.927	-1.41118	0.534237		contig00716	#gi|255566923:1-9 Acyl-protein thioesterase, putative [Ricinus communis] >gi|223536232|gb|EEF37884.1| Acyl-protein thioesterase, putative [Ricinus communis]
contig00717	0	12		0	243.368	0	7.927	7.927	3.93569		contig00717	#gi|366400378:1-9 rcrycc0_0022_D02.ab1 cotton shoot apical meristems, buds and flowers Gossypium hirsutum cDNA 3', mRNA sequence
contig00718	18	20		323.625	405.614	8.33818	8.66396	0.325785	0.105096		contig00718	#gi|118481453:1-9 unknown [Populus trichocarpa]
contig00719	14	18		251.708	365.052	7.97561	8.51196	0.536352	0.238676		contig00719	#gi|253509567:1-9 caffeic acid O-methyltransferase 1 [Gossypium hirsutum]
contig00720	4	9		71.9166	182.526	6.16825	7.51196	1.34371	0.569567		contig00720	#gi|18252504:1-9 adenosine 5'-phosphosulfate reductase [Glycine max]
contig00721	9	8		161.812	162.245	7.33818	7.34203	0.00385701	6.57305e-06		contig00721	#gi|224120958:1-9 predicted protein [Populus trichocarpa] >gi|222872690|gb|EEF09821.1| predicted protein [Populus trichocarpa]
contig00722	20	5		359.583	101.403	8.49018	6.66396	-1.82622	1.72003		contig00722	#gi|307948774:1-9 S-adenosylmethionine synthetase [Gossypium hirsutum]
contig00723	13	2		233.729	40.5614	7.86869	5.34203	-2.52666	1.68149		contig00723	#gi|224105905:1-9 predicted protein [Populus trichocarpa] >gi|222838352|gb|EEE76717.1| predicted protein [Populus trichocarpa]
contig00724	2	8		35.9583	162.245	5.16825	7.34203	2.17378	1.00189		contig00724	#gi|225466065:1-9 PREDICTED: hypothetical protein [Vitis vinifera] >gi|296084185|emb|CBI24573.3| unnamed protein product [Vitis vinifera]
contig00725	10	7		179.791	141.965	7.49018	7.14939	-0.340791	0.0504768		contig00725	#gi|110816009:1-9 HyPRP2 [Gossypium hirsutum]
contig00726	5	5		89.8957	101.403	6.49018	6.66396	0.173782	0.00787213		contig00726	#gi|224131448:1-9 predicted protein [Populus trichocarpa] >gi|222861860|gb|EEE99402.1| predicted protein [Populus trichocarpa]
contig00727	10	9		179.791	182.526	7.49018	7.51196	0.0217789	0.000234341		contig00727	#gi|974782:1-9 cobalamine-independent methionine synthase [Solenostemon scutellarioides]
contig00728	7	2		125.854	40.5614	6.97561	5.34203	-1.63357	0.515135		contig00728	#gi|38016521:1-9 fiber protein Fb34 [Gossypium barbadense]
contig00729	7	3		125.854	60.8421	6.97561	5.927	-1.04861	0.260595		contig00729	#gi|255565162:1-9 Caltractin, putative [Ricinus communis] >gi|223537135|gb|EEF38768.1| Caltractin, putative [Ricinus communis]
contig00730	7	12		125.854	243.368	6.97561	7.927	0.95139	0.434854		contig00730	#gi|238014838:1-9 unknown [Zea mays]
contig00731	10	3		179.791	60.8421	7.49018	5.927	-1.56318	0.690626		contig00731	#gi|224136836:1-9 predicted protein [Populus trichocarpa] >gi|222835272|gb|EEE73707.1| predicted protein [Populus trichocarpa]
contig00732	7	11		125.854	223.088	6.97561	7.80147	0.825859	0.313438		contig00732	#gi|255542106:1-9 conserved hypothetical protein [Ricinus communis] >gi|223549297|gb|EEF50786.1| conserved hypothetical protein [Ricinus communis]
contig00733	9	4		161.812	81.1227	7.33818	6.34203	-0.996143	0.307999		contig00733	#gi|84468422:1-9 putative mitochondrial dicarboxylate carrier protein [Trifolium pratense]
contig00734	3	6		53.9374	121.684	5.75321	6.927	1.17378	0.306914		contig00734	#gi|89258491:1-9 putative ribosomal protein L28 [Gossypium hirsutum]
contig00735	24	13		431.499	263.649	8.75321	8.04247	-0.710741	0.462382		contig00735	#gi|1173256:1-9 RecName: Full=40S ribosomal protein S4 >gi|488739|emb|CAA55882.1| ribosomal protein, small subunit 4e (RS4e) [Gossypium hirsutum]
contig00736	9	8		161.812	162.245	7.33818	7.34203	0.00385701	6.57305e-06		contig00736	#gi|242047002:1-9 hypothetical protein SORBIDRAFT_02g043510 [Sorghum bicolor] >gi|241924624|gb|EER97768.1| hypothetical protein SORBIDRAFT_02g043510 [Sorghum bicolor]
contig00737	8	2		143.833	40.5614	7.16825	5.34203	-1.82622	0.688011		contig00737	#gi|255626107:1-9 unknown [Glycine max]
contig00738	11	1		197.771	20.2807	7.62768	4.34203	-3.28565	1.86538		contig00738	#gi|307136148:1-9 starch branching enzyme [Cucumis melo subsp. melo]
contig00739	8	5		143.833	101.403	7.16825	6.66396	-0.50429	0.0834597		contig00739	#gi|15230005:1-9 RPT5A (REGULATORY PARTICLE TRIPLE-A ATPASE 5A); ATPase/ calmodulin binding [Arabidopsis thaliana] >gi|297829080|ref|XP_002882422.1| regulatory particle triple-a 5A [Arabidopsis lyrata subsp. lyrata] >gi|75337114|sp|Q9SEI2.1|PS6AA_ARATH RecName: Full=26S protease regulatory subunit 6A homolog A; AltName: Full=26S proteasome AAA-ATPase subunit RPT5a; AltName: Full=Proteasome 26S su…
contig00740	6	4		107.875	81.1227	6.75321	6.34203	-0.41118	0.043006		contig00740	#gi|166209291:1-9 p-coumaryl-CoA 3'-hydroxylase [Populus alba x Populus grandidentata]
contig00741	42	54		755.124	1095.16	9.56057	10.0969	0.536352	0.716029		contig00741	#gi|147782603:1-9 hypothetical protein VITISV_010455 [Vitis vinifera]
contig00742	12	4		215.75	81.1227	7.75321	6.34203	-1.41118	0.712316		contig00742	#gi|255555523:1-9 nuclear acid binding protein, putative [Ricinus communis] >gi|223542179|gb|EEF43723.1| nuclear acid binding protein, putative [Ricinus communis]
contig00743	56	16		1006.83	324.491	9.97561	8.34203	-1.63357	4.12108		contig00743	#gi|35187445:1-9 fiber protein Fb25 [Gossypium barbadense]
contig00744	5	5		89.8957	101.403	6.49018	6.66396	0.173782	0.00787213		contig00744	#gi|297743212:1-9 unnamed protein product [Vitis vinifera]
contig00745	3	5		53.9374	101.403	5.75321	6.66396	0.910748	0.168345		contig00745	#gi|255582028:1-9 protein binding protein, putative [Ricinus communis] >gi|223528545|gb|EEF30568.1| protein binding protein, putative [Ricinus communis]
contig00746	6	4		107.875	81.1227	6.75321	6.34203	-0.41118	0.043006		contig00746	#gi|262176919:1-9 ISPH protein [Solanum lycopersicum]
contig00747	8	11		143.833	223.088	7.16825	7.80147	0.633214	0.196718		contig00747	#gi|225460969:1-9 PREDICTED: hypothetical protein isoform 2 [Vitis vinifera] >gi|225460971|ref|XP_002280065.1| PREDICTED: hypothetical protein isoform 1 [Vitis vinifera] >gi|297737437|emb|CBI26638.3| unnamed protein product [Vitis vinifera]
contig00748	9	0		161.812	0	7.33818	0	-7.33818	2.48094		contig00748	#gi|224128988:1-9 predicted protein [Populus trichocarpa] >gi|222839292|gb|EEE77629.1| predicted protein [Populus trichocarpa]
contig00749	11	2		197.771	40.5614	7.62768	5.34203	-2.28565	1.26433		contig00749	#gi|224130632:1-9 predicted protein [Populus trichocarpa] >gi|222861662|gb|EEE99204.1| predicted protein [Populus trichocarpa]
contig00750	14	3		251.708	60.8421	7.97561	5.927	-2.04861	1.40269		contig00750	#gi|225424357:1-9 PREDICTED: hypothetical protein [Vitis vinifera] >gi|147806487|emb|CAN63218.1| hypothetical protein VITISV_026897 [Vitis vinifera] >gi|297737640|emb|CBI26841.3| unnamed protein product [Vitis vinifera]
contig00751	7	3		125.854	60.8421	6.97561	5.927	-1.04861	0.260595		contig00751	#gi|255547159:1-9 SP1L, putative [Ricinus communis] >gi|223546241|gb|EEF47743.1| SP1L, putative [Ricinus communis]
contig00752	5	3		89.8957	60.8421	6.49018	5.927	-0.563184	0.063718		contig00752	#gi|153869431:1-9 Cald5H [Leucaena leucocephala]
contig00753	16	7		287.666	141.965	8.16825	7.14939	-1.01886	0.56825		contig00753	#gi|21780187:1-9 cp10-like protein [Gossypium hirsutum]
contig00754	7	6		125.854	121.684	6.97561	6.927	-0.0486104	0.000797122		contig00754	#gi|75249335:1-9 RecName: Full=Myrcene synthase, chloroplastic; Flags: Precursor >gi|14331015|emb|CAC41012.1| putative chloroplast terpene synthase [Quercus ilex]
contig00755	13	8		233.729	162.245	7.86869	7.34203	-0.526658	0.146756		contig00755	#gi|192910730:1-9 light-inducible protein ATLS1 [Elaeis guineensis]
contig00756	3	3		53.9374	60.8421	5.75321	5.927	0.173782	0.00472328		contig00756	#gi|163955690:1-9 24-sterol C-methyltransferase [Gossypium hirsutum]
contig00757	6	4		107.875	81.1227	6.75321	6.34203	-0.41118	0.043006		contig00757	#gi|46093878:1-9 sucrose phosphate phosphatase [Malus x domestica]
contig00758	12	2		215.75	40.5614	7.75321	5.34203	-2.41118	1.47032		contig00758	#gi|225454346:1-9 PREDICTED: hypothetical protein [Vitis vinifera]
contig00759	12	6		215.75	121.684	7.75321	6.927	-0.826218	0.299946		contig00759	#gi|164361521:1-9 UFL_068_36 Cotton fiber 0-10 day post anthesis Gossypium hirsutum cDNA, mRNA sequence
contig00760	7	10		125.854	202.807	6.97561	7.66396	0.688355	0.207418		contig00760	#gi|73761683:1-9 ubiquitin extension protein [Gossypium hirsutum]
contig00761	7	0		125.854	0	6.97561	0	-6.97561	1.92962		contig00761	#gi|268528129:1-9 cinnamyl alcohol dehydrogenase 5 [Gossypium hirsutum]
contig00762	7	6		125.854	121.684	6.97561	6.927	-0.0486104	0.000797122		contig00762	#gi|302144205:1-9 unnamed protein product [Vitis vinifera]
contig00763	17	8		305.645	162.245	8.25572	7.34203	-0.913681	0.50387		contig00763	#gi|77416921:1-9 unknown [Solanum tuberosum]
contig00764	15	2		269.687	40.5614	8.07514	5.34203	-2.73311	2.11665		contig00764	#gi|255558769:1-9 chaperonin containing t-complex protein 1, delta subunit, tcpd, putative [Ricinus communis] >gi|223540393|gb|EEF41963.1| chaperonin containing t-complex protein 1, delta subunit, tcpd, putative [Ricinus communis]
contig00765	6	3		107.875	60.8421	6.75321	5.927	-0.826218	0.149973		contig00765	#gi|297794005:1-9 calmodulin-binding protein [Arabidopsis lyrata subsp. lyrata] >gi|297310722|gb|EFH41146.1| calmodulin-binding protein [Arabidopsis lyrata subsp. lyrata]
contig00766	7	2		125.854	40.5614	6.97561	5.34203	-1.63357	0.515135		contig00766	#gi|224132264:1-9 predicted protein [Populus trichocarpa] >gi|222862069|gb|EEE99611.1| predicted protein [Populus trichocarpa]
contig00767	11	2		197.771	40.5614	7.62768	5.34203	-2.28565	1.26433		contig00767	#gi|162463780:1-9 calmodulin2 [Zea mays] >gi|747917|emb|CAA54583.1| calmodulin [Zea mays] >gi|238007520|gb|ACR34795.1| unknown [Zea mays]
contig00768	15	1		269.687	20.2807	8.07514	4.34203	-3.73311	2.83833		contig00768	#gi|209954689:1-9 putative glycosyltransferase [Lycium barbarum]
contig00769	9	14		161.812	283.93	7.33818	8.14939	0.811212	0.386815		contig00769	#gi|225463408:1-9 PREDICTED: hypothetical protein [Vitis vinifera]
contig00770	5	3		89.8957	60.8421	6.49018	5.927	-0.563184	0.063718		contig00770	#gi|255537643:1-9 transcription factor, putative [Ricinus communis] >gi|223549787|gb|EEF51275.1| transcription factor, putative [Ricinus communis]
contig00771	20	14		359.583	283.93	8.49018	8.14939	-0.340791	0.100954		contig00771	#gi|146215994:1-9 cysteine protease Cp1 [Actinidia deliciosa]
contig00772	9	10		161.812	202.807	7.33818	7.66396	0.325785	0.0525479		contig00772	#gi|224106682:1-9 predicted protein [Populus trichocarpa] >gi|118487907|gb|ABK95775.1| unknown [Populus trichocarpa] >gi|222850655|gb|EEE88202.1| predicted protein [Populus trichocarpa]
contig00773	4	6		71.9166	121.684	6.16825	6.927	0.758745	0.147633		contig00773	#gi|226529753:1-9 LOC100285583 [Zea mays] >gi|195651279|gb|ACG45107.1| lariat debranching enzyme [Zea mays]
contig00774	3	6		53.9374	121.684	5.75321	6.927	1.17378	0.306914		contig00774	#gi|225454353:1-9 PREDICTED: hypothetical protein [Vitis vinifera]
contig00775	4	4		71.9166	81.1227	6.16825	6.34203	0.173782	0.00629771		contig00775	#gi|11200780:1-9 GA__Eb0005K04f Gossypium arboreum 7-10 dpa fiber library Gossypium arboreum cDNA clone GA__Eb0005K04f, mRNA sequence
contig00776	3	5		53.9374	101.403	5.75321	6.66396	0.910748	0.168345		contig00776	#gi|297738210:1-9 unnamed protein product [Vitis vinifera]
contig00777	12	10		215.75	202.807	7.75321	7.66396	-0.0892524	0.00454098		contig00777	#gi|164283963:1-9 UFL_565_29 Cotton fiber 0-10 day post anthesis Gossypium hirsutum cDNA, mRNA sequence
contig00778	16	2		287.666	40.5614	8.16825	5.34203	-2.82622	2.33959		contig00778	#gi|295687227:1-9 eukaryotic translation initiation factor 5A [Gossypium hirsutum]
contig00779	9	3		161.812	60.8421	7.33818	5.927	-1.41118	0.534237		contig00779	#gi|225439641:1-9 PREDICTED: hypothetical protein isoform 1 [Vitis vinifera] >gi|147843535|emb|CAN81218.1| hypothetical protein VITISV_040419 [Vitis vinifera] >gi|229609815|gb|ACQ83523.1| CBL-interacting protein kinase 07 [Vitis vinifera]
contig00780	3	5		53.9374	101.403	5.75321	6.66396	0.910748	0.168345		contig00780	#gi|225452472:1-9 PREDICTED: hypothetical protein [Vitis vinifera] >gi|296087673|emb|CBI34929.3| unnamed protein product [Vitis vinifera]
contig00781	4	6		71.9166	121.684	6.16825	6.927	0.758745	0.147633		contig00781	#gi|255566638:1-9 polypyrimidine tract binding protein, putative [Ricinus communis] >gi|223536394|gb|EEF38043.1| polypyrimidine tract binding protein, putative [Ricinus communis]
contig00782	7	1		125.854	20.2807	6.97561	4.34203	-2.63357	0.948563		contig00782	#gi|224080640:1-9 predicted protein [Populus trichocarpa] >gi|222849155|gb|EEE86702.1| predicted protein [Populus trichocarpa]
contig00783	8	4		143.833	81.1227	7.16825	6.34203	-0.826218	0.199964		contig00783	#gi|15227052:1-9 APUM1 (Arabidopsis Pumilio 1); RNA binding / binding [Arabidopsis thaliana] >gi|75217076|sp|Q9ZW07.1|PUM1_ARATH RecName: Full=Pumilio homolog 1; Short=APUM-1; Short=AtPUM1 >gi|3980412|gb|AAC95215.1| putative pumilio/Mpt5 family RNA-binding protein [Arabidopsis thaliana]
contig00784	6	7		107.875	141.965	6.75321	7.14939	0.396174	0.0531107		contig00784	#gi|22795064:1-9 phospholipase D delta isoform 1a [Gossypium hirsutum]
contig00785	2	10		35.9583	202.807	5.16825	7.66396	2.49571	1.48295		contig00785	#gi|255568450:1-9 sensory transduction histidine kinase, putative [Ricinus communis] >gi|223535496|gb|EEF37165.1| sensory transduction histidine kinase, putative [Ricinus communis]
contig00786	6	7		107.875	141.965	6.75321	7.14939	0.396174	0.0531107		contig00786	#gi|255546638:1-9 ankyrin repeat domain protein, putative [Ricinus communis] >gi|223546475|gb|EEF47974.1| ankyrin repeat domain protein, putative [Ricinus communis]
contig00787	6	10		107.875	202.807	6.75321	7.66396	0.910748	0.33669		contig00787	#gi|3915083:1-9 RecName: Full=Tubulin beta chain; AltName: Full=Beta-tubulin >gi|1403143|emb|CAA67056.1| beta-tubulin [Cicer arietinum]
contig00788	3	5		53.9374	101.403	5.75321	6.66396	0.910748	0.168345		contig00788	#gi|297745622:1-9 unnamed protein product [Vitis vinifera]
contig00789	5	3		89.8957	60.8421	6.49018	5.927	-0.563184	0.063718		contig00789	#gi|224090793:1-9 predicted protein [Populus trichocarpa] >gi|222855060|gb|EEE92607.1| predicted protein [Populus trichocarpa]
contig00790	11	1		197.771	20.2807	7.62768	4.34203	-3.28565	1.86538		contig00790	#gi|255538338:1-9 conserved hypothetical protein [Ricinus communis] >gi|223550935|gb|EEF52421.1| conserved hypothetical protein [Ricinus communis]
contig00791	5	5		89.8957	101.403	6.49018	6.66396	0.173782	0.00787213		contig00791	#gi|118486563:1-9 unknown [Populus trichocarpa]
contig00792	5	4		89.8957	81.1227	6.49018	6.34203	-0.148146	0.00510549		contig00792	#gi|118488767:1-9 unknown [Populus trichocarpa]
contig00793	58	48		1042.79	973.473	10.0262	9.927	-0.0992365	0.0270375		contig00793	#gi|366415766:1-9 rayctn0_0028_A06.ab1 cotton shoot apical meristems, buds and flowers Gossypium hirsutum cDNA 3', mRNA sequence
contig00794	4	9		71.9166	182.526	6.16825	7.51196	1.34371	0.569567		contig00794	#gi|297742955:1-9 unnamed protein product [Vitis vinifera]
contig00795	6	4		107.875	81.1227	6.75321	6.34203	-0.41118	0.043006		contig00795	#gi|225432614:1-9 PREDICTED: hypothetical protein [Vitis vinifera]
contig00796	5	10		89.8957	202.807	6.49018	7.66396	1.17378	0.511523		contig00796	#gi|224111874:1-9 predicted protein [Populus trichocarpa] >gi|222865049|gb|EEF02180.1| predicted protein [Populus trichocarpa]
contig00797	10	9		179.791	182.526	7.49018	7.51196	0.0217789	0.000234341		contig00797	#gi|255559597:1-9 conserved hypothetical protein [Ricinus communis] >gi|223539949|gb|EEF41527.1| conserved hypothetical protein [Ricinus communis]
contig00798	9	6		161.812	121.684	7.33818	6.927	-0.41118	0.0645089		contig00798	#gi|38016521:1-9 fiber protein Fb34 [Gossypium barbadense]
contig00799	3	10		53.9374	202.807	5.75321	7.66396	1.91075	1.05682		contig00799	#gi|225438297:1-9 PREDICTED: hypothetical protein [Vitis vinifera]
contig00800	8	2		143.833	40.5614	7.16825	5.34203	-1.82622	0.688011		contig00800	#gi|255548451:1-9 Cytochrome c oxidase polypeptide Vc, putative [Ricinus communis] >gi|255559374|ref|XP_002520707.1| Cytochrome c oxidase polypeptide Vc, putative [Ricinus communis] >gi|223540092|gb|EEF41669.1| Cytochrome c oxidase polypeptide Vc, putative [Ricinus communis] >gi|223545762|gb|EEF47266.1| Cytochrome c oxidase polypeptide Vc, putative [Ricinus communis]
contig00801	19	9		341.604	182.526	8.41618	7.51196	-0.904221	0.55339		contig00801	#gi|148912162:1-9 cytosolic ascorbate peroxidase 1 [Gossypium hirsutum]
contig00802	18	8		323.625	162.245	8.33818	7.34203	-0.996143	0.615997		contig00802	#gi|297741313:1-9 unnamed protein product [Vitis vinifera]
contig00803	5	4		89.8957	81.1227	6.49018	6.34203	-0.148146	0.00510549		contig00803	#gi|255557423:1-9 conserved hypothetical protein [Ricinus communis] >gi|223541159|gb|EEF42715.1| conserved hypothetical protein [Ricinus communis]
contig00804	5	6		89.8957	121.684	6.49018	6.927	0.436816	0.0545841		contig00804	#gi|255551434:1-9 conserved hypothetical protein [Ricinus communis] >gi|223544136|gb|EEF45661.1| conserved hypothetical protein [Ricinus communis]
contig00805	5	6		89.8957	121.684	6.49018	6.927	0.436816	0.0545841		contig00805	#gi|73863397:1-9 GH_CHX18H05.f GH_CHX Gossypium hirsutum cDNA clone GH_CHX18H05 5', mRNA sequence
contig00806	4	5		71.9166	101.403	6.16825	6.66396	0.49571	0.0574191		contig00806	#gi|224083811:1-9 predicted protein [Populus trichocarpa] >gi|224096326|ref|XP_002310604.1| predicted protein [Populus trichocarpa] >gi|222853507|gb|EEE91054.1| predicted protein [Populus trichocarpa] >gi|222856581|gb|EEE94128.1| predicted protein [Populus trichocarpa]
contig00807	4	5		71.9166	101.403	6.16825	6.66396	0.49571	0.0574191		contig00807	#gi|255548029:1-9 60S acidic ribosomal protein P1, putative [Ricinus communis] >gi|223545551|gb|EEF47055.1| 60S acidic ribosomal protein P1, putative [Ricinus communis]
contig00808	7	7		125.854	141.965	6.97561	7.14939	0.173782	0.011021		contig00808	#gi|255560842:1-9 Vacuolar protein sorting-associated protein VPS28, putative [Ricinus communis] >gi|223539333|gb|EEF40924.1| Vacuolar protein sorting-associated protein VPS28, putative [Ricinus communis]
contig00809	9	5		161.812	101.403	7.33818	6.66396	-0.674215	0.158054		contig00809	#gi|241740196:1-9 ubiquitin 10.2 [Brassica napus]
contig00810	2	7		35.9583	141.965	5.16825	7.14939	1.98114	0.776703		contig00810	#gi|255557319:1-9 conserved hypothetical protein [Ricinus communis] >gi|223541107|gb|EEF42663.1| conserved hypothetical protein [Ricinus communis]
contig00811	6	6		107.875	121.684	6.75321	6.927	0.173782	0.00944656		contig00811	#gi|89276299:1-9 actin depolymerizing factor 4 [Gossypium hirsutum]
contig00812	5	4		89.8957	81.1227	6.49018	6.34203	-0.148146	0.00510549		contig00812	#gi|224127144:1-9 alkaloid o-methyltransferase related [Populus trichocarpa] >gi|222870461|gb|EEF07592.1| alkaloid o-methyltransferase related [Populus trichocarpa]
contig00813	8	2		143.833	40.5614	7.16825	5.34203	-1.82622	0.688011		contig00813	#gi|147852611:1-9 hypothetical protein VITISV_030961 [Vitis vinifera]
contig00814	8	3		143.833	60.8421	7.16825	5.927	-1.24126	0.389969		contig00814	#gi|224053495:1-9 predicted protein [Populus trichocarpa] >gi|118483182|gb|ABK93495.1| unknown [Populus trichocarpa] >gi|222845100|gb|EEE82647.1| predicted protein [Populus trichocarpa]
contig00815	3	8		53.9374	162.245	5.75321	7.34203	1.58882	0.651537		contig00815	#gi|110816007:1-9 HyPRP1 [Gossypium hirsutum]
contig00816	3	7		53.9374	141.965	5.75321	7.14939	1.39617	0.469849		contig00816	#gi|255552664:1-9 Auxin-induced protein 5NG4, putative [Ricinus communis] >gi|223543386|gb|EEF44917.1| Auxin-induced protein 5NG4, putative [Ricinus communis]
contig00817	10	11		179.791	223.088	7.49018	7.80147	0.311286	0.0530325		contig00817	#gi|297721793:1-9 Os03g0141000 [Oryza sativa Japonica Group] >gi|108706108|gb|ABF93903.1| 60S ribosomal protein L21, putative, expressed [Oryza sativa Japonica Group] >gi|125542345|gb|EAY88484.1| hypothetical protein OsI_09955 [Oryza sativa Indica Group] >gi|125584866|gb|EAZ25530.1| hypothetical protein OsJ_09354 [Oryza sativa Japonica Group] >gi|255674192|dbj|BAH91988.1| Os03g0141000 [Oryza sati…
contig00818	3	6		53.9374	121.684	5.75321	6.927	1.17378	0.306914		contig00818	#gi|224119232:1-9 predicted protein [Populus trichocarpa] >gi|118482787|gb|ABK93311.1| unknown [Populus trichocarpa] >gi|118485213|gb|ABK94467.1| unknown [Populus trichocarpa] >gi|118487438|gb|ABK95547.1| unknown [Populus trichocarpa] >gi|222858693|gb|EEE96240.1| predicted protein [Populus trichocarpa]
contig00819	13	11		233.729	223.088	7.86869	7.80147	-0.0672261	0.00281274		contig00819	#gi|238069187:1-9 S-nitrosoglutathione reductase [Brassica juncea]
contig00820	4	7		71.9166	141.965	6.16825	7.14939	0.981137	0.267066		contig00820	#gi|48057670:1-9 60S ribosomal protein L34, putative [Solanum demissum] >gi|142942396|gb|ABO92971.1| putative ribosomal protein L34e [Solanum tuberosum]
contig00821	6	5		107.875	101.403	6.75321	6.66396	-0.0892524	0.00227049		contig00821	#gi|297737995:1-9 unnamed protein product [Vitis vinifera]
contig00822	4	9		71.9166	182.526	6.16825	7.51196	1.34371	0.569567		contig00822	nohit
contig00823	8	7		143.833	141.965	7.16825	7.14939	-0.0188631	0.000138628		contig00823	#gi|255546107:1-9 WD-repeat protein, putative [Ricinus communis] >gi|223546569|gb|EEF48067.1| WD-repeat protein, putative [Ricinus communis]
contig00824	6	7		107.875	141.965	6.75321	7.14939	0.396174	0.0531107		contig00824	#gi|255582421:1-9 Receptor protein kinase CLAVATA1 precursor, putative [Ricinus communis] >gi|223528358|gb|EEF30398.1| Receptor protein kinase CLAVATA1 precursor, putative [Ricinus communis]
contig00825	4	3		71.9166	60.8421	6.16825	5.927	-0.241255	0.0104811		contig00825	#gi|21554334:1-9 latex-abundant protein-like [Arabidopsis thaliana]
contig00826	3	7		53.9374	141.965	5.75321	7.14939	1.39617	0.469849		contig00826	#gi|255570974:1-9 conserved hypothetical protein [Ricinus communis] >gi|223534218|gb|EEF35933.1| conserved hypothetical protein [Ricinus communis]
contig00827	347	66		6238.76	1338.53	12.607	10.3864	-2.22062	38.4973		contig00827	#gi|224140319:1-9 predicted protein [Populus trichocarpa] >gi|222868160|gb|EEF05291.1| predicted protein [Populus trichocarpa]
contig00828	8	1		143.833	20.2807	7.16825	4.34203	-2.82622	1.16979		contig00828	#gi|224138294:1-9 predicted protein [Populus trichocarpa] >gi|118483220|gb|ABK93513.1| unknown [Populus trichocarpa] >gi|118484573|gb|ABK94160.1| unknown [Populus trichocarpa] >gi|222867408|gb|EEF04539.1| predicted protein [Populus trichocarpa]
contig00829	36	4		647.249	81.1227	9.33818	6.34203	-2.99614	5.5884		contig00829	nohit
contig00830	0	9		0	182.526	0	7.51196	7.51196	2.95177		contig00830	#gi|225436329:1-9 PREDICTED: hypothetical protein [Vitis vinifera] >gi|147803505|emb|CAN68720.1| hypothetical protein VITISV_033679 [Vitis vinifera]
contig00831	4	3		71.9166	60.8421	6.16825	5.927	-0.241255	0.0104811		contig00831	#gi|15227200:1-9 peroxidase 17 (PER17) (P17) [Arabidopsis thaliana] >gi|25453217|sp|Q9SJZ2.1|PER17_ARATH RecName: Full=Peroxidase 17; Short=Atperox P17; AltName: Full=ATP25a; Flags: Precursor >gi|4544449|gb|AAD22357.1| putative peroxidase [Arabidopsis thaliana] >gi|28393257|gb|AAO42057.1| putative peroxidase [Arabidopsis thaliana] >gi|28827478|gb|AAO50583.1| putative peroxidase [Arabidopsis thali…
contig00832	11	3		197.771	60.8421	7.62768	5.927	-1.70069	0.857077		contig00832	#gi|1944319:1-9 cysteine proteinase inhibitor [Glycine max] >gi|1944342|dbj|BAA19610.1| cysteine proteinase inhibitor [Glycine max]
contig00833	4	4		71.9166	81.1227	6.16825	6.34203	0.173782	0.00629771		contig00833	#gi|297742975:1-9 unnamed protein product [Vitis vinifera]
contig00834	5	4		89.8957	81.1227	6.49018	6.34203	-0.148146	0.00510549		contig00834	#gi|47934119:1-9 transcription factor DRE-binding factor 2 [Gossypium hirsutum] >gi|71800653|gb|AAZ41376.1| dehydration responsive element-binding protein 2 [Gossypium hirsutum]
contig00835	5	3		89.8957	60.8421	6.49018	5.927	-0.563184	0.063718		contig00835	#gi|224101561:1-9 predicted protein [Populus trichocarpa] >gi|222852151|gb|EEE89698.1| predicted protein [Populus trichocarpa]
contig00836	3	4		53.9374	81.1227	5.75321	6.34203	0.58882	0.0627947		contig00836	#gi|224079938:1-9 predicted protein [Populus trichocarpa] >gi|222848942|gb|EEE86489.1| predicted protein [Populus trichocarpa]
contig00837	6	2		107.875	40.5614	6.75321	5.34203	-1.41118	0.356158		contig00837	#gi|117607067:1-9 ubiquitin extension protein [Capsicum annuum]
contig00838	4	4		71.9166	81.1227	6.16825	6.34203	0.173782	0.00629771		contig00838	#gi|242129048:1-9 ATP synthase delta subunit 2 [Gossypium hirsutum]
contig00839	3	5		53.9374	101.403	5.75321	6.66396	0.910748	0.168345		contig00839	nohit
contig00840	4	4		71.9166	81.1227	6.16825	6.34203	0.173782	0.00629771		contig00840	#gi|255571002:1-9 yth domain-containing protein, putative [Ricinus communis] >gi|223534232|gb|EEF35947.1| yth domain-containing protein, putative [Ricinus communis]
contig00841	1	6		17.9791	121.684	4.16825	6.927	2.75874	0.996726		contig00841	#gi|224074667:1-9 predicted protein [Populus trichocarpa] >gi|222841847|gb|EEE79394.1| predicted protein [Populus trichocarpa]
contig00842	7	0		125.854	0	6.97561	0	-6.97561	1.92962		contig00842	#gi|255646789:1-9 unknown [Glycine max]
contig00843	2	5		35.9583	101.403	5.16825	6.66396	1.49571	0.372415		contig00843	#gi|225448281:1-9 PREDICTED: hypothetical protein [Vitis vinifera] >gi|296086805|emb|CBI32954.3| unnamed protein product [Vitis vinifera]
contig00844	6	2		107.875	40.5614	6.75321	5.34203	-1.41118	0.356158		contig00844	#gi|224117042:1-9 predicted protein [Populus trichocarpa] >gi|222874511|gb|EEF11642.1| predicted protein [Populus trichocarpa]
contig00845	6	1		107.875	20.2807	6.75321	4.34203	-2.41118	0.735158		contig00845	#gi|224141283:1-9 predicted protein [Populus trichocarpa] >gi|222867006|gb|EEF04137.1| predicted protein [Populus trichocarpa]
contig00846	2	6		35.9583	121.684	5.16825	6.927	1.75874	0.565412		contig00846	#gi|224142077:1-9 predicted protein [Populus trichocarpa] >gi|222865819|gb|EEF02950.1| predicted protein [Populus trichocarpa]
contig00847	5	4		89.8957	81.1227	6.49018	6.34203	-0.148146	0.00510549		contig00847	#gi|225451571:1-9 PREDICTED: hypothetical protein [Vitis vinifera]
contig00848	10	1		179.791	20.2807	7.49018	4.34203	-3.14815	1.62926		contig00848	#gi|255551977:1-9 CBL-interacting serine/threonine-protein kinase, putative [Ricinus communis] >gi|223543668|gb|EEF45196.1| CBL-interacting serine/threonine-protein kinase, putative [Ricinus communis]
contig00849	4	4		71.9166	81.1227	6.16825	6.34203	0.173782	0.00629771		contig00849	#gi|225441718:1-9 PREDICTED: hypothetical protein isoform 3 [Vitis vinifera] >gi|225441720|ref|XP_002283046.1| PREDICTED: hypothetical protein isoform 1 [Vitis vinifera] >gi|225441722|ref|XP_002283050.1| PREDICTED: hypothetical protein isoform 2 [Vitis vinifera] >gi|147783026|emb|CAN65596.1| hypothetical protein VITISV_027161 [Vitis vinifera]
contig00850	20	3		359.583	60.8421	8.49018	5.927	-2.56318	2.62935		contig00850	#gi|255647657:1-9 unknown [Glycine max]
contig00851	3	3		53.9374	60.8421	5.75321	5.927	0.173782	0.00472328		contig00851	nohit
contig00852	7	11		125.854	223.088	6.97561	7.80147	0.825859	0.313438		contig00852	#gi|255550848:1-9 Vacuolar-processing enzyme precursor, putative [Ricinus communis] >gi|223544292|gb|EEF45813.1| Vacuolar-processing enzyme precursor, putative [Ricinus communis]
contig00853	5	7		89.8957	141.965	6.49018	7.14939	0.659209	0.134481		contig00853	#gi|307135971:1-9 ADP-ribosylation factor [Cucumis melo subsp. melo]
contig00854	14	7		251.708	141.965	7.97561	7.14939	-0.826218	0.349937		contig00854	#gi|211906476:1-9 ascorbate peroxidase [Gossypium hirsutum] >gi|254036190|gb|ACT56517.1| cytosolic ascorbate peroxidase [Gossypium hirsutum]
contig00855	23	12		413.52	243.368	8.69181	7.927	-0.764817	0.503411		contig00855	#gi|255544864:1-9 40S ribosomal protein S2, putative [Ricinus communis] >gi|223547401|gb|EEF48896.1| 40S ribosomal protein S2, putative [Ricinus communis]
contig00856	6	1		107.875	20.2807	6.75321	4.34203	-2.41118	0.735158		contig00856	#gi|225459435:1-9 PREDICTED: hypothetical protein [Vitis vinifera]
contig00857	2	9		35.9583	182.526	5.16825	7.51196	2.34371	1.23801		contig00857	#gi|297795923:1-9 hypothetical protein ARALYDRAFT_495189 [Arabidopsis lyrata subsp. lyrata] >gi|297311681|gb|EFH42105.1| hypothetical protein ARALYDRAFT_495189 [Arabidopsis lyrata subsp. lyrata]
contig00858	4	6		71.9166	121.684	6.16825	6.927	0.758745	0.147633		contig00858	#gi|225436349:1-9 PREDICTED: hypothetical protein [Vitis vinifera]
contig00859	5	4		89.8957	81.1227	6.49018	6.34203	-0.148146	0.00510549		contig00859	#gi|21616053:1-9 aspartic proteinase [Theobroma cacao]
contig00860	5	3		89.8957	60.8421	6.49018	5.927	-0.563184	0.063718		contig00860	nohit
contig00861	3	5		53.9374	101.403	5.75321	6.66396	0.910748	0.168345		contig00861	#gi|21091267:1-9 GA__Ed0059H04f Gossypium arboreum 7-10 dpa fiber library Gossypium arboreum cDNA clone GA__Ed0059H04f, mRNA sequence
contig00862	7	4		125.854	81.1227	6.97561	6.34203	-0.633573	0.110126		contig00862	#gi|153805698:1-9 nodulin family protein [Gossypium hirsutum]
contig00863	3	4		53.9374	81.1227	5.75321	6.34203	0.58882	0.0627947		contig00863	#gi|189353846:1-9 hypothetical protein BMULJ_05098 [Burkholderia multivorans ATCC 17616] >gi|189337868|dbj|BAG46937.1| conserved hypothetical protein [Burkholderia multivorans ATCC 17616]
contig00864	7	6		125.854	121.684	6.97561	6.927	-0.0486104	0.000797122		contig00864	#gi|1173209:1-9 RecName: Full=40S ribosomal protein S16 >gi|439654|emb|CAA53567.1| RS16 protein, 40S subunit [Gossypium hirsutum]
contig00865	2	5		35.9583	101.403	5.16825	6.66396	1.49571	0.372415		contig00865	#gi|225464803:1-9 PREDICTED: similar to FHY3 (FAR-RED ELONGATED HYPOCOTYLS 3); transcription factor [Vitis vinifera]
contig00866	11	9		197.771	182.526	7.62768	7.51196	-0.115725	0.00693279		contig00866	#gi|217071544:1-9 unknown [Medicago truncatula]
contig00867	4	5		71.9166	101.403	6.16825	6.66396	0.49571	0.0574191		contig00867	#gi|255559072:1-9 brg-1 associated factor, putative [Ricinus communis] >gi|223540218|gb|EEF41791.1| brg-1 associated factor, putative [Ricinus communis]
contig00868	7	2		125.854	40.5614	6.97561	5.34203	-1.63357	0.515135		contig00868	#gi|224066727:1-9 predicted protein [Populus trichocarpa] >gi|222843912|gb|EEE81459.1| predicted protein [Populus trichocarpa]
contig00869	5	6		89.8957	121.684	6.49018	6.927	0.436816	0.0545841		contig00869	#gi|48798274:1-9 GR__Ea24J01.f GR__Ea Gossypium raimondii cDNA clone GR__Ea24J01 5', mRNA sequence
contig00870	9	7		161.812	141.965	7.33818	7.14939	-0.188788	0.0147109		contig00870	#gi|38016527:1-9 fiber protein Fb37 [Gossypium barbadense] >gi|66271037|gb|AAY43796.1| Fb37 [Gossypium hirsutum]
contig00871	10	2		179.791	40.5614	7.49018	5.34203	-2.14815	1.06444		contig00871	#gi|1771261:1-9 1,4-alpha-glucan branching enzyme [Manihot esculenta]
contig00872	8	4		143.833	81.1227	7.16825	6.34203	-0.826218	0.199964		contig00872	#gi|255585368:1-9 conserved hypothetical protein [Ricinus communis] >gi|223526773|gb|EEF28998.1| conserved hypothetical protein [Ricinus communis]
contig00873	4	4		71.9166	81.1227	6.16825	6.34203	0.173782	0.00629771		contig00873	nohit
contig00874	15	10		269.687	202.807	8.07514	7.66396	-0.41118	0.107515		contig00874	#gi|255581578:1-9 40S ribosomal protein S5, putative [Ricinus communis] >gi|223528790|gb|EEF30797.1| 40S ribosomal protein S5, putative [Ricinus communis]
contig00875	9	3		161.812	60.8421	7.33818	5.927	-1.41118	0.534237		contig00875	#gi|255543727:1-9 40S ribosomal protein S25-1, putative [Ricinus communis] >gi|223547937|gb|EEF49429.1| 40S ribosomal protein S25-1, putative [Ricinus communis]
contig00876	17	7		305.645	141.965	8.25572	7.14939	-1.10633	0.690293		contig00876	#gi|148912162:1-9 cytosolic ascorbate peroxidase 1 [Gossypium hirsutum]
contig00877	7	5		125.854	101.403	6.97561	6.66396	-0.311645	0.0298543		contig00877	#gi|224078347:1-9 predicted protein [Populus trichocarpa] >gi|222848489|gb|EEE86036.1| predicted protein [Populus trichocarpa]
contig00878	4	4		71.9166	81.1227	6.16825	6.34203	0.173782	0.00629771		contig00878	#gi|225449032:1-9 PREDICTED: hypothetical protein [Vitis vinifera] >gi|296086009|emb|CBI31450.3| unnamed protein product [Vitis vinifera]
contig00879	6	3		107.875	60.8421	6.75321	5.927	-0.826218	0.149973		contig00879	#gi|225463394:1-9 PREDICTED: hypothetical protein [Vitis vinifera]
contig00880	12	2		215.75	40.5614	7.75321	5.34203	-2.41118	1.47032		contig00880	#gi|297745547:1-9 unnamed protein product [Vitis vinifera]
contig00881	2	7		35.9583	141.965	5.16825	7.14939	1.98114	0.776703		contig00881	#gi|197132096:1-9 photosystem II protein D1 [Pelargonium cotyledonis]
contig00882	8	1		143.833	20.2807	7.16825	4.34203	-2.82622	1.16979		contig00882	#gi|255575713:1-9 conserved hypothetical protein [Ricinus communis] >gi|223531850|gb|EEF33668.1| conserved hypothetical protein [Ricinus communis]
contig00883	37	27		665.228	547.578	9.37771	9.09692	-0.280784	0.1295		contig00883	#gi|225457158:1-9 PREDICTED: hypothetical protein [Vitis vinifera]
contig00884	2	8		35.9583	162.245	5.16825	7.34203	2.17378	1.00189		contig00884	#gi|224083147:1-9 predicted protein [Populus trichocarpa] >gi|222856403|gb|EEE93950.1| predicted protein [Populus trichocarpa]
contig00885	10	3		179.791	60.8421	7.49018	5.927	-1.56318	0.690626		contig00885	#gi|109839132:1-9 GH_RTMF_14R_D08_InvR_11Aug04_058_R Root (free) - 3 weeks after planting Gossypium hirsutum cDNA, mRNA sequence
contig00886	2	9		35.9583	182.526	5.16825	7.51196	2.34371	1.23801		contig00886	#gi|156066904:1-9 3-deoxy-arabino heptulosonate 7-phosphate synthase [Gossypium hirsutum]
contig00887	29	12		521.395	243.368	9.02623	7.927	-1.09924	1.16542		contig00887	#gi|56121699:1-9 metallothionein-like protein [Gossypium hirsutum]
contig00888	9	1		161.812	20.2807	7.33818	4.34203	-2.99614	1.3971		contig00888	#gi|255578243:1-9 40S ribosomal protein sa, putative [Ricinus communis] >gi|223530512|gb|EEF32394.1| 40S ribosomal protein sa, putative [Ricinus communis]
contig00889	4	9		71.9166	182.526	6.16825	7.51196	1.34371	0.569567		contig00889	#lcl|AT5G56290.1:1-9 | Symbols: PEX5, ATPEX5 | PEX5 (PEROXIN 5); peroxisome matrix targeting signal-1 binding / protein binding | chr5:22786655-22791972 FORWARD
contig00890	12	6		215.75	121.684	7.75321	6.927	-0.826218	0.299946		contig00890	#gi|224103925:1-9 predicted protein [Populus trichocarpa] >gi|222849654|gb|EEE87201.1| predicted protein [Populus trichocarpa]
contig00891	11	12		197.771	243.368	7.62768	7.927	0.299313	0.0537069		contig00891	#gi|255553909:1-9 conserved hypothetical protein [Ricinus communis] >gi|223542977|gb|EEF44513.1| conserved hypothetical protein [Ricinus communis]
contig00892	5	6		89.8957	121.684	6.49018	6.927	0.436816	0.0545841		contig00892	#gi|302142539:1-9 unnamed protein product [Vitis vinifera]
contig00893	1	6		17.9791	121.684	4.16825	6.927	2.75874	0.996726		contig00893	#gi|224105477:1-9 predicted protein [Populus trichocarpa] >gi|222850232|gb|EEE87779.1| predicted protein [Populus trichocarpa]
contig00894	8	4		143.833	81.1227	7.16825	6.34203	-0.826218	0.199964		contig00894	nohit
contig00895	24	12		431.499	243.368	8.75321	7.927	-0.826218	0.599893		contig00895	#gi|18394220:1-9 unknown protein [Arabidopsis thaliana] >gi|297849952|ref|XP_002892857.1| hypothetical protein ARALYDRAFT_471721 [Arabidopsis lyrata subsp. lyrata] >gi|5103825|gb|AAD39655.1|AC007591_20 ESTs gb|AA650895, gb|AA720043 and gb|R29777 come from this gene [Arabidopsis thaliana] >gi|12484215|gb|AAG54006.1|AF336925_1 unknown protein [Arabidopsis thaliana] >gi|15028107|gb|AAK76677.1| unkno…
contig00896	5	3		89.8957	60.8421	6.49018	5.927	-0.563184	0.063718		contig00896	nohit
contig00897	6	3		107.875	60.8421	6.75321	5.927	-0.826218	0.149973		contig00897	#gi|224056351:1-9 predicted protein [Populus trichocarpa] >gi|118488785|gb|ABK96203.1| unknown [Populus trichocarpa] >gi|222846074|gb|EEE83621.1| predicted protein [Populus trichocarpa]
contig00898	4	9		71.9166	182.526	6.16825	7.51196	1.34371	0.569567		contig00898	#gi|224128504:1-9 predicted protein [Populus trichocarpa] >gi|222839691|gb|EEE78014.1| predicted protein [Populus trichocarpa]
contig00899	5	6		89.8957	121.684	6.49018	6.927	0.436816	0.0545841		contig00899	#gi|224120028:1-9 predicted protein [Populus trichocarpa] >gi|222858897|gb|EEE96444.1| predicted protein [Populus trichocarpa]
contig00900	6	1		107.875	20.2807	6.75321	4.34203	-2.41118	0.735158		contig00900	#gi|225445456:1-9 PREDICTED: hypothetical protein [Vitis vinifera]
contig00901	15	14		269.687	283.93	8.07514	8.14939	0.0742463	0.00416171		contig00901	#gi|255536899:1-9 B2 protein, putative [Ricinus communis] >gi|223549415|gb|EEF50903.1| B2 protein, putative [Ricinus communis]
contig00902	10	1		179.791	20.2807	7.49018	4.34203	-3.14815	1.62926		contig00902	#gi|297741557:1-9 unnamed protein product [Vitis vinifera]
contig00903	7	5		125.854	101.403	6.97561	6.66396	-0.311645	0.0298543		contig00903	nohit
contig00904	7	3		125.854	60.8421	6.97561	5.927	-1.04861	0.260595		contig00904	#gi|225437618:1-9 PREDICTED: hypothetical protein [Vitis vinifera] >gi|147787427|emb|CAN64445.1| hypothetical protein VITISV_036050 [Vitis vinifera]
contig00905	6	9		107.875	182.526	6.75321	7.51196	0.758745	0.22145		contig00905	#gi|224071395:1-9 predicted protein [Populus trichocarpa] >gi|222840871|gb|EEE78418.1| predicted protein [Populus trichocarpa]
contig00906	4	4		71.9166	81.1227	6.16825	6.34203	0.173782	0.00629771		contig00906	#gi|225440398:1-9 PREDICTED: hypothetical protein [Vitis vinifera] >gi|297740352|emb|CBI30534.3| unnamed protein product [Vitis vinifera]
contig00907	7	3		125.854	60.8421	6.97561	5.927	-1.04861	0.260595		contig00907	#gi|225434363:1-9 PREDICTED: hypothetical protein [Vitis vinifera] >gi|229609821|gb|ACQ83526.1| CBL-interacting protein kinase 10 [Vitis vinifera]
contig00908	6	5		107.875	101.403	6.75321	6.66396	-0.0892524	0.00227049		contig00908	#gi|255564114:1-9 ATP binding protein, putative [Ricinus communis] >gi|223537616|gb|EEF39239.1| ATP binding protein, putative [Ricinus communis]
contig00909	7	8		125.854	162.245	6.97561	7.34203	0.366427	0.0524522		contig00909	#gi|255560810:1-9 nucleic acid binding protein, putative [Ricinus communis] >gi|223539317|gb|EEF40908.1| nucleic acid binding protein, putative [Ricinus communis]
contig00910	4	3		71.9166	60.8421	6.16825	5.927	-0.241255	0.0104811		contig00910	#gi|224088416:1-9 predicted protein [Populus trichocarpa] >gi|222854423|gb|EEE91970.1| predicted protein [Populus trichocarpa]
contig00911	9	1		161.812	20.2807	7.33818	4.34203	-2.99614	1.3971		contig00911	nohit
contig00912	15	7		269.687	141.965	8.07514	7.14939	-0.925754	0.45448		contig00912	#gi|255631898:1-9 unknown [Glycine max]
contig00913	1	6		17.9791	121.684	4.16825	6.927	2.75874	0.996726		contig00913	#gi|18410088:1-9 JAZ6 (JASMONATE-ZIM-DOMAIN PROTEIN 6) [Arabidopsis thaliana] >gi|75169694|sp|Q9C9E3.1|TI11B_ARATH RecName: Full=Protein TIFY 11B; AltName: Full=Jasmonate ZIM domain-containing protein 6 >gi|12325268|gb|AAG52575.1|AC016529_6 unknown protein; 37093-38893 [Arabidopsis thaliana] >gi|13877769|gb|AAK43962.1|AF370147_1 unknown protein [Arabidopsis thaliana] >gi|16323402|gb|AAL15195.1| u…
contig00914	11	4		197.771	81.1227	7.62768	6.34203	-1.28565	0.566351		contig00914	#gi|225380880:1-9 VTC2-like protein [Malus x domestica]
contig00915	6	6		107.875	121.684	6.75321	6.927	0.173782	0.00944656		contig00915	#gi|211906448:1-9 alpha-soluble NSF attachment protein [Gossypium hirsutum]
contig00916	186	31		3344.12	628.701	11.7074	9.29623	-2.41118	22.7899		contig00916	#gi|61211858:1-9 specific abundant protein 2 [Panax ginseng]
contig00917	7	6		125.854	121.684	6.97561	6.927	-0.0486104	0.000797122		contig00917	#gi|147783101:1-9 hypothetical protein VITISV_039944 [Vitis vinifera]
contig00918	2	6		35.9583	121.684	5.16825	6.927	1.75874	0.565412		contig00918	#gi|296082356:1-9 unnamed protein product [Vitis vinifera]
contig00919	6	15		107.875	304.21	6.75321	8.24893	1.49571	1.11724		contig00919	#gi|29836465:1-9 putative SAH7 protein [Gossypium herbaceum]
contig00920	4	4		71.9166	81.1227	6.16825	6.34203	0.173782	0.00629771		contig00920	nohit
contig00921	8	2		143.833	40.5614	7.16825	5.34203	-1.82622	0.688011		contig00921	#gi|224111534:1-9 predicted protein [Populus trichocarpa] >gi|222864932|gb|EEF02063.1| predicted protein [Populus trichocarpa]
contig00922	7	8		125.854	162.245	6.97561	7.34203	0.366427	0.0524522		contig00922	#gi|224100337:1-9 predicted protein [Populus trichocarpa] >gi|118485817|gb|ABK94756.1| unknown [Populus trichocarpa] >gi|222851656|gb|EEE89203.1| predicted protein [Populus trichocarpa]
contig00923	0	13		0	263.649	0	8.04247	8.04247	4.26366		contig00923	#gi|255572957:1-9 beta-galactosidase, putative [Ricinus communis] >gi|223533219|gb|EEF34975.1| beta-galactosidase, putative [Ricinus communis]
contig00924	3	6		53.9374	121.684	5.75321	6.927	1.17378	0.306914		contig00924	#gi|21100237:1-9 GA__Ed0059C09r Gossypium arboreum 7-10 dpa fiber library Gossypium arboreum cDNA clone GA__Ed0059C09r, mRNA sequence
contig00925	3	4		53.9374	81.1227	5.75321	6.34203	0.58882	0.0627947		contig00925	#gi|255569960:1-9 U3 small nucleolar ribonucleoprotein protein IMP3, putative [Ricinus communis] >gi|223534772|gb|EEF36463.1| U3 small nucleolar ribonucleoprotein protein IMP3, putative [Ricinus communis]
contig00926	2	5		35.9583	101.403	5.16825	6.66396	1.49571	0.372415		contig00926	#gi|300078580:1-9 peroxiredoxin [Jatropha curcas]
contig00927	5	2		89.8957	40.5614	6.49018	5.34203	-1.14815	0.215474		contig00927	#gi|225432070:1-9 PREDICTED: hypothetical protein [Vitis vinifera] >gi|296083200|emb|CBI22836.3| unnamed protein product [Vitis vinifera]
contig00928	4	4		71.9166	81.1227	6.16825	6.34203	0.173782	0.00629771		contig00928	#gi|255542418:1-9 conserved hypothetical protein [Ricinus communis] >gi|223548233|gb|EEF49724.1| conserved hypothetical protein [Ricinus communis]
contig00929	7	3		125.854	60.8421	6.97561	5.927	-1.04861	0.260595		contig00929	#gi|255578831:1-9 conserved hypothetical protein [Ricinus communis] >gi|223530202|gb|EEF32110.1| conserved hypothetical protein [Ricinus communis]
contig00930	5	4		89.8957	81.1227	6.49018	6.34203	-0.148146	0.00510549		contig00930	#gi|225447588:1-9 PREDICTED: hypothetical protein isoform 2 [Vitis vinifera] >gi|225447590|ref|XP_002272109.1| PREDICTED: hypothetical protein isoform 1 [Vitis vinifera] >gi|296085001|emb|CBI28416.3| unnamed protein product [Vitis vinifera]
contig00931	2	9		35.9583	182.526	5.16825	7.51196	2.34371	1.23801		contig00931	#gi|224123424:1-9 predicted protein [Populus trichocarpa] >gi|222857451|gb|EEE94998.1| predicted protein [Populus trichocarpa]
contig00932	18	5		323.625	101.403	8.33818	6.66396	-1.67421	1.37177		contig00932	#gi|5706704:1-9 ribosomal protein S26 [Pisum sativum]
contig00933	3	8		53.9374	162.245	5.75321	7.34203	1.58882	0.651537		contig00933	#gi|255564262:1-9 60S ribosomal protein L19, putative [Ricinus communis] >gi|223537690|gb|EEF39313.1| 60S ribosomal protein L19, putative [Ricinus communis]
contig00934	5	2		89.8957	40.5614	6.49018	5.34203	-1.14815	0.215474		contig00934	#gi|190898230:1-9 thioredoxin-related protein [Populus tremula]
contig00935	37	12		665.228	243.368	9.37771	7.927	-1.45071	2.28915		contig00935	nohit
contig00936	5	3		89.8957	60.8421	6.49018	5.927	-0.563184	0.063718		contig00936	#gi|224072260:1-9 f-box family protein [Populus trichocarpa] >gi|222841110|gb|EEE78657.1| f-box family protein [Populus trichocarpa]
contig00937	10	6		179.791	121.684	7.49018	6.927	-0.563184	0.127436		contig00937	#gi|284433792:1-9 nucleoside diphosphate kinase B [Jatropha curcas]
contig00938	12	1		215.75	20.2807	7.75321	4.34203	-3.41118	2.10481		contig00938	#gi|162457908:1-9 ferric-chelate reductase (NADH)2 [Zea mays] >gi|17221690|gb|AAL36459.1|AF205603_1 cytochrome b5 reductase isoform II [Zea mays]
contig00939	17	9		305.645	182.526	8.25572	7.51196	-0.743756	0.3545		contig00939	#gi|297735811:1-9 unnamed protein product [Vitis vinifera]
contig00940	5	3		89.8957	60.8421	6.49018	5.927	-0.563184	0.063718		contig00940	#gi|224145323:1-9 predicted protein [Populus trichocarpa] >gi|222862477|gb|EEE99983.1| predicted protein [Populus trichocarpa]
contig00941	4	4		71.9166	81.1227	6.16825	6.34203	0.173782	0.00629771		contig00941	#gi|30844109:1-9 MAP kinase-like protein [Gossypium hirsutum]
contig00942	10	14		179.791	283.93	7.49018	8.14939	0.659209	0.268963		contig00942	#gi|74486730:1-9 translation elongation factor 1A-2 [Gossypium hirsutum]
contig00943	23	4		413.52	81.1227	8.69181	6.34203	-2.34978	2.73324		contig00943	#gi|255545432:1-9 conserved hypothetical protein [Ricinus communis] >gi|223546862|gb|EEF48359.1| conserved hypothetical protein [Ricinus communis]
contig00944	6	3		107.875	60.8421	6.75321	5.927	-0.826218	0.149973		contig00944	#gi|148841123:1-9 26S proteasome regulatory subunit [Gossypium hirsutum]
contig00945	11	5		197.771	101.403	7.62768	6.66396	-0.963722	0.356384		contig00945	#gi|255626713:1-9 unknown [Glycine max]
contig00946	6	3		107.875	60.8421	6.75321	5.927	-0.826218	0.149973		contig00946	#gi|233955399:1-9 calreticulin [Carica papaya]
contig00947	2	4		35.9583	81.1227	5.16825	6.34203	1.17378	0.204609		contig00947	nohit
contig00948	6	1		107.875	20.2807	6.75321	4.34203	-2.41118	0.735158		contig00948	#gi|242205330:1-9 cellulose synthase catalytic subunit [Gossypium hirsutum]
contig00949	2	4		35.9583	81.1227	5.16825	6.34203	1.17378	0.204609		contig00949	#gi|255559184:1-9 selenium-binding protein, putative [Ricinus communis] >gi|223540174|gb|EEF41749.1| selenium-binding protein, putative [Ricinus communis]
contig00950	8	3		143.833	60.8421	7.16825	5.927	-1.24126	0.389969		contig00950	#gi|67483357:1-9 3-hydroxy-methylglutaryl coenzyme A reductase [Tilia miqueliana]
contig00951	8	3		143.833	60.8421	7.16825	5.927	-1.24126	0.389969		contig00951	#gi|225470617:1-9 PREDICTED: hypothetical protein [Vitis vinifera]
contig00952	5	14		89.8957	283.93	6.49018	8.14939	1.65921	1.21426		contig00952	#gi|224103497:1-9 predicted protein [Populus trichocarpa] >gi|118483253|gb|ABK93529.1| unknown [Populus trichocarpa] >gi|222849487|gb|EEE87034.1| predicted protein [Populus trichocarpa]
contig00953	3	6		53.9374	121.684	5.75321	6.927	1.17378	0.306914		contig00953	#gi|255582421:1-9 Receptor protein kinase CLAVATA1 precursor, putative [Ricinus communis] >gi|223528358|gb|EEF30398.1| Receptor protein kinase CLAVATA1 precursor, putative [Ricinus communis]
contig00954	5	1		89.8957	20.2807	6.49018	4.34203	-2.14815	0.532219		contig00954	#gi|147812626:1-9 hypothetical protein VITISV_007608 [Vitis vinifera]
contig00955	4	7		71.9166	141.965	6.16825	7.14939	0.981137	0.267066		contig00955	#gi|73761685:1-9 ACC oxidase 1 [Gossypium hirsutum]
contig00956	8	1		143.833	20.2807	7.16825	4.34203	-2.82622	1.16979		contig00956	#gi|116265960:1-9 CBL-interacting protein kinase 22 [Populus trichocarpa] >gi|118487767|gb|ABK95707.1| unknown [Populus trichocarpa]
contig00957	7	11		125.854	223.088	6.97561	7.80147	0.825859	0.313438		contig00957	#gi|224077508:1-9 predicted protein [Populus trichocarpa] >gi|222848242|gb|EEE85789.1| predicted protein [Populus trichocarpa]
contig00958	17	3		305.645	60.8421	8.25572	5.927	-2.32872	1.99854		contig00958	#gi|255638203:1-9 unknown [Glycine max]
contig00959	4	14		71.9166	283.93	6.16825	8.14939	1.98114	1.55341		contig00959	#gi|255578664:1-9 ETHYLENE-INSENSITIVE3 protein, putative [Ricinus communis] >gi|223530285|gb|EEF32182.1| ETHYLENE-INSENSITIVE3 protein, putative [Ricinus communis]
contig00960	14	8		251.708	162.245	7.97561	7.34203	-0.633573	0.220251		contig00960	#gi|76573307:1-9 unknown [Solanum tuberosum] >gi|77745497|gb|ABB02647.1| unknown [Solanum tuberosum] >gi|301641374|gb|ADK87348.1| 40S ribosomal protein S15a [Triticum aestivum]
contig00961	4	4		71.9166	81.1227	6.16825	6.34203	0.173782	0.00629771		contig00961	#gi|224064400:1-9 predicted protein [Populus trichocarpa] >gi|222843183|gb|EEE80730.1| predicted protein [Populus trichocarpa]
contig00962	5	8		89.8957	162.245	6.49018	7.34203	0.851854	0.2404		contig00962	#gi|225426326:1-9 PREDICTED: hypothetical protein [Vitis vinifera]
contig00963	21	7		377.562	141.965	8.56057	7.14939	-1.41118	1.24655		contig00963	#gi|217071646:1-9 unknown [Medicago truncatula]
contig00964	5	6		89.8957	121.684	6.49018	6.927	0.436816	0.0545841		contig00964	#gi|3287824:1-9 RecName: Full=(+)-delta-cadinene synthase isozyme XC1; Short=D-cadinene synthase XC1 >gi|240104441|pdb|3G4D|A Chain A, Crystal Structure Of (+)-Delta-Cadinene Synthase From Gossypium Arboreum And Evolutionary Divergence Of Metal Binding Motifs For Catalysis >gi|240104442|pdb|3G4D|B Chain B, Crystal Structure Of (+)-Delta-Cadinene Synthase From Gossypium Arboreum And Evolutionary D…
contig00965	4	3		71.9166	60.8421	6.16825	5.927	-0.241255	0.0104811		contig00965	#gi|224064057:1-9 predicted protein [Populus trichocarpa] >gi|222843096|gb|EEE80643.1| predicted protein [Populus trichocarpa]
contig00966	9	5		161.812	101.403	7.33818	6.66396	-0.674215	0.158054		contig00966	#gi|222612692:1-9 hypothetical protein OsJ_31232 [Oryza sativa Japonica Group]
contig00967	6	3		107.875	60.8421	6.75321	5.927	-0.826218	0.149973		contig00967	#gi|154269254:1-9 acidic ribosomal protein P3 [Corchorus olitorius]
contig00968	8	9		143.833	182.526	7.16825	7.51196	0.343707	0.0523202		contig00968	#gi|255559597:1-9 conserved hypothetical protein [Ricinus communis] >gi|223539949|gb|EEF41527.1| conserved hypothetical protein [Ricinus communis]
contig00969	6	1		107.875	20.2807	6.75321	4.34203	-2.41118	0.735158		contig00969	#gi|33324520:1-9 dehydration responsive element binding protein [Gossypium hirsutum] >gi|37727988|gb|AAO43165.1| DRE binding protein 1 [Gossypium hirsutum]
contig00970	5	5		89.8957	101.403	6.49018	6.66396	0.173782	0.00787213		contig00970	#gi|255559392:1-9 Late embryogenesis abundant protein D-34, putative [Ricinus communis] >gi|223540101|gb|EEF41678.1| Late embryogenesis abundant protein D-34, putative [Ricinus communis]
contig00971	9	3		161.812	60.8421	7.33818	5.927	-1.41118	0.534237		contig00971	#gi|255629315:1-9 unknown [Glycine max]
contig00972	3	4		53.9374	81.1227	5.75321	6.34203	0.58882	0.0627947		contig00972	#gi|225439741:1-9 PREDICTED: hypothetical protein isoform 2 [Vitis vinifera] >gi|225439743|ref|XP_002274395.1| PREDICTED: hypothetical protein isoform 3 [Vitis vinifera] >gi|225439745|ref|XP_002274341.1| PREDICTED: hypothetical protein isoform 1 [Vitis vinifera] >gi|147801762|emb|CAN77855.1| hypothetical protein VITISV_037693 [Vitis vinifera] >gi|297741478|emb|CBI32610.3| unnamed protein product …
contig00973	30	13		539.374	263.649	9.07514	8.04247	-1.03267	1.08923		contig00973	#gi|217071544:1-9 unknown [Medicago truncatula]
contig00974	6	4		107.875	81.1227	6.75321	6.34203	-0.41118	0.043006		contig00974	#gi|225437412:1-9 PREDICTED: hypothetical protein isoform 1 [Vitis vinifera] >gi|225437414|ref|XP_002270717.1| PREDICTED: hypothetical protein isoform 2 [Vitis vinifera] >gi|297743907|emb|CBI36877.3| unnamed protein product [Vitis vinifera]
contig00975	2	4		35.9583	81.1227	5.16825	6.34203	1.17378	0.204609		contig00975	#gi|225430824:1-9 PREDICTED: hypothetical protein [Vitis vinifera]
contig00976	10	2		179.791	40.5614	7.49018	5.34203	-2.14815	1.06444		contig00976	#gi|224082498:1-9 predicted protein [Populus trichocarpa] >gi|222856166|gb|EEE93713.1| predicted protein [Populus trichocarpa]
contig00977	3	5		53.9374	101.403	5.75321	6.66396	0.910748	0.168345		contig00977	#gi|255549014:1-9 protein phosphatase 2a, regulatory subunit, putative [Ricinus communis] >gi|223545507|gb|EEF47012.1| protein phosphatase 2a, regulatory subunit, putative [Ricinus communis]
contig00978	5	3		89.8957	60.8421	6.49018	5.927	-0.563184	0.063718		contig00978	#gi|224088894:1-9 predicted protein [Populus trichocarpa] >gi|222854552|gb|EEE92099.1| predicted protein [Populus trichocarpa]
contig00979	9	1		161.812	20.2807	7.33818	4.34203	-2.99614	1.3971		contig00979	nohit
contig00980	9	2		161.812	40.5614	7.33818	5.34203	-1.99614	0.871815		contig00980	#gi|225448385:1-9 PREDICTED: hypothetical protein [Vitis vinifera]
contig00981	2	7		35.9583	141.965	5.16825	7.14939	1.98114	0.776703		contig00981	#gi|255588867:1-9 conserved hypothetical protein [Ricinus communis] >gi|223524642|gb|EEF27636.1| conserved hypothetical protein [Ricinus communis]
contig00982	14	5		251.708	101.403	7.97561	6.66396	-1.31164	0.74344		contig00982	nohit
contig00983	5	10		89.8957	202.807	6.49018	7.66396	1.17378	0.511523		contig00983	#gi|224073736:1-9 predicted protein [Populus trichocarpa] >gi|222841580|gb|EEE79127.1| predicted protein [Populus trichocarpa]
contig00984	9	4		161.812	81.1227	7.33818	6.34203	-0.996143	0.307999		contig00984	#gi|255536899:1-9 B2 protein, putative [Ricinus communis] >gi|223549415|gb|EEF50903.1| B2 protein, putative [Ricinus communis]
contig00985	6	5		107.875	101.403	6.75321	6.66396	-0.0892524	0.00227049		contig00985	#gi|255580012:1-9 Pre-mRNA branch site protein p14, putative [Ricinus communis] >gi|223529604|gb|EEF31553.1| Pre-mRNA branch site protein p14, putative [Ricinus communis]
contig00986	3	7		53.9374	141.965	5.75321	7.14939	1.39617	0.469849		contig00986	#gi|50313460:1-9 cyclopropane fatty acid synthase [Gossypium hirsutum]
contig00987	5	1		89.8957	20.2807	6.49018	4.34203	-2.14815	0.532219		contig00987	#gi|54115114:1-9 G.h.fbr-sw00013 G.h.fbr-sw Gossypium hirsutum cDNA, mRNA sequence
contig00988	10	7		179.791	141.965	7.49018	7.14939	-0.340791	0.0504768		contig00988	#gi|312282191:1-9 unnamed protein product [Thellungiella halophila]
contig00989	9	1		161.812	20.2807	7.33818	4.34203	-2.99614	1.3971		contig00989	#gi|26454627:1-9 RecName: Full=Formate dehydrogenase, mitochondrial; AltName: Full=NAD-dependent formate dehydrogenase; Short=FDH; Flags: Precursor >gi|11991527|emb|CAA79702.2| mitochondrial formate dehydrogenase precursor [Solanum tuberosum]
contig00990	2	5		35.9583	101.403	5.16825	6.66396	1.49571	0.372415		contig00990	#gi|73848742:1-9 GH_ON35A16.f GH_ON Gossypium hirsutum cDNA clone GH_ON35A16 5', mRNA sequence
contig00991	7	3		125.854	60.8421	6.97561	5.927	-1.04861	0.260595		contig00991	#gi|118481075:1-9 unknown [Populus trichocarpa]
contig00992	5	2		89.8957	40.5614	6.49018	5.34203	-1.14815	0.215474		contig00992	#gi|124484511:1-9 alpha chain of nascent polypeptide associated complex [Nicotiana benthamiana]
contig00993	5	3		89.8957	60.8421	6.49018	5.927	-0.563184	0.063718		contig00993	#gi|224114037:1-9 cytochrome P450 [Populus trichocarpa] >gi|222832529|gb|EEE71006.1| cytochrome P450 [Populus trichocarpa]
contig00994	9	5		161.812	101.403	7.33818	6.66396	-0.674215	0.158054		contig00994	#gi|307136061:1-9 40S ribosomal protein s24 [Cucumis melo subsp. melo]
contig00995	2	9		35.9583	182.526	5.16825	7.51196	2.34371	1.23801		contig00995	#gi|6094106:1-9 RecName: Full=60S ribosomal protein L2, mitochondrial >gi|218547415|sp|P0C8K6.1|RM02_ORYSA RecName: Full=60S ribosomal protein L2, mitochondrial >gi|218551750|sp|Q2F969.2|RM02_ORYSI RecName: Full=60S ribosomal protein L2, mitochondrial >gi|193240423|dbj|BAA11350.2| ribosomal protein L2 [Oryza sativa Japonica Group]
contig00996	6	4		107.875	81.1227	6.75321	6.34203	-0.41118	0.043006		contig00996	#gi|296083535:1-9 unnamed protein product [Vitis vinifera]
contig00997	2	4		35.9583	81.1227	5.16825	6.34203	1.17378	0.204609		contig00997	#gi|255633090:1-9 unknown [Glycine max]
contig00998	5	2		89.8957	40.5614	6.49018	5.34203	-1.14815	0.215474		contig00998	#gi|164288760:1-9 UFL_333_44 Cotton fiber 0-10 day post anthesis Gossypium hirsutum cDNA, mRNA sequence
contig00999	3	6		53.9374	121.684	5.75321	6.927	1.17378	0.306914		contig00999	#gi|77998071:1-9 mitogen-activated protein kinase Ntf4-2 [Nicotiana tabacum]
contig01000	4	4		71.9166	81.1227	6.16825	6.34203	0.173782	0.00629771		contig01000	#gi|225454422:1-9 PREDICTED: hypothetical protein [Vitis vinifera] >gi|225459517|ref|XP_002285844.1| PREDICTED: hypothetical protein [Vitis vinifera] >gi|147807310|emb|CAN73005.1| hypothetical protein VITISV_021007 [Vitis vinifera] >gi|147821636|emb|CAN70425.1| hypothetical protein VITISV_033730 [Vitis vinifera]
contig01001	4	6		71.9166	121.684	6.16825	6.927	0.758745	0.147633		contig01001	#gi|226425257:1-9 bHLH domain protein [Gossypium hirsutum]
contig01002	9	1		161.812	20.2807	7.33818	4.34203	-2.99614	1.3971		contig01002	nohit
contig01003	6	3		107.875	60.8421	6.75321	5.927	-0.826218	0.149973		contig01003	#gi|225439749:1-9 PREDICTED: hypothetical protein [Vitis vinifera] >gi|147769777|emb|CAN63391.1| hypothetical protein VITISV_009336 [Vitis vinifera]
contig01004	3	7		53.9374	141.965	5.75321	7.14939	1.39617	0.469849		contig01004	#gi|255574808:1-9 clathrin heavy chain, putative [Ricinus communis] >gi|223532266|gb|EEF34069.1| clathrin heavy chain, putative [Ricinus communis]
contig01005	16	38		287.666	770.666	8.16825	9.58996	1.42171	2.62201		contig01005	#gi|5915696:1-9 RecName: Full=Asparagine synthetase [glutamine-hydrolyzing]; AltName: Full=Glutamine-dependent asparagine synthetase >gi|2429280|gb|AAD05033.1| asparagine synthetase [Triphysaria versicolor] >gi|2429282|gb|AAD05034.1| asparagine synthetase [Triphysaria versicolor] >gi|2429284|gb|AAD05035.1| asparagine synthetase [Triphysaria versicolor]
contig01006	7	9		125.854	182.526	6.97561	7.51196	0.536352	0.119338		contig01006	#gi|40850676:1-9 betaine-aldehyde dehydrogenase [Gossypium hirsutum]
contig01007	6	1		107.875	20.2807	6.75321	4.34203	-2.41118	0.735158		contig01007	#gi|224099289:1-9 predicted protein [Populus trichocarpa] >gi|222851245|gb|EEE88792.1| predicted protein [Populus trichocarpa]
contig01008	2	4		35.9583	81.1227	5.16825	6.34203	1.17378	0.204609		contig01008	#gi|255538116:1-9 conserved hypothetical protein [Ricinus communis] >gi|223550824|gb|EEF52310.1| conserved hypothetical protein [Ricinus communis]
contig01009	6	6		107.875	121.684	6.75321	6.927	0.173782	0.00944656		contig01009	#gi|296085677:1-9 unnamed protein product [Vitis vinifera]
contig01010	9	1		161.812	20.2807	7.33818	4.34203	-2.99614	1.3971		contig01010	#gi|146215994:1-9 cysteine protease Cp1 [Actinidia deliciosa]
contig01011	21	6		377.562	121.684	8.56057	6.927	-1.63357	1.5454		contig01011	#gi|13243667:1-9 GA__Ea0001H12f Gossypium arboreum 7-10 dpa fiber library Gossypium arboreum cDNA clone GA__Ea0001H12f, mRNA sequence
contig01012	8	2		143.833	40.5614	7.16825	5.34203	-1.82622	0.688011		contig01012	#gi|255634824:1-9 unknown [Glycine max]
contig01013	7	0		125.854	0	6.97561	0	-6.97561	1.92962		contig01013	#gi|166863714:1-9 ADP-glucose pyrophosphorylase small subunit ADPGp-1 [Gossypium hirsutum]
contig01014	9	5		161.812	101.403	7.33818	6.66396	-0.674215	0.158054		contig01014	#gi|224143385:1-9 predicted protein [Populus trichocarpa] >gi|222866372|gb|EEF03503.1| predicted protein [Populus trichocarpa]
contig01015	4	3		71.9166	60.8421	6.16825	5.927	-0.241255	0.0104811		contig01015	nohit
contig01016	3	16		53.9374	324.491	5.75321	8.34203	2.58882	2.47553		contig01016	#gi|164256299:1-9 UFL_443_77 Cotton fiber 0-10 day post anthesis Gossypium hirsutum cDNA, mRNA sequence
contig01017	12	1		215.75	20.2807	7.75321	4.34203	-3.41118	2.10481		contig01017	#gi|224055571:1-9 predicted protein [Populus trichocarpa] >gi|222845803|gb|EEE83350.1| predicted protein [Populus trichocarpa]
contig01018	6	3		107.875	60.8421	6.75321	5.927	-0.826218	0.149973		contig01018	#gi|255566466:1-9 Speckle-type POZ protein, putative [Ricinus communis] >gi|223536495|gb|EEF38142.1| Speckle-type POZ protein, putative [Ricinus communis]
contig01019	6	5		107.875	101.403	6.75321	6.66396	-0.0892524	0.00227049		contig01019	#gi|118481898:1-9 unknown [Populus trichocarpa]
contig01020	19	14		341.604	283.93	8.41618	8.14939	-0.266791	0.0603348		contig01020	#gi|297738467:1-9 unnamed protein product [Vitis vinifera]
contig01021	5	3		89.8957	60.8421	6.49018	5.927	-0.563184	0.063718		contig01021	#gi|255547049:1-9 inositol or phosphatidylinositol kinase, putative [Ricinus communis] >gi|223546186|gb|EEF47688.1| inositol or phosphatidylinositol kinase, putative [Ricinus communis]
contig01022	3	4		53.9374	81.1227	5.75321	6.34203	0.58882	0.0627947		contig01022	#gi|118489261:1-9 unknown [Populus trichocarpa x Populus deltoides]
contig01023	8	4		143.833	81.1227	7.16825	6.34203	-0.826218	0.199964		contig01023	#gi|307948772:1-9 pyrophosphate-energized vacuolar membrane proton pump [Gossypium hirsutum]
contig01024	2	9		35.9583	182.526	5.16825	7.51196	2.34371	1.23801		contig01024	nohit
contig01025	1	5		17.9791	101.403	4.16825	6.66396	2.49571	0.741473		contig01025	#gi|47498985:1-9 leucine-rich repeat receptor-like protein kinase [Pyrus pyrifolia]
contig01026	3	8		53.9374	162.245	5.75321	7.34203	1.58882	0.651537		contig01026	#gi|28932772:1-9 FPh1 [Gossypium hirsutum]
contig01027	5	3		89.8957	60.8421	6.49018	5.927	-0.563184	0.063718		contig01027	#gi|302143856:1-9 unnamed protein product [Vitis vinifera]
contig01028	5	3		89.8957	60.8421	6.49018	5.927	-0.563184	0.063718		contig01028	#gi|255547812:1-9 lipoxygenase, putative [Ricinus communis] >gi|223546014|gb|EEF47517.1| lipoxygenase, putative [Ricinus communis]
contig01029	8	5		143.833	101.403	7.16825	6.66396	-0.50429	0.0834597		contig01029	#gi|255576369:1-9 conserved hypothetical protein [Ricinus communis] >gi|223531489|gb|EEF33321.1| conserved hypothetical protein [Ricinus communis]
contig01030	3	3		53.9374	60.8421	5.75321	5.927	0.173782	0.00472328		contig01030	#gi|297804284:1-9 hypothetical protein ARALYDRAFT_914806 [Arabidopsis lyrata subsp. lyrata] >gi|297315862|gb|EFH46285.1| hypothetical protein ARALYDRAFT_914806 [Arabidopsis lyrata subsp. lyrata]
contig01031	4	5		71.9166	101.403	6.16825	6.66396	0.49571	0.0574191		contig01031	#gi|89258496:1-9 transferring glycosyl protein [Gossypium hirsutum]
contig01032	7	0		125.854	0	6.97561	0	-6.97561	1.92962		contig01032	#gi|255579773:1-9 rnf5, putative [Ricinus communis] >gi|223529739|gb|EEF31679.1| rnf5, putative [Ricinus communis]
contig01033	9	9		161.812	182.526	7.33818	7.51196	0.173782	0.0141698		contig01033	#gi|224122208:1-9 predicted protein [Populus trichocarpa] >gi|222872124|gb|EEF09255.1| predicted protein [Populus trichocarpa]
contig01034	11	4		197.771	81.1227	7.62768	6.34203	-1.28565	0.566351		contig01034	#gi|224551852:1-9 NADPH:cytochrome P450 reductase [Gossypium hirsutum]
contig01035	3	5		53.9374	101.403	5.75321	6.66396	0.910748	0.168345		contig01035	#gi|11201412:1-9 GA__Eb0008F19f Gossypium arboreum 7-10 dpa fiber library Gossypium arboreum cDNA clone GA__Eb0008F19f, mRNA sequence
contig01036	2	7		35.9583	141.965	5.16825	7.14939	1.98114	0.776703		contig01036	#gi|15227200:1-9 peroxidase 17 (PER17) (P17) [Arabidopsis thaliana] >gi|25453217|sp|Q9SJZ2.1|PER17_ARATH RecName: Full=Peroxidase 17; Short=Atperox P17; AltName: Full=ATP25a; Flags: Precursor >gi|4544449|gb|AAD22357.1| putative peroxidase [Arabidopsis thaliana] >gi|28393257|gb|AAO42057.1| putative peroxidase [Arabidopsis thaliana] >gi|28827478|gb|AAO50583.1| putative peroxidase [Arabidopsis thali…
contig01037	10	0		179.791	0	7.49018	0	-7.49018	2.7566		contig01037	#gi|255578860:1-9 protein disulfide isomerase, putative [Ricinus communis] >gi|223530182|gb|EEF32091.1| protein disulfide isomerase, putative [Ricinus communis]
contig01038	1	5		17.9791	101.403	4.16825	6.66396	2.49571	0.741473		contig01038	#gi|224118546:1-9 predicted protein [Populus trichocarpa] >gi|222873603|gb|EEF10734.1| predicted protein [Populus trichocarpa]
contig01039	5	2		89.8957	40.5614	6.49018	5.34203	-1.14815	0.215474		contig01039	#gi|225436908:1-9 PREDICTED: hypothetical protein [Vitis vinifera]
contig01040	4	3		71.9166	60.8421	6.16825	5.927	-0.241255	0.0104811		contig01040	#gi|224067276:1-9 predicted protein [Populus trichocarpa] >gi|222844169|gb|EEE81716.1| predicted protein [Populus trichocarpa]
contig01041	4	10		71.9166	202.807	6.16825	7.66396	1.49571	0.744829		contig01041	#gi|224070983:1-9 predicted protein [Populus trichocarpa] >gi|222840747|gb|EEE78294.1| predicted protein [Populus trichocarpa]
contig01042	13	1		233.729	20.2807	7.86869	4.34203	-3.52666	2.34703		contig01042	nohit
contig01043	3	6		53.9374	121.684	5.75321	6.927	1.17378	0.306914		contig01043	#gi|73919361:1-9 RecName: Full=Peptidyl-prolyl isomerase FKBP12; AltName: Full=12 kDa FK506-binding protein; Short=12 kDa FKBP; AltName: Full=FKBP-12; AltName: Full=Immunophilin FKBP12; AltName: Full=Peptidyl-prolyl cis-trans isomerase; Short=PPIase; AltName: Full=Rotamase >gi|2104959|gb|AAB57848.1| immunophilin [Vicia faba]
contig01044	7	2		125.854	40.5614	6.97561	5.34203	-1.63357	0.515135		contig01044	nohit
contig01045	5	4		89.8957	81.1227	6.49018	6.34203	-0.148146	0.00510549		contig01045	#gi|157955933:1-9 CBL3 [Gossypium hirsutum] >gi|157955939|gb|ABW06393.1| CBL3 [Gossypium hirsutum]
contig01046	5	5		89.8957	101.403	6.49018	6.66396	0.173782	0.00787213		contig01046	#gi|295002604:1-9 phenylalanine ammonia-lyase 1 precursor [Pyrus x bretschneideri]
contig01047	5	5		89.8957	101.403	6.49018	6.66396	0.173782	0.00787213		contig01047	#gi|224088079:1-9 predicted protein [Populus trichocarpa] >gi|222854292|gb|EEE91839.1| predicted protein [Populus trichocarpa]
contig01048	6	7		107.875	141.965	6.75321	7.14939	0.396174	0.0531107		contig01048	#gi|225438458:1-9 PREDICTED: hypothetical protein [Vitis vinifera]
contig01049	37	42		665.228	851.789	9.37771	9.73435	0.356646	0.261737		contig01049	nohit
contig01050	7	3		125.854	60.8421	6.97561	5.927	-1.04861	0.260595		contig01050	#gi|164297879:1-9 UFL_360_15 Cotton fiber 0-10 day post anthesis Gossypium hirsutum cDNA, mRNA sequence
contig01051	5	6		89.8957	121.684	6.49018	6.927	0.436816	0.0545841		contig01051	#gi|255565661:1-9 conserved hypothetical protein [Ricinus communis] >gi|223536908|gb|EEF38546.1| conserved hypothetical protein [Ricinus communis]
contig01052	4	3		71.9166	60.8421	6.16825	5.927	-0.241255	0.0104811		contig01052	#gi|186516279:1-9 CPuORF2 (Conserved peptide upstream open reading frame 2) [Arabidopsis thaliana]
contig01053	8	6		143.833	121.684	7.16825	6.927	-0.241255	0.0209622		contig01053	#gi|188529683:1-9 bet1-like snare 1-1 [Malus x domestica]
contig01054	6	11		107.875	223.088	6.75321	7.80147	1.04825	0.468272		contig01054	nohit
contig01055	159	62		2858.68	1257.4	11.4811	10.2962	-1.1849	7.20413		contig01055	#gi|109835883:1-9 GH_RTFR_20R_G03_InvR_13Sep04_019_F Root (free) - 7-10 weeks after planting Gossypium hirsutum cDNA, mRNA sequence
contig01056	12	3		215.75	60.8421	7.75321	5.927	-1.82622	1.03202		contig01056	#gi|226499536:1-9 NADH-ubiquinone oxidoreductase 23 kDa subunit [Zea mays] >gi|195623106|gb|ACG33383.1| NADH-ubiquinone oxidoreductase 23 kDa subunit [Zea mays]
contig01057	8	1		143.833	20.2807	7.16825	4.34203	-2.82622	1.16979		contig01057	#gi|118488393:1-9 unknown [Populus trichocarpa]
contig01058	7	4		125.854	81.1227	6.97561	6.34203	-0.633573	0.110126		contig01058	nohit
contig01059	1	6		17.9791	121.684	4.16825	6.927	2.75874	0.996726		contig01059	#gi|225447268:1-9 PREDICTED: hypothetical protein [Vitis vinifera]
contig01060	5	5		89.8957	101.403	6.49018	6.66396	0.173782	0.00787213		contig01060	#gi|297744439:1-9 unnamed protein product [Vitis vinifera]
contig01061	4	8		71.9166	162.245	6.16825	7.34203	1.17378	0.409219		contig01061	#gi|147826573:1-9 hypothetical protein VITISV_007433 [Vitis vinifera]
contig01062	3	3		53.9374	60.8421	5.75321	5.927	0.173782	0.00472328		contig01062	#gi|255541538:1-9 Remorin, putative [Ricinus communis] >gi|223549013|gb|EEF50502.1| Remorin, putative [Ricinus communis]
contig01063	3	4		53.9374	81.1227	5.75321	6.34203	0.58882	0.0627947		contig01063	#gi|224069880:1-9 predicted protein [Populus trichocarpa] >gi|222844794|gb|EEE82341.1| predicted protein [Populus trichocarpa]
contig01064	0	6		0	121.684	0	6.927	6.927	1.96784		contig01064	nohit
contig01065	7	12		125.854	243.368	6.97561	7.927	0.95139	0.434854		contig01065	#gi|46237494:1-9 histone H1 [Pisum sativum]
contig01066	3	5		53.9374	101.403	5.75321	6.66396	0.910748	0.168345		contig01066	#gi|366426360:1-9 rayctn0_0218_D12.ab1 cotton shoot apical meristems, buds and flowers Gossypium hirsutum cDNA 3', mRNA sequence
contig01067	6	3		107.875	60.8421	6.75321	5.927	-0.826218	0.149973		contig01067	#gi|224067916:1-9 predicted protein [Populus trichocarpa] >gi|222844323|gb|EEE81870.1| predicted protein [Populus trichocarpa]
contig01068	4	3		71.9166	60.8421	6.16825	5.927	-0.241255	0.0104811		contig01068	#gi|297816528:1-9 hypothetical protein ARALYDRAFT_485614 [Arabidopsis lyrata subsp. lyrata] >gi|297321985|gb|EFH52406.1| hypothetical protein ARALYDRAFT_485614 [Arabidopsis lyrata subsp. lyrata]
contig01069	9	2		161.812	40.5614	7.33818	5.34203	-1.99614	0.871815		contig01069	#gi|224132810:1-9 predicted protein [Populus trichocarpa] >gi|222868411|gb|EEF05542.1| predicted protein [Populus trichocarpa]
contig01070	2	6		35.9583	121.684	5.16825	6.927	1.75874	0.565412		contig01070	#gi|238821220:1-9 GAI/RGA protein [Gossypium hirsutum]
contig01071	5	3		89.8957	60.8421	6.49018	5.927	-0.563184	0.063718		contig01071	#gi|224143157:1-9 predicted protein [Populus trichocarpa] >gi|222866298|gb|EEF03429.1| predicted protein [Populus trichocarpa]
contig01072	4	4		71.9166	81.1227	6.16825	6.34203	0.173782	0.00629771		contig01072	#gi|224057190:1-9 predicted protein [Populus trichocarpa] >gi|222846422|gb|EEE83969.1| predicted protein [Populus trichocarpa]
contig01073	6	4		107.875	81.1227	6.75321	6.34203	-0.41118	0.043006		contig01073	#gi|37051113:1-9 S-adenosylmethionine decarboxylase [Pisum sativum]
contig01074	10	1		179.791	20.2807	7.49018	4.34203	-3.14815	1.62926		contig01074	#gi|224124274:1-9 predicted protein [Populus trichocarpa] >gi|222857666|gb|EEE95213.1| predicted protein [Populus trichocarpa]
contig01075	6	1		107.875	20.2807	6.75321	4.34203	-2.41118	0.735158		contig01075	#gi|118484187:1-9 unknown [Populus trichocarpa]
contig01076	17	9		305.645	182.526	8.25572	7.51196	-0.743756	0.3545		contig01076	#gi|48057670:1-9 60S ribosomal protein L34, putative [Solanum demissum] >gi|142942396|gb|ABO92971.1| putative ribosomal protein L34e [Solanum tuberosum]
contig01077	7	6		125.854	121.684	6.97561	6.927	-0.0486104	0.000797122		contig01077	#gi|255631404:1-9 unknown [Glycine max]
contig01078	16	1		287.666	20.2807	8.16825	4.34203	-3.82622	3.08683		contig01078	#gi|221185997:1-9 starch-branching enzyme I [Nelumbo nucifera]
contig01079	4	3		71.9166	60.8421	6.16825	5.927	-0.241255	0.0104811		contig01079	#gi|225458974:1-9 PREDICTED: hypothetical protein [Vitis vinifera]
contig01080	1	7		17.9791	141.965	4.16825	7.14939	2.98114	1.26244		contig01080	#gi|74476783:1-9 neutral/alkaline invertase [Manihot esculenta]
contig01081	4	3		71.9166	60.8421	6.16825	5.927	-0.241255	0.0104811		contig01081	#gi|291002735:1-9 cellulose synthase catalytic subunit [Gossypium hirsutum]
contig01082	2	5		35.9583	101.403	5.16825	6.66396	1.49571	0.372415		contig01082	nohit
contig01083	7	7		125.854	141.965	6.97561	7.14939	0.173782	0.011021		contig01083	#gi|225430523:1-9 PREDICTED: hypothetical protein [Vitis vinifera] >gi|147864286|emb|CAN83013.1| hypothetical protein VITISV_010105 [Vitis vinifera] >gi|296082154|emb|CBI21159.3| unnamed protein product [Vitis vinifera]
contig01084	7	1		125.854	20.2807	6.97561	4.34203	-2.63357	0.948563		contig01084	nohit
contig01085	8	3		143.833	60.8421	7.16825	5.927	-1.24126	0.389969		contig01085	#gi|73761699:1-9 MAP kinase [Gossypium hirsutum]
contig01086	5	3		89.8957	60.8421	6.49018	5.927	-0.563184	0.063718		contig01086	#gi|255575740:1-9 conserved hypothetical protein [Ricinus communis] >gi|223531772|gb|EEF33591.1| conserved hypothetical protein [Ricinus communis]
contig01087	25	14		449.479	283.93	8.81211	8.14939	-0.662719	0.425919		contig01087	#gi|13246445:1-9 GA__Ea0034C08f Gossypium arboreum 7-10 dpa fiber library Gossypium arboreum cDNA clone GA__Ea0034C08f, mRNA sequence
contig01088	2	7		35.9583	141.965	5.16825	7.14939	1.98114	0.776703		contig01088	#gi|255581099:1-9 Zeamatin precursor, putative [Ricinus communis] >gi|223529024|gb|EEF31012.1| Zeamatin precursor, putative [Ricinus communis]
contig01089	6	3		107.875	60.8421	6.75321	5.927	-0.826218	0.149973		contig01089	#gi|283049400:1-9 DEAD-box RNA helicase-like protein [Prunus persica] >gi|283049402|gb|ADB07169.1| DEAD-box RNA helicase-like protein [Prunus persica]
contig01090	2	6		35.9583	121.684	5.16825	6.927	1.75874	0.565412		contig01090	#gi|92893880:1-9 Protein kinase [Medicago truncatula]
contig01091	5	3		89.8957	60.8421	6.49018	5.927	-0.563184	0.063718		contig01091	#gi|225448767:1-9 PREDICTED: hypothetical protein [Vitis vinifera]
contig01092	9	10		161.812	202.807	7.33818	7.66396	0.325785	0.0525479		contig01092	#gi|156257585:1-9 elongation factor [Saccharum officinarum]
contig01093	4	2		71.9166	40.5614	6.16825	5.34203	-0.826218	0.0999821		contig01093	#gi|297831350:1-9 predicted protein [Arabidopsis lyrata subsp. lyrata] >gi|297329397|gb|EFH59816.1| predicted protein [Arabidopsis lyrata subsp. lyrata]
contig01094	5	2		89.8957	40.5614	6.49018	5.34203	-1.14815	0.215474		contig01094	#gi|164321375:1-9 UFL_682_12 Cotton fiber 0-10 day post anthesis Gossypium hirsutum cDNA, mRNA sequence
contig01095	5	3		89.8957	60.8421	6.49018	5.927	-0.563184	0.063718		contig01095	#gi|156571764:1-9 putative dehydration-responsive element binding protein [Broussonetia papyrifera]
contig01096	4	2		71.9166	40.5614	6.16825	5.34203	-0.826218	0.0999821		contig01096	#gi|255581605:1-9 Calcium-binding protein, putative [Ricinus communis] >gi|223528774|gb|EEF30782.1| Calcium-binding protein, putative [Ricinus communis]
contig01097	2	8		35.9583	162.245	5.16825	7.34203	2.17378	1.00189		contig01097	#gi|255536897:1-9 conserved hypothetical protein [Ricinus communis] >gi|223549414|gb|EEF50902.1| conserved hypothetical protein [Ricinus communis]
contig01098	9	0		161.812	0	7.33818	0	-7.33818	2.48094		contig01098	#gi|109825754:1-9 GH_HYPS_01-01-10R_G09_InvR_14Apr04_067_F Stem - 7 weeks after planting Gossypium hirsutum cDNA, mRNA sequence
contig01099	6	7		107.875	141.965	6.75321	7.14939	0.396174	0.0531107		contig01099	#gi|192913018:1-9 40S ribosomal protein S8 [Elaeis guineensis]
contig01100	5	3		89.8957	60.8421	6.49018	5.927	-0.563184	0.063718		contig01100	#gi|225461724:1-9 PREDICTED: hypothetical protein [Vitis vinifera]
contig01101	43	14		773.103	283.93	9.59452	8.14939	-1.44513	2.6451		contig01101	#gi|57231728:1-9 metallothionein-like [Gossypium hirsutum]
contig01102	15	3		269.687	60.8421	8.07514	5.927	-2.14815	1.59666		contig01102	#gi|255554789:1-9 conserved hypothetical protein [Ricinus communis] >gi|223542277|gb|EEF43819.1| conserved hypothetical protein [Ricinus communis]
contig01103	0	7		0	141.965	0	7.14939	7.14939	2.29582		contig01103	#gi|297738723:1-9 unnamed protein product [Vitis vinifera]
contig01104	5	6		89.8957	121.684	6.49018	6.927	0.436816	0.0545841		contig01104	#gi|225462543:1-9 PREDICTED: hypothetical protein isoform 2 [Vitis vinifera] >gi|225462545|ref|XP_002266877.1| PREDICTED: hypothetical protein isoform 1 [Vitis vinifera] >gi|147799989|emb|CAN77245.1| hypothetical protein VITISV_018657 [Vitis vinifera]
contig01105	7	5		125.854	101.403	6.97561	6.66396	-0.311645	0.0298543		contig01105	#gi|255545142:1-9 chaperone binding protein, putative [Ricinus communis] >gi|223547540|gb|EEF49035.1| chaperone binding protein, putative [Ricinus communis]
contig01106	2	7		35.9583	141.965	5.16825	7.14939	1.98114	0.776703		contig01106	#gi|212292507:1-9 CAPRICE [Gossypium hirsutum] >gi|212292511|gb|ACJ24187.1| CAPRICE [Gossypium hirsutum] >gi|212292515|gb|ACJ24189.1| CAPRICE [Gossypium hirsutum] >gi|212292519|gb|ACJ24191.1| CAPRICE [Gossypium hirsutum]
contig01107	5	3		89.8957	60.8421	6.49018	5.927	-0.563184	0.063718		contig01107	#gi|255541682:1-9 conserved hypothetical protein [Ricinus communis] >gi|223549085|gb|EEF50574.1| conserved hypothetical protein [Ricinus communis]
contig01108	3	3		53.9374	60.8421	5.75321	5.927	0.173782	0.00472328		contig01108	#gi|224115920:1-9 predicted protein [Populus trichocarpa] >gi|222875342|gb|EEF12473.1| predicted protein [Populus trichocarpa]
contig01109	2	4		35.9583	81.1227	5.16825	6.34203	1.17378	0.204609		contig01109	#gi|255561582:1-9 Patellin-3, putative [Ricinus communis] >gi|223539014|gb|EEF40611.1| Patellin-3, putative [Ricinus communis]
contig01110	5	2		89.8957	40.5614	6.49018	5.34203	-1.14815	0.215474		contig01110	#gi|255554064:1-9 elongation factor 1-alpha, putative [Ricinus communis] >gi|223542668|gb|EEF44205.1| elongation factor 1-alpha, putative [Ricinus communis]
contig01111	7	2		125.854	40.5614	6.97561	5.34203	-1.63357	0.515135		contig01111	#gi|225456305:1-9 PREDICTED: hypothetical protein [Vitis vinifera] >gi|297734411|emb|CBI15658.3| unnamed protein product [Vitis vinifera]
contig01112	9	2		161.812	40.5614	7.33818	5.34203	-1.99614	0.871815		contig01112	#gi|255636515:1-9 unknown [Glycine max]
contig01113	6	3		107.875	60.8421	6.75321	5.927	-0.826218	0.149973		contig01113	#gi|255583291:1-9 Xylose isomerase, putative [Ricinus communis] >gi|223527883|gb|EEF29973.1| Xylose isomerase, putative [Ricinus communis]
contig01114	4	6		71.9166	121.684	6.16825	6.927	0.758745	0.147633		contig01114	#gi|224117802:1-9 methylenetetrahydrofolate reductase [Populus trichocarpa] >gi|222874031|gb|EEF11162.1| methylenetetrahydrofolate reductase [Populus trichocarpa]
contig01115	4	2		71.9166	40.5614	6.16825	5.34203	-0.826218	0.0999821		contig01115	#gi|164564335:1-9 5-enolpyruvylshikimate-3-phosphate synthase [Gossypium hirsutum] >gi|193230774|gb|ACF16410.1| 5-enolpyruvylshikimate-3-phosphate synthase [Gossypium hirsutum]
contig01116	4	6		71.9166	121.684	6.16825	6.927	0.758745	0.147633		contig01116	#gi|255580760:1-9 Protein regulator of cytokinesis, putative [Ricinus communis] >gi|223529203|gb|EEF31178.1| Protein regulator of cytokinesis, putative [Ricinus communis]
contig01117	10	1		179.791	20.2807	7.49018	4.34203	-3.14815	1.62926		contig01117	#gi|222615665:1-9 hypothetical protein OsJ_33258 [Oryza sativa Japonica Group]
contig01118	1	8		17.9791	162.245	4.16825	7.34203	3.17378	1.53599		contig01118	#gi|255564494:1-9 transcription factor, putative [Ricinus communis] >gi|223537539|gb|EEF39164.1| transcription factor, putative [Ricinus communis]
contig01119	7	3		125.854	60.8421	6.97561	5.927	-1.04861	0.260595		contig01119	#gi|3334405:1-9 RecName: Full=V-type proton ATPase subunit E; Short=V-ATPase subunit E; AltName: Full=Vacuolar proton pump subunit E >gi|2267583|gb|AAB72177.1| vacuolar H+-ATPase subunit E [Gossypium hirsutum]
contig01120	15	2		269.687	40.5614	8.07514	5.34203	-2.73311	2.11665		contig01120	nohit
contig01121	13	11		233.729	223.088	7.86869	7.80147	-0.0672261	0.00281274		contig01121	#gi|256857790:1-9 auxin/indole-3-acetic acid 3 [Solanum tuberosum]
contig01122	4	4		71.9166	81.1227	6.16825	6.34203	0.173782	0.00629771		contig01122	#gi|224123976:1-9 predicted protein [Populus trichocarpa] >gi|222871712|gb|EEF08843.1| predicted protein [Populus trichocarpa]
contig01123	2	4		35.9583	81.1227	5.16825	6.34203	1.17378	0.204609		contig01123	#gi|225443766:1-9 PREDICTED: hypothetical protein [Vitis vinifera] >gi|297740523|emb|CBI30705.3| unnamed protein product [Vitis vinifera]
contig01124	4	2		71.9166	40.5614	6.16825	5.34203	-0.826218	0.0999821		contig01124	#gi|255557449:1-9 hypothetical protein RCOM_0634810 [Ricinus communis] >gi|223541172|gb|EEF42728.1| hypothetical protein RCOM_0634810 [Ricinus communis]
contig01125	1	5		17.9791	101.403	4.16825	6.66396	2.49571	0.741473		contig01125	#gi|297745244:1-9 unnamed protein product [Vitis vinifera]
contig01126	3	6		53.9374	121.684	5.75321	6.927	1.17378	0.306914		contig01126	#gi|225428053:1-9 PREDICTED: hypothetical protein isoform 2 [Vitis vinifera]
contig01127	7	6		125.854	121.684	6.97561	6.927	-0.0486104	0.000797122		contig01127	#gi|257219570:1-9 ribosomal protein L37 [Jatropha curcas]
contig01128	7	5		125.854	101.403	6.97561	6.66396	-0.311645	0.0298543		contig01128	#gi|255569484:1-9 5-methyltetrahydropteroyltriglutamate--homocysteine methyltransferase, putative [Ricinus communis] >gi|223535009|gb|EEF36692.1| 5-methyltetrahydropteroyltriglutamate--homocysteine methyltransferase, putative [Ricinus communis]
contig01129	8	3		143.833	60.8421	7.16825	5.927	-1.24126	0.389969		contig01129	#gi|255645660:1-9 unknown [Glycine max]
contig01130	2	7		35.9583	141.965	5.16825	7.14939	1.98114	0.776703		contig01130	#gi|255547049:1-9 inositol or phosphatidylinositol kinase, putative [Ricinus communis] >gi|223546186|gb|EEF47688.1| inositol or phosphatidylinositol kinase, putative [Ricinus communis]
contig01131	7	2		125.854	40.5614	6.97561	5.34203	-1.63357	0.515135		contig01131	#gi|255572130:1-9 zinc finger protein, putative [Ricinus communis] >gi|223533640|gb|EEF35377.1| zinc finger protein, putative [Ricinus communis]
contig01132	8	12		143.833	243.368	7.16825	7.927	0.758745	0.295266		contig01132	#gi|255581101:1-9 ubiquitin-conjugating enzyme E2 G, putative [Ricinus communis] >gi|223529025|gb|EEF31013.1| ubiquitin-conjugating enzyme E2 G, putative [Ricinus communis]
contig01133	5	2		89.8957	40.5614	6.49018	5.34203	-1.14815	0.215474		contig01133	#gi|224092272:1-9 predicted protein [Populus trichocarpa] >gi|222855513|gb|EEE93060.1| predicted protein [Populus trichocarpa]
contig01134	4	7		71.9166	141.965	6.16825	7.14939	0.981137	0.267066		contig01134	#gi|945039:1-9 phosphatidylinositol-specific phospholipase C [Glycine max]
contig01135	4	5		71.9166	101.403	6.16825	6.66396	0.49571	0.0574191		contig01135	#gi|1705678:1-9 RecName: Full=Cell division cycle protein 48 homolog; AltName: Full=Valosin-containing protein homolog; Short=VCP >gi|862480|gb|AAA80587.1| valosin-containing protein [Glycine max] >gi|86212372|gb|ABC87759.1| plamsma membrane-associated AAA-ATPase [Glycine max]
contig01136	4	8		71.9166	162.245	6.16825	7.34203	1.17378	0.409219		contig01136	#gi|169667311:1-9 hydroxycinnamoyl-CoA shikimate/quinate hydroxycinnamoyltransferase [Salvia miltiorrhiza]
contig01137	6	2		107.875	40.5614	6.75321	5.34203	-1.41118	0.356158		contig01137	#gi|8778823:1-9 T6D22.2 [Arabidopsis thaliana]
contig01138	4	5		71.9166	101.403	6.16825	6.66396	0.49571	0.0574191		contig01138	#gi|225427526:1-9 PREDICTED: hypothetical protein [Vitis vinifera]
contig01139	4	4		71.9166	81.1227	6.16825	6.34203	0.173782	0.00629771		contig01139	#gi|225438117:1-9 PREDICTED: hypothetical protein [Vitis vinifera]
contig01140	6	0		107.875	0	6.75321	0	-6.75321	1.65396		contig01140	#gi|224099217:1-9 predicted protein [Populus trichocarpa] >gi|118483385|gb|ABK93593.1| unknown [Populus trichocarpa] >gi|118485555|gb|ABK94629.1| unknown [Populus trichocarpa] >gi|222851227|gb|EEE88774.1| predicted protein [Populus trichocarpa]
contig01141	10	1		179.791	20.2807	7.49018	4.34203	-3.14815	1.62926		contig01141	#gi|225432016:1-9 PREDICTED: hypothetical protein [Vitis vinifera]
contig01142	6	2		107.875	40.5614	6.75321	5.34203	-1.41118	0.356158		contig01142	#gi|255628635:1-9 unknown [Glycine max]
contig01143	2	6		35.9583	121.684	5.16825	6.927	1.75874	0.565412		contig01143	#gi|224122440:1-9 predicted protein [Populus trichocarpa] >gi|222859510|gb|EEE97057.1| predicted protein [Populus trichocarpa]
contig01144	14	4		251.708	81.1227	7.97561	6.34203	-1.63357	1.03027		contig01144	#gi|297735862:1-9 unnamed protein product [Vitis vinifera]
contig01145	14	3		251.708	60.8421	7.97561	5.927	-2.04861	1.40269		contig01145	nohit
contig01146	111	3		1995.69	60.8421	10.9627	5.927	-5.03567	25.5573		contig01146	#gi|53748431:1-9 hypothetical protein [Plantago major]
contig01147	8	4		143.833	81.1227	7.16825	6.34203	-0.826218	0.199964		contig01147	#gi|255538972:1-9 conserved hypothetical protein [Ricinus communis] >gi|223551252|gb|EEF52738.1| conserved hypothetical protein [Ricinus communis]
contig01148	1	5		17.9791	101.403	4.16825	6.66396	2.49571	0.741473		contig01148	#gi|255550972:1-9 Poly(A) polymerase beta, putative [Ricinus communis] >gi|223544354|gb|EEF45875.1| Poly(A) polymerase beta, putative [Ricinus communis]
contig01149	6	1		107.875	20.2807	6.75321	4.34203	-2.41118	0.735158		contig01149	#gi|255539989:1-9 respiratory burst oxidase, putative [Ricinus communis] >gi|223550174|gb|EEF51661.1| respiratory burst oxidase, putative [Ricinus communis]
contig01150	5	2		89.8957	40.5614	6.49018	5.34203	-1.14815	0.215474		contig01150	#gi|297739504:1-9 unnamed protein product [Vitis vinifera]
contig01151	19	13		341.604	263.649	8.41618	8.04247	-0.373706	0.113993		contig01151	#gi|224134172:1-9 predicted protein [Populus trichocarpa] >gi|118488859|gb|ABK96239.1| unknown [Populus trichocarpa x Populus deltoides] >gi|222868750|gb|EEF05881.1| predicted protein [Populus trichocarpa]
contig01152	9	8		161.812	162.245	7.33818	7.34203	0.00385701	6.57305e-06		contig01152	#gi|255578850:1-9 60S ribosomal protein L12, putative [Ricinus communis] >gi|223530177|gb|EEF32086.1| 60S ribosomal protein L12, putative [Ricinus communis]
contig01153	9	2		161.812	40.5614	7.33818	5.34203	-1.99614	0.871815		contig01153	#gi|255548616:1-9 arginine/serine-rich splicing factor, putative [Ricinus communis] >gi|223545308|gb|EEF46813.1| arginine/serine-rich splicing factor, putative [Ricinus communis]
contig01154	5	5		89.8957	101.403	6.49018	6.66396	0.173782	0.00787213		contig01154	#gi|224106199:1-9 predicted protein [Populus trichocarpa] >gi|222850490|gb|EEE88037.1| predicted protein [Populus trichocarpa]
contig01155	14	12		251.708	243.368	7.97561	7.927	-0.0486104	0.00159424		contig01155	nohit
contig01156	30	14		539.374	283.93	9.07514	8.14939	-0.925754	0.908961		contig01156	#gi|226509527:1-9 LOC100284182 [Zea mays] >gi|226958587|ref|NP_001152931.1| 40S ribosomal protein S30 [Zea mays] >gi|195611292|gb|ACG27476.1| 40S ribosomal protein S30 [Zea mays] >gi|195618628|gb|ACG31144.1| 40S ribosomal protein S30 [Zea mays] >gi|195618890|gb|ACG31275.1| 40S ribosomal protein S30 [Zea mays] >gi|195640126|gb|ACG39531.1| 40S ribosomal protein S30 [Zea mays] >gi|195651375|gb|ACG45…
contig01157	1	5		17.9791	101.403	4.16825	6.66396	2.49571	0.741473		contig01157	#gi|224082428:1-9 predicted protein [Populus trichocarpa] >gi|222856139|gb|EEE93686.1| predicted protein [Populus trichocarpa]
contig01158	8	4		143.833	81.1227	7.16825	6.34203	-0.826218	0.199964		contig01158	#gi|297829170:1-9 hypothetical protein ARALYDRAFT_477943 [Arabidopsis lyrata subsp. lyrata] >gi|297328307|gb|EFH58726.1| hypothetical protein ARALYDRAFT_477943 [Arabidopsis lyrata subsp. lyrata]
contig01159	5	2		89.8957	40.5614	6.49018	5.34203	-1.14815	0.215474		contig01159	#gi|255570825:1-9 sumo ligase, putative [Ricinus communis] >gi|223534324|gb|EEF36036.1| sumo ligase, putative [Ricinus communis]
contig01160	2	5		35.9583	101.403	5.16825	6.66396	1.49571	0.372415		contig01160	#gi|224116926:1-9 predicted protein [Populus trichocarpa] >gi|224118148|ref|XP_002317742.1| predicted protein [Populus trichocarpa] >gi|118484605|gb|ABK94176.1| unknown [Populus trichocarpa] >gi|118486683|gb|ABK95178.1| unknown [Populus trichocarpa] >gi|192910722|gb|ACF06469.1| ubiquitin conjugating enzyme [Elaeis guineensis] >gi|222858415|gb|EEE95962.1| predicted protein [Populus trichocarpa] >g…
contig01161	8	1		143.833	20.2807	7.16825	4.34203	-2.82622	1.16979		contig01161	#gi|255548029:1-9 60S acidic ribosomal protein P1, putative [Ricinus communis] >gi|223545551|gb|EEF47055.1| 60S acidic ribosomal protein P1, putative [Ricinus communis]
contig01162	7	1		125.854	20.2807	6.97561	4.34203	-2.63357	0.948563		contig01162	#gi|62286957:1-9 RecName: Full=Ribose-phosphate pyrophosphokinase 4; AltName: Full=Phosphoribosyl pyrophosphate synthase 4 >gi|4902879|emb|CAB43602.1| phosphoribosyl pyrophosphate synthase isozyme 4 [Spinacia oleracea]
contig01163	3	6		53.9374	121.684	5.75321	6.927	1.17378	0.306914		contig01163	#gi|224551850:1-9 NADPH:cytochrome P450 reductase [Gossypium hirsutum]
contig01164	10	10		179.791	202.807	7.49018	7.66396	0.173782	0.0157443		contig01164	#gi|157273648:1-9 fasciclin-like arabinogalactan protein 7 [Gossypium hirsutum]
contig01165	5	8		89.8957	162.245	6.49018	7.34203	0.851854	0.2404		contig01165	#gi|225440328:1-9 PREDICTED: hypothetical protein [Vitis vinifera]
contig01166	3	5		53.9374	101.403	5.75321	6.66396	0.910748	0.168345		contig01166	#gi|225434976:1-9 PREDICTED: hypothetical protein isoform 2 [Vitis vinifera]
contig01167	3	5		53.9374	101.403	5.75321	6.66396	0.910748	0.168345		contig01167	#gi|225470792:1-9 PREDICTED: hypothetical protein [Vitis vinifera]
contig01168	8	5		143.833	101.403	7.16825	6.66396	-0.50429	0.0834597		contig01168	#gi|255574776:1-9 transcription factor, putative [Ricinus communis] >gi|223532250|gb|EEF34053.1| transcription factor, putative [Ricinus communis]
contig01169	12	2		215.75	40.5614	7.75321	5.34203	-2.41118	1.47032		contig01169	#gi|166863714:1-9 ADP-glucose pyrophosphorylase small subunit ADPGp-1 [Gossypium hirsutum]
contig01170	14	4		251.708	81.1227	7.97561	6.34203	-1.63357	1.03027		contig01170	#gi|13244707:1-9 GA__Ea0006E18f Gossypium arboreum 7-10 dpa fiber library Gossypium arboreum cDNA clone GA__Ea0006E18f, mRNA sequence
contig01171	4	3		71.9166	60.8421	6.16825	5.927	-0.241255	0.0104811		contig01171	#gi|118481941:1-9 unknown [Populus trichocarpa]
contig01172	7	9		125.854	182.526	6.97561	7.51196	0.536352	0.119338		contig01172	#gi|119866037:1-9 Impa2 [Nicotiana benthamiana]
contig01173	10	7		179.791	141.965	7.49018	7.14939	-0.340791	0.0504768		contig01173	#gi|256857790:1-9 auxin/indole-3-acetic acid 3 [Solanum tuberosum]
contig01174	7	1		125.854	20.2807	6.97561	4.34203	-2.63357	0.948563		contig01174	#gi|255571182:1-9 Auxin-responsive protein IAA13, putative [Ricinus communis] >gi|223534102|gb|EEF35819.1| Auxin-responsive protein IAA13, putative [Ricinus communis]
contig01175	2	5		35.9583	101.403	5.16825	6.66396	1.49571	0.372415		contig01175	#gi|255545494:1-9 long-chain-fatty-acid CoA ligase, putative [Ricinus communis] >gi|223546893|gb|EEF48390.1| long-chain-fatty-acid CoA ligase, putative [Ricinus communis]
contig01176	7	11		125.854	223.088	6.97561	7.80147	0.825859	0.313438		contig01176	#gi|255552183:1-9 Protein FRIGIDA, putative [Ricinus communis] >gi|223543771|gb|EEF45299.1| Protein FRIGIDA, putative [Ricinus communis]
contig01177	1	5		17.9791	101.403	4.16825	6.66396	2.49571	0.741473		contig01177	#gi|297820342:1-9 NLI interacting factor family protein [Arabidopsis lyrata subsp. lyrata] >gi|297323892|gb|EFH54313.1| NLI interacting factor family protein [Arabidopsis lyrata subsp. lyrata]
contig01178	3	3		53.9374	60.8421	5.75321	5.927	0.173782	0.00472328		contig01178	#gi|296082424:1-9 unnamed protein product [Vitis vinifera]
contig01179	3	4		53.9374	81.1227	5.75321	6.34203	0.58882	0.0627947		contig01179	#gi|224115694:1-9 predicted protein [Populus trichocarpa] >gi|118488228|gb|ABK95933.1| unknown [Populus trichocarpa] >gi|222874939|gb|EEF12070.1| predicted protein [Populus trichocarpa]
contig01180	1	5		17.9791	101.403	4.16825	6.66396	2.49571	0.741473		contig01180	#gi|147845689:1-9 hypothetical protein VITISV_028234 [Vitis vinifera]
contig01181	4	3		71.9166	60.8421	6.16825	5.927	-0.241255	0.0104811		contig01181	#gi|12831474:1-9 PAPS-reductase-like protein [Catharanthus roseus]
contig01182	3	3		53.9374	60.8421	5.75321	5.927	0.173782	0.00472328		contig01182	#gi|225437253:1-9 PREDICTED: hypothetical protein [Vitis vinifera]
contig01183	5	6		89.8957	121.684	6.49018	6.927	0.436816	0.0545841		contig01183	#gi|255543717:1-9 rer1 protein, putative [Ricinus communis] >gi|223547932|gb|EEF49424.1| rer1 protein, putative [Ricinus communis]
contig01184	3	8		53.9374	162.245	5.75321	7.34203	1.58882	0.651537		contig01184	#gi|82756670:1-9 GH_LSL29E04.f GH_LSL Gossypium hirsutum cDNA clone GH_LSL29E04 5', mRNA sequence
contig01185	7	4		125.854	81.1227	6.97561	6.34203	-0.633573	0.110126		contig01185	#gi|21537090:1-9 developmental protein, putative [Arabidopsis thaliana]
contig01186	1	5		17.9791	101.403	4.16825	6.66396	2.49571	0.741473		contig01186	#gi|255579673:1-9 Serine/threonine-protein kinase ASK1, putative [Ricinus communis] >gi|223529769|gb|EEF31707.1| Serine/threonine-protein kinase ASK1, putative [Ricinus communis]
contig01187	10	3		179.791	60.8421	7.49018	5.927	-1.56318	0.690626		contig01187	#gi|7595796:1-9 putative heat-shock protein 90 [Euphorbia esula]
contig01188	4	4		71.9166	81.1227	6.16825	6.34203	0.173782	0.00629771		contig01188	#gi|255553967:1-9 conserved hypothetical protein [Ricinus communis] >gi|223543006|gb|EEF44542.1| conserved hypothetical protein [Ricinus communis]
contig01189	4	2		71.9166	40.5614	6.16825	5.34203	-0.826218	0.0999821		contig01189	#gi|225457075:1-9 PREDICTED: hypothetical protein [Vitis vinifera] >gi|297733807|emb|CBI15054.3| unnamed protein product [Vitis vinifera]
contig01190	8	1		143.833	20.2807	7.16825	4.34203	-2.82622	1.16979		contig01190	#gi|217071188:1-9 unknown [Medicago truncatula]
contig01191	2	5		35.9583	101.403	5.16825	6.66396	1.49571	0.372415		contig01191	#gi|62857006:1-9 Ser/Thr protein kinase [Lotus japonicus]
contig01192	0	7		0	141.965	0	7.14939	7.14939	2.29582		contig01192	#gi|313184307:1-9 putative retrotransposon protein [Malus x domestica]
contig01193	22	5		395.541	101.403	8.62768	6.66396	-1.96372	2.08573		contig01193	#gi|255578664:1-9 ETHYLENE-INSENSITIVE3 protein, putative [Ricinus communis] >gi|223530285|gb|EEF32182.1| ETHYLENE-INSENSITIVE3 protein, putative [Ricinus communis]
contig01194	1	5		17.9791	101.403	4.16825	6.66396	2.49571	0.741473		contig01194	#gi|225466053:1-9 PREDICTED: ripening-related protein-like [Vitis vinifera] >gi|7406663|emb|CAB85625.1| putative ripening-related protein [Vitis vinifera] >gi|147860756|emb|CAN79279.1| hypothetical protein VITISV_005237 [Vitis vinifera] >gi|296084181|emb|CBI24569.3| unnamed protein product [Vitis vinifera]
contig01195	6	1		107.875	20.2807	6.75321	4.34203	-2.41118	0.735158		contig01195	#gi|124359162:1-9 RNA-directed DNA polymerase (Reverse transcriptase) [Medicago truncatula]
contig01196	4	4		71.9166	81.1227	6.16825	6.34203	0.173782	0.00629771		contig01196	#gi|255584412:1-9 nucleic acid binding protein, putative [Ricinus communis] >gi|223527289|gb|EEF29442.1| nucleic acid binding protein, putative [Ricinus communis]
contig01197	5	4		89.8957	81.1227	6.49018	6.34203	-0.148146	0.00510549		contig01197	#gi|225462031:1-9 PREDICTED: hypothetical protein isoform 2 [Vitis vinifera] >gi|225462033|ref|XP_002274335.1| PREDICTED: hypothetical protein isoform 1 [Vitis vinifera] >gi|147771931|emb|CAN77946.1| hypothetical protein VITISV_029275 [Vitis vinifera] >gi|296089984|emb|CBI39803.3| unnamed protein product [Vitis vinifera]
contig01198	1	6		17.9791	121.684	4.16825	6.927	2.75874	0.996726		contig01198	#gi|1706958:1-9 cellulose synthase [Gossypium hirsutum]
contig01199	2	6		35.9583	121.684	5.16825	6.927	1.75874	0.565412		contig01199	#gi|255626029:1-9 unknown [Glycine max]
contig01200	3	6		53.9374	121.684	5.75321	6.927	1.17378	0.306914		contig01200	#gi|307136300:1-9 serine-rich protein [Cucumis melo subsp. melo]
contig01201	6	3		107.875	60.8421	6.75321	5.927	-0.826218	0.149973		contig01201	#gi|255572854:1-9 transcription initiation factor iia (tfiia), gamma chain, putative [Ricinus communis] >gi|223533278|gb|EEF35031.1| transcription initiation factor iia (tfiia), gamma chain, putative [Ricinus communis]
contig01202	3	4		53.9374	81.1227	5.75321	6.34203	0.58882	0.0627947		contig01202	#gi|224124002:1-9 predicted protein [Populus trichocarpa] >gi|222857593|gb|EEE95140.1| predicted protein [Populus trichocarpa]
contig01203	3	4		53.9374	81.1227	5.75321	6.34203	0.58882	0.0627947		contig01203	nohit
contig01204	4	4		71.9166	81.1227	6.16825	6.34203	0.173782	0.00629771		contig01204	#gi|224132466:1-9 predicted protein [Populus trichocarpa] >gi|222837799|gb|EEE76164.1| predicted protein [Populus trichocarpa]
contig01205	5	3		89.8957	60.8421	6.49018	5.927	-0.563184	0.063718		contig01205	#gi|296084818:1-9 unnamed protein product [Vitis vinifera]
contig01206	4	3		71.9166	60.8421	6.16825	5.927	-0.241255	0.0104811		contig01206	nohit
contig01207	9	0		161.812	0	7.33818	0	-7.33818	2.48094		contig01207	#gi|13248476:1-9 GA__Eb0026D05f Gossypium arboreum 7-10 dpa fiber library Gossypium arboreum cDNA clone GA__Eb0026D05f, mRNA sequence
contig01208	3	3		53.9374	60.8421	5.75321	5.927	0.173782	0.00472328		contig01208	nohit
contig01209	5	5		89.8957	101.403	6.49018	6.66396	0.173782	0.00787213		contig01209	#gi|224093940:1-9 predicted protein [Populus trichocarpa] >gi|222852954|gb|EEE90501.1| predicted protein [Populus trichocarpa]
contig01210	5	3		89.8957	60.8421	6.49018	5.927	-0.563184	0.063718		contig01210	#gi|224065431:1-9 predicted protein [Populus trichocarpa] >gi|222843540|gb|EEE81087.1| predicted protein [Populus trichocarpa]
contig01211	8	0		143.833	0	7.16825	0	-7.16825	2.20528		contig01211	#gi|224105349:1-9 predicted protein [Populus trichocarpa] >gi|222850187|gb|EEE87734.1| predicted protein [Populus trichocarpa]
contig01212	6	2		107.875	40.5614	6.75321	5.34203	-1.41118	0.356158		contig01212	nohit
contig01213	1	6		17.9791	121.684	4.16825	6.927	2.75874	0.996726		contig01213	#gi|297743533:1-9 unnamed protein product [Vitis vinifera]
contig01214	5	6		89.8957	121.684	6.49018	6.927	0.436816	0.0545841		contig01214	#gi|161137763:1-9 DnaJ [Viola baoshanensis]
contig01215	5	1		89.8957	20.2807	6.49018	4.34203	-2.14815	0.532219		contig01215	#gi|225447707:1-9 PREDICTED: hypothetical protein [Vitis vinifera]
contig01216	7	1		125.854	20.2807	6.97561	4.34203	-2.63357	0.948563		contig01216	#gi|255570833:1-9 Auxin response factor, putative [Ricinus communis] >gi|223534328|gb|EEF36040.1| Auxin response factor, putative [Ricinus communis]
contig01217	8	0		143.833	0	7.16825	0	-7.16825	2.20528		contig01217	#gi|25992541:1-9 fiber protein Fb11 [Gossypium barbadense]
contig01218	1	7		17.9791	141.965	4.16825	7.14939	2.98114	1.26244		contig01218	#gi|74476783:1-9 neutral/alkaline invertase [Manihot esculenta]
contig01219	7	5		125.854	101.403	6.97561	6.66396	-0.311645	0.0298543		contig01219	#gi|28569267:1-9 ubiquitin-conjugating enzyme E2 [Gossypium arboreum]
contig01220	6	1		107.875	20.2807	6.75321	4.34203	-2.41118	0.735158		contig01220	#gi|9965899:1-9 cinnamate-4-hydroxylase [Gossypium arboreum] >gi|268528125|gb|ACZ06239.1| cinnamate 4-hydroxylase [Gossypium hirsutum]
contig01221	0	7		0	141.965	0	7.14939	7.14939	2.29582		contig01221	#gi|225458814:1-9 PREDICTED: hypothetical protein [Vitis vinifera]
contig01222	2	5		35.9583	101.403	5.16825	6.66396	1.49571	0.372415		contig01222	#gi|297800796:1-9 enoyl-CoA hydratase/isomerase family protein [Arabidopsis lyrata subsp. lyrata] >gi|297314118|gb|EFH44541.1| enoyl-CoA hydratase/isomerase family protein [Arabidopsis lyrata subsp. lyrata]
contig01223	3	5		53.9374	101.403	5.75321	6.66396	0.910748	0.168345		contig01223	#gi|224069724:1-9 predicted protein [Populus trichocarpa] >gi|222844752|gb|EEE82299.1| predicted protein [Populus trichocarpa]
contig01224	8	4		143.833	81.1227	7.16825	6.34203	-0.826218	0.199964		contig01224	#gi|158144895:1-9 enolase [Gossypium hirsutum]
contig01225	5	3		89.8957	60.8421	6.49018	5.927	-0.563184	0.063718		contig01225	#gi|227462435:1-9 SM10-1 [Nicotiana tabacum] >gi|238532752|gb|ACR44084.1| SM10-2 [Nicotiana tabacum]
contig01226	5	2		89.8957	40.5614	6.49018	5.34203	-1.14815	0.215474		contig01226	#gi|255551481:1-9 Membrane protein PB1A10.07c, putative [Ricinus communis] >gi|223543874|gb|EEF45400.1| Membrane protein PB1A10.07c, putative [Ricinus communis]
contig01227	25	20		449.479	405.614	8.81211	8.66396	-0.148146	0.0255274		contig01227	#gi|78338021:1-9 EST1068935 GH_TMO Gossypium hirsutum cDNA, mRNA sequence
contig01228	10	2		179.791	40.5614	7.49018	5.34203	-2.14815	1.06444		contig01228	#gi|224551852:1-9 NADPH:cytochrome P450 reductase [Gossypium hirsutum]
contig01229	3	3		53.9374	60.8421	5.75321	5.927	0.173782	0.00472328		contig01229	#gi|224136836:1-9 predicted protein [Populus trichocarpa] >gi|222835272|gb|EEE73707.1| predicted protein [Populus trichocarpa]
contig01230	4	3		71.9166	60.8421	6.16825	5.927	-0.241255	0.0104811		contig01230	#gi|147799470:1-9 hypothetical protein VITISV_040198 [Vitis vinifera]
contig01231	17	3		305.645	60.8421	8.25572	5.927	-2.32872	1.99854		contig01231	#gi|255630208:1-9 unknown [Glycine max]
contig01232	3	3		53.9374	60.8421	5.75321	5.927	0.173782	0.00472328		contig01232	#gi|255543901:1-9 conserved hypothetical protein [Ricinus communis] >gi|223548024|gb|EEF49516.1| conserved hypothetical protein [Ricinus communis]
contig01233	10	3		179.791	60.8421	7.49018	5.927	-1.56318	0.690626		contig01233	#gi|255628763:1-9 unknown [Glycine max]
contig01234	18	3		323.625	60.8421	8.33818	5.927	-2.41118	2.20547		contig01234	#gi|77416921:1-9 unknown [Solanum tuberosum]
contig01235	7	3		125.854	60.8421	6.97561	5.927	-1.04861	0.260595		contig01235	#gi|151368154:1-9 DNA binding protein-like protein [Gossypium arboreum]
contig01236	6	0		107.875	0	6.75321	0	-6.75321	1.65396		contig01236	nohit
contig01237	3	3		53.9374	60.8421	5.75321	5.927	0.173782	0.00472328		contig01237	#gi|225464848:1-9 PREDICTED: hypothetical protein [Vitis vinifera]
contig01238	139	58		2499.1	1176.28	11.2872	10.2	-1.08718	5.48732		contig01238	#gi|4545262:1-9 metallothionein-like protein [Gossypium hirsutum]
contig01239	4	2		71.9166	40.5614	6.16825	5.34203	-0.826218	0.0999821		contig01239	#gi|224059276:1-9 predicted protein [Populus trichocarpa] >gi|222847060|gb|EEE84607.1| predicted protein [Populus trichocarpa]
contig01240	5	4		89.8957	81.1227	6.49018	6.34203	-0.148146	0.00510549		contig01240	#gi|224123204:1-9 predicted protein [Populus trichocarpa] >gi|222871568|gb|EEF08699.1| predicted protein [Populus trichocarpa]
contig01241	0	13		0	263.649	0	8.04247	8.04247	4.26366		contig01241	#gi|255572957:1-9 beta-galactosidase, putative [Ricinus communis] >gi|223533219|gb|EEF34975.1| beta-galactosidase, putative [Ricinus communis]
contig01242	8	2		143.833	40.5614	7.16825	5.34203	-1.82622	0.688011		contig01242	#gi|211905343:1-9 Ted2 [Gossypium hirsutum]
contig01243	4	2		71.9166	40.5614	6.16825	5.34203	-0.826218	0.0999821		contig01243	#gi|255553277:1-9 glycerol kinase, putative [Ricinus communis] >gi|223543313|gb|EEF44845.1| glycerol kinase, putative [Ricinus communis]
contig01244	9	1		161.812	20.2807	7.33818	4.34203	-2.99614	1.3971		contig01244	#gi|255557899:1-9 Protein kinase APK1B, chloroplast precursor, putative [Ricinus communis] >gi|223540742|gb|EEF42302.1| Protein kinase APK1B, chloroplast precursor, putative [Ricinus communis]
contig01245	3	3		53.9374	60.8421	5.75321	5.927	0.173782	0.00472328		contig01245	#gi|225439406:1-9 PREDICTED: hypothetical protein [Vitis vinifera]
contig01246	5	2		89.8957	40.5614	6.49018	5.34203	-1.14815	0.215474		contig01246	#gi|224114319:1-9 predicted protein [Populus trichocarpa] >gi|222859791|gb|EEE97338.1| predicted protein [Populus trichocarpa]
contig01247	8	1		143.833	20.2807	7.16825	4.34203	-2.82622	1.16979		contig01247	#gi|225434315:1-9 PREDICTED: hypothetical protein [Vitis vinifera]
contig01248	13	25		233.729	507.017	7.86869	8.98589	1.1172	1.18092		contig01248	#gi|3094012:1-9 cold-regulated LTCOR12 [Lavatera thuringiaca]
contig01249	8	3		143.833	60.8421	7.16825	5.927	-1.24126	0.389969		contig01249	#gi|255631930:1-9 unknown [Glycine max]
contig01250	3	3		53.9374	60.8421	5.75321	5.927	0.173782	0.00472328		contig01250	#gi|255586780:1-9 Xylem serine proteinase 1 precursor, putative [Ricinus communis] >gi|223525998|gb|EEF28379.1| Xylem serine proteinase 1 precursor, putative [Ricinus communis]
contig01251	4	3		71.9166	60.8421	6.16825	5.927	-0.241255	0.0104811		contig01251	#gi|225432614:1-9 PREDICTED: hypothetical protein [Vitis vinifera]
contig01252	6	0		107.875	0	6.75321	0	-6.75321	1.65396		contig01252	#gi|255555487:1-9 alcohol dehydrogenase, putative [Ricinus communis] >gi|223542161|gb|EEF43705.1| alcohol dehydrogenase, putative [Ricinus communis]
contig01253	4	3		71.9166	60.8421	6.16825	5.927	-0.241255	0.0104811		contig01253	#gi|224142207:1-9 predicted protein [Populus trichocarpa] >gi|222865884|gb|EEF03015.1| predicted protein [Populus trichocarpa]
contig01254	0	6		0	121.684	0	6.927	6.927	1.96784		contig01254	#gi|225429416:1-9 PREDICTED: hypothetical protein [Vitis vinifera]
contig01255	2	5		35.9583	101.403	5.16825	6.66396	1.49571	0.372415		contig01255	#gi|296081801:1-9 unnamed protein product [Vitis vinifera]
contig01256	5	3		89.8957	60.8421	6.49018	5.927	-0.563184	0.063718		contig01256	#gi|225448385:1-9 PREDICTED: hypothetical protein [Vitis vinifera]
contig01257	5	4		89.8957	81.1227	6.49018	6.34203	-0.148146	0.00510549		contig01257	#gi|225434976:1-9 PREDICTED: hypothetical protein isoform 2 [Vitis vinifera]
contig01258	3	3		53.9374	60.8421	5.75321	5.927	0.173782	0.00472328		contig01258	#gi|297816424:1-9 hypothetical protein ARALYDRAFT_485514 [Arabidopsis lyrata subsp. lyrata] >gi|297321933|gb|EFH52354.1| hypothetical protein ARALYDRAFT_485514 [Arabidopsis lyrata subsp. lyrata]
contig01259	6	3		107.875	60.8421	6.75321	5.927	-0.826218	0.149973		contig01259	#gi|77745483:1-9 unknown [Solanum tuberosum]
contig01260	4	2		71.9166	40.5614	6.16825	5.34203	-0.826218	0.0999821		contig01260	nohit
contig01261	4	2		71.9166	40.5614	6.16825	5.34203	-0.826218	0.0999821		contig01261	#gi|255542872:1-9 conserved hypothetical protein [Ricinus communis] >gi|223548460|gb|EEF49951.1| conserved hypothetical protein [Ricinus communis]
contig01262	4	2		71.9166	40.5614	6.16825	5.34203	-0.826218	0.0999821		contig01262	nohit
contig01263	18	2		323.625	40.5614	8.33818	5.34203	-2.99614	2.7942		contig01263	#gi|23466381:1-9 TPA: TPA_exp: putative phytosulfokine peptide precursor [Glycine max] >gi|255628063|gb|ACU14376.1| unknown [Glycine max]
contig01264	4	3		71.9166	60.8421	6.16825	5.927	-0.241255	0.0104811		contig01264	#gi|1196796:1-9 protein kinase p34cdc2 [Petroselinum crispum]
contig01265	3	3		53.9374	60.8421	5.75321	5.927	0.173782	0.00472328		contig01265	#gi|224088627:1-9 predicted protein [Populus trichocarpa] >gi|222854479|gb|EEE92026.1| predicted protein [Populus trichocarpa]
contig01266	3	5		53.9374	101.403	5.75321	6.66396	0.910748	0.168345		contig01266	#gi|109891053:1-9 GH_TMIRS_236_F08_F Cotton Normalized Library dT primed Gossypium hirsutum cDNA, mRNA sequence
contig01267	3	6		53.9374	121.684	5.75321	6.927	1.17378	0.306914		contig01267	#gi|225453995:1-9 PREDICTED: hypothetical protein isoform 2 [Vitis vinifera] >gi|225453997|ref|XP_002280612.1| PREDICTED: hypothetical protein isoform 1 [Vitis vinifera]
contig01268	4	3		71.9166	60.8421	6.16825	5.927	-0.241255	0.0104811		contig01268	#gi|225424409:1-9 PREDICTED: hypothetical protein [Vitis vinifera] >gi|147818682|emb|CAN76185.1| hypothetical protein VITISV_023086 [Vitis vinifera]
contig01269	9	9		161.812	182.526	7.33818	7.51196	0.173782	0.0141698		contig01269	#gi|295687227:1-9 eukaryotic translation initiation factor 5A [Gossypium hirsutum]
contig01270	4	11		71.9166	223.088	6.16825	7.80147	1.63321	0.932546		contig01270	#gi|232024:1-9 RecName: Full=Protein E6 >gi|167323|gb|AAA33055.1| 5' start site is putative; putative [Gossypium hirsutum] >gi|1000084|gb|AAB03079.1| E6 [Gossypium hirsutum] >gi|209361537|gb|ACI43385.1| E6-1 protein kinase [Gossypium hirsutum]
contig01271	5	2		89.8957	40.5614	6.49018	5.34203	-1.14815	0.215474		contig01271	#gi|225444842:1-9 PREDICTED: hypothetical protein [Vitis vinifera]
contig01272	3	3		53.9374	60.8421	5.75321	5.927	0.173782	0.00472328		contig01272	#gi|225448715:1-9 PREDICTED: hypothetical protein isoform 1 [Vitis vinifera] >gi|297736476|emb|CBI25347.3| unnamed protein product [Vitis vinifera]
contig01273	4	3		71.9166	60.8421	6.16825	5.927	-0.241255	0.0104811		contig01273	#gi|255547159:1-9 SP1L, putative [Ricinus communis] >gi|223546241|gb|EEF47743.1| SP1L, putative [Ricinus communis]
contig01274	5	1		89.8957	20.2807	6.49018	4.34203	-2.14815	0.532219		contig01274	#gi|21901929:1-9 carboxypeptidase type III [Theobroma cacao]
contig01275	8	7		143.833	141.965	7.16825	7.14939	-0.0188631	0.000138628		contig01275	#gi|224054986:1-9 predicted protein [Populus trichocarpa] >gi|222845655|gb|EEE83202.1| predicted protein [Populus trichocarpa]
contig01276	6	2		107.875	40.5614	6.75321	5.34203	-1.41118	0.356158		contig01276	#gi|195617694:1-9 histone H4 [Zea mays]
contig01277	4	3		71.9166	60.8421	6.16825	5.927	-0.241255	0.0104811		contig01277	#gi|255567929:1-9 cytochrome P450, putative [Ricinus communis] >gi|223535777|gb|EEF37439.1| cytochrome P450, putative [Ricinus communis]
contig01278	3	3		53.9374	60.8421	5.75321	5.927	0.173782	0.00472328		contig01278	#gi|224077216:1-9 predicted protein [Populus trichocarpa] >gi|222848147|gb|EEE85694.1| predicted protein [Populus trichocarpa]
contig01279	6	2		107.875	40.5614	6.75321	5.34203	-1.41118	0.356158		contig01279	#gi|225435395:1-9 PREDICTED: hypothetical protein [Vitis vinifera] >gi|297746297|emb|CBI16353.3| unnamed protein product [Vitis vinifera]
contig01280	3	3		53.9374	60.8421	5.75321	5.927	0.173782	0.00472328		contig01280	#gi|255555385:1-9 ssm4 protein, putative [Ricinus communis] >gi|223542110|gb|EEF43654.1| ssm4 protein, putative [Ricinus communis]
contig01281	2	5		35.9583	101.403	5.16825	6.66396	1.49571	0.372415		contig01281	#gi|283049400:1-9 DEAD-box RNA helicase-like protein [Prunus persica] >gi|283049402|gb|ADB07169.1| DEAD-box RNA helicase-like protein [Prunus persica]
contig01282	3	3		53.9374	60.8421	5.75321	5.927	0.173782	0.00472328		contig01282	#gi|225453837:1-9 PREDICTED: similar to Os02g0122000 [Vitis vinifera] >gi|296089118|emb|CBI38821.3| unnamed protein product [Vitis vinifera]
contig01283	2	5		35.9583	101.403	5.16825	6.66396	1.49571	0.372415		contig01283	#gi|255537251:1-9 hydroxymethylglutaryl-CoA synthase, putative [Ricinus communis] >gi|223549591|gb|EEF51079.1| hydroxymethylglutaryl-CoA synthase, putative [Ricinus communis]
contig01284	4	2		71.9166	40.5614	6.16825	5.34203	-0.826218	0.0999821		contig01284	#gi|224138216:1-9 predicted protein [Populus trichocarpa] >gi|222833869|gb|EEE72346.1| predicted protein [Populus trichocarpa]
contig01285	0	7		0	141.965	0	7.14939	7.14939	2.29582		contig01285	#gi|255579527:1-9 nuclear protein skip, putative [Ricinus communis] >gi|223529854|gb|EEF31786.1| nuclear protein skip, putative [Ricinus communis]
contig01286	4	3		71.9166	60.8421	6.16825	5.927	-0.241255	0.0104811		contig01286	#gi|255550143:1-9 Spermidine synthase, putative [Ricinus communis] >gi|223544608|gb|EEF46124.1| Spermidine synthase, putative [Ricinus communis]
contig01287	8	0		143.833	0	7.16825	0	-7.16825	2.20528		contig01287	#gi|17225582:1-9 delta-12 fatty acid desaturase [Gossypium hirsutum]
contig01288	9	1		161.812	20.2807	7.33818	4.34203	-2.99614	1.3971		contig01288	#gi|224127574:1-9 predicted protein [Populus trichocarpa] >gi|118483711|gb|ABK93749.1| unknown [Populus trichocarpa] >gi|222860881|gb|EEE98423.1| predicted protein [Populus trichocarpa]
contig01289	13	1		233.729	20.2807	7.86869	4.34203	-3.52666	2.34703		contig01289	#gi|255571524:1-9 asparagine synthetase, putative [Ricinus communis] >gi|223533948|gb|EEF35671.1| asparagine synthetase, putative [Ricinus communis]
contig01290	3	4		53.9374	81.1227	5.75321	6.34203	0.58882	0.0627947		contig01290	#gi|48057670:1-9 60S ribosomal protein L34, putative [Solanum demissum] >gi|142942396|gb|ABO92971.1| putative ribosomal protein L34e [Solanum tuberosum]
contig01291	1	5		17.9791	101.403	4.16825	6.66396	2.49571	0.741473		contig01291	#gi|255543607:1-9 TRANSPORT INHIBITOR RESPONSE 1 protein, putative [Ricinus communis] >gi|223547877|gb|EEF49369.1| TRANSPORT INHIBITOR RESPONSE 1 protein, putative [Ricinus communis]
contig01292	1	6		17.9791	121.684	4.16825	6.927	2.75874	0.996726		contig01292	#gi|147804843:1-9 hypothetical protein VITISV_009275 [Vitis vinifera]
contig01293	4	5		71.9166	101.403	6.16825	6.66396	0.49571	0.0574191		contig01293	#gi|255636477:1-9 unknown [Glycine max]
contig01294	2	4		35.9583	81.1227	5.16825	6.34203	1.17378	0.204609		contig01294	#gi|255539551:1-9 protein binding protein, putative [Ricinus communis] >gi|223549955|gb|EEF51442.1| protein binding protein, putative [Ricinus communis]
contig01295	2	9		35.9583	182.526	5.16825	7.51196	2.34371	1.23801		contig01295	#gi|225426282:1-9 PREDICTED: similar to B2 protein [Vitis vinifera]
contig01296	2	4		35.9583	81.1227	5.16825	6.34203	1.17378	0.204609		contig01296	#gi|10241603:1-9 protein kinase (PK) [Fagus sylvatica]
contig01297	0	10		0	202.807	0	7.66396	7.66396	3.27974		contig01297	#gi|224069188:1-9 predicted protein [Populus trichocarpa] >gi|118481936|gb|ABK92901.1| unknown [Populus trichocarpa] >gi|222833489|gb|EEE71966.1| predicted protein [Populus trichocarpa]
contig01298	1	5		17.9791	101.403	4.16825	6.66396	2.49571	0.741473		contig01298	#gi|224145489:1-9 predicted protein [Populus trichocarpa] >gi|222862536|gb|EEF00043.1| predicted protein [Populus trichocarpa]
contig01299	5	10		89.8957	202.807	6.49018	7.66396	1.17378	0.511523		contig01299	#gi|242066364:1-9 hypothetical protein SORBIDRAFT_04g031700 [Sorghum bicolor] >gi|241934302|gb|EES07447.1| hypothetical protein SORBIDRAFT_04g031700 [Sorghum bicolor]
contig01300	2	8		35.9583	162.245	5.16825	7.34203	2.17378	1.00189		contig01300	#gi|224144897:1-9 predicted protein [Populus trichocarpa] >gi|222862329|gb|EEE99835.1| predicted protein [Populus trichocarpa]
contig01301	4	6		71.9166	121.684	6.16825	6.927	0.758745	0.147633		contig01301	#gi|302398685:1-9 C2H2L domain class transcription factor [Malus x domestica]
contig01302	9	5		161.812	101.403	7.33818	6.66396	-0.674215	0.158054		contig01302	#gi|225470171:1-9 PREDICTED: hypothetical protein [Vitis vinifera] >gi|147840876|emb|CAN73186.1| hypothetical protein VITISV_041528 [Vitis vinifera] >gi|302143891|emb|CBI22752.3| unnamed protein product [Vitis vinifera]
contig01303	5	3		89.8957	60.8421	6.49018	5.927	-0.563184	0.063718		contig01303	#gi|224099261:1-9 predicted protein [Populus trichocarpa] >gi|222851237|gb|EEE88784.1| predicted protein [Populus trichocarpa]
contig01304	6	3		107.875	60.8421	6.75321	5.927	-0.826218	0.149973		contig01304	#gi|225464184:1-9 PREDICTED: hypothetical protein [Vitis vinifera] >gi|297744281|emb|CBI37251.3| unnamed protein product [Vitis vinifera]
contig01305	14	2		251.708	40.5614	7.97561	5.34203	-2.63357	1.89713		contig01305	#gi|224129818:1-9 predicted protein [Populus trichocarpa] >gi|118484462|gb|ABK94107.1| unknown [Populus trichocarpa] >gi|118487969|gb|ABK95806.1| unknown [Populus trichocarpa] >gi|222839108|gb|EEE77459.1| predicted protein [Populus trichocarpa]
contig01306	6	3		107.875	60.8421	6.75321	5.927	-0.826218	0.149973		contig01306	#gi|297822181:1-9 PDE135 [Arabidopsis lyrata subsp. lyrata] >gi|297324812|gb|EFH55232.1| PDE135 [Arabidopsis lyrata subsp. lyrata]
contig01307	6	3		107.875	60.8421	6.75321	5.927	-0.826218	0.149973		contig01307	#gi|224133600:1-9 predicted protein [Populus trichocarpa] >gi|222836720|gb|EEE75113.1| predicted protein [Populus trichocarpa]
contig01308	8	2		143.833	40.5614	7.16825	5.34203	-1.82622	0.688011		contig01308	#gi|6983690:1-9 AE9 stearoyl-ACP desaturase [Gossypium hirsutum]
contig01309	5	2		89.8957	40.5614	6.49018	5.34203	-1.14815	0.215474		contig01309	nohit
contig01310	4	3		71.9166	60.8421	6.16825	5.927	-0.241255	0.0104811		contig01310	#gi|225448217:1-9 PREDICTED: hypothetical protein [Vitis vinifera] >gi|297739584|emb|CBI29766.3| unnamed protein product [Vitis vinifera]
contig01311	4	4		71.9166	81.1227	6.16825	6.34203	0.173782	0.00629771		contig01311	#gi|255628281:1-9 unknown [Glycine max]
contig01312	1	5		17.9791	101.403	4.16825	6.66396	2.49571	0.741473		contig01312	#gi|255585095:1-9 Chromosome-associated kinesin KLP1, putative [Ricinus communis] >gi|223526909|gb|EEF29115.1| Chromosome-associated kinesin KLP1, putative [Ricinus communis]
contig01313	17	4		305.645	81.1227	8.25572	6.34203	-1.91368	1.55739		contig01313	#gi|116781901:1-9 unknown [Picea sitchensis] >gi|148908521|gb|ABR17372.1| unknown [Picea sitchensis]
contig01314	34	7		611.291	141.965	9.25572	7.14939	-2.10633	3.5301		contig01314	#gi|13243897:1-9 GA__Ea0002C12f Gossypium arboreum 7-10 dpa fiber library Gossypium arboreum cDNA clone GA__Ea0002C12f, mRNA sequence
contig01315	11	4		197.771	81.1227	7.62768	6.34203	-1.28565	0.566351		contig01315	#gi|224109602:1-9 predicted protein [Populus trichocarpa] >gi|118483689|gb|ABK93738.1| unknown [Populus trichocarpa] >gi|118485344|gb|ABK94531.1| unknown [Populus trichocarpa] >gi|222864292|gb|EEF01423.1| predicted protein [Populus trichocarpa]
contig01316	7	4		125.854	81.1227	6.97561	6.34203	-0.633573	0.110126		contig01316	#gi|255558834:1-9 conserved hypothetical protein [Ricinus communis] >gi|223540282|gb|EEF41853.1| conserved hypothetical protein [Ricinus communis]
contig01317	7	6		125.854	121.684	6.97561	6.927	-0.0486104	0.000797122		contig01317	#gi|225454422:1-9 PREDICTED: hypothetical protein [Vitis vinifera] >gi|225459517|ref|XP_002285844.1| PREDICTED: hypothetical protein [Vitis vinifera] >gi|147807310|emb|CAN73005.1| hypothetical protein VITISV_021007 [Vitis vinifera] >gi|147821636|emb|CAN70425.1| hypothetical protein VITISV_033730 [Vitis vinifera]
contig01318	8	1		143.833	20.2807	7.16825	4.34203	-2.82622	1.16979		contig01318	#gi|315937238:1-9 hypothetical protein [Jatropha curcas]
contig01319	4	4		71.9166	81.1227	6.16825	6.34203	0.173782	0.00629771		contig01319	#gi|255543020:1-9 hydrolase, hydrolyzing O-glycosyl compounds, putative [Ricinus communis] >gi|223548534|gb|EEF50025.1| hydrolase, hydrolyzing O-glycosyl compounds, putative [Ricinus communis]
contig01320	5	3		89.8957	60.8421	6.49018	5.927	-0.563184	0.063718		contig01320	#gi|224136151:1-9 predicted protein [Populus trichocarpa] >gi|222869248|gb|EEF06379.1| predicted protein [Populus trichocarpa]
contig01321	5	11		89.8957	223.088	6.49018	7.80147	1.31129	0.670266		contig01321	#gi|255639847:1-9 unknown [Glycine max]
contig01322	5	4		89.8957	81.1227	6.49018	6.34203	-0.148146	0.00510549		contig01322	#gi|255641650:1-9 unknown [Glycine max]
contig01323	5	2		89.8957	40.5614	6.49018	5.34203	-1.14815	0.215474		contig01323	#gi|224092083:1-9 f-box family protein [Populus trichocarpa] >gi|222855443|gb|EEE92990.1| f-box family protein [Populus trichocarpa]
contig01324	5	1		89.8957	20.2807	6.49018	4.34203	-2.14815	0.532219		contig01324	#gi|224054554:1-9 predicted protein [Populus trichocarpa] >gi|222845576|gb|EEE83123.1| predicted protein [Populus trichocarpa]
contig01325	5	2		89.8957	40.5614	6.49018	5.34203	-1.14815	0.215474		contig01325	#gi|255579255:1-9 Fructose-bisphosphate aldolase, putative [Ricinus communis] >gi|223529970|gb|EEF31896.1| Fructose-bisphosphate aldolase, putative [Ricinus communis]
contig01326	4	2		71.9166	40.5614	6.16825	5.34203	-0.826218	0.0999821		contig01326	#gi|77416941:1-9 unknown [Solanum tuberosum]
contig01327	20	1		359.583	20.2807	8.49018	4.34203	-4.14815	4.09518		contig01327	#gi|255550255:1-9 RING-H2 finger protein ATL3J, putative [Ricinus communis] >gi|223544664|gb|EEF46180.1| RING-H2 finger protein ATL3J, putative [Ricinus communis]
contig01328	6	1		107.875	20.2807	6.75321	4.34203	-2.41118	0.735158		contig01328	#gi|211906456:1-9 quinone oxidoreductase [Gossypium hirsutum]
contig01329	3	3		53.9374	60.8421	5.75321	5.927	0.173782	0.00472328		contig01329	#gi|63115354:1-9 class III HD-zip protein [Gossypium barbadense]
contig01330	5	4		89.8957	81.1227	6.49018	6.34203	-0.148146	0.00510549		contig01330	#gi|255583878:1-9 ATP synthase subunit d, putative [Ricinus communis] >gi|223527572|gb|EEF29689.1| ATP synthase subunit d, putative [Ricinus communis]
contig01331	2	4		35.9583	81.1227	5.16825	6.34203	1.17378	0.204609		contig01331	#gi|225457949:1-9 PREDICTED: hypothetical protein [Vitis vinifera]
contig01332	5	2		89.8957	40.5614	6.49018	5.34203	-1.14815	0.215474		contig01332	#gi|225438143:1-9 PREDICTED: hypothetical protein [Vitis vinifera]
contig01333	7	4		125.854	81.1227	6.97561	6.34203	-0.633573	0.110126		contig01333	#gi|224055571:1-9 predicted protein [Populus trichocarpa] >gi|222845803|gb|EEE83350.1| predicted protein [Populus trichocarpa]
contig01334	6	9		107.875	182.526	6.75321	7.51196	0.758745	0.22145		contig01334	#gi|224119660:1-9 predicted protein [Populus trichocarpa] >gi|222858801|gb|EEE96348.1| predicted protein [Populus trichocarpa]
contig01335	5	4		89.8957	81.1227	6.49018	6.34203	-0.148146	0.00510549		contig01335	#gi|255547169:1-9 conserved hypothetical protein [Ricinus communis] >gi|223546246|gb|EEF47748.1| conserved hypothetical protein [Ricinus communis]
contig01336	9	5		161.812	101.403	7.33818	6.66396	-0.674215	0.158054		contig01336	#gi|255625861:1-9 unknown [Glycine max]
contig01337	0	6		0	121.684	0	6.927	6.927	1.96784		contig01337	#gi|33324520:1-9 dehydration responsive element binding protein [Gossypium hirsutum] >gi|37727988|gb|AAO43165.1| DRE binding protein 1 [Gossypium hirsutum]
contig01338	2	5		35.9583	101.403	5.16825	6.66396	1.49571	0.372415		contig01338	#gi|257205968:1-9 Actin 5C [Schistosoma japonicum]
contig01339	10	2		179.791	40.5614	7.49018	5.34203	-2.14815	1.06444		contig01339	#gi|209967445:1-9 60S ribosomal protein L31 [Vernicia fordii]
contig01340	2	4		35.9583	81.1227	5.16825	6.34203	1.17378	0.204609		contig01340	#gi|224086026:1-9 predicted protein [Populus trichocarpa] >gi|222857232|gb|EEE94779.1| predicted protein [Populus trichocarpa]
contig01341	4	2		71.9166	40.5614	6.16825	5.34203	-0.826218	0.0999821		contig01341	#gi|255543359:1-9 heat shock protein, putative [Ricinus communis] >gi|223547753|gb|EEF49245.1| heat shock protein, putative [Ricinus communis]
contig01342	18	6		323.625	121.684	8.33818	6.927	-1.41118	1.06847		contig01342	#gi|225434004:1-9 PREDICTED: hypothetical protein isoform 1 [Vitis vinifera]
contig01343	9	1		161.812	20.2807	7.33818	4.34203	-2.99614	1.3971		contig01343	#gi|84168587:1-9 CM053B05 Cotton Lambda Zap Express Library Gossypium hirsutum cDNA, mRNA sequence
contig01344	3	5		53.9374	101.403	5.75321	6.66396	0.910748	0.168345		contig01344	#lcl|AT3G02700.1:1-9 | Symbols: | NC domain-containing protein | chr3:581727-582813 REVERSE
contig01345	3	3		53.9374	60.8421	5.75321	5.927	0.173782	0.00472328		contig01345	#gi|307136002:1-9 ATP-dependent clp protease [Cucumis melo subsp. melo]
contig01346	2	5		35.9583	101.403	5.16825	6.66396	1.49571	0.372415		contig01346	#gi|255626797:1-9 unknown [Glycine max]
contig01347	4	5		71.9166	101.403	6.16825	6.66396	0.49571	0.0574191		contig01347	#gi|211905341:1-9 S-adenosyl-L-homocystein hydrolase [Gossypium hirsutum]
contig01348	8	7		143.833	141.965	7.16825	7.14939	-0.0188631	0.000138628		contig01348	#gi|225457458:1-9 PREDICTED: hypothetical protein [Vitis vinifera] >gi|296088008|emb|CBI35291.3| unnamed protein product [Vitis vinifera]
contig01349	4	9		71.9166	182.526	6.16825	7.51196	1.34371	0.569567		contig01349	#gi|307135971:1-9 ADP-ribosylation factor [Cucumis melo subsp. melo]
contig01350	1	5		17.9791	101.403	4.16825	6.66396	2.49571	0.741473		contig01350	#gi|109883755:1-9 GH_TMIRS_166_A12_F Cotton Normalized Library dT primed Gossypium hirsutum cDNA, mRNA sequence
contig01351	5	5		89.8957	101.403	6.49018	6.66396	0.173782	0.00787213		contig01351	#gi|224054120:1-9 predicted protein [Populus trichocarpa] >gi|222845360|gb|EEE82907.1| predicted protein [Populus trichocarpa]
contig01352	2	4		35.9583	81.1227	5.16825	6.34203	1.17378	0.204609		contig01352	#gi|307136090:1-9 seven transmembrane receptor [Cucumis melo subsp. melo]
contig01353	5	1		89.8957	20.2807	6.49018	4.34203	-2.14815	0.532219		contig01353	#gi|255543467:1-9 conserved hypothetical protein [Ricinus communis] >gi|223547807|gb|EEF49299.1| conserved hypothetical protein [Ricinus communis]
contig01354	5	1		89.8957	20.2807	6.49018	4.34203	-2.14815	0.532219		contig01354	#gi|224112617:1-9 proline transporter [Populus trichocarpa] >gi|222865282|gb|EEF02413.1| proline transporter [Populus trichocarpa]
contig01355	12	2		215.75	40.5614	7.75321	5.34203	-2.41118	1.47032		contig01355	#gi|297822693:1-9 hypothetical protein ARALYDRAFT_481886 [Arabidopsis lyrata subsp. lyrata] >gi|297325068|gb|EFH55488.1| hypothetical protein ARALYDRAFT_481886 [Arabidopsis lyrata subsp. lyrata]
contig01356	4	4		71.9166	81.1227	6.16825	6.34203	0.173782	0.00629771		contig01356	#gi|145105398:1-9 CBL-interacting protein kinase [Gossypium hirsutum]
contig01357	14	17		251.708	344.772	7.97561	8.4295	0.45389	0.166016		contig01357	#gi|11201640:1-9 GA__Eb0009A01f Gossypium arboreum 7-10 dpa fiber library Gossypium arboreum cDNA clone GA__Eb0009A01f, mRNA sequence
contig01358	6	2		107.875	40.5614	6.75321	5.34203	-1.41118	0.356158		contig01358	#gi|84145498:1-9 G.hir-stem 2244 PCR amplified cotton stem cDNA Gossypium hirsutum cDNA, mRNA sequence
contig01359	7	2		125.854	40.5614	6.97561	5.34203	-1.63357	0.515135		contig01359	nohit
contig01360	6	1		107.875	20.2807	6.75321	4.34203	-2.41118	0.735158		contig01360	#gi|255557845:1-9 conserved hypothetical protein [Ricinus communis] >gi|223540998|gb|EEF42556.1| conserved hypothetical protein [Ricinus communis]
contig01361	14	11		251.708	223.088	7.97561	7.80147	-0.174141	0.0195717		contig01361	#gi|78338021:1-9 EST1068935 GH_TMO Gossypium hirsutum cDNA, mRNA sequence
contig01362	0	10		0	202.807	0	7.66396	7.66396	3.27974		contig01362	#gi|225466065:1-9 PREDICTED: hypothetical protein [Vitis vinifera] >gi|296084185|emb|CBI24573.3| unnamed protein product [Vitis vinifera]
contig01363	2	5		35.9583	101.403	5.16825	6.66396	1.49571	0.372415		contig01363	#gi|255543186:1-9 serine carboxypeptidase, putative [Ricinus communis] >gi|223548617|gb|EEF50108.1| serine carboxypeptidase, putative [Ricinus communis]
contig01364	4	3		71.9166	60.8421	6.16825	5.927	-0.241255	0.0104811		contig01364	#gi|211906470:1-9 glyceraldehyde-3-phosphate dehydrogenase [Gossypium hirsutum]
contig01365	38	46		683.207	932.911	9.41618	9.8656	0.449416	0.441077		contig01365	#gi|224067216:1-9 predicted protein [Populus trichocarpa] >gi|224129898|ref|XP_002320698.1| predicted protein [Populus trichocarpa] >gi|118482417|gb|ABK93131.1| unknown [Populus trichocarpa] >gi|222844139|gb|EEE81686.1| predicted protein [Populus trichocarpa] >gi|222861471|gb|EEE99013.1| predicted protein [Populus trichocarpa]
contig01366	4	2		71.9166	40.5614	6.16825	5.34203	-0.826218	0.0999821		contig01366	#gi|291002735:1-9 cellulose synthase catalytic subunit [Gossypium hirsutum]
contig01367	9	1		161.812	20.2807	7.33818	4.34203	-2.99614	1.3971		contig01367	#gi|3021510:1-9 glucose-6-phosphate dehydrogenase [Nicotiana tabacum]
contig01368	2	4		35.9583	81.1227	5.16825	6.34203	1.17378	0.204609		contig01368	#gi|147769159:1-9 hypothetical protein VITISV_027380 [Vitis vinifera]
contig01369	3	5		53.9374	101.403	5.75321	6.66396	0.910748	0.168345		contig01369	#gi|255539274:1-9 protein phosphatase 2c, putative [Ricinus communis] >gi|223551403|gb|EEF52889.1| protein phosphatase 2c, putative [Ricinus communis]
contig01370	4	4		71.9166	81.1227	6.16825	6.34203	0.173782	0.00629771		contig01370	#gi|255570665:1-9 ATP binding protein, putative [Ricinus communis] >gi|223534368|gb|EEF36076.1| ATP binding protein, putative [Ricinus communis]
contig01371	4	4		71.9166	81.1227	6.16825	6.34203	0.173782	0.00629771		contig01371	#gi|297741446:1-9 unnamed protein product [Vitis vinifera]
contig01372	5	1		89.8957	20.2807	6.49018	4.34203	-2.14815	0.532219		contig01372	#gi|242077134:1-9 hypothetical protein SORBIDRAFT_06g028070 [Sorghum bicolor] >gi|241939686|gb|EES12831.1| hypothetical protein SORBIDRAFT_06g028070 [Sorghum bicolor]
contig01373	5	1		89.8957	20.2807	6.49018	4.34203	-2.14815	0.532219		contig01373	nohit
contig01374	1	5		17.9791	101.403	4.16825	6.66396	2.49571	0.741473		contig01374	#gi|21314553:1-9 alpha-expansin precursor [Gossypium hirsutum]
contig01375	3	3		53.9374	60.8421	5.75321	5.927	0.173782	0.00472328		contig01375	#gi|211906440:1-9 UDP-L-rhamnose synthase [Gossypium hirsutum]
contig01376	5	6		89.8957	121.684	6.49018	6.927	0.436816	0.0545841		contig01376	#gi|255539463:1-9 Remorin, putative [Ricinus communis] >gi|223549911|gb|EEF51398.1| Remorin, putative [Ricinus communis]
contig01377	5	2		89.8957	40.5614	6.49018	5.34203	-1.14815	0.215474		contig01377	#gi|225440145:1-9 PREDICTED: hypothetical protein [Vitis vinifera] >gi|147820324|emb|CAN73572.1| hypothetical protein VITISV_007445 [Vitis vinifera] >gi|297741684|emb|CBI32816.3| unnamed protein product [Vitis vinifera]
contig01378	4	2		71.9166	40.5614	6.16825	5.34203	-0.826218	0.0999821		contig01378	#gi|255545584:1-9 Transcription factor TGA7, putative [Ricinus communis] >gi|223546938|gb|EEF48435.1| Transcription factor TGA7, putative [Ricinus communis]
contig01379	1	5		17.9791	101.403	4.16825	6.66396	2.49571	0.741473		contig01379	#gi|225461498:1-9 PREDICTED: hypothetical protein [Vitis vinifera] >gi|302142978|emb|CBI20273.3| unnamed protein product [Vitis vinifera]
contig01380	6	0		107.875	0	6.75321	0	-6.75321	1.65396		contig01380	#gi|242038447:1-9 hypothetical protein SORBIDRAFT_01g011130 [Sorghum bicolor] >gi|241920472|gb|EER93616.1| hypothetical protein SORBIDRAFT_01g011130 [Sorghum bicolor]
contig01381	1	5		17.9791	101.403	4.16825	6.66396	2.49571	0.741473		contig01381	nohit
contig01382	4	3		71.9166	60.8421	6.16825	5.927	-0.241255	0.0104811		contig01382	#gi|225463020:1-9 PREDICTED: hypothetical protein isoform 2 [Vitis vinifera] >gi|225463022|ref|XP_002266038.1| PREDICTED: hypothetical protein isoform 1 [Vitis vinifera]
contig01383	9	2		161.812	40.5614	7.33818	5.34203	-1.99614	0.871815		contig01383	#gi|255646239:1-9 unknown [Glycine max]
contig01384	4	4		71.9166	81.1227	6.16825	6.34203	0.173782	0.00629771		contig01384	#gi|255547594:1-9 transcription factor, putative [Ricinus communis] >gi|223545905|gb|EEF47408.1| transcription factor, putative [Ricinus communis]
contig01385	6	7		107.875	141.965	6.75321	7.14939	0.396174	0.0531107		contig01385	#gi|11204691:1-9 GA__Eb0018I14f Gossypium arboreum 7-10 dpa fiber library Gossypium arboreum cDNA clone GA__Eb0018I14f, mRNA sequence
contig01386	11	6		197.771	121.684	7.62768	6.927	-0.700687	0.206704		contig01386	#gi|225440831:1-9 PREDICTED: similar to ubiquitin fusion protein [Vitis vinifera] >gi|255578906|ref|XP_002530306.1| ubiquitin, putative [Ricinus communis] >gi|255578975|ref|XP_002530340.1| ubiquitin, putative [Ricinus communis] >gi|71040673|gb|AAZ20285.1| ubiquitin fusion protein [Arachis hypogaea] >gi|147769165|emb|CAN60770.1| hypothetical protein VITISV_012429 [Vitis vinifera] >gi|148908659|gb|…
contig01387	45	33		809.061	669.263	9.66011	9.38643	-0.273677	0.150005		contig01387	#gi|307135971:1-9 ADP-ribosylation factor [Cucumis melo subsp. melo]
contig01388	6	4		107.875	81.1227	6.75321	6.34203	-0.41118	0.043006		contig01388	#lcl|AT5G01770.1:1-9 | Symbols: RAPTOR1A, ATRAPTOR1A, RAPTOR2 | RAPTOR2 (RAPTOR2); binding / nucleotide binding | chr5:294539-301773 REVERSE
contig01389	5	1		89.8957	20.2807	6.49018	4.34203	-2.14815	0.532219		contig01389	#gi|255648228:1-9 unknown [Glycine max]
contig01390	14	4		251.708	81.1227	7.97561	6.34203	-1.63357	1.03027		contig01390	#gi|118488611:1-9 unknown [Populus trichocarpa]
contig01391	2	4		35.9583	81.1227	5.16825	6.34203	1.17378	0.204609		contig01391	#gi|296089730:1-9 unnamed protein product [Vitis vinifera]
contig01392	5	2		89.8957	40.5614	6.49018	5.34203	-1.14815	0.215474		contig01392	nohit
contig01393	2	5		35.9583	101.403	5.16825	6.66396	1.49571	0.372415		contig01393	#gi|255571935:1-9 OTU domain-containing protein 6B, putative [Ricinus communis] >gi|223533728|gb|EEF35462.1| OTU domain-containing protein 6B, putative [Ricinus communis]
contig01394	4	2		71.9166	40.5614	6.16825	5.34203	-0.826218	0.0999821		contig01394	#gi|224123920:1-9 predicted protein [Populus trichocarpa] >gi|222871698|gb|EEF08829.1| predicted protein [Populus trichocarpa]
contig01395	2	5		35.9583	101.403	5.16825	6.66396	1.49571	0.372415		contig01395	#gi|225439274:1-9 PREDICTED: hypothetical protein [Vitis vinifera]
contig01396	6	4		107.875	81.1227	6.75321	6.34203	-0.41118	0.043006		contig01396	#gi|255562138:1-9 Pinin, putative [Ricinus communis] >gi|223538676|gb|EEF40277.1| Pinin, putative [Ricinus communis]
contig01397	3	4		53.9374	81.1227	5.75321	6.34203	0.58882	0.0627947		contig01397	#gi|224115518:1-9 predicted protein [Populus trichocarpa] >gi|222875204|gb|EEF12335.1| predicted protein [Populus trichocarpa]
contig01398	4	12		71.9166	243.368	6.16825	7.927	1.75874	1.13082		contig01398	#gi|118488669:1-9 unknown [Populus trichocarpa]
contig01399	6	1		107.875	20.2807	6.75321	4.34203	-2.41118	0.735158		contig01399	#gi|307136119:1-9 26S proteasome non-ATPase regulatory subunit [Cucumis melo subsp. melo]
contig01400	65	33		1168.64	669.263	10.1906	9.38643	-0.804192	1.55124		contig01400	#gi|74486734:1-9 translation elongation factor 1A-4 [Gossypium hirsutum]
contig01401	4	7		71.9166	141.965	6.16825	7.14939	0.981137	0.267066		contig01401	#gi|118488669:1-9 unknown [Populus trichocarpa]
contig01402	1	6		17.9791	121.684	4.16825	6.927	2.75874	0.996726		contig01402	#gi|225461963:1-9 PREDICTED: hypothetical protein [Vitis vinifera]
contig01403	5	4		89.8957	81.1227	6.49018	6.34203	-0.148146	0.00510549		contig01403	#gi|255586077:1-9 40S ribosomal protein S7, putative [Ricinus communis] >gi|223526398|gb|EEF28686.1| 40S ribosomal protein S7, putative [Ricinus communis]
contig01404	6	2		107.875	40.5614	6.75321	5.34203	-1.41118	0.356158		contig01404	#gi|225451782:1-9 PREDICTED: hypothetical protein [Vitis vinifera]
contig01405	4	2		71.9166	40.5614	6.16825	5.34203	-0.826218	0.0999821		contig01405	#gi|225426473:1-9 PREDICTED: hypothetical protein isoform 1 [Vitis vinifera] >gi|297742494|emb|CBI34643.3| unnamed protein product [Vitis vinifera]
contig01406	5	1		89.8957	20.2807	6.49018	4.34203	-2.14815	0.532219		contig01406	#gi|164240993:1-9 UFL_395_47 Cotton fiber 0-10 day post anthesis Gossypium hirsutum cDNA, mRNA sequence
contig01407	10	1		179.791	20.2807	7.49018	4.34203	-3.14815	1.62926		contig01407	#gi|76559896:1-9 TPA: isoflavone reductase-like protein 6 [Vitis vinifera]
contig01408	2	4		35.9583	81.1227	5.16825	6.34203	1.17378	0.204609		contig01408	#gi|255645383:1-9 unknown [Glycine max]
contig01409	3	3		53.9374	60.8421	5.75321	5.927	0.173782	0.00472328		contig01409	#gi|74273619:1-9 cytochrome P450 DDWF1 [Gossypium hirsutum]
contig01410	7	16		125.854	324.491	6.97561	8.34203	1.36643	1.03907		contig01410	#gi|292668921:1-9 AP2 domain class transcription factor [Malus x domestica]
contig01411	4	2		71.9166	40.5614	6.16825	5.34203	-0.826218	0.0999821		contig01411	#gi|224076269:1-9 predicted protein [Populus trichocarpa] >gi|222847881|gb|EEE85428.1| predicted protein [Populus trichocarpa]
contig01412	24	1		431.499	20.2807	8.75321	4.34203	-4.41118	5.12039		contig01412	#gi|225429530:1-9 PREDICTED: hypothetical protein [Vitis vinifera]
contig01413	5	2		89.8957	40.5614	6.49018	5.34203	-1.14815	0.215474		contig01413	#gi|255543489:1-9 Potassium transporter, putative [Ricinus communis] >gi|223547818|gb|EEF49310.1| Potassium transporter, putative [Ricinus communis]
contig01414	12	2		215.75	40.5614	7.75321	5.34203	-2.41118	1.47032		contig01414	#gi|225460967:1-9 PREDICTED: similar to Os12g0143100 [Vitis vinifera]
contig01415	8	1		143.833	20.2807	7.16825	4.34203	-2.82622	1.16979		contig01415	#gi|13245854:1-9 GA__Ea0032A16f Gossypium arboreum 7-10 dpa fiber library Gossypium arboreum cDNA clone GA__Ea0032A16f, mRNA sequence
contig01416	3	3		53.9374	60.8421	5.75321	5.927	0.173782	0.00472328		contig01416	#gi|297817862:1-9 hypothetical protein ARALYDRAFT_322564 [Arabidopsis lyrata subsp. lyrata] >gi|297322652|gb|EFH53073.1| hypothetical protein ARALYDRAFT_322564 [Arabidopsis lyrata subsp. lyrata]
contig01417	5	2		89.8957	40.5614	6.49018	5.34203	-1.14815	0.215474		contig01417	#gi|109840118:1-9 GH_RTMF_24R_C12_InvR_02Aug04_092_R Root (free) - 3 weeks after planting Gossypium hirsutum cDNA, mRNA sequence
contig01418	3	3		53.9374	60.8421	5.75321	5.927	0.173782	0.00472328		contig01418	#gi|225437618:1-9 PREDICTED: hypothetical protein [Vitis vinifera] >gi|147787427|emb|CAN64445.1| hypothetical protein VITISV_036050 [Vitis vinifera]
contig01419	7	2		125.854	40.5614	6.97561	5.34203	-1.63357	0.515135		contig01419	#gi|255585243:1-9 leucine-rich repeat transmembrane protein kinase, putative [Ricinus communis] >gi|223526845|gb|EEF29059.1| leucine-rich repeat transmembrane protein kinase, putative [Ricinus communis]
contig01420	5	3		89.8957	60.8421	6.49018	5.927	-0.563184	0.063718		contig01420	#gi|164326210:1-9 UFL_416_86 Cotton fiber 0-10 day post anthesis Gossypium hirsutum cDNA, mRNA sequence
contig01421	5	5		89.8957	101.403	6.49018	6.66396	0.173782	0.00787213		contig01421	#gi|255645567:1-9 unknown [Glycine max]
contig01422	2	6		35.9583	121.684	5.16825	6.927	1.75874	0.565412		contig01422	#gi|224072821:1-9 predicted protein [Populus trichocarpa] >gi|222841330|gb|EEE78877.1| predicted protein [Populus trichocarpa]
contig01423	10	8		179.791	162.245	7.49018	7.34203	-0.148146	0.010211		contig01423	nohit
contig01424	1	5		17.9791	101.403	4.16825	6.66396	2.49571	0.741473		contig01424	#gi|147815805:1-9 hypothetical protein VITISV_010092 [Vitis vinifera]
contig01425	5	1		89.8957	20.2807	6.49018	4.34203	-2.14815	0.532219		contig01425	#gi|255578546:1-9 60S ribosomal protein L18a, plant, putative [Ricinus communis] >gi|223530361|gb|EEF32252.1| 60S ribosomal protein L18a, plant, putative [Ricinus communis]
contig01426	4	4		71.9166	81.1227	6.16825	6.34203	0.173782	0.00629771		contig01426	#gi|224087273:1-9 predicted protein [Populus trichocarpa] >gi|222854086|gb|EEE91633.1| predicted protein [Populus trichocarpa]
contig01427	2	4		35.9583	81.1227	5.16825	6.34203	1.17378	0.204609		contig01427	#gi|147769159:1-9 hypothetical protein VITISV_027380 [Vitis vinifera]
contig01428	7	0		125.854	0	6.97561	0	-6.97561	1.92962		contig01428	#gi|224134921:1-9 predicted protein [Populus trichocarpa] >gi|222868934|gb|EEF06065.1| predicted protein [Populus trichocarpa]
contig01429	6	5		107.875	101.403	6.75321	6.66396	-0.0892524	0.00227049		contig01429	#gi|164305498:1-9 UFL_491_16 Cotton fiber 0-10 day post anthesis Gossypium hirsutum cDNA, mRNA sequence
contig01430	1	5		17.9791	101.403	4.16825	6.66396	2.49571	0.741473		contig01430	#gi|164243175:1-9 UFL_037_21 Cotton fiber 0-10 day post anthesis Gossypium hirsutum cDNA, mRNA sequence
contig01431	27	8		485.437	162.245	8.92314	7.34203	-1.58111	1.89578		contig01431	nohit
contig01432	4	2		71.9166	40.5614	6.16825	5.34203	-0.826218	0.0999821		contig01432	#gi|224143622:1-9 predicted protein [Populus trichocarpa] >gi|222866453|gb|EEF03584.1| predicted protein [Populus trichocarpa]
contig01433	4	2		71.9166	40.5614	6.16825	5.34203	-0.826218	0.0999821		contig01433	#gi|211906436:1-9 UDP-D-glucose pyrophosphorylase [Gossypium hirsutum]
contig01434	3	3		53.9374	60.8421	5.75321	5.927	0.173782	0.00472328		contig01434	#gi|225434162:1-9 PREDICTED: hypothetical protein [Vitis vinifera] >gi|296084325|emb|CBI24713.3| unnamed protein product [Vitis vinifera]
contig01435	5	2		89.8957	40.5614	6.49018	5.34203	-1.14815	0.215474		contig01435	#gi|224098996:1-9 predicted protein [Populus trichocarpa] >gi|118484460|gb|ABK94106.1| unknown [Populus trichocarpa] >gi|118485184|gb|ABK94453.1| unknown [Populus trichocarpa] >gi|222851167|gb|EEE88714.1| predicted protein [Populus trichocarpa]
contig01436	5	4		89.8957	81.1227	6.49018	6.34203	-0.148146	0.00510549		contig01436	#gi|255554377:1-9 conserved hypothetical protein [Ricinus communis] >gi|223542633|gb|EEF44171.1| conserved hypothetical protein [Ricinus communis]
contig01437	8	4		143.833	81.1227	7.16825	6.34203	-0.826218	0.199964		contig01437	#gi|224087993:1-9 nucleosome/chromatin assembly factor group [Populus trichocarpa] >gi|222854259|gb|EEE91806.1| nucleosome/chromatin assembly factor group [Populus trichocarpa]
contig01438	0	6		0	121.684	0	6.927	6.927	1.96784		contig01438	#gi|225445176:1-9 PREDICTED: hypothetical protein isoform 2 [Vitis vinifera]
contig01439	6	6		107.875	121.684	6.75321	6.927	0.173782	0.00944656		contig01439	#gi|255639664:1-9 unknown [Glycine max]
contig01440	1	7		17.9791	141.965	4.16825	7.14939	2.98114	1.26244		contig01440	#gi|38016525:1-9 fiber protein Fb19 [Gossypium barbadense]
contig01441	6	1		107.875	20.2807	6.75321	4.34203	-2.41118	0.735158		contig01441	#gi|297736983:1-9 unnamed protein product [Vitis vinifera]
contig01442	14	11		251.708	223.088	7.97561	7.80147	-0.174141	0.0195717		contig01442	#gi|296080962:1-9 unnamed protein product [Vitis vinifera]
contig01443	4	4		71.9166	81.1227	6.16825	6.34203	0.173782	0.00629771		contig01443	#gi|255585154:1-9 zinc ion binding protein, putative [Ricinus communis] >gi|223526907|gb|EEF29114.1| zinc ion binding protein, putative [Ricinus communis]
contig01444	6	2		107.875	40.5614	6.75321	5.34203	-1.41118	0.356158		contig01444	#gi|255641074:1-9 unknown [Glycine max]
contig01445	4	5		71.9166	101.403	6.16825	6.66396	0.49571	0.0574191		contig01445	#gi|224075226:1-9 predicted protein [Populus trichocarpa] >gi|222842010|gb|EEE79557.1| predicted protein [Populus trichocarpa]
contig01446	5	2		89.8957	40.5614	6.49018	5.34203	-1.14815	0.215474		contig01446	#gi|225458980:1-9 PREDICTED: hypothetical protein [Vitis vinifera] >gi|302142122|emb|CBI19325.3| unnamed protein product [Vitis vinifera]
contig01447	5	3		89.8957	60.8421	6.49018	5.927	-0.563184	0.063718		contig01447	#gi|91208937:1-9 ribosomal protein L14 [Gossypium hirsutum] >gi|119368535|ref|YP_913223.1| ribosomal protein L14 [Gossypium barbadense] >gi|122245019|sp|Q2L941.1|RK14_GOSHI RecName: Full=50S ribosomal protein L14, chloroplastic >gi|125987533|sp|A0ZZ71.1|RK14_GOSBA RecName: Full=50S ribosomal protein L14, chloroplastic >gi|85687451|gb|ABC73663.1| ribosomal protein L14 [Gossypium hirsutum] >gi|1192…
contig01448	4	4		71.9166	81.1227	6.16825	6.34203	0.173782	0.00629771		contig01448	nohit
contig01449	6	2		107.875	40.5614	6.75321	5.34203	-1.41118	0.356158		contig01449	nohit
contig01450	17	5		305.645	101.403	8.25572	6.66396	-1.59175	1.20528		contig01450	#gi|225431910:1-9 PREDICTED: similar to 60S ribosomal protein L29 [Vitis vinifera] >gi|147802163|emb|CAN65958.1| hypothetical protein VITISV_007494 [Vitis vinifera] >gi|296083268|emb|CBI22904.3| unnamed protein product [Vitis vinifera]
contig01451	7	2		125.854	40.5614	6.97561	5.34203	-1.63357	0.515135		contig01451	#gi|225904439:1-9 Acyl-CoA dehydrogenase [Elaeis oleifera]
contig01452	1	5		17.9791	101.403	4.16825	6.66396	2.49571	0.741473		contig01452	#gi|224110568:1-9 predicted protein [Populus trichocarpa] >gi|222864601|gb|EEF01732.1| predicted protein [Populus trichocarpa]
contig01453	4	4		71.9166	81.1227	6.16825	6.34203	0.173782	0.00629771		contig01453	#gi|255556916:1-9 ATOZI1, putative [Ricinus communis] >gi|223541354|gb|EEF42905.1| ATOZI1, putative [Ricinus communis]
contig01454	5	1		89.8957	20.2807	6.49018	4.34203	-2.14815	0.532219		contig01454	#gi|225441403:1-9 PREDICTED: hypothetical protein [Vitis vinifera]
contig01455	10	8		179.791	162.245	7.49018	7.34203	-0.148146	0.010211		contig01455	#gi|255553691:1-9 ADP,ATP carrier protein, putative [Ricinus communis] >gi|223542868|gb|EEF44404.1| ADP,ATP carrier protein, putative [Ricinus communis]
contig01456	5	1		89.8957	20.2807	6.49018	4.34203	-2.14815	0.532219		contig01456	nohit
contig01457	8	1		143.833	20.2807	7.16825	4.34203	-2.82622	1.16979		contig01457	#gi|222820381:1-9 ADP-ribosylation factor-like protein [Musa acuminata AAA Group]
contig01458	7	5		125.854	101.403	6.97561	6.66396	-0.311645	0.0298543		contig01458	#gi|224079209:1-9 predicted protein [Populus trichocarpa] >gi|222848758|gb|EEE86305.1| predicted protein [Populus trichocarpa]
contig01459	2	4		35.9583	81.1227	5.16825	6.34203	1.17378	0.204609		contig01459	#gi|225455286:1-9 PREDICTED: hypothetical protein [Vitis vinifera]
contig01460	2	4		35.9583	81.1227	5.16825	6.34203	1.17378	0.204609		contig01460	#gi|224110830:1-9 predicted protein [Populus trichocarpa] >gi|222864688|gb|EEF01819.1| predicted protein [Populus trichocarpa]
contig01461	3	4		53.9374	81.1227	5.75321	6.34203	0.58882	0.0627947		contig01461	#gi|297812029:1-9 hypothetical protein ARALYDRAFT_909860 [Arabidopsis lyrata subsp. lyrata] >gi|297319735|gb|EFH50157.1| hypothetical protein ARALYDRAFT_909860 [Arabidopsis lyrata subsp. lyrata]
contig01462	6	1		107.875	20.2807	6.75321	4.34203	-2.41118	0.735158		contig01462	#gi|224103887:1-9 predicted protein [Populus trichocarpa] >gi|222849641|gb|EEE87188.1| predicted protein [Populus trichocarpa]
contig01463	6	1		107.875	20.2807	6.75321	4.34203	-2.41118	0.735158		contig01463	#gi|72281271:1-9 COT_FI_D01 Fiber and Ovule of Xu-142 Lambda Zap Express Library Gossypium hirsutum cDNA 3' similar to unknown, mRNA sequence
contig01464	11	3		197.771	60.8421	7.62768	5.927	-1.70069	0.857077		contig01464	#gi|158343304:1-9 chloroplast photosystem II PsbR [Prosopis juliflora]
contig01465	0	7		0	141.965	0	7.14939	7.14939	2.29582		contig01465	#gi|206584345:1-9 NAC domain protein NAC4 [Gossypium hirsutum] >gi|206584355|gb|ACI15350.1| NAC domain protein NAC4 [Gossypium hirsutum]
contig01466	69	45		1240.56	912.631	10.2768	9.83389	-0.442889	0.567396		contig01466	#gi|297819010:1-9 hypothetical protein ARALYDRAFT_905664 [Arabidopsis lyrata subsp. lyrata] >gi|297323226|gb|EFH53647.1| hypothetical protein ARALYDRAFT_905664 [Arabidopsis lyrata subsp. lyrata]
contig01467	3	4		53.9374	81.1227	5.75321	6.34203	0.58882	0.0627947		contig01467	#gi|297740039:1-9 unnamed protein product [Vitis vinifera]
contig01468	6	4		107.875	81.1227	6.75321	6.34203	-0.41118	0.043006		contig01468	nohit
contig01469	6	3		107.875	60.8421	6.75321	5.927	-0.826218	0.149973		contig01469	#gi|164265246:1-9 UFL_321_42 Cotton fiber 0-10 day post anthesis Gossypium hirsutum cDNA, mRNA sequence
contig01470	4	4		71.9166	81.1227	6.16825	6.34203	0.173782	0.00629771		contig01470	#gi|211906442:1-9 Myo-inositol-1-phosphate synthase [Gossypium hirsutum]
contig01471	4	3		71.9166	60.8421	6.16825	5.927	-0.241255	0.0104811		contig01471	nohit
contig01472	4	3		71.9166	60.8421	6.16825	5.927	-0.241255	0.0104811		contig01472	#gi|255565533:1-9 eukaryotic translation initiation factor 2c, putative [Ricinus communis] >gi|223537061|gb|EEF38697.1| eukaryotic translation initiation factor 2c, putative [Ricinus communis]
contig01473	4	2		71.9166	40.5614	6.16825	5.34203	-0.826218	0.0999821		contig01473	#gi|255578847:1-9 lipid binding protein, putative [Ricinus communis] >gi|223530210|gb|EEF32118.1| lipid binding protein, putative [Ricinus communis]
contig01474	5	1		89.8957	20.2807	6.49018	4.34203	-2.14815	0.532219		contig01474	nohit
contig01475	15	5		269.687	101.403	8.07514	6.66396	-1.41118	0.890395		contig01475	#gi|115457852:1-9 Os04g0349500 [Oryza sativa Japonica Group] >gi|32489919|emb|CAE05511.1| OSJNBa0038P21.4 [Oryza sativa Japonica Group] >gi|113564097|dbj|BAF14440.1| Os04g0349500 [Oryza sativa Japonica Group] >gi|125589973|gb|EAZ30323.1| hypothetical protein OsJ_14370 [Oryza sativa Japonica Group] >gi|215686988|dbj|BAG90858.1| unnamed protein product [Oryza sativa Japonica Group]
contig01476	21	2		377.562	40.5614	8.56057	5.34203	-3.21854	3.49374		contig01476	#gi|297740112:1-9 unnamed protein product [Vitis vinifera]
contig01477	3	3		53.9374	60.8421	5.75321	5.927	0.173782	0.00472328		contig01477	#gi|255640923:1-9 unknown [Glycine max]
contig01478	9	0		161.812	0	7.33818	0	-7.33818	2.48094		contig01478	#gi|225455840:1-9 PREDICTED: hypothetical protein [Vitis vinifera]
contig01479	8	5		143.833	101.403	7.16825	6.66396	-0.50429	0.0834597		contig01479	#gi|225427377:1-9 PREDICTED: similar to protein synthesis initiation factor-like [Vitis vinifera]
contig01480	6	0		107.875	0	6.75321	0	-6.75321	1.65396		contig01480	#gi|224102133:1-9 predicted protein [Populus trichocarpa] >gi|222852379|gb|EEE89926.1| predicted protein [Populus trichocarpa]
contig01481	9	2		161.812	40.5614	7.33818	5.34203	-1.99614	0.871815		contig01481	#gi|255585616:1-9 60S ribosomal protein L32, putative [Ricinus communis] >gi|223526639|gb|EEF28882.1| 60S ribosomal protein L32, putative [Ricinus communis]
contig01482	0	9		0	182.526	0	7.51196	7.51196	2.95177		contig01482	#gi|255572957:1-9 beta-galactosidase, putative [Ricinus communis] >gi|223533219|gb|EEF34975.1| beta-galactosidase, putative [Ricinus communis]
contig01483	3	3		53.9374	60.8421	5.75321	5.927	0.173782	0.00472328		contig01483	#gi|255548564:1-9 ring finger protein, putative [Ricinus communis] >gi|223545282|gb|EEF46787.1| ring finger protein, putative [Ricinus communis]
contig01484	4	3		71.9166	60.8421	6.16825	5.927	-0.241255	0.0104811		contig01484	#gi|224108041:1-9 predicted protein [Populus trichocarpa] >gi|222863740|gb|EEF00871.1| predicted protein [Populus trichocarpa]
contig01485	52	34		934.915	689.543	9.86869	9.4295	-0.439195	0.421048		contig01485	#gi|297736783:1-9 unnamed protein product [Vitis vinifera]
contig01486	6	8		107.875	162.245	6.75321	7.34203	0.58882	0.125589		contig01486	#gi|297745018:1-9 unnamed protein product [Vitis vinifera]
contig01487	6	0		107.875	0	6.75321	0	-6.75321	1.65396		contig01487	#gi|294514718:1-9 4-coumarate:CoA ligase 1 [Corchorus capsularis]
contig01488	2	4		35.9583	81.1227	5.16825	6.34203	1.17378	0.204609		contig01488	#gi|192910784:1-9 Ras-related protein RIC1 [Elaeis guineensis]
contig01489	10	3		179.791	60.8421	7.49018	5.927	-1.56318	0.690626		contig01489	#gi|255567297:1-9 chaperonin containing t-complex protein 1, alpha subunit, tcpa, putative [Ricinus communis] >gi|223536098|gb|EEF37754.1| chaperonin containing t-complex protein 1, alpha subunit, tcpa, putative [Ricinus communis]
contig01490	8	4		143.833	81.1227	7.16825	6.34203	-0.826218	0.199964		contig01490	#gi|225440938:1-9 PREDICTED: hypothetical protein [Vitis vinifera] >gi|297740089|emb|CBI30271.3| unnamed protein product [Vitis vinifera]
contig01491	5	3		89.8957	60.8421	6.49018	5.927	-0.563184	0.063718		contig01491	#gi|224129204:1-9 predicted protein [Populus trichocarpa] >gi|222839346|gb|EEE77683.1| predicted protein [Populus trichocarpa]
contig01492	5	2		89.8957	40.5614	6.49018	5.34203	-1.14815	0.215474		contig01492	#gi|224092400:1-9 2-oxoglutarate-dependent dioxygenase [Populus trichocarpa] >gi|222855568|gb|EEE93115.1| 2-oxoglutarate-dependent dioxygenase [Populus trichocarpa]
contig01493	2	4		35.9583	81.1227	5.16825	6.34203	1.17378	0.204609		contig01493	#gi|224106001:1-9 predicted protein [Populus trichocarpa] >gi|222850416|gb|EEE87963.1| predicted protein [Populus trichocarpa]
contig01494	5	2		89.8957	40.5614	6.49018	5.34203	-1.14815	0.215474		contig01494	#gi|224551852:1-9 NADPH:cytochrome P450 reductase [Gossypium hirsutum]
contig01495	23	16		413.52	324.491	8.69181	8.34203	-0.34978	0.121914		contig01495	#gi|74486734:1-9 translation elongation factor 1A-4 [Gossypium hirsutum]
contig01496	6	7		107.875	141.965	6.75321	7.14939	0.396174	0.0531107		contig01496	#gi|211906490:1-9 malate dehydrogenase [Gossypium hirsutum]
contig01497	9	1		161.812	20.2807	7.33818	4.34203	-2.99614	1.3971		contig01497	#gi|225437649:1-9 PREDICTED: hypothetical protein [Vitis vinifera] >gi|297744023|emb|CBI36993.3| unnamed protein product [Vitis vinifera]
contig01498	3	3		53.9374	60.8421	5.75321	5.927	0.173782	0.00472328		contig01498	nohit
contig01499	3	4		53.9374	81.1227	5.75321	6.34203	0.58882	0.0627947		contig01499	#gi|255551633:1-9 sodium/hydrogen exchanger, putative [Ricinus communis] >gi|223543950|gb|EEF45476.1| sodium/hydrogen exchanger, putative [Ricinus communis]
contig01500	6	7		107.875	141.965	6.75321	7.14939	0.396174	0.0531107		contig01500	#gi|116787013:1-9 unknown [Picea sitchensis] >gi|116791120|gb|ABK25864.1| unknown [Picea sitchensis] >gi|224287055|gb|ACN41228.1| unknown [Picea sitchensis]
contig01501	3	3		53.9374	60.8421	5.75321	5.927	0.173782	0.00472328		contig01501	#gi|255554563:1-9 ATP binding protein, putative [Ricinus communis] >gi|223542540|gb|EEF44080.1| ATP binding protein, putative [Ricinus communis]
contig01502	5	2		89.8957	40.5614	6.49018	5.34203	-1.14815	0.215474		contig01502	#gi|225428067:1-9 PREDICTED: hypothetical protein [Vitis vinifera]
contig01503	4	6		71.9166	121.684	6.16825	6.927	0.758745	0.147633		contig01503	#gi|255569924:1-9 Flavonol 4'-sulfotransferase, putative [Ricinus communis] >gi|223534754|gb|EEF36445.1| Flavonol 4'-sulfotransferase, putative [Ricinus communis]
contig01504	4	2		71.9166	40.5614	6.16825	5.34203	-0.826218	0.0999821		contig01504	#gi|224138380:1-9 predicted protein [Populus trichocarpa] >gi|222833910|gb|EEE72387.1| predicted protein [Populus trichocarpa]
contig01505	11	2		197.771	40.5614	7.62768	5.34203	-2.28565	1.26433		contig01505	#gi|21089386:1-9 GA__Ed0045B09r Gossypium arboreum 7-10 dpa fiber library Gossypium arboreum cDNA clone GA__Ed0045B09r, mRNA sequence
contig01506	17	12		305.645	243.368	8.25572	7.927	-0.328718	0.0801797		contig01506	#gi|74486730:1-9 translation elongation factor 1A-2 [Gossypium hirsutum]
contig01507	3	5		53.9374	101.403	5.75321	6.66396	0.910748	0.168345		contig01507	#gi|302143566:1-9 unnamed protein product [Vitis vinifera]
contig01508	3	3		53.9374	60.8421	5.75321	5.927	0.173782	0.00472328		contig01508	#gi|255539545:1-9 Transcriptional corepressor SEUSS, putative [Ricinus communis] >gi|223549952|gb|EEF51439.1| Transcriptional corepressor SEUSS, putative [Ricinus communis]
contig01509	5	4		89.8957	81.1227	6.49018	6.34203	-0.148146	0.00510549		contig01509	#gi|255560211:1-9 3-ketoacyl-CoA thiolase B, putative [Ricinus communis] >gi|223539692|gb|EEF41274.1| 3-ketoacyl-CoA thiolase B, putative [Ricinus communis]
contig01510	2	4		35.9583	81.1227	5.16825	6.34203	1.17378	0.204609		contig01510	#gi|255558087:1-9 vacuolar ATP synthase subunit h, putative [Ricinus communis] >gi|223540836|gb|EEF42396.1| vacuolar ATP synthase subunit h, putative [Ricinus communis]
contig01511	4	5		71.9166	101.403	6.16825	6.66396	0.49571	0.0574191		contig01511	#gi|255630061:1-9 unknown [Glycine max]
contig01512	0	6		0	121.684	0	6.927	6.927	1.96784		contig01512	#gi|224106293:1-9 predicted protein [Populus trichocarpa] >gi|222850524|gb|EEE88071.1| predicted protein [Populus trichocarpa]
contig01513	3	3		53.9374	60.8421	5.75321	5.927	0.173782	0.00472328		contig01513	#gi|224068291:1-9 predicted protein [Populus trichocarpa] >gi|118482567|gb|ABK93204.1| unknown [Populus trichocarpa] >gi|222844422|gb|EEE81969.1| predicted protein [Populus trichocarpa]
contig01514	6	0		107.875	0	6.75321	0	-6.75321	1.65396		contig01514	#gi|225448769:1-9 PREDICTED: hypothetical protein [Vitis vinifera]
contig01515	5	1		89.8957	20.2807	6.49018	4.34203	-2.14815	0.532219		contig01515	#gi|222423189:1-9 AT4G34070 [Arabidopsis thaliana]
contig01516	4	3		71.9166	60.8421	6.16825	5.927	-0.241255	0.0104811		contig01516	#gi|366434032:1-9 h2_F05.ab1 cotton shoot apical meristems, buds and flowers Gossypium hirsutum cDNA 3', mRNA sequence
contig01517	5	2		89.8957	40.5614	6.49018	5.34203	-1.14815	0.215474		contig01517	#gi|224142125:1-9 predicted protein [Populus trichocarpa] >gi|222865843|gb|EEF02974.1| predicted protein [Populus trichocarpa]
contig01518	9	3		161.812	60.8421	7.33818	5.927	-1.41118	0.534237		contig01518	#gi|255558910:1-9 glutathione s-transferase, putative [Ricinus communis] >gi|223540320|gb|EEF41891.1| glutathione s-transferase, putative [Ricinus communis]
contig01519	5	1		89.8957	20.2807	6.49018	4.34203	-2.14815	0.532219		contig01519	#gi|255559014:1-9 sorting and assembly machinery (sam50) protein, putative [Ricinus communis] >gi|223540372|gb|EEF41943.1| sorting and assembly machinery (sam50) protein, putative [Ricinus communis]
contig01520	4	3		71.9166	60.8421	6.16825	5.927	-0.241255	0.0104811		contig01520	#gi|225460735:1-9 PREDICTED: hypothetical protein [Vitis vinifera] >gi|296081141|emb|CBI18167.3| unnamed protein product [Vitis vinifera]
contig01521	2	4		35.9583	81.1227	5.16825	6.34203	1.17378	0.204609		contig01521	#gi|296088190:1-9 unnamed protein product [Vitis vinifera]
contig01522	1	5		17.9791	101.403	4.16825	6.66396	2.49571	0.741473		contig01522	#gi|224052871:1-9 predicted protein [Populus trichocarpa] >gi|222844880|gb|EEE82427.1| predicted protein [Populus trichocarpa]
contig01523	3	7		53.9374	141.965	5.75321	7.14939	1.39617	0.469849		contig01523	#gi|25992549:1-9 fiber protein Fb10 [Gossypium barbadense]
contig01524	4	5		71.9166	101.403	6.16825	6.66396	0.49571	0.0574191		contig01524	nohit
contig01525	3	4		53.9374	81.1227	5.75321	6.34203	0.58882	0.0627947		contig01525	#gi|255566851:1-9 DNA-binding protein RAV1, putative [Ricinus communis] >gi|223536370|gb|EEF38020.1| DNA-binding protein RAV1, putative [Ricinus communis]
contig01526	5	1		89.8957	20.2807	6.49018	4.34203	-2.14815	0.532219		contig01526	#gi|255537071:1-9 calmodulin, putative [Ricinus communis] >gi|223549501|gb|EEF50989.1| calmodulin, putative [Ricinus communis]
contig01527	6	4		107.875	81.1227	6.75321	6.34203	-0.41118	0.043006		contig01527	#gi|255573182:1-9 trehalose-6-phosphate synthase, putative [Ricinus communis] >gi|223533070|gb|EEF34829.1| trehalose-6-phosphate synthase, putative [Ricinus communis]
contig01528	1	5		17.9791	101.403	4.16825	6.66396	2.49571	0.741473		contig01528	#gi|321146482:1-9 CONSTANS-like protein [Gossypium hirsutum]
contig01529	17	11		305.645	223.088	8.25572	7.80147	-0.454249	0.146467		contig01529	#gi|224080626:1-9 predicted protein [Populus trichocarpa] >gi|222849149|gb|EEE86696.1| predicted protein [Populus trichocarpa]
contig01530	3	3		53.9374	60.8421	5.75321	5.927	0.173782	0.00472328		contig01530	#gi|255546499:1-9 DNA binding protein, putative [Ricinus communis] >gi|223546765|gb|EEF48263.1| DNA binding protein, putative [Ricinus communis]
contig01531	3	6		53.9374	121.684	5.75321	6.927	1.17378	0.306914		contig01531	#gi|164239771:1-9 UFL_300_70 Cotton fiber 0-10 day post anthesis Gossypium hirsutum cDNA, mRNA sequence
contig01532	5	3		89.8957	60.8421	6.49018	5.927	-0.563184	0.063718		contig01532	#gi|255638035:1-9 unknown [Glycine max]
contig01533	2	5		35.9583	101.403	5.16825	6.66396	1.49571	0.372415		contig01533	#gi|193290377:1-9 14-3-3b protein [Gossypium hirsutum]
contig01534	4	7		71.9166	141.965	6.16825	7.14939	0.981137	0.267066		contig01534	#gi|255576298:1-9 conserved hypothetical protein [Ricinus communis] >gi|223531522|gb|EEF33353.1| conserved hypothetical protein [Ricinus communis]
contig01535	2	5		35.9583	101.403	5.16825	6.66396	1.49571	0.372415		contig01535	#gi|217074458:1-9 unknown [Medicago truncatula]
contig01536	5	3		89.8957	60.8421	6.49018	5.927	-0.563184	0.063718		contig01536	#gi|183585165:1-9 cinnamyl alcohol dehydrogenase [Populus trichocarpa]
contig01537	18	40		323.625	811.227	8.33818	9.66396	1.32579	2.47933		contig01537	#gi|31406776:1-9 CFUS3.2E06 Cotton Root and Hypocotyl tissues infected with Fusarium oxysporum f.sp. vasinfectum (Fov) Lambda ZIPLOX Library (CFUS) Gossypium hirsutum cDNA clone CFUS3.2E06 5', mRNA sequence
contig01538	6	1		107.875	20.2807	6.75321	4.34203	-2.41118	0.735158		contig01538	#gi|225431090:1-9 PREDICTED: hypothetical protein [Vitis vinifera] >gi|297734987|emb|CBI17349.3| unnamed protein product [Vitis vinifera]
contig01539	2	4		35.9583	81.1227	5.16825	6.34203	1.17378	0.204609		contig01539	#gi|300793608:1-9 TPA: TPA_inf: aquaporin TIP1;6 [Gossypium hirsutum]
contig01540	4	2		71.9166	40.5614	6.16825	5.34203	-0.826218	0.0999821		contig01540	nohit
contig01541	4	2		71.9166	40.5614	6.16825	5.34203	-0.826218	0.0999821		contig01541	#gi|225432798:1-9 PREDICTED: hypothetical protein [Vitis vinifera] >gi|297737113|emb|CBI26314.3| unnamed protein product [Vitis vinifera]
contig01542	4	1		71.9166	20.2807	6.16825	4.34203	-1.82622	0.344006		contig01542	nohit
contig01543	4	4		71.9166	81.1227	6.16825	6.34203	0.173782	0.00629771		contig01543	nohit
contig01544	16	0		287.666	0	8.16825	0	-8.16825	4.41057		contig01544	#gi|224103925:1-9 predicted protein [Populus trichocarpa] >gi|222849654|gb|EEE87201.1| predicted protein [Populus trichocarpa]
contig01545	4	3		71.9166	60.8421	6.16825	5.927	-0.241255	0.0104811		contig01545	#gi|224082370:1-9 predicted protein [Populus trichocarpa] >gi|222856115|gb|EEE93662.1| predicted protein [Populus trichocarpa]
contig01546	4	2		71.9166	40.5614	6.16825	5.34203	-0.826218	0.0999821		contig01546	#gi|225458790:1-9 PREDICTED: hypothetical protein [Vitis vinifera]
contig01547	1	5		17.9791	101.403	4.16825	6.66396	2.49571	0.741473		contig01547	#gi|110648737:1-9 GASA [Fagus sylvatica]
contig01548	7	0		125.854	0	6.97561	0	-6.97561	1.92962		contig01548	#gi|297737969:1-9 unnamed protein product [Vitis vinifera]
contig01549	7	10		125.854	202.807	6.97561	7.66396	0.688355	0.207418		contig01549	#gi|296080962:1-9 unnamed protein product [Vitis vinifera]
contig01550	6	3		107.875	60.8421	6.75321	5.927	-0.826218	0.149973		contig01550	#gi|255560810:1-9 nucleic acid binding protein, putative [Ricinus communis] >gi|223539317|gb|EEF40908.1| nucleic acid binding protein, putative [Ricinus communis]
contig01551	12	3		215.75	60.8421	7.75321	5.927	-1.82622	1.03202		contig01551	#gi|255558898:1-9 glutathione s-transferase, putative [Ricinus communis] >gi|223540314|gb|EEF41885.1| glutathione s-transferase, putative [Ricinus communis]
contig01552	4	5		71.9166	101.403	6.16825	6.66396	0.49571	0.0574191		contig01552	#gi|73761685:1-9 ACC oxidase 1 [Gossypium hirsutum]
contig01553	1	6		17.9791	121.684	4.16825	6.927	2.75874	0.996726		contig01553	#gi|255584854:1-9 conserved hypothetical protein [Ricinus communis] >gi|223527054|gb|EEF29239.1| conserved hypothetical protein [Ricinus communis]
contig01554	5	6		89.8957	121.684	6.49018	6.927	0.436816	0.0545841		contig01554	nohit
contig01555	10	4		179.791	81.1227	7.49018	6.34203	-1.14815	0.430948		contig01555	#gi|224145996:1-9 predicted protein [Populus trichocarpa] >gi|222862716|gb|EEF00223.1| predicted protein [Populus trichocarpa]
contig01556	4	2		71.9166	40.5614	6.16825	5.34203	-0.826218	0.0999821		contig01556	#gi|109857043:1-9 GH_RMIRS_056_B04_015_R Cotton Normalized Library random primed Gossypium hirsutum cDNA, mRNA sequence
contig01557	2	4		35.9583	81.1227	5.16825	6.34203	1.17378	0.204609		contig01557	#gi|254681442:1-9 zinc finger protein [Gossypium arboreum]
contig01558	4	5		71.9166	101.403	6.16825	6.66396	0.49571	0.0574191		contig01558	#gi|255540763:1-9 purine permease, putative [Ricinus communis] >gi|223550561|gb|EEF52048.1| purine permease, putative [Ricinus communis]
contig01559	1	5		17.9791	101.403	4.16825	6.66396	2.49571	0.741473		contig01559	#gi|112350249:1-9 GASA-like protein [Gossypium hirsutum]
contig01560	4	3		71.9166	60.8421	6.16825	5.927	-0.241255	0.0104811		contig01560	#gi|224119322:1-9 predicted protein [Populus trichocarpa] >gi|222858715|gb|EEE96262.1| predicted protein [Populus trichocarpa]
contig01561	4	3		71.9166	60.8421	6.16825	5.927	-0.241255	0.0104811		contig01561	nohit
contig01562	1	5		17.9791	101.403	4.16825	6.66396	2.49571	0.741473		contig01562	#gi|224132668:1-9 predicted protein [Populus trichocarpa] >gi|222868375|gb|EEF05506.1| predicted protein [Populus trichocarpa]
contig01563	5	2		89.8957	40.5614	6.49018	5.34203	-1.14815	0.215474		contig01563	#gi|255557020:1-9 mahogunin, putative [Ricinus communis] >gi|223541406|gb|EEF42957.1| mahogunin, putative [Ricinus communis]
contig01564	4	2		71.9166	40.5614	6.16825	5.34203	-0.826218	0.0999821		contig01564	#gi|461999:1-9 RecName: Full=Elongation factor G, chloroplastic; Short=EF-G; Flags: Precursor
contig01565	7	7		125.854	141.965	6.97561	7.14939	0.173782	0.011021		contig01565	#gi|225456096:1-9 PREDICTED: hypothetical protein [Vitis vinifera] >gi|147784318|emb|CAN61810.1| hypothetical protein VITISV_026180 [Vitis vinifera]
contig01566	5	2		89.8957	40.5614	6.49018	5.34203	-1.14815	0.215474		contig01566	#gi|211906466:1-9 serine hydroxymethyltransferase [Gossypium hirsutum]
contig01567	4	3		71.9166	60.8421	6.16825	5.927	-0.241255	0.0104811		contig01567	nohit
contig01568	4	2		71.9166	40.5614	6.16825	5.34203	-0.826218	0.0999821		contig01568	#gi|255584513:1-9 conserved hypothetical protein [Ricinus communis] >gi|223527230|gb|EEF29392.1| conserved hypothetical protein [Ricinus communis]
contig01569	4	2		71.9166	40.5614	6.16825	5.34203	-0.826218	0.0999821		contig01569	#gi|225434897:1-9 PREDICTED: hypothetical protein [Vitis vinifera] >gi|297746051|emb|CBI16107.3| unnamed protein product [Vitis vinifera]
contig01570	6	2		107.875	40.5614	6.75321	5.34203	-1.41118	0.356158		contig01570	#gi|119657095:1-9 ERS1 [Gossypium barbadense]
contig01571	2	4		35.9583	81.1227	5.16825	6.34203	1.17378	0.204609		contig01571	#gi|50313462:1-9 cyclopropane fatty acid synthase [Gossypium hirsutum]
contig01572	5	4		89.8957	81.1227	6.49018	6.34203	-0.148146	0.00510549		contig01572	#gi|118485682:1-9 unknown [Populus trichocarpa]
contig01573	5	2		89.8957	40.5614	6.49018	5.34203	-1.14815	0.215474		contig01573	#gi|224124748:1-9 predicted protein [Populus trichocarpa] >gi|222857788|gb|EEE95335.1| predicted protein [Populus trichocarpa]
contig01574	2	6		35.9583	121.684	5.16825	6.927	1.75874	0.565412		contig01574	nohit
contig01575	3	4		53.9374	81.1227	5.75321	6.34203	0.58882	0.0627947		contig01575	#gi|7527721:1-9 T5E21.15 [Arabidopsis thaliana]
contig01576	11	1		197.771	20.2807	7.62768	4.34203	-3.28565	1.86538		contig01576	#gi|109835786:1-9 GH_RTFR_19R_B08_InvR_13Sep04_062_F Root (free) - 7-10 weeks after planting Gossypium hirsutum cDNA, mRNA sequence
contig01577	7	2		125.854	40.5614	6.97561	5.34203	-1.63357	0.515135		contig01577	#gi|114479586:1-9 malate dehydrogenase [Citrus junos]
contig01578	15	4		269.687	81.1227	8.07514	6.34203	-1.73311	1.20009		contig01578	#gi|94442916:1-9 selenium binding protein [Platanus x acerifolia]
contig01579	19	10		341.604	202.807	8.41618	7.66396	-0.752217	0.404064		contig01579	#gi|10505374:1-9 PR protein class 10 [Gossypium hirsutum]
contig01580	10	2		179.791	40.5614	7.49018	5.34203	-2.14815	1.06444		contig01580	#gi|77416921:1-9 unknown [Solanum tuberosum]
contig01581	7	2		125.854	40.5614	6.97561	5.34203	-1.63357	0.515135		contig01581	#gi|109867712:1-9 GH_TMIRS_008_F03_F Cotton Normalized Library dT primed Gossypium hirsutum cDNA, mRNA sequence
contig01582	4	5		71.9166	101.403	6.16825	6.66396	0.49571	0.0574191		contig01582	#gi|190710715:1-9 caffeoyl-CoA-3-O-methyltransferase [Populus tomentosa]
contig01583	9	9		161.812	182.526	7.33818	7.51196	0.173782	0.0141698		contig01583	#gi|215820408:1-9 EIN3-like protein EIL2 [Actinidia deliciosa]
contig01584	6	1		107.875	20.2807	6.75321	4.34203	-2.41118	0.735158		contig01584	#gi|21099160:1-9 GA__Ed0040A06r Gossypium arboreum 7-10 dpa fiber library Gossypium arboreum cDNA clone GA__Ed0040A06r, mRNA sequence
contig01585	7	4		125.854	81.1227	6.97561	6.34203	-0.633573	0.110126		contig01585	#gi|118484867:1-9 unknown [Populus trichocarpa]
contig01586	6	3		107.875	60.8421	6.75321	5.927	-0.826218	0.149973		contig01586	#gi|115443865:1-9 Os02g0120800 [Oryza sativa Japonica Group] >gi|162458598|ref|NP_001105197.1| Rho-related protein from plants 9 [Zea mays] >gi|242063842|ref|XP_002453210.1| hypothetical protein SORBIDRAFT_04g001690 [Sorghum bicolor] >gi|75325613|sp|Q6ZHA3.1|RAC6_ORYSJ RecName: Full=Rac-like GTP-binding protein 6; AltName: Full=GTPase protein RacB; AltName: Full=OsRac6; Flags: Precursor >gi|96519…
contig01587	4	2		71.9166	40.5614	6.16825	5.34203	-0.826218	0.0999821		contig01587	#gi|366425241:1-9 rayctn0_0103_E01.ab1 cotton shoot apical meristems, buds and flowers Gossypium hirsutum cDNA 3', mRNA sequence
contig01588	5	1		89.8957	20.2807	6.49018	4.34203	-2.14815	0.532219		contig01588	#gi|255539683:1-9 ATP-dependent clp protease, putative [Ricinus communis] >gi|223550021|gb|EEF51508.1| ATP-dependent clp protease, putative [Ricinus communis]
contig01589	4	2		71.9166	40.5614	6.16825	5.34203	-0.826218	0.0999821		contig01589	#gi|224122518:1-9 predicted protein [Populus trichocarpa] >gi|222872435|gb|EEF09566.1| predicted protein [Populus trichocarpa]
contig01590	2	6		35.9583	121.684	5.16825	6.927	1.75874	0.565412		contig01590	#gi|68131792:1-9 pectate lyase [Gossypium hirsutum]
contig01591	4	4		71.9166	81.1227	6.16825	6.34203	0.173782	0.00629771		contig01591	#gi|224120474:1-9 argonaute protein group [Populus trichocarpa] >gi|222859011|gb|EEE96558.1| argonaute protein group [Populus trichocarpa]
contig01592	14	5		251.708	101.403	7.97561	6.66396	-1.31164	0.74344		contig01592	#gi|225453078:1-9 PREDICTED: hypothetical protein [Vitis vinifera] >gi|296087204|emb|CBI33578.3| unnamed protein product [Vitis vinifera]
contig01593	10	2		179.791	40.5614	7.49018	5.34203	-2.14815	1.06444		contig01593	#gi|211906490:1-9 malate dehydrogenase [Gossypium hirsutum]
contig01594	10	2		179.791	40.5614	7.49018	5.34203	-2.14815	1.06444		contig01594	nohit
contig01595	4	2		71.9166	40.5614	6.16825	5.34203	-0.826218	0.0999821		contig01595	#gi|255542910:1-9 kelch repeat protein, putative [Ricinus communis] >gi|223548479|gb|EEF49970.1| kelch repeat protein, putative [Ricinus communis]
contig01596	3	3		53.9374	60.8421	5.75321	5.927	0.173782	0.00472328		contig01596	#gi|297830114:1-9 hypothetical protein ARALYDRAFT_478976 [Arabidopsis lyrata subsp. lyrata] >gi|297328779|gb|EFH59198.1| hypothetical protein ARALYDRAFT_478976 [Arabidopsis lyrata subsp. lyrata]
contig01597	6	0		107.875	0	6.75321	0	-6.75321	1.65396		contig01597	#gi|89474466:1-9 GRAS4 [Solanum lycopersicum]
contig01598	1	7		17.9791	141.965	4.16825	7.14939	2.98114	1.26244		contig01598	#gi|224121260:1-9 predicted protein [Populus trichocarpa] >gi|222872585|gb|EEF09716.1| predicted protein [Populus trichocarpa]
contig01599	7	1		125.854	20.2807	6.97561	4.34203	-2.63357	0.948563		contig01599	#gi|21103399:1-9 GA__Ed0102C10r Gossypium arboreum 7-10 dpa fiber library Gossypium arboreum cDNA clone GA__Ed0102C10r, mRNA sequence
contig01600	3	3		53.9374	60.8421	5.75321	5.927	0.173782	0.00472328		contig01600	#gi|146432261:1-9 monodehydroascorbate reductase [Vitis vinifera]
contig01601	33	11		593.312	223.088	9.21265	7.80147	-1.41118	1.95887		contig01601	#gi|74486734:1-9 translation elongation factor 1A-4 [Gossypium hirsutum]
contig01602	9	5		161.812	101.403	7.33818	6.66396	-0.674215	0.158054		contig01602	#gi|74486730:1-9 translation elongation factor 1A-2 [Gossypium hirsutum]
contig01603	10	3		179.791	60.8421	7.49018	5.927	-1.56318	0.690626		contig01603	#gi|255542772:1-9 conserved hypothetical protein [Ricinus communis] >gi|223548410|gb|EEF49901.1| conserved hypothetical protein [Ricinus communis]
contig01604	7	6		125.854	121.684	6.97561	6.927	-0.0486104	0.000797122		contig01604	#gi|225426170:1-9 PREDICTED: hypothetical protein [Vitis vinifera] >gi|297742229|emb|CBI34378.3| unnamed protein product [Vitis vinifera]
contig01605	3	3		53.9374	60.8421	5.75321	5.927	0.173782	0.00472328		contig01605	#gi|147859758:1-9 hypothetical protein VITISV_029944 [Vitis vinifera]
contig01606	17	2		305.645	40.5614	8.25572	5.34203	-2.91368	2.56555		contig01606	#gi|255641929:1-9 unknown [Glycine max]
contig01607	9	0		161.812	0	7.33818	0	-7.33818	2.48094		contig01607	#gi|224108295:1-9 predicted protein [Populus trichocarpa] >gi|222863832|gb|EEF00963.1| predicted protein [Populus trichocarpa]
contig01608	2	9		35.9583	182.526	5.16825	7.51196	2.34371	1.23801		contig01608	#gi|224103497:1-9 predicted protein [Populus trichocarpa] >gi|118483253|gb|ABK93529.1| unknown [Populus trichocarpa] >gi|222849487|gb|EEE87034.1| predicted protein [Populus trichocarpa]
contig01609	6	3		107.875	60.8421	6.75321	5.927	-0.826218	0.149973		contig01609	#lcl|AT3G55520.1:1-9 | Symbols: | immunophilin, putative / FKBP-type peptidyl-prolyl cis-trans isomerase, putative | chr3:20594177-20595128 FORWARD
contig01610	6	5		107.875	101.403	6.75321	6.66396	-0.0892524	0.00227049		contig01610	#gi|42565403:1-9 mago nashi-like protein [Hyacinthus orientalis]
contig01611	8	4		143.833	81.1227	7.16825	6.34203	-0.826218	0.199964		contig01611	#gi|194466241:1-9 putative metal ion-binding protein [Arachis hypogaea]
contig01612	3	3		53.9374	60.8421	5.75321	5.927	0.173782	0.00472328		contig01612	#gi|255648279:1-9 unknown [Glycine max]
contig01613	2	5		35.9583	101.403	5.16825	6.66396	1.49571	0.372415		contig01613	#gi|255541702:1-9 2-hydroxyacid dehydrogenase, putative [Ricinus communis] >gi|223549095|gb|EEF50584.1| 2-hydroxyacid dehydrogenase, putative [Ricinus communis]
contig01614	5	2		89.8957	40.5614	6.49018	5.34203	-1.14815	0.215474		contig01614	nohit
contig01615	0	6		0	121.684	0	6.927	6.927	1.96784		contig01615	#gi|255565184:1-9 Splicing factor, arginine/serine-rich, putative [Ricinus communis] >gi|223537146|gb|EEF38779.1| Splicing factor, arginine/serine-rich, putative [Ricinus communis]
contig01616	3	3		53.9374	60.8421	5.75321	5.927	0.173782	0.00472328		contig01616	#gi|224138358:1-9 predicted protein [Populus trichocarpa] >gi|222867424|gb|EEF04555.1| predicted protein [Populus trichocarpa]
contig01617	14	5		251.708	101.403	7.97561	6.66396	-1.31164	0.74344		contig01617	#gi|255551979:1-9 conserved hypothetical protein [Ricinus communis] >gi|223543669|gb|EEF45197.1| conserved hypothetical protein [Ricinus communis]
contig01618	1	5		17.9791	101.403	4.16825	6.66396	2.49571	0.741473		contig01618	#gi|255537671:1-9 6-phosphogluconate dehydrogenase, putative [Ricinus communis] >gi|223549801|gb|EEF51289.1| 6-phosphogluconate dehydrogenase, putative [Ricinus communis]
contig01619	0	7		0	141.965	0	7.14939	7.14939	2.29582		contig01619	#gi|256010122:1-9 H6-like protein [Gossypium hirsutum]
contig01620	5	3		89.8957	60.8421	6.49018	5.927	-0.563184	0.063718		contig01620	#gi|255578680:1-9 serine-threonine protein kinase, plant-type, putative [Ricinus communis] >gi|223530293|gb|EEF32190.1| serine-threonine protein kinase, plant-type, putative [Ricinus communis]
contig01621	3	4		53.9374	81.1227	5.75321	6.34203	0.58882	0.0627947		contig01621	nohit
contig01622	3	4		53.9374	81.1227	5.75321	6.34203	0.58882	0.0627947		contig01622	#gi|89258512:1-9 protein phosphatase 2C [Gossypium hirsutum]
contig01623	6	2		107.875	40.5614	6.75321	5.34203	-1.41118	0.356158		contig01623	#gi|255581121:1-9 RNA and export factor binding protein, putative [Ricinus communis] >gi|223529035|gb|EEF31023.1| RNA and export factor binding protein, putative [Ricinus communis]
contig01624	3	5		53.9374	101.403	5.75321	6.66396	0.910748	0.168345		contig01624	#gi|224101775:1-9 predicted protein [Populus trichocarpa] >gi|222852236|gb|EEE89783.1| predicted protein [Populus trichocarpa]
contig01625	3	3		53.9374	60.8421	5.75321	5.927	0.173782	0.00472328		contig01625	#gi|224110092:1-9 predicted protein [Populus trichocarpa] >gi|222864452|gb|EEF01583.1| predicted protein [Populus trichocarpa]
contig01626	10	1		179.791	20.2807	7.49018	4.34203	-3.14815	1.62926		contig01626	nohit
contig01627	6	3		107.875	60.8421	6.75321	5.927	-0.826218	0.149973		contig01627	#gi|307135971:1-9 ADP-ribosylation factor [Cucumis melo subsp. melo]
contig01628	6	8		107.875	162.245	6.75321	7.34203	0.58882	0.125589		contig01628	#gi|224062213:1-9 predicted protein [Populus trichocarpa] >gi|118484748|gb|ABK94243.1| unknown [Populus trichocarpa] >gi|118485182|gb|ABK94452.1| unknown [Populus trichocarpa] >gi|118488047|gb|ABK95844.1| unknown [Populus trichocarpa] >gi|222842522|gb|EEE80069.1| predicted protein [Populus trichocarpa]
contig01629	4	2		71.9166	40.5614	6.16825	5.34203	-0.826218	0.0999821		contig01629	#gi|255537884:1-9 Receptor protein kinase CLAVATA1 precursor, putative [Ricinus communis] >gi|223550708|gb|EEF52194.1| Receptor protein kinase CLAVATA1 precursor, putative [Ricinus communis]
contig01630	1	5		17.9791	101.403	4.16825	6.66396	2.49571	0.741473		contig01630	#gi|262090294:1-9 DREB1C [Gossypium hirsutum]
contig01631	3	3		53.9374	60.8421	5.75321	5.927	0.173782	0.00472328		contig01631	#gi|297734874:1-9 unnamed protein product [Vitis vinifera]
contig01632	13	1		233.729	20.2807	7.86869	4.34203	-3.52666	2.34703		contig01632	#gi|366463776:1-9 rayctn0_0222_H02.ab1 cotton shoot apical meristems, buds and flowers Gossypium hirsutum cDNA 3', mRNA sequence
contig01633	12	5		215.75	101.403	7.75321	6.66396	-1.08925	0.475188		contig01633	#gi|297804704:1-9 hypothetical protein ARALYDRAFT_493344 [Arabidopsis lyrata subsp. lyrata] >gi|297316072|gb|EFH46495.1| hypothetical protein ARALYDRAFT_493344 [Arabidopsis lyrata subsp. lyrata]
contig01634	6	1		107.875	20.2807	6.75321	4.34203	-2.41118	0.735158		contig01634	#gi|18101416:1-9 GA__Ea0033O14r Gossypium arboreum 7-10 dpa fiber library Gossypium arboreum cDNA clone GA__Ea0033O14r, mRNA sequence
contig01635	7	0		125.854	0	6.97561	0	-6.97561	1.92962		contig01635	#gi|225426528:1-9 PREDICTED: hypothetical protein [Vitis vinifera]
contig01636	4	6		71.9166	121.684	6.16825	6.927	0.758745	0.147633		contig01636	#gi|255646917:1-9 unknown [Glycine max]
contig01637	5	3		89.8957	60.8421	6.49018	5.927	-0.563184	0.063718		contig01637	#gi|225445531:1-9 PREDICTED: hypothetical protein [Vitis vinifera] >gi|297738966|emb|CBI28211.3| unnamed protein product [Vitis vinifera]
contig01638	10	8		179.791	162.245	7.49018	7.34203	-0.148146	0.010211		contig01638	#gi|164271157:1-9 UFL_302_48 Cotton fiber 0-10 day post anthesis Gossypium hirsutum cDNA, mRNA sequence
contig01639	0	6		0	121.684	0	6.927	6.927	1.96784		contig01639	#gi|148807160:1-9 putative S-adenosyl-methionine 3-amino-3-carboxypropyl transferase [Prunus dulcis]
contig01640	4	3		71.9166	60.8421	6.16825	5.927	-0.241255	0.0104811		contig01640	#gi|255543004:1-9 FACT complex subunit SPT16, putative [Ricinus communis] >gi|223548526|gb|EEF50017.1| FACT complex subunit SPT16, putative [Ricinus communis]
contig01641	8	0		143.833	0	7.16825	0	-7.16825	2.20528		contig01641	#gi|72271603:1-9 COT_CY_B10 Fiber and Ovule of Xu-142 Lambda Zap Express Library Gossypium hirsutum cDNA 3' similar to (AP003768) putative phytochrome-associated protein [Oryza sativa (japonica cultivar-group)], mRNA sequence
contig01642	3	5		53.9374	101.403	5.75321	6.66396	0.910748	0.168345		contig01642	#gi|87201358:1-9 ethylene-responsive element binding protein ERF2 [Gossypium hirsutum]
contig01643	8	3		143.833	60.8421	7.16825	5.927	-1.24126	0.389969		contig01643	nohit
contig01644	2	4		35.9583	81.1227	5.16825	6.34203	1.17378	0.204609		contig01644	#gi|47934119:1-9 transcription factor DRE-binding factor 2 [Gossypium hirsutum] >gi|71800653|gb|AAZ41376.1| dehydration responsive element-binding protein 2 [Gossypium hirsutum]
contig01645	6	4		107.875	81.1227	6.75321	6.34203	-0.41118	0.043006		contig01645	nohit
contig01646	2	4		35.9583	81.1227	5.16825	6.34203	1.17378	0.204609		contig01646	#gi|164471596:1-9 serine-threonine kinase [Persea americana] >gi|164471608|gb|ABY58268.1| serine-threonine kinase [Persea americana] >gi|169732952|gb|ACA65279.1| serine-threonine kinase [Persea americana] >gi|169732996|gb|ACA65301.1| serine-threonine kinase [Persea americana] >gi|169733004|gb|ACA65305.1| serine-threonine kinase [Persea americana] >gi|169733026|gb|ACA65316.1| serine-threonine kina…
contig01647	4	4		71.9166	81.1227	6.16825	6.34203	0.173782	0.00629771		contig01647	#gi|224106477:1-9 predicted protein [Populus trichocarpa] >gi|222850587|gb|EEE88134.1| predicted protein [Populus trichocarpa]
contig01648	6	1		107.875	20.2807	6.75321	4.34203	-2.41118	0.735158		contig01648	#gi|225461144:1-9 PREDICTED: hypothetical protein [Vitis vinifera] >gi|302143204|emb|CBI20499.3| unnamed protein product [Vitis vinifera]
contig01649	6	1		107.875	20.2807	6.75321	4.34203	-2.41118	0.735158		contig01649	#gi|297739711:1-9 unnamed protein product [Vitis vinifera]
contig01650	1	11		17.9791	223.088	4.16825	7.80147	3.63321	2.38852		contig01650	#gi|224129052:1-9 predicted protein [Populus trichocarpa] >gi|222839308|gb|EEE77645.1| predicted protein [Populus trichocarpa]
contig01651	2	5		35.9583	101.403	5.16825	6.66396	1.49571	0.372415		contig01651	#gi|224095533:1-9 predicted protein [Populus trichocarpa] >gi|222874432|gb|EEF11563.1| predicted protein [Populus trichocarpa]
contig01652	9	1		161.812	20.2807	7.33818	4.34203	-2.99614	1.3971		contig01652	#gi|224054140:1-9 predicted protein [Populus trichocarpa] >gi|222845369|gb|EEE82916.1| predicted protein [Populus trichocarpa]
contig01653	5	4		89.8957	81.1227	6.49018	6.34203	-0.148146	0.00510549		contig01653	#gi|224134362:1-9 predicted protein [Populus trichocarpa] >gi|222836904|gb|EEE75297.1| predicted protein [Populus trichocarpa]
contig01654	3	3		53.9374	60.8421	5.75321	5.927	0.173782	0.00472328		contig01654	#gi|224102595:1-9 predicted protein [Populus trichocarpa] >gi|222852560|gb|EEE90107.1| predicted protein [Populus trichocarpa]
contig01655	7	1		125.854	20.2807	6.97561	4.34203	-2.63357	0.948563		contig01655	#gi|297742949:1-9 unnamed protein product [Vitis vinifera]
contig01656	8	0		143.833	0	7.16825	0	-7.16825	2.20528		contig01656	nohit
contig01657	7	4		125.854	81.1227	6.97561	6.34203	-0.633573	0.110126		contig01657	#gi|255633168:1-9 unknown [Glycine max]
contig01658	1	6		17.9791	121.684	4.16825	6.927	2.75874	0.996726		contig01658	#gi|255556978:1-9 ethylene insensitive protein, putative [Ricinus communis] >gi|223541385|gb|EEF42936.1| ethylene insensitive protein, putative [Ricinus communis]
contig01659	7	1		125.854	20.2807	6.97561	4.34203	-2.63357	0.948563		contig01659	#gi|255582209:1-9 ankyrin repeat-containing protein, putative [Ricinus communis] >gi|223528464|gb|EEF30496.1| ankyrin repeat-containing protein, putative [Ricinus communis]
contig01660	3	4		53.9374	81.1227	5.75321	6.34203	0.58882	0.0627947		contig01660	#gi|255584757:1-9 Alpha-expansin 4 precursor, putative [Ricinus communis] >gi|223527109|gb|EEF29289.1| Alpha-expansin 4 precursor, putative [Ricinus communis]
contig01661	5	1		89.8957	20.2807	6.49018	4.34203	-2.14815	0.532219		contig01661	#gi|255539054:1-9 ring finger protein, putative [Ricinus communis] >gi|223551293|gb|EEF52779.1| ring finger protein, putative [Ricinus communis]
contig01662	7	1		125.854	20.2807	6.97561	4.34203	-2.63357	0.948563		contig01662	#gi|225463920:1-9 PREDICTED: hypothetical protein [Vitis vinifera]
contig01663	2	4		35.9583	81.1227	5.16825	6.34203	1.17378	0.204609		contig01663	#gi|225427969:1-9 PREDICTED: hypothetical protein [Vitis vinifera]
contig01664	5	1		89.8957	20.2807	6.49018	4.34203	-2.14815	0.532219		contig01664	#gi|255762690:1-9 sulfite oxidase [Hibiscus cannabinus]
contig01665	5	2		89.8957	40.5614	6.49018	5.34203	-1.14815	0.215474		contig01665	#gi|224068805:1-9 predicted protein [Populus trichocarpa] >gi|222833397|gb|EEE71874.1| predicted protein [Populus trichocarpa]
contig01666	8	2		143.833	40.5614	7.16825	5.34203	-1.82622	0.688011		contig01666	#gi|224116480:1-9 global transcription factor group [Populus trichocarpa] >gi|222860376|gb|EEE97923.1| global transcription factor group [Populus trichocarpa]
contig01667	4	2		71.9166	40.5614	6.16825	5.34203	-0.826218	0.0999821		contig01667	#gi|366450804:1-9 rayctn0_0145_A09.ab1 cotton shoot apical meristems, buds and flowers Gossypium hirsutum cDNA 3', mRNA sequence
contig01668	6	2		107.875	40.5614	6.75321	5.34203	-1.41118	0.356158		contig01668	nohit
contig01669	5	4		89.8957	81.1227	6.49018	6.34203	-0.148146	0.00510549		contig01669	#gi|225434315:1-9 PREDICTED: hypothetical protein [Vitis vinifera]
contig01670	8	15		143.833	304.21	7.16825	8.24893	1.08067	0.671242		contig01670	#gi|242045976:1-9 hypothetical protein SORBIDRAFT_02g036420 [Sorghum bicolor] >gi|241924236|gb|EER97380.1| hypothetical protein SORBIDRAFT_02g036420 [Sorghum bicolor]
contig01671	2	4		35.9583	81.1227	5.16825	6.34203	1.17378	0.204609		contig01671	#gi|302399103:1-9 TLP domain class transcription factor [Malus x domestica]
contig01672	2	7		35.9583	141.965	5.16825	7.14939	1.98114	0.776703		contig01672	#gi|255553935:1-9 acyl-CoA thioesterase, putative [Ricinus communis] >gi|223542990|gb|EEF44526.1| acyl-CoA thioesterase, putative [Ricinus communis]
contig01673	8	9		143.833	182.526	7.16825	7.51196	0.343707	0.0523202		contig01673	#gi|253509569:1-9 caffeic acid O-methyltransferase 2 [Gossypium hirsutum]
contig01674	6	0		107.875	0	6.75321	0	-6.75321	1.65396		contig01674	#gi|255558332:1-9 ubiquitin-protein ligase, putative [Ricinus communis] >gi|223540685|gb|EEF42248.1| ubiquitin-protein ligase, putative [Ricinus communis]
contig01675	8	1		143.833	20.2807	7.16825	4.34203	-2.82622	1.16979		contig01675	nohit
contig01676	7	2		125.854	40.5614	6.97561	5.34203	-1.63357	0.515135		contig01676	#gi|224056234:1-9 predicted protein [Populus trichocarpa] >gi|222846026|gb|EEE83573.1| predicted protein [Populus trichocarpa]
contig01677	2	5		35.9583	101.403	5.16825	6.66396	1.49571	0.372415		contig01677	#gi|255587002:1-9 Beta-expansin 1a precursor, putative [Ricinus communis] >gi|223525857|gb|EEF28288.1| Beta-expansin 1a precursor, putative [Ricinus communis]
contig01678	3	6		53.9374	121.684	5.75321	6.927	1.17378	0.306914		contig01678	#gi|225437973:1-9 PREDICTED: hypothetical protein [Vitis vinifera]
contig01679	6	0		107.875	0	6.75321	0	-6.75321	1.65396		contig01679	#gi|13244072:1-9 GA__Ea0002K24f Gossypium arboreum 7-10 dpa fiber library Gossypium arboreum cDNA clone GA__Ea0002K24f, mRNA sequence
contig01680	3	3		53.9374	60.8421	5.75321	5.927	0.173782	0.00472328		contig01680	#gi|21091082:1-9 GA__Ed0057C04f Gossypium arboreum 7-10 dpa fiber library Gossypium arboreum cDNA clone GA__Ed0057C04f, mRNA sequence
contig01681	5	5		89.8957	101.403	6.49018	6.66396	0.173782	0.00787213		contig01681	#gi|168022041:1-9 predicted protein [Physcomitrella patens subsp. patens] >gi|162685342|gb|EDQ71738.1| predicted protein [Physcomitrella patens subsp. patens]
contig01682	4	3		71.9166	60.8421	6.16825	5.927	-0.241255	0.0104811		contig01682	#gi|255543657:1-9 zinc finger protein, putative [Ricinus communis] >gi|223547902|gb|EEF49394.1| zinc finger protein, putative [Ricinus communis]
contig01683	6	1		107.875	20.2807	6.75321	4.34203	-2.41118	0.735158		contig01683	#gi|255567047:1-9 grr1, plant, putative [Ricinus communis] >gi|223536294|gb|EEF37946.1| grr1, plant, putative [Ricinus communis]
contig01684	4	2		71.9166	40.5614	6.16825	5.34203	-0.826218	0.0999821		contig01684	#gi|255576858:1-9 DNA binding protein, putative [Ricinus communis] >gi|223531239|gb|EEF33084.1| DNA binding protein, putative [Ricinus communis]
contig01685	10	7		179.791	141.965	7.49018	7.14939	-0.340791	0.0504768		contig01685	#gi|255536899:1-9 B2 protein, putative [Ricinus communis] >gi|223549415|gb|EEF50903.1| B2 protein, putative [Ricinus communis]
contig01686	5	2		89.8957	40.5614	6.49018	5.34203	-1.14815	0.215474		contig01686	#gi|224131746:1-9 ethylene-insensitive 3b [Populus trichocarpa] >gi|222837613|gb|EEE75978.1| ethylene-insensitive 3b [Populus trichocarpa]
contig01687	10	9		179.791	182.526	7.49018	7.51196	0.0217789	0.000234341		contig01687	nohit
contig01688	7	0		125.854	0	6.97561	0	-6.97561	1.92962		contig01688	#gi|259121425:1-9 WRKY transcription factor 30 [(Populus tomentosa x P. bolleana) x P. tomentosa]
contig01689	3	4		53.9374	81.1227	5.75321	6.34203	0.58882	0.0627947		contig01689	#gi|255548257:1-9 multidrug resistance protein 1, 2, putative [Ricinus communis] >gi|223545665|gb|EEF47169.1| multidrug resistance protein 1, 2, putative [Ricinus communis]
contig01690	8	1		143.833	20.2807	7.16825	4.34203	-2.82622	1.16979		contig01690	nohit
contig01691	6	0		107.875	0	6.75321	0	-6.75321	1.65396		contig01691	#gi|225443381:1-9 PREDICTED: similar to pumilio domain-containing protein PPD1 [Vitis vinifera] >gi|297735758|emb|CBI18445.3| unnamed protein product [Vitis vinifera]
contig01692	5	3		89.8957	60.8421	6.49018	5.927	-0.563184	0.063718		contig01692	#gi|255566732:1-9 Alliin lyase precursor, putative [Ricinus communis] >gi|223536441|gb|EEF38090.1| Alliin lyase precursor, putative [Ricinus communis]
contig01693	2	6		35.9583	121.684	5.16825	6.927	1.75874	0.565412		contig01693	#gi|225436140:1-9 PREDICTED: hypothetical protein [Vitis vinifera]
contig01694	2	4		35.9583	81.1227	5.16825	6.34203	1.17378	0.204609		contig01694	#gi|225454252:1-9 PREDICTED: hypothetical protein [Vitis vinifera] >gi|297745304|emb|CBI40384.3| unnamed protein product [Vitis vinifera]
contig01695	6	0		107.875	0	6.75321	0	-6.75321	1.65396		contig01695	#gi|126256295:1-9 F-box protein [Gossypium hirsutum]
contig01696	2	4		35.9583	81.1227	5.16825	6.34203	1.17378	0.204609		contig01696	#gi|255585352:1-9 villin 1-4, putative [Ricinus communis] >gi|223526795|gb|EEF29018.1| villin 1-4, putative [Ricinus communis]
contig01697	3	3		53.9374	60.8421	5.75321	5.927	0.173782	0.00472328		contig01697	#gi|225424440:1-9 PREDICTED: similar to cytokinin receptor 1 [Vitis vinifera]
contig01698	5	2		89.8957	40.5614	6.49018	5.34203	-1.14815	0.215474		contig01698	#gi|297792921:1-9 RNA recognition motif-containing protein [Arabidopsis lyrata subsp. lyrata] >gi|297310180|gb|EFH40604.1| RNA recognition motif-containing protein [Arabidopsis lyrata subsp. lyrata]
contig01699	6	2		107.875	40.5614	6.75321	5.34203	-1.41118	0.356158		contig01699	#gi|224104075:1-9 predicted protein [Populus trichocarpa] >gi|222849715|gb|EEE87262.1| predicted protein [Populus trichocarpa]
contig01700	3	4		53.9374	81.1227	5.75321	6.34203	0.58882	0.0627947		contig01700	#gi|78328879:1-9 EST1059793 GH_TMO Gossypium hirsutum cDNA, mRNA sequence
contig01701	5	3		89.8957	60.8421	6.49018	5.927	-0.563184	0.063718		contig01701	#gi|147775244:1-9 hypothetical protein VITISV_024967 [Vitis vinifera]
contig01702	6	1		107.875	20.2807	6.75321	4.34203	-2.41118	0.735158		contig01702	#gi|224056234:1-9 predicted protein [Populus trichocarpa] >gi|222846026|gb|EEE83573.1| predicted protein [Populus trichocarpa]
contig01703	3	3		53.9374	60.8421	5.75321	5.927	0.173782	0.00472328		contig01703	#gi|224123680:1-9 predicted protein [Populus trichocarpa] >gi|222871637|gb|EEF08768.1| predicted protein [Populus trichocarpa]
contig01704	6	6		107.875	121.684	6.75321	6.927	0.173782	0.00944656		contig01704	#gi|283827717:1-9 peroxidase [Mangifera indica]
contig01705	26	22		467.458	446.175	8.86869	8.80147	-0.0672261	0.00562547		contig01705	#gi|164335267:1-9 UFL_313_32 Cotton fiber 0-10 day post anthesis Gossypium hirsutum cDNA, mRNA sequence
contig01706	5	1		89.8957	20.2807	6.49018	4.34203	-2.14815	0.532219		contig01706	#gi|225436956:1-9 PREDICTED: hypothetical protein [Vitis vinifera]
contig01707	10	1		179.791	20.2807	7.49018	4.34203	-3.14815	1.62926		contig01707	#gi|225464487:1-9 PREDICTED: hypothetical protein isoform 2 [Vitis vinifera] >gi|225464489|ref|XP_002268754.1| PREDICTED: hypothetical protein isoform 1 [Vitis vinifera] >gi|302143845|emb|CBI22706.3| unnamed protein product [Vitis vinifera]
contig01708	7	0		125.854	0	6.97561	0	-6.97561	1.92962		contig01708	#gi|255568869:1-9 Patellin-3, putative [Ricinus communis] >gi|223535296|gb|EEF36972.1| Patellin-3, putative [Ricinus communis]
contig01709	1	5		17.9791	101.403	4.16825	6.66396	2.49571	0.741473		contig01709	#gi|225460694:1-9 PREDICTED: hypothetical protein [Vitis vinifera] >gi|147859485|emb|CAN81435.1| hypothetical protein VITISV_010700 [Vitis vinifera]
contig01710	4	3		71.9166	60.8421	6.16825	5.927	-0.241255	0.0104811		contig01710	#gi|224146679:1-9 predicted protein [Populus trichocarpa] >gi|222862970|gb|EEF00477.1| predicted protein [Populus trichocarpa]
contig01711	6	4		107.875	81.1227	6.75321	6.34203	-0.41118	0.043006		contig01711	#gi|255635020:1-9 unknown [Glycine max]
contig01712	4	3		71.9166	60.8421	6.16825	5.927	-0.241255	0.0104811		contig01712	#gi|224133686:1-9 predicted protein [Populus trichocarpa] >gi|222868632|gb|EEF05763.1| predicted protein [Populus trichocarpa]
contig01713	11	3		197.771	60.8421	7.62768	5.927	-1.70069	0.857077		contig01713	#gi|255564428:1-9 elongation factor 1-beta, putative [Ricinus communis] >gi|223537506|gb|EEF39131.1| elongation factor 1-beta, putative [Ricinus communis]
contig01714	6	6		107.875	121.684	6.75321	6.927	0.173782	0.00944656		contig01714	#gi|109871092:1-9 GH_TMIRS_042_H03_F Cotton Normalized Library dT primed Gossypium hirsutum cDNA, mRNA sequence
contig01715	2	4		35.9583	81.1227	5.16825	6.34203	1.17378	0.204609		contig01715	#gi|255574603:1-9 conserved hypothetical protein [Ricinus communis] >gi|223532373|gb|EEF34169.1| conserved hypothetical protein [Ricinus communis]
contig01716	10	1		179.791	20.2807	7.49018	4.34203	-3.14815	1.62926		contig01716	#gi|255626151:1-9 unknown [Glycine max]
contig01717	6	2		107.875	40.5614	6.75321	5.34203	-1.41118	0.356158		contig01717	#gi|18447763:1-9 putative serine carboxypeptidase precursor [Gossypium hirsutum]
contig01718	15	4		269.687	81.1227	8.07514	6.34203	-1.73311	1.20009		contig01718	#gi|30681825:1-9 ATARFA1F (ARABIDOPSIS THALIANA ADP-RIBOSYLATION FACTOR A1F); GTP binding / copper ion binding / phospholipase activator/ protein binding [Arabidopsis thaliana] >gi|48310130|gb|AAT41759.1| At1g10630 [Arabidopsis thaliana] >gi|50198855|gb|AAT70455.1| At1g10630 [Arabidopsis thaliana] >gi|110740724|dbj|BAE98462.1| similar to ADP-ribosylation factor gb|AAD17207 [Arabidopsis thaliana]
contig01719	2	5		35.9583	101.403	5.16825	6.66396	1.49571	0.372415		contig01719	nohit
contig01720	2	4		35.9583	81.1227	5.16825	6.34203	1.17378	0.204609		contig01720	#gi|147790298:1-9 hypothetical protein VITISV_011279 [Vitis vinifera]
contig01721	2	5		35.9583	101.403	5.16825	6.66396	1.49571	0.372415		contig01721	#gi|225425706:1-9 PREDICTED: hypothetical protein [Vitis vinifera]
contig01722	4	3		71.9166	60.8421	6.16825	5.927	-0.241255	0.0104811		contig01722	#gi|255560858:1-9 tRNA, putative [Ricinus communis] >gi|223539341|gb|EEF40932.1| tRNA, putative [Ricinus communis]
contig01723	7	0		125.854	0	6.97561	0	-6.97561	1.92962		contig01723	#gi|224087162:1-9 predicted protein [Populus trichocarpa] >gi|222854066|gb|EEE91613.1| predicted protein [Populus trichocarpa]
contig01724	11	0		197.771	0	7.62768	0	-7.62768	3.03226		contig01724	#gi|164244029:1-9 UFL_367_29 Cotton fiber 0-10 day post anthesis Gossypium hirsutum cDNA, mRNA sequence
contig01725	5	1		89.8957	20.2807	6.49018	4.34203	-2.14815	0.532219		contig01725	#gi|164356764:1-9 UFL_653_46 Cotton fiber 0-10 day post anthesis Gossypium hirsutum cDNA, mRNA sequence
contig01726	3	3		53.9374	60.8421	5.75321	5.927	0.173782	0.00472328		contig01726	#gi|225454250:1-9 PREDICTED: hypothetical protein [Vitis vinifera]
contig01727	3	4		53.9374	81.1227	5.75321	6.34203	0.58882	0.0627947		contig01727	#gi|366411891:1-9 rcrycc0_0010_D06.ab1 cotton shoot apical meristems, buds and flowers Gossypium hirsutum cDNA 3', mRNA sequence
contig01728	4	3		71.9166	60.8421	6.16825	5.927	-0.241255	0.0104811		contig01728	nohit
contig01729	3	3		53.9374	60.8421	5.75321	5.927	0.173782	0.00472328		contig01729	#gi|297806647:1-9 40S ribosomal protein S17 [Arabidopsis lyrata subsp. lyrata] >gi|297317044|gb|EFH47466.1| 40S ribosomal protein S17 [Arabidopsis lyrata subsp. lyrata]
contig01730	2	4		35.9583	81.1227	5.16825	6.34203	1.17378	0.204609		contig01730	#gi|225439868:1-9 PREDICTED: hypothetical protein [Vitis vinifera]
contig01731	2	4		35.9583	81.1227	5.16825	6.34203	1.17378	0.204609		contig01731	#gi|255542824:1-9 Eukaryotic translation initiation factor 3 subunit, putative [Ricinus communis] >gi|223548436|gb|EEF49927.1| Eukaryotic translation initiation factor 3 subunit, putative [Ricinus communis]
contig01732	2	2		35.9583	40.5614	5.16825	5.34203	0.173782	0.00314885		contig01732	#gi|225452944:1-9 PREDICTED: hypothetical protein [Vitis vinifera]
contig01733	4	3		71.9166	60.8421	6.16825	5.927	-0.241255	0.0104811		contig01733	#gi|298364437:1-9 pyruvate kinase [Camellia oleifera]
contig01734	5	4		89.8957	81.1227	6.49018	6.34203	-0.148146	0.00510549		contig01734	#gi|109880303:1-9 GH_TMIRS_132_D01_F Cotton Normalized Library dT primed Gossypium hirsutum cDNA, mRNA sequence
contig01735	10	7		179.791	141.965	7.49018	7.14939	-0.340791	0.0504768		contig01735	#gi|80973462:1-9 GDP-D-mannose-3',5'-epimerase [Malpighia glabra]
contig01736	7	0		125.854	0	6.97561	0	-6.97561	1.92962		contig01736	#gi|255557335:1-9 60S ribosomal protein L18a, putative [Ricinus communis] >gi|223541115|gb|EEF42671.1| 60S ribosomal protein L18a, putative [Ricinus communis]
contig01737	6	1		107.875	20.2807	6.75321	4.34203	-2.41118	0.735158		contig01737	#gi|18401305:1-9 AGO4 (ARGONAUTE 4); nucleic acid binding [Arabidopsis thaliana] >gi|75216962|sp|Q9ZVD5.2|AGO4_ARATH RecName: Full=Protein argonaute 4; AltName: Full=Protein OVEREXPRESSOR OF CATIONIC PEROXIDASE 11 >gi|14334816|gb|AAK59586.1| putative Argonaute (AGO1) protein [Arabidopsis thaliana] >gi|15293199|gb|AAK93710.1| putative argonaute AGO1 protein [Arabidopsis thaliana] >gi|20197419|gb|A…
contig01738	3	4		53.9374	81.1227	5.75321	6.34203	0.58882	0.0627947		contig01738	#gi|25992529:1-9 fiber protein Fb2 [Gossypium barbadense]
contig01739	5	1		89.8957	20.2807	6.49018	4.34203	-2.14815	0.532219		contig01739	#gi|3551247:1-9 181 [Daucus carota]
contig01740	4	3		71.9166	60.8421	6.16825	5.927	-0.241255	0.0104811		contig01740	#gi|255543877:1-9 30S ribosomal protein S31, mitochondrial precursor, putative [Ricinus communis] >gi|223548012|gb|EEF49504.1| 30S ribosomal protein S31, mitochondrial precursor, putative [Ricinus communis]
contig01741	1	5		17.9791	101.403	4.16825	6.66396	2.49571	0.741473		contig01741	#gi|255542784:1-9 60S ribosomal protein L18, putative [Ricinus communis] >gi|223548416|gb|EEF49907.1| 60S ribosomal protein L18, putative [Ricinus communis]
contig01742	6	1		107.875	20.2807	6.75321	4.34203	-2.41118	0.735158		contig01742	#gi|157043074:1-9 transcription factor 1R-MYB1 [Chimonanthus praecox]
contig01743	3	3		53.9374	60.8421	5.75321	5.927	0.173782	0.00472328		contig01743	#gi|109827511:1-9 GH_HYPT_01-01-18R_D11_InvR_22Apr04_089_F Stem - 3 weeks after planting Gossypium hirsutum cDNA, mRNA sequence
contig01744	6	0		107.875	0	6.75321	0	-6.75321	1.65396		contig01744	#gi|224145559:1-9 predicted protein [Populus trichocarpa] >gi|222862561|gb|EEF00068.1| predicted protein [Populus trichocarpa]
contig01745	2	7		35.9583	141.965	5.16825	7.14939	1.98114	0.776703		contig01745	#gi|225447370:1-9 PREDICTED: hypothetical protein [Vitis vinifera]
contig01746	3	3		53.9374	60.8421	5.75321	5.927	0.173782	0.00472328		contig01746	#gi|147773974:1-9 hypothetical protein VITISV_025462 [Vitis vinifera]
contig01747	2	3		35.9583	60.8421	5.16825	5.927	0.758745	0.0738166		contig01747	#gi|255558828:1-9 FUS-interacting serine-arginine-rich protein 1, putative [Ricinus communis] >gi|223540279|gb|EEF41850.1| FUS-interacting serine-arginine-rich protein 1, putative [Ricinus communis]
contig01748	9	5		161.812	101.403	7.33818	6.66396	-0.674215	0.158054		contig01748	#gi|148909899:1-9 unknown [Picea sitchensis]
contig01749	3	4		53.9374	81.1227	5.75321	6.34203	0.58882	0.0627947		contig01749	#gi|225434976:1-9 PREDICTED: hypothetical protein isoform 2 [Vitis vinifera]
contig01750	2	4		35.9583	81.1227	5.16825	6.34203	1.17378	0.204609		contig01750	#gi|255558474:1-9 2-oxoisovalerate dehydrogenase, putative [Ricinus communis] >gi|223540481|gb|EEF42048.1| 2-oxoisovalerate dehydrogenase, putative [Ricinus communis]
contig01751	2	4		35.9583	81.1227	5.16825	6.34203	1.17378	0.204609		contig01751	#gi|225432028:1-9 PREDICTED: hypothetical protein [Vitis vinifera]
contig01752	9	9		161.812	182.526	7.33818	7.51196	0.173782	0.0141698		contig01752	#gi|310833352:1-9 dehydration-induced 19-like protein [Gossypium hirsutum]
contig01753	11	2		197.771	40.5614	7.62768	5.34203	-2.28565	1.26433		contig01753	#gi|255559537:1-9 ribosomal protein S28, putative [Ricinus communis] >gi|255581574|ref|XP_002531592.1| ribosomal protein S28, putative [Ricinus communis] >gi|223528788|gb|EEF30795.1| ribosomal protein S28, putative [Ricinus communis] >gi|223539919|gb|EEF41497.1| ribosomal protein S28, putative [Ricinus communis]
contig01754	1	6		17.9791	121.684	4.16825	6.927	2.75874	0.996726		contig01754	#gi|33413762:1-9 cellulose synthase 2 [Gossypium herbaceum]
contig01755	2	5		35.9583	101.403	5.16825	6.66396	1.49571	0.372415		contig01755	#gi|224104285:1-9 predicted protein [Populus trichocarpa] >gi|222849792|gb|EEE87339.1| predicted protein [Populus trichocarpa]
contig01756	2	4		35.9583	81.1227	5.16825	6.34203	1.17378	0.204609		contig01756	#gi|89276301:1-9 actin depolymerizing factor 5 [Gossypium hirsutum]
contig01757	4	5		71.9166	101.403	6.16825	6.66396	0.49571	0.0574191		contig01757	#gi|255578664:1-9 ETHYLENE-INSENSITIVE3 protein, putative [Ricinus communis] >gi|223530285|gb|EEF32182.1| ETHYLENE-INSENSITIVE3 protein, putative [Ricinus communis]
contig01758	9	1		161.812	20.2807	7.33818	4.34203	-2.99614	1.3971		contig01758	#gi|255563010:1-9 28 kDa heat- and acid-stable phosphoprotein, putative [Ricinus communis] >gi|223538200|gb|EEF39809.1| 28 kDa heat- and acid-stable phosphoprotein, putative [Ricinus communis]
contig01759	6	1		107.875	20.2807	6.75321	4.34203	-2.41118	0.735158		contig01759	#gi|225452731:1-9 PREDICTED: hypothetical protein [Vitis vinifera]
contig01760	10	0		179.791	0	7.49018	0	-7.49018	2.7566		contig01760	#gi|224129680:1-9 predicted protein [Populus trichocarpa] >gi|222839074|gb|EEE77425.1| predicted protein [Populus trichocarpa]
contig01761	3	4		53.9374	81.1227	5.75321	6.34203	0.58882	0.0627947		contig01761	#gi|225426340:1-9 PREDICTED: hypothetical protein [Vitis vinifera] >gi|297742335|emb|CBI34484.3| unnamed protein product [Vitis vinifera]
contig01762	5	2		89.8957	40.5614	6.49018	5.34203	-1.14815	0.215474		contig01762	#lcl|AT4G21105.1:1-9 | Symbols: | cytochrome-c oxidase/ electron carrier | chr4:11266273-11266724 FORWARD
contig01763	2	4		35.9583	81.1227	5.16825	6.34203	1.17378	0.204609		contig01763	#gi|225460121:1-9 PREDICTED: hypothetical protein [Vitis vinifera]
contig01764	2	5		35.9583	101.403	5.16825	6.66396	1.49571	0.372415		contig01764	#gi|255543152:1-9 conserved hypothetical protein [Ricinus communis] >gi|223548600|gb|EEF50091.1| conserved hypothetical protein [Ricinus communis]
contig01765	7	6		125.854	121.684	6.97561	6.927	-0.0486104	0.000797122		contig01765	#gi|85542670:1-9 3-hydroxy-3-methylglutaryl-coenzyme A reductase [Gossypium barbadense]
contig01766	18	12		323.625	243.368	8.33818	7.927	-0.41118	0.129018		contig01766	#gi|224125704:1-9 predicted protein [Populus trichocarpa] >gi|222870605|gb|EEF07736.1| predicted protein [Populus trichocarpa]
contig01767	3	3		53.9374	60.8421	5.75321	5.927	0.173782	0.00472328		contig01767	#gi|302141987:1-9 unnamed protein product [Vitis vinifera]
contig01768	7	2		125.854	40.5614	6.97561	5.34203	-1.63357	0.515135		contig01768	#gi|148828535:1-9 arginase [Malus hupehensis]
contig01769	4	4		71.9166	81.1227	6.16825	6.34203	0.173782	0.00629771		contig01769	#gi|255545206:1-9 DELLA protein GAI, putative [Ricinus communis] >gi|223547572|gb|EEF49067.1| DELLA protein GAI, putative [Ricinus communis]
contig01770	6	0		107.875	0	6.75321	0	-6.75321	1.65396		contig01770	#gi|255583798:1-9 conserved hypothetical protein [Ricinus communis] >gi|223527611|gb|EEF29724.1| conserved hypothetical protein [Ricinus communis]
contig01771	25	32		449.479	648.982	8.81211	9.34203	0.529926	0.415111		contig01771	#gi|118482538:1-9 unknown [Populus trichocarpa]
contig01772	3	3		53.9374	60.8421	5.75321	5.927	0.173782	0.00472328		contig01772	nohit
contig01773	6	1		107.875	20.2807	6.75321	4.34203	-2.41118	0.735158		contig01773	#gi|225464487:1-9 PREDICTED: hypothetical protein isoform 2 [Vitis vinifera] >gi|225464489|ref|XP_002268754.1| PREDICTED: hypothetical protein isoform 1 [Vitis vinifera] >gi|302143845|emb|CBI22706.3| unnamed protein product [Vitis vinifera]
contig01774	4	2		71.9166	40.5614	6.16825	5.34203	-0.826218	0.0999821		contig01774	#gi|224069026:1-9 predicted protein [Populus trichocarpa] >gi|222844608|gb|EEE82155.1| predicted protein [Populus trichocarpa]
contig01775	2	5		35.9583	101.403	5.16825	6.66396	1.49571	0.372415		contig01775	#gi|22947847:1-9 xyloglucan endotransglycosylase [Malus x domestica]
contig01776	8	1		143.833	20.2807	7.16825	4.34203	-2.82622	1.16979		contig01776	#gi|225423905:1-9 PREDICTED: hypothetical protein [Vitis vinifera] >gi|297737856|emb|CBI27057.3| unnamed protein product [Vitis vinifera]
contig01777	2	4		35.9583	81.1227	5.16825	6.34203	1.17378	0.204609		contig01777	#gi|255584729:1-9 protein phosphatase 2c, putative [Ricinus communis] >gi|223527124|gb|EEF29300.1| protein phosphatase 2c, putative [Ricinus communis]
contig01778	5	2		89.8957	40.5614	6.49018	5.34203	-1.14815	0.215474		contig01778	#gi|297745282:1-9 unnamed protein product [Vitis vinifera]
contig01779	14	5		251.708	101.403	7.97561	6.66396	-1.31164	0.74344		contig01779	#gi|45644508:1-9 PR10-12-like protein [Gossypium barbadense]
contig01780	4	3		71.9166	60.8421	6.16825	5.927	-0.241255	0.0104811		contig01780	#gi|255575625:1-9 carboxylic ester hydrolase, putative [Ricinus communis] >gi|223531806|gb|EEF33624.1| carboxylic ester hydrolase, putative [Ricinus communis]
contig01781	4	3		71.9166	60.8421	6.16825	5.927	-0.241255	0.0104811		contig01781	#gi|224114718:1-9 predicted protein [Populus trichocarpa] >gi|222832306|gb|EEE70783.1| predicted protein [Populus trichocarpa]
contig01782	6	0		107.875	0	6.75321	0	-6.75321	1.65396		contig01782	#gi|295687231:1-9 triosephosphate isomerase [Gossypium hirsutum]
contig01783	3	4		53.9374	81.1227	5.75321	6.34203	0.58882	0.0627947		contig01783	#gi|74273615:1-9 1-aminocyclopropane-1-carboxylate synthase ACS6 [Gossypium hirsutum]
contig01784	4	0		71.9166	0	6.16825	0	-6.16825	1.10264		contig01784	#gi|255566714:1-9 Protein GIGANTEA, putative [Ricinus communis] >gi|223536432|gb|EEF38081.1| Protein GIGANTEA, putative [Ricinus communis]
contig01785	3	4		53.9374	81.1227	5.75321	6.34203	0.58882	0.0627947		contig01785	#gi|255572539:1-9 conserved hypothetical protein [Ricinus communis] >gi|223533469|gb|EEF35217.1| conserved hypothetical protein [Ricinus communis]
contig01786	6	0		107.875	0	6.75321	0	-6.75321	1.65396		contig01786	#gi|296090280:1-9 unnamed protein product [Vitis vinifera]
contig01787	0	6		0	121.684	0	6.927	6.927	1.96784		contig01787	#gi|224053795:1-9 predicted protein [Populus trichocarpa] >gi|222845241|gb|EEE82788.1| predicted protein [Populus trichocarpa]
contig01788	7	1		125.854	20.2807	6.97561	4.34203	-2.63357	0.948563		contig01788	#gi|302141664:1-9 unnamed protein product [Vitis vinifera]
contig01789	4	2		71.9166	40.5614	6.16825	5.34203	-0.826218	0.0999821		contig01789	#gi|268528127:1-9 cinnamate 4-hydroxylase 2 [Gossypium hirsutum]
contig01790	4	2		71.9166	40.5614	6.16825	5.34203	-0.826218	0.0999821		contig01790	#gi|73860682:1-9 GH_CHX13I13.f GH_CHX Gossypium hirsutum cDNA clone GH_CHX13I13 5', mRNA sequence
contig01791	3	4		53.9374	81.1227	5.75321	6.34203	0.58882	0.0627947		contig01791	#gi|307147597:1-9 actin [Asarum europaeum]
contig01792	4	2		71.9166	40.5614	6.16825	5.34203	-0.826218	0.0999821		contig01792	#gi|73847406:1-9 GH_ON15F11.f GH_ON Gossypium hirsutum cDNA clone GH_ON15F11 5', mRNA sequence
contig01793	4	4		71.9166	81.1227	6.16825	6.34203	0.173782	0.00629771		contig01793	#gi|295687227:1-9 eukaryotic translation initiation factor 5A [Gossypium hirsutum]
contig01794	9	4		161.812	81.1227	7.33818	6.34203	-0.996143	0.307999		contig01794	#gi|297842159:1-9 60S ribosomal protein L6 [Arabidopsis lyrata subsp. lyrata] >gi|297334802|gb|EFH65220.1| 60S ribosomal protein L6 [Arabidopsis lyrata subsp. lyrata]
contig01795	4	1		71.9166	20.2807	6.16825	4.34203	-1.82622	0.344006		contig01795	#gi|297842159:1-9 60S ribosomal protein L6 [Arabidopsis lyrata subsp. lyrata] >gi|297334802|gb|EFH65220.1| 60S ribosomal protein L6 [Arabidopsis lyrata subsp. lyrata]
contig01796	4	5		71.9166	101.403	6.16825	6.66396	0.49571	0.0574191		contig01796	#gi|255570175:1-9 protein with unknown function [Ricinus communis] >gi|223534629|gb|EEF36325.1| protein with unknown function [Ricinus communis]
contig01797	4	2		71.9166	40.5614	6.16825	5.34203	-0.826218	0.0999821		contig01797	#gi|255572430:1-9 conserved hypothetical protein [Ricinus communis] >gi|223533491|gb|EEF35234.1| conserved hypothetical protein [Ricinus communis]
contig01798	4	3		71.9166	60.8421	6.16825	5.927	-0.241255	0.0104811		contig01798	#gi|253509569:1-9 caffeic acid O-methyltransferase 2 [Gossypium hirsutum]
contig01799	4	3		71.9166	60.8421	6.16825	5.927	-0.241255	0.0104811		contig01799	#gi|255554563:1-9 ATP binding protein, putative [Ricinus communis] >gi|223542540|gb|EEF44080.1| ATP binding protein, putative [Ricinus communis]
contig01800	5	1		89.8957	20.2807	6.49018	4.34203	-2.14815	0.532219		contig01800	#gi|164361559:1-9 UFL_653_32 Cotton fiber 0-10 day post anthesis Gossypium hirsutum cDNA, mRNA sequence
contig01801	5	6		89.8957	121.684	6.49018	6.927	0.436816	0.0545841		contig01801	#gi|21616051:1-9 aspartic proteinase [Theobroma cacao]
contig01802	4	2		71.9166	40.5614	6.16825	5.34203	-0.826218	0.0999821		contig01802	nohit
contig01803	5	2		89.8957	40.5614	6.49018	5.34203	-1.14815	0.215474		contig01803	#gi|224111984:1-9 cc-nbs resistance protein [Populus trichocarpa] >gi|222839510|gb|EEE77847.1| cc-nbs resistance protein [Populus trichocarpa]
contig01804	5	2		89.8957	40.5614	6.49018	5.34203	-1.14815	0.215474		contig01804	#gi|224105583:1-9 predicted protein [Populus trichocarpa] >gi|222850270|gb|EEE87817.1| predicted protein [Populus trichocarpa]
contig01805	8	8		143.833	162.245	7.16825	7.34203	0.173782	0.0125954		contig01805	#gi|300793584:1-9 TPA: TPA_inf: aquaporin PIP1;5 [Gossypium hirsutum]
contig01806	7	0		125.854	0	6.97561	0	-6.97561	1.92962		contig01806	#gi|297820930:1-9 40S ribosomal protein S13 [Arabidopsis lyrata subsp. lyrata] >gi|297324186|gb|EFH54607.1| 40S ribosomal protein S13 [Arabidopsis lyrata subsp. lyrata]
contig01807	7	0		125.854	0	6.97561	0	-6.97561	1.92962		contig01807	nohit
contig01808	5	2		89.8957	40.5614	6.49018	5.34203	-1.14815	0.215474		contig01808	#gi|89258491:1-9 putative ribosomal protein L28 [Gossypium hirsutum]
contig01809	3	3		53.9374	60.8421	5.75321	5.927	0.173782	0.00472328		contig01809	#gi|217074840:1-9 unknown [Medicago truncatula]
contig01810	4	2		71.9166	40.5614	6.16825	5.34203	-0.826218	0.0999821		contig01810	#gi|255627339:1-9 unknown [Glycine max]
contig01811	5	1		89.8957	20.2807	6.49018	4.34203	-2.14815	0.532219		contig01811	#gi|225437447:1-9 PREDICTED: similar to 60S ribosomal protein L19 [Vitis vinifera]
contig01812	4	3		71.9166	60.8421	6.16825	5.927	-0.241255	0.0104811		contig01812	#gi|224123982:1-9 predicted protein [Populus trichocarpa] >gi|222857588|gb|EEE95135.1| predicted protein [Populus trichocarpa]
contig01813	1	5		17.9791	101.403	4.16825	6.66396	2.49571	0.741473		contig01813	#gi|224106239:1-9 predicted protein [Populus trichocarpa] >gi|222850505|gb|EEE88052.1| predicted protein [Populus trichocarpa]
contig01814	6	2		107.875	40.5614	6.75321	5.34203	-1.41118	0.356158		contig01814	#gi|164283611:1-9 UFL_217_65 Cotton fiber 0-10 day post anthesis Gossypium hirsutum cDNA, mRNA sequence
contig01815	4	3		71.9166	60.8421	6.16825	5.927	-0.241255	0.0104811		contig01815	#gi|297736783:1-9 unnamed protein product [Vitis vinifera]
contig01816	8	2		143.833	40.5614	7.16825	5.34203	-1.82622	0.688011		contig01816	#gi|255559537:1-9 ribosomal protein S28, putative [Ricinus communis] >gi|255581574|ref|XP_002531592.1| ribosomal protein S28, putative [Ricinus communis] >gi|223528788|gb|EEF30795.1| ribosomal protein S28, putative [Ricinus communis] >gi|223539919|gb|EEF41497.1| ribosomal protein S28, putative [Ricinus communis]
contig01817	0	6		0	121.684	0	6.927	6.927	1.96784		contig01817	#gi|73865059:1-9 GH_CHX20P06.f GH_CHX Gossypium hirsutum cDNA clone GH_CHX20P06 5', mRNA sequence
contig01818	7	0		125.854	0	6.97561	0	-6.97561	1.92962		contig01818	#gi|224131092:1-9 predicted protein [Populus trichocarpa] >gi|118483859|gb|ABK93820.1| unknown [Populus trichocarpa] >gi|222861772|gb|EEE99314.1| predicted protein [Populus trichocarpa]
contig01819	4	4		71.9166	81.1227	6.16825	6.34203	0.173782	0.00629771		contig01819	#gi|13247345:1-9 GA__Eb0006D15f Gossypium arboreum 7-10 dpa fiber library Gossypium arboreum cDNA clone GA__Eb0006D15f, mRNA sequence
contig01820	5	2		89.8957	40.5614	6.49018	5.34203	-1.14815	0.215474		contig01820	#gi|224121346:1-9 autoinhibited H+ ATPase [Populus trichocarpa] >gi|222872606|gb|EEF09737.1| autoinhibited H+ ATPase [Populus trichocarpa]
contig01821	5	1		89.8957	20.2807	6.49018	4.34203	-2.14815	0.532219		contig01821	#gi|297744588:1-9 unnamed protein product [Vitis vinifera]
contig01822	6	1		107.875	20.2807	6.75321	4.34203	-2.41118	0.735158		contig01822	#gi|224128091:1-9 predicted protein [Populus trichocarpa] >gi|222869748|gb|EEF06879.1| predicted protein [Populus trichocarpa]
contig01823	4	3		71.9166	60.8421	6.16825	5.927	-0.241255	0.0104811		contig01823	#gi|255555335:1-9 phosphoprotein phosphatase, putative [Ricinus communis] >gi|223542085|gb|EEF43629.1| phosphoprotein phosphatase, putative [Ricinus communis]
contig01824	5	11		89.8957	223.088	6.49018	7.80147	1.31129	0.670266		contig01824	#gi|4185819:1-9 metallothionein-like type 1 protein [Ipomoea batatas] >gi|62554131|dbj|BAD95580.1| metallothionein-like type 1 protein [Ipomoea batatas]
contig01825	6	2		107.875	40.5614	6.75321	5.34203	-1.41118	0.356158		contig01825	#gi|151347473:1-9 hypersensitive-induced response protein [Carica papaya]
contig01826	1	5		17.9791	101.403	4.16825	6.66396	2.49571	0.741473		contig01826	#gi|21616051:1-9 aspartic proteinase [Theobroma cacao]
contig01827	5	1		89.8957	20.2807	6.49018	4.34203	-2.14815	0.532219		contig01827	#gi|118489526:1-9 unknown [Populus trichocarpa x Populus deltoides]
contig01828	5	1		89.8957	20.2807	6.49018	4.34203	-2.14815	0.532219		contig01828	#gi|255570177:1-9 proteasome subunit beta type 7,10, putative [Ricinus communis] >gi|223534630|gb|EEF36326.1| proteasome subunit beta type 7,10, putative [Ricinus communis]
contig01829	6	3		107.875	60.8421	6.75321	5.927	-0.826218	0.149973		contig01829	#gi|255638871:1-9 unknown [Glycine max]
contig01830	4	3		71.9166	60.8421	6.16825	5.927	-0.241255	0.0104811		contig01830	#gi|297852482:1-9 hypothetical protein ARALYDRAFT_474002 [Arabidopsis lyrata subsp. lyrata] >gi|297339964|gb|EFH70381.1| hypothetical protein ARALYDRAFT_474002 [Arabidopsis lyrata subsp. lyrata]
contig01831	3	5		53.9374	101.403	5.75321	6.66396	0.910748	0.168345		contig01831	#gi|255556324:1-9 AMP dependent ligase, putative [Ricinus communis] >gi|223541511|gb|EEF43060.1| AMP dependent ligase, putative [Ricinus communis]
contig01832	11	3		197.771	60.8421	7.62768	5.927	-1.70069	0.857077		contig01832	#gi|255648004:1-9 unknown [Glycine max]
contig01833	5	2		89.8957	40.5614	6.49018	5.34203	-1.14815	0.215474		contig01833	#gi|255546017:1-9 Charged multivesicular body protein 2a, putative [Ricinus communis] >gi|223546524|gb|EEF48022.1| Charged multivesicular body protein 2a, putative [Ricinus communis]
contig01834	5	2		89.8957	40.5614	6.49018	5.34203	-1.14815	0.215474		contig01834	#gi|255553223:1-9 Pre-mRNA-processing-splicing factor, putative [Ricinus communis] >gi|223543286|gb|EEF44818.1| Pre-mRNA-processing-splicing factor, putative [Ricinus communis]
contig01835	10	7		179.791	141.965	7.49018	7.14939	-0.340791	0.0504768		contig01835	#gi|224101583:1-9 predicted protein [Populus trichocarpa] >gi|222852160|gb|EEE89707.1| predicted protein [Populus trichocarpa]
contig01836	26	10		467.458	202.807	8.86869	7.66396	-1.20473	1.20933		contig01836	#gi|211906474:1-9 glycine-rich RNA-binding protein [Gossypium hirsutum]
contig01837	3	4		53.9374	81.1227	5.75321	6.34203	0.58882	0.0627947		contig01837	#gi|255579150:1-9 serine/threonine protein kinase, putative [Ricinus communis] >gi|223530030|gb|EEF31953.1| serine/threonine protein kinase, putative [Ricinus communis]
contig01838	11	0		197.771	0	7.62768	0	-7.62768	3.03226		contig01838	#gi|2501578:1-9 RecName: Full=Probable pyridoxal biosynthesis protein PDX1; AltName: Full=Ethylene-inducible protein HEVER >gi|1209317|gb|AAA91063.1| ethylene-inducible protein [Hevea brasiliensis]
contig01839	3	3		53.9374	60.8421	5.75321	5.927	0.173782	0.00472328		contig01839	#gi|225464279:1-9 PREDICTED: hypothetical protein [Vitis vinifera]
contig01840	1	5		17.9791	101.403	4.16825	6.66396	2.49571	0.741473		contig01840	#gi|255636107:1-9 unknown [Glycine max]
contig01841	0	6		0	121.684	0	6.927	6.927	1.96784		contig01841	#gi|60317458:1-9 cold-related protein Cor413 [Gossypium barbadense] >gi|115432869|gb|ABI97481.1| COR413-like protein [Gossypium barbadense]
contig01842	4	3		71.9166	60.8421	6.16825	5.927	-0.241255	0.0104811		contig01842	#gi|224077390:1-9 predicted protein [Populus trichocarpa] >gi|222848206|gb|EEE85753.1| predicted protein [Populus trichocarpa]
contig01843	7	2		125.854	40.5614	6.97561	5.34203	-1.63357	0.515135		contig01843	nohit
contig01844	4	2		71.9166	40.5614	6.16825	5.34203	-0.826218	0.0999821		contig01844	nohit
contig01845	5	2		89.8957	40.5614	6.49018	5.34203	-1.14815	0.215474		contig01845	#gi|297803092:1-9 X-Pro dipeptidase [Arabidopsis lyrata subsp. lyrata] >gi|297315266|gb|EFH45689.1| X-Pro dipeptidase [Arabidopsis lyrata subsp. lyrata]
contig01846	4	5		71.9166	101.403	6.16825	6.66396	0.49571	0.0574191		contig01846	#gi|13245331:1-9 GA__Ea0022P03f Gossypium arboreum 7-10 dpa fiber library Gossypium arboreum cDNA clone GA__Ea0022P03f, mRNA sequence
contig01847	3	3		53.9374	60.8421	5.75321	5.927	0.173782	0.00472328		contig01847	#gi|366427764:1-9 rcrycc0_0037_D09.ab1 cotton shoot apical meristems, buds and flowers Gossypium hirsutum cDNA 3', mRNA sequence
contig01848	3	3		53.9374	60.8421	5.75321	5.927	0.173782	0.00472328		contig01848	#gi|255577428:1-9 Serine carboxypeptidase, putative [Ricinus communis] >gi|223530926|gb|EEF32785.1| Serine carboxypeptidase, putative [Ricinus communis]
contig01849	15	6		269.687	121.684	8.07514	6.927	-1.14815	0.646421		contig01849	nohit
contig01850	3	3		53.9374	60.8421	5.75321	5.927	0.173782	0.00472328		contig01850	nohit
contig01851	4	3		71.9166	60.8421	6.16825	5.927	-0.241255	0.0104811		contig01851	#gi|6091551:1-9 homeodomain-leucine zipper protein 56 [Glycine max]
contig01852	15	2		269.687	40.5614	8.07514	5.34203	-2.73311	2.11665		contig01852	#gi|208427035:1-9 lipid transfer protein [Gossypium hirsutum]
contig01853	5	3		89.8957	60.8421	6.49018	5.927	-0.563184	0.063718		contig01853	#gi|225460841:1-9 PREDICTED: hypothetical protein [Vitis vinifera] >gi|297737506|emb|CBI26707.3| unnamed protein product [Vitis vinifera]
contig01854	5	1		89.8957	20.2807	6.49018	4.34203	-2.14815	0.532219		contig01854	nohit
contig01855	1	5		17.9791	101.403	4.16825	6.66396	2.49571	0.741473		contig01855	#gi|225456307:1-9 PREDICTED: hypothetical protein [Vitis vinifera]
contig01856	4	3		71.9166	60.8421	6.16825	5.927	-0.241255	0.0104811		contig01856	#gi|147862841:1-9 hypothetical protein VITISV_021856 [Vitis vinifera]
contig01857	7	0		125.854	0	6.97561	0	-6.97561	1.92962		contig01857	#gi|297735994:1-9 unnamed protein product [Vitis vinifera]
contig01858	4	2		71.9166	40.5614	6.16825	5.34203	-0.826218	0.0999821		contig01858	nohit
contig01859	8	0		143.833	0	7.16825	0	-7.16825	2.20528		contig01859	#gi|217071544:1-9 unknown [Medicago truncatula]
contig01860	1	5		17.9791	101.403	4.16825	6.66396	2.49571	0.741473		contig01860	#gi|164293148:1-9 UFL_080_83 Cotton fiber 0-10 day post anthesis Gossypium hirsutum cDNA, mRNA sequence
contig01861	2	4		35.9583	81.1227	5.16825	6.34203	1.17378	0.204609		contig01861	#gi|297736474:1-9 unnamed protein product [Vitis vinifera]
contig01862	6	1		107.875	20.2807	6.75321	4.34203	-2.41118	0.735158		contig01862	#gi|60459385:1-9 bZIP protein [Capsicum annuum]
contig01863	6	3		107.875	60.8421	6.75321	5.927	-0.826218	0.149973		contig01863	#gi|28394774:1-9 asparagine synthetase [Securigera parviflora]
contig01864	13	13		233.729	263.649	7.86869	8.04247	0.173782	0.0204675		contig01864	#gi|225440288:1-9 PREDICTED: similar to UBC9 (UBIQUITIN CONJUGATING ENZYME 9); ubiquitin-protein ligase isoform 2 [Vitis vinifera] >gi|225440290|ref|XP_002284197.1| PREDICTED: similar to UBC9 (UBIQUITIN CONJUGATING ENZYME 9); ubiquitin-protein ligase isoform 1 [Vitis vinifera] >gi|225454440|ref|XP_002280356.1| PREDICTED: similar to UBC9 (UBIQUITIN CONJUGATING ENZYME 9); ubiquitin-protein ligase i…
contig01865	27	18		485.437	365.052	8.92314	8.51196	-0.41118	0.193527		contig01865	#gi|255635419:1-9 unknown [Glycine max]
contig01866	8	3		143.833	60.8421	7.16825	5.927	-1.24126	0.389969		contig01866	#gi|211906464:1-9 dimethylmenaquinone methyltransferase [Gossypium hirsutum]
contig01867	1	5		17.9791	101.403	4.16825	6.66396	2.49571	0.741473		contig01867	#gi|224099343:1-9 predicted protein [Populus trichocarpa] >gi|118481362|gb|ABK92624.1| unknown [Populus trichocarpa] >gi|222851266|gb|EEE88813.1| predicted protein [Populus trichocarpa]
contig01868	7	2		125.854	40.5614	6.97561	5.34203	-1.63357	0.515135		contig01868	#gi|255578566:1-9 Vesicle-associated membrane protein, putative [Ricinus communis] >gi|223530344|gb|EEF32237.1| Vesicle-associated membrane protein, putative [Ricinus communis]
contig01869	4	4		71.9166	81.1227	6.16825	6.34203	0.173782	0.00629771		contig01869	#gi|224077784:1-9 predicted protein [Populus trichocarpa] >gi|118484423|gb|ABK94088.1| unknown [Populus trichocarpa] >gi|222848371|gb|EEE85918.1| predicted protein [Populus trichocarpa]
contig01870	2	4		35.9583	81.1227	5.16825	6.34203	1.17378	0.204609		contig01870	#gi|255559444:1-9 cyclin-dependent protein kinase, putative [Ricinus communis] >gi|223540127|gb|EEF41704.1| cyclin-dependent protein kinase, putative [Ricinus communis]
contig01871	2	4		35.9583	81.1227	5.16825	6.34203	1.17378	0.204609		contig01871	#gi|224073098:1-9 predicted protein [Populus trichocarpa] >gi|222841402|gb|EEE78949.1| predicted protein [Populus trichocarpa]
contig01872	3	4		53.9374	81.1227	5.75321	6.34203	0.58882	0.0627947		contig01872	#gi|262090294:1-9 DREB1C [Gossypium hirsutum]
contig01873	9	0		161.812	0	7.33818	0	-7.33818	2.48094		contig01873	#gi|4140371:1-9 3-hydroxy-3-methylglutaryl-coenzyme A reductase [Morus alba]
contig01874	7	2		125.854	40.5614	6.97561	5.34203	-1.63357	0.515135		contig01874	#gi|366400630:1-9 rcrycc0_0023_E03.ab1 cotton shoot apical meristems, buds and flowers Gossypium hirsutum cDNA 3', mRNA sequence
contig01875	6	0		107.875	0	6.75321	0	-6.75321	1.65396		contig01875	#gi|224122270:1-9 predicted protein [Populus trichocarpa] >gi|222859466|gb|EEE97013.1| predicted protein [Populus trichocarpa]
contig01876	12	4		215.75	81.1227	7.75321	6.34203	-1.41118	0.712316		contig01876	#gi|255552894:1-9 40S ribosomal protein S9, putative [Ricinus communis] >gi|223543501|gb|EEF45032.1| 40S ribosomal protein S9, putative [Ricinus communis]
contig01877	6	7		107.875	141.965	6.75321	7.14939	0.396174	0.0531107		contig01877	#gi|13246790:1-9 GA__Ea0035G01f Gossypium arboreum 7-10 dpa fiber library Gossypium arboreum cDNA clone GA__Ea0035G01f, mRNA sequence
contig01878	5	1		89.8957	20.2807	6.49018	4.34203	-2.14815	0.532219		contig01878	#gi|255629810:1-9 unknown [Glycine max]
contig01879	5	4		89.8957	81.1227	6.49018	6.34203	-0.148146	0.00510549		contig01879	#gi|255549094:1-9 snf1-kinase beta subunit, plants, putative [Ricinus communis] >gi|223545240|gb|EEF46747.1| snf1-kinase beta subunit, plants, putative [Ricinus communis]
contig01880	15	2		269.687	40.5614	8.07514	5.34203	-2.73311	2.11665		contig01880	#gi|255552894:1-9 40S ribosomal protein S9, putative [Ricinus communis] >gi|223543501|gb|EEF45032.1| 40S ribosomal protein S9, putative [Ricinus communis]
contig01881	6	2		107.875	40.5614	6.75321	5.34203	-1.41118	0.356158		contig01881	#gi|255576858:1-9 DNA binding protein, putative [Ricinus communis] >gi|223531239|gb|EEF33084.1| DNA binding protein, putative [Ricinus communis]
contig01882	4	1		71.9166	20.2807	6.16825	4.34203	-1.82622	0.344006		contig01882	nohit
contig01883	1	6		17.9791	121.684	4.16825	6.927	2.75874	0.996726		contig01883	#gi|242205330:1-9 cellulose synthase catalytic subunit [Gossypium hirsutum]
contig01884	4	3		71.9166	60.8421	6.16825	5.927	-0.241255	0.0104811		contig01884	#gi|21100583:1-9 GA__Ed0065A05r Gossypium arboreum 7-10 dpa fiber library Gossypium arboreum cDNA clone GA__Ed0065A05r, mRNA sequence
contig01885	8	0		143.833	0	7.16825	0	-7.16825	2.20528		contig01885	#gi|124558720:1-9 1-deoxy-D-xylulose 5-phosphate reductoisomerase [Gossypium barbadense]
contig01886	7	1		125.854	20.2807	6.97561	4.34203	-2.63357	0.948563		contig01886	#gi|255576617:1-9 nucleolysin tia-1, putative [Ricinus communis] >gi|223531377|gb|EEF33213.1| nucleolysin tia-1, putative [Ricinus communis]
contig01887	4	2		71.9166	40.5614	6.16825	5.34203	-0.826218	0.0999821		contig01887	#gi|255579228:1-9 transcription cofactor, putative [Ricinus communis] >gi|223530005|gb|EEF31930.1| transcription cofactor, putative [Ricinus communis]
contig01888	5	4		89.8957	81.1227	6.49018	6.34203	-0.148146	0.00510549		contig01888	#gi|224142471:1-9 predicted protein [Populus trichocarpa] >gi|222866015|gb|EEF03146.1| predicted protein [Populus trichocarpa]
contig01889	1	6		17.9791	121.684	4.16825	6.927	2.75874	0.996726		contig01889	#gi|30686662:1-9 ubiquitin-conjugating enzyme family protein [Arabidopsis thaliana]
contig01890	3	6		53.9374	121.684	5.75321	6.927	1.17378	0.306914		contig01890	#gi|224074251:1-9 predicted protein [Populus trichocarpa] >gi|118483998|gb|ABK93886.1| unknown [Populus trichocarpa] >gi|222841753|gb|EEE79300.1| predicted protein [Populus trichocarpa]
contig01891	2	4		35.9583	81.1227	5.16825	6.34203	1.17378	0.204609		contig01891	#gi|225442479:1-9 PREDICTED: hypothetical protein [Vitis vinifera] >gi|297743200|emb|CBI36067.3| unnamed protein product [Vitis vinifera]
contig01892	4	3		71.9166	60.8421	6.16825	5.927	-0.241255	0.0104811		contig01892	#gi|224112609:1-9 predicted protein [Populus trichocarpa] >gi|118482276|gb|ABK93065.1| unknown [Populus trichocarpa] >gi|222865280|gb|EEF02411.1| predicted protein [Populus trichocarpa]
contig01893	0	7		0	141.965	0	7.14939	7.14939	2.29582		contig01893	#gi|297743261:1-9 unnamed protein product [Vitis vinifera]
contig01894	3	4		53.9374	81.1227	5.75321	6.34203	0.58882	0.0627947		contig01894	#gi|217074538:1-9 unknown [Medicago truncatula]
contig01895	6	11		107.875	223.088	6.75321	7.80147	1.04825	0.468272		contig01895	#gi|224123424:1-9 predicted protein [Populus trichocarpa] >gi|222857451|gb|EEE94998.1| predicted protein [Populus trichocarpa]
contig01896	11	3		197.771	60.8421	7.62768	5.927	-1.70069	0.857077		contig01896	#gi|109835404:1-9 GH_RTFR_13R_D09_InvR_13Sep04_073_F Root (free) - 7-10 weeks after planting Gossypium hirsutum cDNA, mRNA sequence
contig01897	6	0		107.875	0	6.75321	0	-6.75321	1.65396		contig01897	#gi|225435830:1-9 PREDICTED: hypothetical protein [Vitis vinifera]
contig01898	7	0		125.854	0	6.97561	0	-6.97561	1.92962		contig01898	#gi|225425740:1-9 PREDICTED: hypothetical protein [Vitis vinifera]
contig01899	4	2		71.9166	40.5614	6.16825	5.34203	-0.826218	0.0999821		contig01899	#gi|115338597:1-9 isopentyl diphosphate isomerase [Gossypium barbadense]
contig01900	6	1		107.875	20.2807	6.75321	4.34203	-2.41118	0.735158		contig01900	nohit
contig01901	7	3		125.854	60.8421	6.97561	5.927	-1.04861	0.260595		contig01901	nohit
contig01902	11	11		197.771	223.088	7.62768	7.80147	0.173782	0.0173187		contig01902	#gi|20086317:1-9 elicitor and UV light related transcription factor [Oryza sativa]
contig01903	1	10		17.9791	202.807	4.16825	7.66396	3.49571	2.10008		contig01903	#gi|255548920:1-9 grr1, plant, putative [Ricinus communis] >gi|223545460|gb|EEF46965.1| grr1, plant, putative [Ricinus communis]
contig01904	6	1		107.875	20.2807	6.75321	4.34203	-2.41118	0.735158		contig01904	#gi|11202192:1-9 GA__Eb0010M19f Gossypium arboreum 7-10 dpa fiber library Gossypium arboreum cDNA clone GA__Eb0010M19f, mRNA sequence
contig01905	8	3		143.833	60.8421	7.16825	5.927	-1.24126	0.389969		contig01905	nohit
contig01906	5	1		89.8957	20.2807	6.49018	4.34203	-2.14815	0.532219		contig01906	#gi|255576962:1-9 acyltransferase, putative [Ricinus communis] >gi|223531186|gb|EEF33033.1| acyltransferase, putative [Ricinus communis]
contig01907	3	3		53.9374	60.8421	5.75321	5.927	0.173782	0.00472328		contig01907	#gi|67107029:1-9 14-3-3 protein [Manihot esculenta] >gi|291293223|gb|ADD92155.1| 14-3-3 protein [Manihot esculenta]
contig01908	1	6		17.9791	121.684	4.16825	6.927	2.75874	0.996726		contig01908	#gi|164369752:1-9 UFL_093_07 Cotton fiber 0-10 day post anthesis Gossypium hirsutum cDNA, mRNA sequence
contig01909	7	0		125.854	0	6.97561	0	-6.97561	1.92962		contig01909	#gi|147835984:1-9 hypothetical protein VITISV_024181 [Vitis vinifera]
contig01910	4	2		71.9166	40.5614	6.16825	5.34203	-0.826218	0.0999821		contig01910	#gi|297737592:1-9 unnamed protein product [Vitis vinifera]
contig01911	1	5		17.9791	101.403	4.16825	6.66396	2.49571	0.741473		contig01911	#gi|224055457:1-9 predicted protein [Populus trichocarpa] >gi|118485403|gb|ABK94558.1| unknown [Populus trichocarpa] >gi|222845766|gb|EEE83313.1| predicted protein [Populus trichocarpa]
contig01912	5	3		89.8957	60.8421	6.49018	5.927	-0.563184	0.063718		contig01912	#gi|225445015:1-9 PREDICTED: hypothetical protein [Vitis vinifera] >gi|147840660|emb|CAN61998.1| hypothetical protein VITISV_007873 [Vitis vinifera] >gi|297738716|emb|CBI27961.3| unnamed protein product [Vitis vinifera]
contig01913	4	4		71.9166	81.1227	6.16825	6.34203	0.173782	0.00629771		contig01913	#gi|224141717:1-9 predicted protein [Populus trichocarpa] >gi|222865645|gb|EEF02776.1| predicted protein [Populus trichocarpa]
contig01914	1	5		17.9791	101.403	4.16825	6.66396	2.49571	0.741473		contig01914	#gi|255553315:1-9 F-box/LRR-repeat protein, putative [Ricinus communis] >gi|223543332|gb|EEF44864.1| F-box/LRR-repeat protein, putative [Ricinus communis]
contig01915	6	4		107.875	81.1227	6.75321	6.34203	-0.41118	0.043006		contig01915	#gi|255557443:1-9 60S ribosomal protein L32, putative [Ricinus communis] >gi|223541169|gb|EEF42725.1| 60S ribosomal protein L32, putative [Ricinus communis]
contig01916	0	6		0	121.684	0	6.927	6.927	1.96784		contig01916	#gi|193290377:1-9 14-3-3b protein [Gossypium hirsutum]
contig01917	5	1		89.8957	20.2807	6.49018	4.34203	-2.14815	0.532219		contig01917	#gi|255626585:1-9 unknown [Glycine max]
contig01918	8	19		143.833	385.333	7.16825	8.58996	1.42171	1.31101		contig01918	#gi|225434548:1-9 PREDICTED: hypothetical protein [Vitis vinifera] >gi|297745876|emb|CBI15932.3| unnamed protein product [Vitis vinifera]
contig01919	2	4		35.9583	81.1227	5.16825	6.34203	1.17378	0.204609		contig01919	#gi|58618125:1-9 autophagy protein ATG3 [Nicotiana benthamiana]
contig01920	3	6		53.9374	121.684	5.75321	6.927	1.17378	0.306914		contig01920	#gi|297745090:1-9 unnamed protein product [Vitis vinifera]
contig01921	7	0		125.854	0	6.97561	0	-6.97561	1.92962		contig01921	#gi|255539218:1-9 protein binding protein, putative [Ricinus communis] >gi|223551375|gb|EEF52861.1| protein binding protein, putative [Ricinus communis]
contig01922	0	6		0	121.684	0	6.927	6.927	1.96784		contig01922	#gi|21096902:1-9 GA__Ed0017F04r Gossypium arboreum 7-10 dpa fiber library Gossypium arboreum cDNA clone GA__Ed0017F04r, mRNA sequence
contig01923	6	0		107.875	0	6.75321	0	-6.75321	1.65396		contig01923	#gi|125547847:1-9 hypothetical protein OsI_15456 [Oryza sativa Indica Group]
contig01924	6	0		107.875	0	6.75321	0	-6.75321	1.65396		contig01924	nohit
contig01925	6	2		107.875	40.5614	6.75321	5.34203	-1.41118	0.356158		contig01925	#gi|255631866:1-9 unknown [Glycine max]
contig01926	5	2		89.8957	40.5614	6.49018	5.34203	-1.14815	0.215474		contig01926	#gi|76160976:1-9 unknown [Solanum tuberosum]
contig01927	4	2		71.9166	40.5614	6.16825	5.34203	-0.826218	0.0999821		contig01927	#gi|255578850:1-9 60S ribosomal protein L12, putative [Ricinus communis] >gi|223530177|gb|EEF32086.1| 60S ribosomal protein L12, putative [Ricinus communis]
contig01928	5	2		89.8957	40.5614	6.49018	5.34203	-1.14815	0.215474		contig01928	#gi|255574820:1-9 RING-H2 finger protein ATL2N, putative [Ricinus communis] >gi|223532272|gb|EEF34075.1| RING-H2 finger protein ATL2N, putative [Ricinus communis]
contig01929	0	6		0	121.684	0	6.927	6.927	1.96784		contig01929	#gi|225445863:1-9 PREDICTED: hypothetical protein isoform 2 [Vitis vinifera]
contig01930	5	3		89.8957	60.8421	6.49018	5.927	-0.563184	0.063718		contig01930	#gi|294438964:1-9 hypothetical protein UP-4 [Dimocarpus longan]
contig01931	18	8		323.625	162.245	8.33818	7.34203	-0.996143	0.615997		contig01931	#gi|195638818:1-9 histone H4 [Zea mays]
contig01932	8	6		143.833	121.684	7.16825	6.927	-0.241255	0.0209622		contig01932	#gi|37051117:1-9 S-adenosylmethionine synthetase-2 [Pisum sativum]
contig01933	0	6		0	121.684	0	6.927	6.927	1.96784		contig01933	#gi|225459290:1-9 PREDICTED: hypothetical protein isoform 1 [Vitis vinifera]
contig01934	7	1		125.854	20.2807	6.97561	4.34203	-2.63357	0.948563		contig01934	#gi|225426747:1-9 PREDICTED: hypothetical protein [Vitis vinifera]
contig01935	7	10		125.854	202.807	6.97561	7.66396	0.688355	0.207418		contig01935	#gi|217038832:1-9 eukaryotic translation initiation factor 5A2 [Glycine max] >gi|217038834|gb|ACJ76774.1| eukaryotic translation initiation factor 5A3 [Glycine max]
contig01936	6	6		107.875	121.684	6.75321	6.927	0.173782	0.00944656		contig01936	#gi|121281798:1-9 eIF5A [Rosa chinensis]
contig01937	5	1		89.8957	20.2807	6.49018	4.34203	-2.14815	0.532219		contig01937	#gi|255546529:1-9 casein kinase, putative [Ricinus communis] >gi|223546780|gb|EEF48278.1| casein kinase, putative [Ricinus communis]
contig01938	3	4		53.9374	81.1227	5.75321	6.34203	0.58882	0.0627947		contig01938	#gi|366407730:1-9 rayctn0_0129_D01.ab1 cotton shoot apical meristems, buds and flowers Gossypium hirsutum cDNA 3', mRNA sequence
contig01939	6	0		107.875	0	6.75321	0	-6.75321	1.65396		contig01939	#gi|224070782:1-9 predicted protein [Populus trichocarpa] >gi|222840666|gb|EEE78213.1| predicted protein [Populus trichocarpa]
contig01940	2	4		35.9583	81.1227	5.16825	6.34203	1.17378	0.204609		contig01940	#gi|224086468:1-9 predicted protein [Populus trichocarpa] >gi|222853870|gb|EEE91417.1| predicted protein [Populus trichocarpa]
contig01941	4	3		71.9166	60.8421	6.16825	5.927	-0.241255	0.0104811		contig01941	nohit
contig01942	1	6		17.9791	121.684	4.16825	6.927	2.75874	0.996726		contig01942	nohit
contig01943	0	10		0	202.807	0	7.66396	7.66396	3.27974		contig01943	#gi|109864095:1-9 GH_RMIRS_094_H03_F Cotton Normalized Library random primed Gossypium hirsutum cDNA, mRNA sequence
contig01944	2	5		35.9583	101.403	5.16825	6.66396	1.49571	0.372415		contig01944	#gi|255570599:1-9 importin beta-1, putative [Ricinus communis] >gi|223534421|gb|EEF36125.1| importin beta-1, putative [Ricinus communis]
contig01945	4	3		71.9166	60.8421	6.16825	5.927	-0.241255	0.0104811		contig01945	#gi|72268919:1-9 COT_CE_F09 Fiber and Ovule of Xu-142 Lambda Zap Express Library Gossypium hirsutum cDNA 3' similar to unknown, mRNA sequence
contig01946	1	5		17.9791	101.403	4.16825	6.66396	2.49571	0.741473		contig01946	#gi|255581734:1-9 40S ribosomal protein S6, putative [Ricinus communis] >gi|223528700|gb|EEF30713.1| 40S ribosomal protein S6, putative [Ricinus communis]
contig01947	10	4		179.791	81.1227	7.49018	6.34203	-1.14815	0.430948		contig01947	#gi|116779097:1-9 unknown [Picea sitchensis] >gi|116779909|gb|ABK21473.1| unknown [Picea sitchensis] >gi|116788763|gb|ABK24990.1| unknown [Picea sitchensis] >gi|116790134|gb|ABK25512.1| unknown [Picea sitchensis] >gi|116793648|gb|ABK26827.1| unknown [Picea sitchensis] >gi|148906644|gb|ABR16473.1| unknown [Picea sitchensis] >gi|148906786|gb|ABR16539.1| unknown [Picea sitchensis] >gi|224284082|gb|A…
contig01948	12	0		215.75	0	7.75321	0	-7.75321	3.30792		contig01948	#gi|116779097:1-9 unknown [Picea sitchensis] >gi|116779909|gb|ABK21473.1| unknown [Picea sitchensis] >gi|116788763|gb|ABK24990.1| unknown [Picea sitchensis] >gi|116790134|gb|ABK25512.1| unknown [Picea sitchensis] >gi|116793648|gb|ABK26827.1| unknown [Picea sitchensis] >gi|148906644|gb|ABR16473.1| unknown [Picea sitchensis] >gi|148906786|gb|ABR16539.1| unknown [Picea sitchensis] >gi|224284082|gb|A…
contig01949	5	2		89.8957	40.5614	6.49018	5.34203	-1.14815	0.215474		contig01949	#gi|296882314:1-9 alpha-L-arabinofuranosidase [Medicago truncatula]
contig01950	0	6		0	121.684	0	6.927	6.927	1.96784		contig01950	#gi|255576383:1-9 tRNA delta(2)-isopentenylpyrophosphate transferase, putative [Ricinus communis] >gi|223531496|gb|EEF33328.1| tRNA delta(2)-isopentenylpyrophosphate transferase, putative [Ricinus communis]
contig01951	9	2		161.812	40.5614	7.33818	5.34203	-1.99614	0.871815		contig01951	nohit
contig01952	0	6		0	121.684	0	6.927	6.927	1.96784		contig01952	#gi|225459044:1-9 PREDICTED: hypothetical protein [Vitis vinifera]
contig01953	2	5		35.9583	101.403	5.16825	6.66396	1.49571	0.372415		contig01953	#gi|13244560:1-9 GA__Ea0004L20f Gossypium arboreum 7-10 dpa fiber library Gossypium arboreum cDNA clone GA__Ea0004L20f, mRNA sequence
contig01954	5	2		89.8957	40.5614	6.49018	5.34203	-1.14815	0.215474		contig01954	#gi|255543901:1-9 conserved hypothetical protein [Ricinus communis] >gi|223548024|gb|EEF49516.1| conserved hypothetical protein [Ricinus communis]
contig01955	12	1		215.75	20.2807	7.75321	4.34203	-3.41118	2.10481		contig01955	#gi|225431910:1-9 PREDICTED: similar to 60S ribosomal protein L29 [Vitis vinifera] >gi|147802163|emb|CAN65958.1| hypothetical protein VITISV_007494 [Vitis vinifera] >gi|296083268|emb|CBI22904.3| unnamed protein product [Vitis vinifera]
contig01956	5	1		89.8957	20.2807	6.49018	4.34203	-2.14815	0.532219		contig01956	#gi|255577173:1-9 conserved hypothetical protein [Ricinus communis] >gi|223531086|gb|EEF32936.1| conserved hypothetical protein [Ricinus communis]
contig01957	1	5		17.9791	101.403	4.16825	6.66396	2.49571	0.741473		contig01957	#gi|78103322:1-9 hypothetical protein PhapfoPp090 [Phalaenopsis aphrodite subsp. formosana] >gi|110816488|sp|Q3BAI2.1|YCX91_PHAAO RecName: Full=Uncharacterized protein ORF91 >gi|58802852|gb|AAW82572.1| hypothetical protein [Phalaenopsis aphrodite subsp. formosana]
contig01958	4	2		71.9166	40.5614	6.16825	5.34203	-0.826218	0.0999821		contig01958	#gi|224131990:1-9 predicted protein [Populus trichocarpa] >gi|222862001|gb|EEE99543.1| predicted protein [Populus trichocarpa]
contig01959	3	4		53.9374	81.1227	5.75321	6.34203	0.58882	0.0627947		contig01959	#gi|145359900:1-9 unknown protein [Arabidopsis thaliana]
contig01960	3	3		53.9374	60.8421	5.75321	5.927	0.173782	0.00472328		contig01960	#gi|224125202:1-9 predicted protein [Populus trichocarpa] >gi|222857901|gb|EEE95448.1| predicted protein [Populus trichocarpa]
contig01961	5	2		89.8957	40.5614	6.49018	5.34203	-1.14815	0.215474		contig01961	#gi|224084449:1-9 predicted protein [Populus trichocarpa] >gi|222856749|gb|EEE94296.1| predicted protein [Populus trichocarpa]
contig01962	1	5		17.9791	101.403	4.16825	6.66396	2.49571	0.741473		contig01962	#gi|211906438:1-9 UDP-D-glucose dehydrogenase [Gossypium hirsutum]
contig01963	3	3		53.9374	60.8421	5.75321	5.927	0.173782	0.00472328		contig01963	#gi|225430502:1-9 PREDICTED: hypothetical protein [Vitis vinifera] >gi|296082144|emb|CBI21149.3| unnamed protein product [Vitis vinifera]
contig01964	2	4		35.9583	81.1227	5.16825	6.34203	1.17378	0.204609		contig01964	#gi|225437714:1-9 PREDICTED: hypothetical protein [Vitis vinifera]
contig01965	3	5		53.9374	101.403	5.75321	6.66396	0.910748	0.168345		contig01965	#gi|307135971:1-9 ADP-ribosylation factor [Cucumis melo subsp. melo]
contig01966	10	7		179.791	141.965	7.49018	7.14939	-0.340791	0.0504768		contig01966	#gi|255542772:1-9 conserved hypothetical protein [Ricinus communis] >gi|223548410|gb|EEF49901.1| conserved hypothetical protein [Ricinus communis]
contig01967	11	1		197.771	20.2807	7.62768	4.34203	-3.28565	1.86538		contig01967	#gi|224111082:1-9 predicted protein [Populus trichocarpa] >gi|222864780|gb|EEF01911.1| predicted protein [Populus trichocarpa]
contig01968	4	3		71.9166	60.8421	6.16825	5.927	-0.241255	0.0104811		contig01968	#gi|255556677:1-9 ATP synthase alpha subunit mitochondrial, putative [Ricinus communis] >gi|223541439|gb|EEF42989.1| ATP synthase alpha subunit mitochondrial, putative [Ricinus communis]
contig01969	5	3		89.8957	60.8421	6.49018	5.927	-0.563184	0.063718		contig01969	#gi|297845142:1-9 hypothetical protein ARALYDRAFT_472406 [Arabidopsis lyrata subsp. lyrata] >gi|297336294|gb|EFH66711.1| hypothetical protein ARALYDRAFT_472406 [Arabidopsis lyrata subsp. lyrata]
contig01970	6	0		107.875	0	6.75321	0	-6.75321	1.65396		contig01970	#gi|224088023:1-9 predicted protein [Populus trichocarpa] >gi|118483296|gb|ABK93550.1| unknown [Populus trichocarpa] >gi|222854271|gb|EEE91818.1| predicted protein [Populus trichocarpa]
contig01971	5	2		89.8957	40.5614	6.49018	5.34203	-1.14815	0.215474		contig01971	nohit
contig01972	4	5		71.9166	101.403	6.16825	6.66396	0.49571	0.0574191		contig01972	#gi|2281115:1-9 putative cullin-like 1 protein [Arabidopsis thaliana] >gi|7269017|emb|CAB80750.1| putative cullin-like 1 protein [Arabidopsis thaliana]
contig01973	3	4		53.9374	81.1227	5.75321	6.34203	0.58882	0.0627947		contig01973	#gi|297817866:1-9 phloem protein 2-B10 [Arabidopsis lyrata subsp. lyrata] >gi|297322654|gb|EFH53075.1| phloem protein 2-B10 [Arabidopsis lyrata subsp. lyrata]
contig01974	0	6		0	121.684	0	6.927	6.927	1.96784		contig01974	#gi|255556005:1-9 Stem-specific protein TSJT1, putative [Ricinus communis] >gi|223541700|gb|EEF43248.1| Stem-specific protein TSJT1, putative [Ricinus communis]
contig01975	3	3		53.9374	60.8421	5.75321	5.927	0.173782	0.00472328		contig01975	#gi|21094900:1-9 GA__Ed0104A12f Gossypium arboreum 7-10 dpa fiber library Gossypium arboreum cDNA clone GA__Ed0104A12f, mRNA sequence
contig01976	4	6		71.9166	121.684	6.16825	6.927	0.758745	0.147633		contig01976	#gi|297797685:1-9 hypothetical protein ARALYDRAFT_920030 [Arabidopsis lyrata subsp. lyrata] >gi|297312562|gb|EFH42986.1| hypothetical protein ARALYDRAFT_920030 [Arabidopsis lyrata subsp. lyrata]
contig01977	6	2		107.875	40.5614	6.75321	5.34203	-1.41118	0.356158		contig01977	#gi|1173209:1-9 RecName: Full=40S ribosomal protein S16 >gi|439654|emb|CAA53567.1| RS16 protein, 40S subunit [Gossypium hirsutum]
contig01978	3	0		53.9374	0	5.75321	0	-5.75321	0.826981		contig01978	nohit
contig01979	4	3		71.9166	60.8421	6.16825	5.927	-0.241255	0.0104811		contig01979	#gi|225448677:1-9 PREDICTED: hypothetical protein [Vitis vinifera] >gi|147769463|emb|CAN70348.1| hypothetical protein VITISV_012580 [Vitis vinifera] >gi|297736494|emb|CBI25365.3| unnamed protein product [Vitis vinifera]
contig01980	4	2		71.9166	40.5614	6.16825	5.34203	-0.826218	0.0999821		contig01980	#gi|21103113:1-9 GA__Ed0099A03r Gossypium arboreum 7-10 dpa fiber library Gossypium arboreum cDNA clone GA__Ed0099A03r, mRNA sequence
contig01981	2	3		35.9583	60.8421	5.16825	5.927	0.758745	0.0738166		contig01981	#gi|74273619:1-9 cytochrome P450 DDWF1 [Gossypium hirsutum]
contig01982	3	5		53.9374	101.403	5.75321	6.66396	0.910748	0.168345		contig01982	#gi|224054410:1-9 predicted protein [Populus trichocarpa] >gi|222845504|gb|EEE83051.1| predicted protein [Populus trichocarpa]
contig01983	10	6		179.791	121.684	7.49018	6.927	-0.563184	0.127436		contig01983	#gi|297734823:1-9 unnamed protein product [Vitis vinifera]
contig01984	21	3		377.562	60.8421	8.56057	5.927	-2.63357	2.84569		contig01984	#gi|13245799:1-9 GA__Ea0031N03f Gossypium arboreum 7-10 dpa fiber library Gossypium arboreum cDNA clone GA__Ea0031N03f, mRNA sequence
contig01985	4	2		71.9166	40.5614	6.16825	5.34203	-0.826218	0.0999821		contig01985	#gi|297736287:1-9 unnamed protein product [Vitis vinifera]
contig01986	8	0		143.833	0	7.16825	0	-7.16825	2.20528		contig01986	#gi|164251407:1-9 UFL_296_78 Cotton fiber 0-10 day post anthesis Gossypium hirsutum cDNA, mRNA sequence
contig01987	18	0		323.625	0	8.33818	0	-8.33818	4.96189		contig01987	#gi|82623405:1-9 unknown [Solanum tuberosum]
contig01988	4	5		71.9166	101.403	6.16825	6.66396	0.49571	0.0574191		contig01988	#gi|297806647:1-9 40S ribosomal protein S17 [Arabidopsis lyrata subsp. lyrata] >gi|297317044|gb|EFH47466.1| 40S ribosomal protein S17 [Arabidopsis lyrata subsp. lyrata]
contig01989	6	7		107.875	141.965	6.75321	7.14939	0.396174	0.0531107		contig01989	#gi|255586705:1-9 CBL-interacting serine/threonine-protein kinase, putative [Ricinus communis] >gi|223526040|gb|EEF28408.1| CBL-interacting serine/threonine-protein kinase, putative [Ricinus communis]
contig01990	31	1		557.353	20.2807	9.12245	4.34203	-4.78041	6.94086		contig01990	#gi|13243869:1-9 GA__Ea0002B02f Gossypium arboreum 7-10 dpa fiber library Gossypium arboreum cDNA clone GA__Ea0002B02f, mRNA sequence
contig01991	8	1		143.833	20.2807	7.16825	4.34203	-2.82622	1.16979		contig01991	#gi|224116550:1-9 predicted protein [Populus trichocarpa] >gi|222860394|gb|EEE97941.1| predicted protein [Populus trichocarpa]
contig01992	9	2		161.812	40.5614	7.33818	5.34203	-1.99614	0.871815		contig01992	#gi|255550932:1-9 DNA binding protein, putative [Ricinus communis] >gi|223544334|gb|EEF45855.1| DNA binding protein, putative [Ricinus communis]
contig01993	5	6		89.8957	121.684	6.49018	6.927	0.436816	0.0545841		contig01993	nohit
contig01994	4	2		71.9166	40.5614	6.16825	5.34203	-0.826218	0.0999821		contig01994	#gi|225441601:1-9 PREDICTED: hypothetical protein [Vitis vinifera] >gi|297739767|emb|CBI29949.3| unnamed protein product [Vitis vinifera]
contig01995	1	5		17.9791	101.403	4.16825	6.66396	2.49571	0.741473		contig01995	#gi|224146305:1-9 predicted protein [Populus trichocarpa] >gi|222862832|gb|EEF00339.1| predicted protein [Populus trichocarpa]
contig01996	4	2		71.9166	40.5614	6.16825	5.34203	-0.826218	0.0999821		contig01996	#gi|225453293:1-9 PREDICTED: hypothetical protein [Vitis vinifera]
contig01997	2	4		35.9583	81.1227	5.16825	6.34203	1.17378	0.204609		contig01997	#gi|224112467:1-9 predicted protein [Populus trichocarpa] >gi|222865241|gb|EEF02372.1| predicted protein [Populus trichocarpa]
contig01998	8	4		143.833	81.1227	7.16825	6.34203	-0.826218	0.199964		contig01998	#gi|255570268:1-9 40S ribosomal protein S19, putative [Ricinus communis] >gi|223534591|gb|EEF36288.1| 40S ribosomal protein S19, putative [Ricinus communis]
[truncated: 665 more rows]

## Sheet: RAHS-IPS-187_UP
Additional file 5: Total differential up-regulated contigs in RAHS-IPS-187
Contig ID	tolerant	sensitive		tpm1	tpm2	logtpm	logtpm2	foldchange	r-value
contig00001	53	206		952.895	4177.82	9.89617	12.0285	2.13236	25.1713	TRUE	contig00001	#gi|124004831:1-9 cell wall-associated hydrolase [Microscilla marina ATCC 23134] >gi|123989509|gb|EAY29055.1| cell wall-associated hydrolase [Microscilla marina ATCC 23134]
contig00002	233	1570		4189.14	31840.7	12.0324	14.9586	2.92614	277.744	TRUE	contig00002	#gi|13359451:1-9 putative senescence-associated protein [Pisum sativum]
contig00028	13	49		233.729	993.754	7.86869	9.95674	2.08805	5.8269	TRUE	contig00028	#gi|255560812:1-9 diphosphonucleoside phosphohydrolase, putative [Ricinus communis] >gi|223539318|gb|EEF40909.1| diphosphonucleoside phosphohydrolase, putative [Ricinus communis]
contig00097	10	38		179.791	770.666	7.49018	9.58996	2.09978	4.55181	TRUE	contig00097	#gi|225451316:1-9 PREDICTED: hypothetical protein [Vitis vinifera] >gi|298204869|emb|CBI34176.3| unnamed protein product [Vitis vinifera]
contig00100	4	28		71.9166	567.859	6.16825	9.14939	2.98114	5.04978	TRUE	contig00100	#gi|255571859:1-9 conserved hypothetical protein [Ricinus communis] >gi|223533771|gb|EEF35503.1| conserved hypothetical protein [Ricinus communis]
contig00119	5	29		89.8957	588.14	6.49018	9.20002	2.70983	4.72366	TRUE	contig00119	#gi|255578664:1-9 ETHYLENE-INSENSITIVE3 protein, putative [Ricinus communis] >gi|223530285|gb|EEF32182.1| ETHYLENE-INSENSITIVE3 protein, putative [Ricinus communis]
contig00149	2	31		35.9583	628.701	5.16825	9.29623	4.12798	7.44183	TRUE	contig00149	#gi|225429696:1-9 PREDICTED: hypothetical protein [Vitis vinifera] >gi|147857682|emb|CAN82883.1| hypothetical protein VITISV_008557 [Vitis vinifera]
contig00162	1	29		17.9791	588.14	4.16825	9.20002	5.03176	7.88281	TRUE	contig00162	#gi|118488890:1-9 unknown [Populus trichocarpa x Populus deltoides]
contig00225	1	50		17.9791	1014.03	4.16825	9.98589	5.81764	14.5368	TRUE	contig00225	#gi|1439609:1-9 delta-tonoplast intrinsic protein [Gossypium hirsutum]
contig00243	7	26		125.854	527.298	6.97561	9.04247	2.06687	3.05098	TRUE	contig00243	#gi|87201358:1-9 ethylene-responsive element binding protein ERF2 [Gossypium hirsutum]
contig00250	0	27		0	547.578	0	9.09692	9.09692	8.8553	TRUE	contig00250	#gi|224134080:1-9 predicted protein [Populus trichocarpa] >gi|222868727|gb|EEF05858.1| predicted protein [Populus trichocarpa]
contig00308	0	15		0	304.21	0	8.24893	8.24893	4.91961	TRUE	contig00308	#gi|87162915:1-9 Polynucleotidyl transferase, Ribonuclease H fold [Medicago truncatula]
contig00355	4	21		71.9166	425.894	6.16825	8.73435	2.5661	3.21644	TRUE	contig00355	#gi|297740930:1-9 unnamed protein product [Vitis vinifera]
contig00390	3	21		53.9374	425.894	5.75321	8.73435	2.98114	3.78733	TRUE	contig00390	#gi|255543349:1-9 Chaperone protein dnaJ 8, chloroplast precursor, putative [Ricinus communis] >gi|223547748|gb|EEF49240.1| Chaperone protein dnaJ 8, chloroplast precursor, putative [Ricinus communis]
contig00446	2	16		35.9583	324.491	5.16825	8.34203	3.17378	3.07198	TRUE	contig00446	#gi|255542502:1-9 Histidine-containing phosphotransfer protein, putative [Ricinus communis] >gi|223548275|gb|EEF49766.1| Histidine-containing phosphotransfer protein, putative [Ricinus communis]
contig00452	2	18		35.9583	365.052	5.16825	8.51196	3.34371	3.63122	TRUE	contig00452	#gi|225429416:1-9 PREDICTED: hypothetical protein [Vitis vinifera]
contig00466	0	24		0	486.736	0	8.927	8.927	7.87138	TRUE	contig00466	#gi|225440524:1-9 PREDICTED: hypothetical protein [Vitis vinifera] >gi|297740289|emb|CBI30471.3| unnamed protein product [Vitis vinifera]
contig00474	12	52		215.75	1054.6	7.75321	10.0425	2.28926	6.9494	TRUE	contig00474	#gi|255571524:1-9 asparagine synthetase, putative [Ricinus communis] >gi|223533948|gb|EEF35671.1| asparagine synthetase, putative [Ricinus communis]
contig00654	1	38		17.9791	770.666	4.16825	9.58996	5.42171	10.7189	TRUE	contig00654	#gi|224103925:1-9 predicted protein [Populus trichocarpa] >gi|222849654|gb|EEE87201.1| predicted protein [Populus trichocarpa]
contig00717	0	12		0	243.368	0	7.927	7.927	3.93569	TRUE	contig00717	#gi|366400378:1-9 rcrycc0_0022_D02.ab1 cotton shoot apical meristems, buds and flowers Gossypium hirsutum cDNA 3', mRNA sequence
contig00923	0	13		0	263.649	0	8.04247	8.04247	4.26366	TRUE	contig00923	#gi|255572957:1-9 beta-galactosidase, putative [Ricinus communis] >gi|223533219|gb|EEF34975.1| beta-galactosidase, putative [Ricinus communis]
contig01241	0	13		0	263.649	0	8.04247	8.04247	4.26366	TRUE	contig01241	#gi|255572957:1-9 beta-galactosidase, putative [Ricinus communis] >gi|223533219|gb|EEF34975.1| beta-galactosidase, putative [Ricinus communis]
contig01297	0	10		0	202.807	0	7.66396	7.66396	3.27974	TRUE	contig01297	#gi|224069188:1-9 predicted protein [Populus trichocarpa] >gi|118481936|gb|ABK92901.1| unknown [Populus trichocarpa] >gi|222833489|gb|EEE71966.1| predicted protein [Populus trichocarpa]
contig01362	0	10		0	202.807	0	7.66396	7.66396	3.27974	TRUE	contig01362	#gi|225466065:1-9 PREDICTED: hypothetical protein [Vitis vinifera] >gi|296084185|emb|CBI24573.3| unnamed protein product [Vitis vinifera]
contig01943	0	10		0	202.807	0	7.66396	7.66396	3.27974	TRUE	contig01943	#gi|109864095:1-9 GH_RMIRS_094_H03_F Cotton Normalized Library random primed Gossypium hirsutum cDNA, mRNA sequence
contig02222	4	21		71.9166	425.894	6.16825	8.73435	2.5661	3.21644	TRUE	contig02222	nohit
contig02397	3	23		53.9374	466.456	5.75321	8.8656	3.11238	4.33218	TRUE	contig02397	nohit
contig02530	0	12		0	243.368	0	7.927	7.927	3.93569	TRUE	contig02530	#gi|225448365:1-9 PREDICTED: hypothetical protein isoform 2 [Vitis vinifera]
contig02565	2	21		35.9583	425.894	5.16825	8.73435	3.5661	4.4877	TRUE	contig02565	nohit

## Sheet: GujCot-21_UP
Additional file 5: Total differential up-regulated contigs in GujCot-21
Contig ID	tolerant	sensitive		tpm1	tpm2	logtpm	logtpm2	foldchange	r-value
contig00010	279	56		5016.18	1135.72	12.2924	10.1494	2.14298	29.6079	TRUE	contig00010	#gi|211906484:1-9 granule bound starch synthase [Gossypium hirsutum]
contig00013	57	3		1024.81	60.8421	10.0011	5.927	4.07415	11.5237	TRUE	contig00013	#gi|159895667:1-9 phosphoethanolamine N-methyltransferase [Gossypium hirsutum]
contig00021	68	1		1222.58	20.2807	10.2557	4.34203	5.91368	16.8029	TRUE	contig00021	#gi|211906528:1-9 alpha-1,4 glucan phosphorylase [Gossypium hirsutum]
contig00034	40	4		719.166	81.1227	9.49018	6.34203	3.14815	6.51703	TRUE	contig00034	#gi|224126323:1-9 predicted protein [Populus trichocarpa] >gi|222870235|gb|EEF07366.1| predicted protein [Populus trichocarpa]
contig00056	52	7		934.915	141.965	9.86869	7.14939	2.7193	7.29775	TRUE	contig00056	#gi|188509932:1-9 putative nodulin-like protein [Gossypioides kirkii]
contig00062	153	13		2750.81	263.649	11.4256	8.04247	3.38317	26.6408	TRUE	contig00062	#gi|258489633:1-9 sucrose synthase 1 [Gossypium hirsutum]
contig00069	61	9		1096.73	182.526	10.099	7.51196	2.58703	8.10349	TRUE	contig00069	#gi|255559184:1-9 selenium-binding protein, putative [Ricinus communis] >gi|223540174|gb|EEF41749.1| selenium-binding protein, putative [Ricinus communis]
contig00079	24	3		431.499	60.8421	8.75321	5.927	2.82622	3.50938	TRUE	contig00079	#gi|224077108:1-9 predicted protein [Populus trichocarpa] >gi|222848099|gb|EEE85646.1| predicted protein [Populus trichocarpa]
contig00107	22	0		395.541	0	8.62768	0	8.62768	6.06453	TRUE	contig00107	#gi|255543725:1-9 glucose-1-phosphate adenylyltransferase, putative [Ricinus communis] >gi|223547936|gb|EEF49428.1| glucose-1-phosphate adenylyltransferase, putative [Ricinus communis]
contig00163	22	0		395.541	0	8.62768	0	8.62768	6.06453	TRUE	contig00163	#gi|255587035:1-9 protein with unknown function [Ricinus communis] >gi|223525840|gb|EEF28276.1| protein with unknown function [Ricinus communis]
contig00176	44	2		791.082	40.5614	9.62768	5.34203	4.28565	9.21212	TRUE	contig00176	#gi|224109256:1-9 predicted protein [Populus trichocarpa] >gi|118489975|gb|ABK96784.1| unknown [Populus trichocarpa x Populus deltoides] >gi|222864179|gb|EEF01310.1| predicted protein [Populus trichocarpa]
contig00180	20	1		359.583	20.2807	8.49018	4.34203	4.14815	4.09518	TRUE	contig00180	#gi|255573724:1-9 phosphoglucomutase, putative [Ricinus communis] >gi|223532818|gb|EEF34593.1| phosphoglucomutase, putative [Ricinus communis]
contig00194	30	0		539.374	0	9.07514	0	9.07514	8.26981	TRUE	contig00194	#gi|255537926:1-9 homeobox protein, putative [Ricinus communis] >gi|223550729|gb|EEF52215.1| homeobox protein, putative [Ricinus communis]
contig00259	29	0		521.395	0	9.02623	0	9.02623	7.99415	TRUE	contig00259	#gi|147802928:1-9 hypothetical protein VITISV_010381 [Vitis vinifera]
contig00300	50	1		898.957	20.2807	9.81211	4.34203	5.47007	11.9734	TRUE	contig00300	#gi|115490848:1-9 alpha-crystalline heat shock protein [Gossypium arboreum] >gi|115490850|gb|ABI97959.1| alpha-crystalline heat shock protein [Gossypium arboreum]
contig00344	15	0		269.687	0	8.07514	0	8.07514	4.13491	TRUE	contig00344	#gi|225463388:1-9 PREDICTED: hypothetical protein [Vitis vinifera] >gi|297740634|emb|CBI30816.3| unnamed protein product [Vitis vinifera]
contig00356	33	2		593.312	40.5614	9.21265	5.34203	3.87061	6.42338	TRUE	contig00356	#gi|242047338:1-9 hypothetical protein SORBIDRAFT_02g002270 [Sorghum bicolor] >gi|241924792|gb|EER97936.1| hypothetical protein SORBIDRAFT_02g002270 [Sorghum bicolor]
contig00363	16	1		287.666	20.2807	8.16825	4.34203	3.82622	3.08683	TRUE	contig00363	#gi|255543359:1-9 heat shock protein, putative [Ricinus communis] >gi|223547753|gb|EEF49245.1| heat shock protein, putative [Ricinus communis]
contig00393	42	7		755.124	141.965	9.56057	7.14939	2.41118	5.1461	TRUE	contig00393	#gi|225445531:1-9 PREDICTED: hypothetical protein [Vitis vinifera] >gi|297738966|emb|CBI28211.3| unnamed protein product [Vitis vinifera]
contig00397	19	2		341.604	40.5614	8.41618	5.34203	3.07415	3.02527	TRUE	contig00397	#gi|209168629:1-9 putative leucine rich repeat transmembrane protein kinase [Corchorus olitorius]
contig00400	76	4		1366.41	81.1227	10.4162	6.34203	4.07415	15.365	TRUE	contig00400	nohit
contig00415	22	2		395.541	40.5614	8.62768	5.34203	3.28565	3.73077	TRUE	contig00415	#gi|300793604:1-9 TPA: TPA_inf: aquaporin TIP1;5 [Gossypium hirsutum]
contig00437	61	9		1096.73	182.526	10.099	7.51196	2.58703	8.10349	TRUE	contig00437	#gi|30841452:1-9 putative major latex-like protein [Gossypium barbadense]
contig00445	70	15		1258.54	304.21	10.2975	8.24893	2.04861	7.01346	TRUE	contig00445	nohit
contig00462	19	0		341.604	0	8.41618	0	8.41618	5.23755	TRUE	contig00462	#gi|302144071:1-9 unnamed protein product [Vitis vinifera]
contig00508	30	1		539.374	20.2807	9.07514	4.34203	4.73311	6.67921	TRUE	contig00508	#gi|255540651:1-9 nitrogen fixation protein nifu, putative [Ricinus communis] >gi|223550505|gb|EEF51992.1| nitrogen fixation protein nifu, putative [Ricinus communis]
contig00510	22	2		395.541	40.5614	8.62768	5.34203	3.28565	3.73077	TRUE	contig00510	#gi|109869570:1-9 GH_TMIRS_026_H10_F Cotton Normalized Library dT primed Gossypium hirsutum cDNA, mRNA sequence
[truncated: 27 more rows]

## Sheet: agrigo_RAHS-IPS-187
Additional file 5: AgriGO of up-regulated contigs in RAHS-IPS-187
GO_acc	term_type	Term	queryitem	querytotal	q.%	bgitem	bgtotal	pvalue	FDR	entries
[truncated: 17 more rows]

## Sheet: agrigo_GujCot-21
Additional file 5: AgriGO of up-regulated contigs in GujCot-21
[truncated: 47 more rows]

[truncated: 2 more sheets: kobas_RAHS-IPS-187, kobas_tolerant]
