# Supplementary material for: Comparative transcriptomic analysis of roots of contrasting Gossypium herbaceum genotypes revealing adaptation to drought
Source: BMC Genomics. 2012 Nov 29;13:680. doi: 10.1186/1471-2164-13-680 (PMC3558330; doi:10.1186/1471-2164-13-680)
Supplement: Additional file 10 — Venn diagram of contigs obtained after BLASTX in NCBI-NR, TAIR and Cotton EST database (BLASTN). Contigs of (A) Drought tolerant genotype (GujCot-21) (B) Sensitive genotype (RAHS-IPS-187) (C) Supercontigs Description: PPT contains a figures of venn diagram representing unique and common contigs in different database. [file 1471-2164-13-680-S10.xlsx]

## Sheet: supercontigs (Cotton EST)
Additional file 8: BLASTN analysis of super contigs against publicly available Cotton EST sequences.
query	subject	identity	alignment_length	mismatches	gap	q.start	q.end	s.start	s.end	e-vlaue	bit-score
contig00059	gi|78325895|gb|DT546169.1|DT546169	100	979	0	0	18	996	1	979	0	1941	#gi|78325895:1-9 EST1056809 GH_TMO Gossypium hirsutum cDNA, mRNA sequence
contig00142	gi|78339719|gb|DT559993.1|DT559993	100	962	0	0	120	1081	962	1	0	1907	#gi|78339719:1-9 EST1070633 GH_TMO Gossypium hirsutum cDNA, mRNA sequence
contig00149	gi|164247015|gb|EX168050.1|EX168050	100	820	0	0	197	1016	908	89	0	1578	#gi|164247015:1-9 D11_R14_092 Cotton 1-14 day post anthesis Lambda Zap Express Library Gossypium hirsutum cDNA, mRNA sequence
contig00235	gi|109850121|gb|DW479100.1|DW479100	100	463	0	0	456	918	483	21	0	918	#gi|109850121:1-9 GH_RMIRS_017_H01_001_F Cotton Normalized Library random primed Gossypium hirsutum cDNA, mRNA sequence
contig00277	gi|84156496|gb|DN817722.1|DN817722	100	224	0	0	1	224	224	1	5e-123	444	#gi|84156496:1-9 G.hir-seedling 922 3 and 5 week old seedlings Gossypium hirsutum cDNA, mRNA sequence
contig00289	gi|73865223|gb|DT467961.1|DT467961	100	735	0	0	1	735	900	166	0	1457	#gi|73865223:1-9 GH_CHX21D05.r GH_CHX Gossypium hirsutum cDNA clone GH_CHX21D05 3', mRNA sequence
contig00338	gi|13243908|gb|BE055185.2|BE055185	100	415	0	0	129	543	30	444	0	823	#gi|13243908:1-9 GA__Ea0002D01f Gossypium arboreum 7-10 dpa fiber library Gossypium arboreum cDNA clone GA__Ea0002D01f, mRNA sequence
contig00348	gi|78324254|gb|DT544528.1|DT544528	100	407	0	0	404	810	480	74	0	807	#gi|78324254:1-9 EST1055168 GH_TMO Gossypium hirsutum cDNA, mRNA sequence
contig00391	gi|78335356|gb|DT555630.1|DT555630	100	650	0	0	134	783	34	683	0	1289	#gi|78335356:1-9 EST1066270 GH_TMO Gossypium hirsutum cDNA, mRNA sequence
contig00437	gi|164359991|gb|EX168559.1|EX168559	100	734	0	0	1	734	799	66	0	1455	#gi|164359991:1-9 A07_R-20_050 Cotton 1-14 day post anthesis Lambda Zap Express Library Gossypium hirsutum cDNA, mRNA sequence
contig00460	gi|164274853|gb|ES809418.1|ES809418	100	662	0	0	1	662	99	760	0	1312	#gi|164274853:1-9 UFL_192_21 Cotton fiber 0-10 day post anthesis Gossypium hirsutum cDNA, mRNA sequence
contig00472	gi|13353625|gb|BG443973.1|BG443973	100	679	0	0	45	723	1	679	0	1346	#gi|13353625:1-9 GA__Ea0022N10f Gossypium arboreum 7-10 dpa fiber library Gossypium arboreum cDNA clone GA__Ea0022N10f, mRNA sequence
contig00480	gi|13351561|gb|BG441909.1|BG441909	100	424	0	0	1	424	424	1	0	841	#gi|13351561:1-9 GA__Ea0015B13f Gossypium arboreum 7-10 dpa fiber library Gossypium arboreum cDNA clone GA__Ea0015B13f, mRNA sequence
contig00497	gi|109879231|gb|DW508201.1|DW508201	100	473	0	0	1	473	4	476	0	938	#gi|109879231:1-9 GH_TMIRS_121_H06_F Cotton Normalized Library dT primed Gossypium hirsutum cDNA, mRNA sequence
contig00510	gi|109869570|gb|DW498546.1|DW498546	100	308	0	0	48	355	643	336	9e-161	569	#gi|109869570:1-9 GH_TMIRS_026_H10_F Cotton Normalized Library dT primed Gossypium hirsutum cDNA, mRNA sequence
contig00513	gi|78329384|gb|DT549658.1|DT549658	100	702	0	0	1	702	825	124	0	1261	#gi|78329384:1-9 EST1060298 GH_TMO Gossypium hirsutum cDNA, mRNA sequence
contig00523	gi|164286046|gb|ES806002.1|ES806002	100	695	0	0	3	697	9	703	0	1378	#gi|164286046:1-9 UFL_645_88 Cotton fiber 0-10 day post anthesis Gossypium hirsutum cDNA, mRNA sequence
contig00584	gi|164333655|gb|ES816137.1|ES816137	100	603	0	0	51	653	720	118	0	1195	#gi|164333655:1-9 UFL_170_51 Cotton fiber 0-10 day post anthesis Gossypium hirsutum cDNA, mRNA sequence
contig00590	gi|11208512|gb|BF277442.1|BF277442	100	658	0	0	1	658	43	700	0	1304	#gi|11208512:1-9 GA__Eb0030B05f Gossypium arboreum 7-10 dpa fiber library Gossypium arboreum cDNA clone GA__Eb0030B05f, mRNA sequence
contig00597	gi|13245360|gb|BE052419.2|BE052419	100	465	0	0	4	468	10	474	0	922	#gi|13245360:1-9 GA__Ea0024K19f Gossypium arboreum 7-10 dpa fiber library Gossypium arboreum cDNA clone GA__Ea0024K19f, mRNA sequence
contig00603	gi|11208070|gb|BF277000.1|BF277000	100	311	0	0	169	479	102	412	4e-175	617	#gi|11208070:1-9 GA__Eb0026E01f Gossypium arboreum 7-10 dpa fiber library Gossypium arboreum cDNA clone GA__Eb0026E01f, mRNA sequence
contig00617	gi|31073340|gb|CA993619.1|CA993619	100	649	0	0	1	649	671	23	0	1239	#gi|31073340:1-9 pAR0968 pAR Gossypium hirsutum cDNA 5', mRNA sequence
contig00626	gi|164271867|gb|ES815918.1|ES815918	100	644	0	0	1	644	55	698	0	1277	#gi|164271867:1-9 UFL_210_09 Cotton fiber 0-10 day post anthesis Gossypium hirsutum cDNA, mRNA sequence
contig00640	gi|109881008|gb|DW509978.1|DW509978	100	623	0	0	1	623	16	638	0	1235	#gi|109881008:1-9 GH_TMIRS_139_B11_F Cotton Normalized Library dT primed Gossypium hirsutum cDNA, mRNA sequence
contig00666	gi|13355346|gb|BG445694.1|BG445694	100	623	0	0	1	623	623	1	0	1235	#gi|13355346:1-9 GA__Ea0029D09f Gossypium arboreum 7-10 dpa fiber library Gossypium arboreum cDNA clone GA__Ea0029D09f, mRNA sequence
contig00675	gi|13349633|gb|BG439983.1|BG439983	100	623	0	0	1	623	624	2	0	1235	#gi|13349633:1-9 GA__Ea0005H16f Gossypium arboreum 7-10 dpa fiber library Gossypium arboreum cDNA clone GA__Ea0005H16f, mRNA sequence
contig00710	gi|109843143|gb|DW241701.1|DW241701	100	439	0	0	176	614	1	439	0	870	#gi|109843143:1-9 GH_TS_1-04-02_D10_LibSeq2_28Nov03_074 Stem - 3-5 weeks after planting Gossypium hirsutum cDNA, mRNA sequence
contig00712	gi|109873770|gb|DW502745.1|DW502745	100	558	0	0	1	558	15	572	0	1106	#gi|109873770:1-9 GH_TMIRS_069_B07_F Cotton Normalized Library dT primed Gossypium hirsutum cDNA, mRNA sequence
contig00713	gi|21093801|gb|BQ406114.1|BQ406114	100	591	0	0	1	591	1	591	0	1070	#gi|21093801:1-9 GA__Ed0090H09f Gossypium arboreum 7-10 dpa fiber library Gossypium arboreum cDNA clone GA__Ed0090H09f, mRNA sequence
contig00745	gi|193217950|gb|EY197157.1|EY197157	100	597	0	0	1	597	13	609	0	1183	#gi|193217950:1-9 UFL_188_C06 Cotton ovule and fiber 3-5 days post anthesis Gossypium hirsutum cDNA, mRNA sequence
contig00749	gi|31072571|gb|CA992850.1|CA992850	100	599	0	0	1	599	610	12	0	1146	#gi|31072571:1-9 pAR0293 pAR Gossypium hirsutum cDNA 5', mRNA sequence
contig00767	gi|11200806|gb|BF269811.1|BF269811	100	463	0	0	113	575	500	38	0	918	#gi|11200806:1-9 GA__Eb0005L06f Gossypium arboreum 7-10 dpa fiber library Gossypium arboreum cDNA clone GA__Eb0005L06f, mRNA sequence
contig00781	gi|109887941|gb|DW516910.1|DW516910	100	567	0	0	1	567	652	86	0	1124	#gi|109887941:1-9 GH_TMIRS_206_C09_R Cotton Normalized Library dT primed Gossypium hirsutum cDNA, mRNA sequence
contig00800	gi|21094500|gb|BQ406813.1|BQ406813	100	580	0	0	1	580	5	584	0	1150	#gi|21094500:1-9 GA__Ed0099A11f Gossypium arboreum 7-10 dpa fiber library Gossypium arboreum cDNA clone GA__Ed0099A11f, mRNA sequence
contig00813	gi|193217981|gb|EY197173.1|EY197173	100	576	0	0	1	576	132	707	0	1142	#gi|193217981:1-9 UFL_090_B9 Cotton ovule and fiber 3-5 days post anthesis Gossypium hirsutum cDNA, mRNA sequence
contig00819	gi|13349520|gb|BG439863.1|BG439863	100	504	0	0	67	570	18	521	0	999	#gi|13349520:1-9 GA__Ea0005B04f Gossypium arboreum 7-10 dpa fiber library Gossypium arboreum cDNA clone GA__Ea0005B04f, mRNA sequence
contig00821	gi|164294596|gb|ES810034.1|ES810034	100	569	0	0	1	569	82	650	0	1128	#gi|164294596:1-9 UFL_299_94 Cotton fiber 0-10 day post anthesis Gossypium hirsutum cDNA, mRNA sequence
contig00824	gi|21100631|gb|BQ412944.1|BQ412944	100	530	0	0	1	530	630	101	0	1051	#gi|21100631:1-9 GA__Ed0065G02r Gossypium arboreum 7-10 dpa fiber library Gossypium arboreum cDNA clone GA__Ed0065G02r, mRNA sequence
contig00837	gi|11200218|gb|BF269223.1|BF269223	100	266	0	0	1	266	1	266	3e-148	527	#gi|11200218:1-9 GA__Eb0004B21f Gossypium arboreum 7-10 dpa fiber library Gossypium arboreum cDNA clone GA__Eb0004B21f, mRNA sequence
contig00838	gi|164243717|gb|ES795938.1|ES795938	100	556	0	0	1	556	41	596	0	1102	#gi|164243717:1-9 UFL_549_90 Cotton fiber 0-10 day post anthesis Gossypium hirsutum cDNA, mRNA sequence
contig00854	gi|21092624|gb|BQ404937.1|BQ404937	100	543	0	0	1	543	112	654	0	1076	#gi|21092624:1-9 GA__Ed0076F12f Gossypium arboreum 7-10 dpa fiber library Gossypium arboreum cDNA clone GA__Ed0076F12f, mRNA sequence
contig00864	gi|13350771|gb|BG441119.1|BG441119	100	554	0	0	1	554	87	640	0	1098	#gi|13350771:1-9 GA__Ea0011M20f Gossypium arboreum 7-10 dpa fiber library Gossypium arboreum cDNA clone GA__Ea0011M20f, mRNA sequence
contig00867	gi|21096453|gb|BQ408766.1|BQ408766	100	555	0	0	1	555	633	79	0	1100	#gi|21096453:1-9 GA__Ed0011F09r Gossypium arboreum 7-10 dpa fiber library Gossypium arboreum cDNA clone GA__Ed0011F09r, mRNA sequence
contig00887	gi|21101263|gb|BQ413576.1|BQ413576	100	547	0	0	1	547	564	18	0	912	#gi|21101263:1-9 GA__Ed0076D06r Gossypium arboreum 7-10 dpa fiber library Gossypium arboreum cDNA clone GA__Ed0076D06r, mRNA sequence
contig00895	gi|21093594|gb|BQ405907.1|BQ405907	100	491	0	0	1	491	3	493	0	837	#gi|21093594:1-9 GA__Ed0088D05f Gossypium arboreum 7-10 dpa fiber library Gossypium arboreum cDNA clone GA__Ed0088D05f, mRNA sequence
contig00909	gi|164362572|gb|ES820443.1|ES820443	100	208	0	0	236	443	214	7	1e-113	412	#gi|164362572:1-9 UFL_405_18 Cotton fiber 0-10 day post anthesis Gossypium hirsutum cDNA, mRNA sequence
contig00912	gi|13247607|gb|BF271272.2|BF271272	100	534	0	0	4	537	1	534	0	1059	#gi|13247607:1-9 GA__Eb0011B02f Gossypium arboreum 7-10 dpa fiber library Gossypium arboreum cDNA clone GA__Eb0011B02f, mRNA sequence
contig00919	gi|73860077|gb|DT462816.1|DT462816	100	492	0	0	13	504	177	668	0	975	#gi|73860077:1-9 GH_CHX12K08.r GH_CHX Gossypium hirsutum cDNA clone GH_CHX12K08 3', mRNA sequence
contig00923	gi|54123914|gb|CO499423.1|CO499423	100	142	0	0	389	530	631	490	2e-74	281	#gi|54123914:1-9 G.h.fbr-sw08813 G.h.fbr-sw Gossypium hirsutum cDNA, mRNA sequence
contig00924	gi|21100237|gb|BQ412550.1|BQ412550	100	534	0	0	1	534	622	89	0	1059	#gi|21100237:1-9 GA__Ed0059C09r Gossypium arboreum 7-10 dpa fiber library Gossypium arboreum cDNA clone GA__Ed0059C09r, mRNA sequence
contig00929	gi|48739803|gb|CO070322.1|CO070322	100	153	0	0	40	192	377	225	6e-81	303	#gi|48739803:1-9 GR__Ea27E21.f GR__Ea Gossypium raimondii cDNA clone GR__Ea27E21 5', mRNA sequence
contig00937	gi|109828864|gb|DW227483.1|DW227483	100	528	0	0	1	528	534	7	0	1047	#gi|109828864:1-9 GH_HYPT_01-01-34R_G12_InvR_03May04_084_F Stem - 3 weeks after planting Gossypium hirsutum cDNA, mRNA sequence
contig00957	gi|5047755|gb|AI728903.1|AI728903	100	417	0	0	1	417	149	565	0	827	#gi|5047755:1-9 BNLGHi11967 Six-day Cotton fiber Gossypium hirsutum cDNA 5' similar to (Z74030) cDNA EST EMBL:C08146, mRNA sequence
contig00973	gi|13353081|gb|BG443429.1|BG443429	100	344	0	0	8	351	1	344	0	682	#gi|13353081:1-9 GA__Ea0020K13f Gossypium arboreum 7-10 dpa fiber library Gossypium arboreum cDNA clone GA__Ea0020K13f, mRNA sequence
contig00980	gi|109849250|gb|DW478229.1|DW478229	100	517	0	0	1	517	662	146	0	1025	#gi|109849250:1-9 GH_RMIRS_013_A09_079_F Cotton Normalized Library random primed Gossypium hirsutum cDNA, mRNA sequence
contig00987	gi|54115114|gb|CO490623.1|CO490623	100	327	0	0	189	515	87	413	0	648	#gi|54115114:1-9 G.h.fbr-sw00013 G.h.fbr-sw Gossypium hirsutum cDNA, mRNA sequence
contig00995	gi|48799281|gb|CO100595.1|CO100595	100	512	0	0	1	512	23	534	0	1015	#gi|48799281:1-9 GR__Eb0026B03.f GR__Eb Gossypium raimondii cDNA clone GR__Eb0026B03 5', mRNA sequence
contig00997	gi|109837048|gb|DW235609.1|DW235609	100	498	0	0	1	498	506	9	0	987	#gi|109837048:1-9 GH_RTMB_10R_B06_InvR_16Jul04_046_F Root (mb) - 3 weeks after planting Gossypium hirsutum cDNA, mRNA sequence
contig01016	gi|164256299|gb|ES794470.1|ES794470	100	453	0	0	1	453	137	589	0	898	#gi|164256299:1-9 UFL_443_77 Cotton fiber 0-10 day post anthesis Gossypium hirsutum cDNA, mRNA sequence
contig01018	gi|109879963|gb|DW508933.1|DW508933	100	456	0	0	45	500	480	25	0	904	#gi|109879963:1-9 GH_TMIRS_129_C01_F Cotton Normalized Library dT primed Gossypium hirsutum cDNA, mRNA sequence
contig01019	gi|21091689|gb|BQ404002.1|BQ404002	100	505	0	0	1	505	586	82	0	876	#gi|21091689:1-9 GA__Ed0064G07f Gossypium arboreum 7-10 dpa fiber library Gossypium arboreum cDNA clone GA__Ed0064G07f, mRNA sequence
contig01026	gi|21092581|gb|BQ404894.1|BQ404894	100	495	0	0	1	495	152	646	0	981	#gi|21092581:1-9 GA__Ed0076B09f Gossypium arboreum 7-10 dpa fiber library Gossypium arboreum cDNA clone GA__Ed0076B09f, mRNA sequence
contig01043	gi|62295783|gb|DN779294.1|DN779294	100	499	0	0	1	499	4	502	0	989	#gi|62295783:1-9 CFUS2.4A06 Cotton Root and Hypocotyl tissues infected with Fusarium oxysporum f.sp. vasinfectum (Fov) Lambda ZIPLOX Library (CFUS) Gossypium hirsutum cDNA clone CFUS2.4A06 5' similar to immunophilin, mRNA sequence
contig01050	gi|164297879|gb|ES834357.1|ES834357	100	491	0	0	7	497	9	499	0	973	#gi|164297879:1-9 UFL_360_15 Cotton fiber 0-10 day post anthesis Gossypium hirsutum cDNA, mRNA sequence
contig01052	gi|6461282|gb|AW186846.1|AW186846	100	182	0	0	227	408	224	405	3e-98	361	#gi|6461282:1-9 BNLGHi5848 Six-day Cotton fiber Gossypium hirsutum cDNA 5', mRNA sequence
contig01053	gi|84150196|gb|DN781496.1|DN781496	100	496	0	0	1	496	85	580	0	983	#gi|84150196:1-9 G.hir-Cotyledon 2024 cDNA from Cotyledons Gossypium hirsutum cDNA, mRNA sequence
contig01071	gi|78334640|gb|DT554914.1|DT554914	100	491	0	0	1	491	899	409	0	973	#gi|78334640:1-9 EST1065554 GH_TMO Gossypium hirsutum cDNA, mRNA sequence
contig01076	gi|11200746|gb|BF269751.1|BF269751	100	491	0	0	1	491	101	591	0	973	#gi|11200746:1-9 GA__Eb0005I15f Gossypium arboreum 7-10 dpa fiber library Gossypium arboreum cDNA clone GA__Eb0005I15f, mRNA sequence
contig01083	gi|21091524|gb|BQ403837.1|BQ403837	100	489	0	0	1	489	132	620	0	969	#gi|21091524:1-9 GA__Ed0062H12f Gossypium arboreum 7-10 dpa fiber library Gossypium arboreum cDNA clone GA__Ed0062H12f, mRNA sequence
contig01088	gi|13355868|gb|BG446300.1|BG446300	100	472	0	0	13	484	1	472	0	936	#gi|13355868:1-9 GA__Eb0033B21f Gossypium arboreum 7-10 dpa fiber library Gossypium arboreum cDNA clone GA__Eb0033B21f, mRNA sequence
contig01089	gi|78339647|gb|DT559921.1|DT559921	100	486	0	0	1	486	257	742	0	963	#gi|78339647:1-9 EST1070561 GH_TMO Gossypium hirsutum cDNA, mRNA sequence
contig01113	gi|164274723|gb|ES796881.1|ES796881	100	482	0	0	1	482	166	647	0	955	#gi|164274723:1-9 UFL_548_80 Cotton fiber 0-10 day post anthesis Gossypium hirsutum cDNA, mRNA sequence
contig01119	gi|13248959|gb|BF278125.2|BF278125	100	480	0	0	1	480	667	188	0	952	#gi|13248959:1-9 GA__Eb0038E19f Gossypium arboreum 7-10 dpa fiber library Gossypium arboreum cDNA clone GA__Eb0038E19f, mRNA sequence
contig01130	gi|164254732|gb|ES829031.1|ES829031	100	478	0	0	1	478	611	134	0	948	#gi|164254732:1-9 UFL_292_48 Cotton fiber 0-10 day post anthesis Gossypium hirsutum cDNA, mRNA sequence
contig01138	gi|54116354|gb|CO491863.1|CO491863	100	467	0	0	9	475	617	151	0	926	#gi|54116354:1-9 G.h.fbr-sw01253 G.h.fbr-sw Gossypium hirsutum cDNA, mRNA sequence
contig01142	gi|21103591|gb|BQ415904.1|BQ415904	100	476	0	0	1	476	51	526	0	890	#gi|21103591:1-9 GA__Ed0104E12r Gossypium arboreum 7-10 dpa fiber library Gossypium arboreum cDNA clone GA__Ed0104E12r, mRNA sequence
contig01144	gi|21103603|gb|BQ415916.1|BQ415916	100	477	0	0	1	477	537	61	0	946	#gi|21103603:1-9 GA__Ed0104G07r Gossypium arboreum 7-10 dpa fiber library Gossypium arboreum cDNA clone GA__Ed0104G07r, mRNA sequence
contig01152	gi|366456627|gb|HO107867.1|HO107867	100	473	0	0	1	473	521	49	0	938	#gi|366456627:1-9 rcrycc0_0017_A02.ab1 cotton shoot apical meristems, buds and flowers Gossypium hirsutum cDNA 3', mRNA sequence
contig01154	gi|73865632|gb|DT468370.1|DT468370	100	464	0	0	1	464	603	140	0	920	#gi|73865632:1-9 GH_CHX21M11.f GH_CHX Gossypium hirsutum cDNA clone GH_CHX21M11 5', mRNA sequence
contig01170	gi|13244707|gb|BE055678.2|BE055678	100	261	0	0	212	472	339	79	2e-145	517	#gi|13244707:1-9 GA__Ea0006E18f Gossypium arboreum 7-10 dpa fiber library Gossypium arboreum cDNA clone GA__Ea0006E18f, mRNA sequence
contig01197	gi|11207543|gb|BF276473.1|BF276473	100	465	0	0	1	465	108	572	0	922	#gi|11207543:1-9 GA__Eb0028O17f Gossypium arboreum 7-10 dpa fiber library Gossypium arboreum cDNA clone GA__Eb0028O17f, mRNA sequence
contig01198	gi|109826938|gb|DW225647.1|DW225647	100	462	0	0	1	462	256	717	0	916	#gi|109826938:1-9 GH_HYPT_01-01-11R_C12_InvR_21Apr04_092_F Stem - 3 weeks after planting Gossypium hirsutum cDNA, mRNA sequence
contig01214	gi|78343445|gb|DT563719.1|DT563719	100	460	0	0	4	463	1	460	0	870	#gi|78343445:1-9 EST1074359 GH_TMO Gossypium hirsutum cDNA, mRNA sequence
contig01224	gi|21094022|gb|BQ406347.1|BQ406347	100	459	0	0	1	459	530	72	0	910	#gi|21094022:1-9 GA__Ed0093D08f Gossypium arboreum 7-10 dpa fiber library Gossypium arboreum cDNA clone GA__Ed0093D08f, mRNA sequence
contig01227	gi|78338021|gb|DT558295.1|DT558295	100	32	0	0	429	460	493	462	9e-09	63.9	#gi|78338021:1-9 EST1068935 GH_TMO Gossypium hirsutum cDNA, mRNA sequence
contig01229	gi|21092949|gb|BQ405262.1|BQ405262	100	450	0	0	1	450	7	456	0	844	#gi|21092949:1-9 GA__Ed0080F06f Gossypium arboreum 7-10 dpa fiber library Gossypium arboreum cDNA clone GA__Ed0080F06f, mRNA sequence
contig01242	gi|21089656|gb|BQ401981.1|BQ401981	100	457	0	0	1	457	37	493	0	787	#gi|21089656:1-9 GA__Ed0046H02r Gossypium arboreum 7-10 dpa fiber library Gossypium arboreum cDNA clone GA__Ed0046H02r, mRNA sequence
contig01248	gi|366457804|gb|HO101167.1|HO101167	100	454	0	0	1	454	458	5	0	900	#gi|366457804:1-9 rayctn0_0154_H09.ab1 cotton shoot apical meristems, buds and flowers Gossypium hirsutum cDNA 3', mRNA sequence
contig01256	gi|21097061|gb|BQ409374.1|BQ409374	100	376	0	0	1	376	395	20	0	745	#gi|21097061:1-9 GA__Ed0018H06r Gossypium arboreum 7-10 dpa fiber library Gossypium arboreum cDNA clone GA__Ed0018H06r, mRNA sequence
contig01259	gi|109834061|gb|DW232626.1|DW232626	100	451	0	0	1	451	152	602	0	894	#gi|109834061:1-9 GH_OVFIB_01-01-17R_A05_InvR_12Feb04_047_R Ovules - day of anthesis Gossypium hirsutum cDNA, mRNA sequence
contig01261	gi|109879069|gb|DW508039.1|DW508039	100	452	0	0	1	452	589	138	0	896	#gi|109879069:1-9 GH_TMIRS_120_B09_F Cotton Normalized Library dT primed Gossypium hirsutum cDNA, mRNA sequence
contig01263	gi|109876514|gb|DW505488.1|DW505488	100	330	0	0	47	376	372	43	0	654	#gi|109876514:1-9 GH_TMIRS_094_E03_F Cotton Normalized Library dT primed Gossypium hirsutum cDNA, mRNA sequence
contig01266	gi|109891053|gb|DW520016.1|DW520016	100	164	0	0	1	164	28	191	1e-87	325	#gi|109891053:1-9 GH_TMIRS_236_F08_F Cotton Normalized Library dT primed Gossypium hirsutum cDNA, mRNA sequence
contig01268	gi|73860138|gb|DT462877.1|DT462877	100	291	0	0	1	291	305	15	2e-163	577	#gi|73860138:1-9 GH_CHX12L19.r GH_CHX Gossypium hirsutum cDNA clone GH_CHX12L19 3', mRNA sequence
contig01269	gi|11199199|gb|BF268168.1|BF268168	100	199	0	0	1	199	330	528	2e-108	394	#gi|11199199:1-9 GA__Eb0001C20f Gossypium arboreum 7-10 dpa fiber library Gossypium arboreum cDNA clone GA__Eb0001C20f, mRNA sequence
contig01273	gi|21091505|gb|BQ403818.1|BQ403818	100	431	0	0	1	431	118	548	0	854	#gi|21091505:1-9 GA__Ed0062G04f Gossypium arboreum 7-10 dpa fiber library Gossypium arboreum cDNA clone GA__Ed0062G04f, mRNA sequence
contig01305	gi|13244778|gb|BE054018.2|BE054018	100	400	0	0	45	444	23	422	0	793	#gi|13244778:1-9 GA__Ea0009B11f Gossypium arboreum 7-10 dpa fiber library Gossypium arboreum cDNA clone GA__Ea0009B11f, mRNA sequence
contig01308	gi|109827792|gb|DW226455.1|DW226455	100	440	0	0	1	440	643	204	0	872	#gi|109827792:1-9 GH_HYPT_01-01-21R_G05_InvR_29Apr04_035_R Stem - 3 weeks after planting Gossypium hirsutum cDNA, mRNA sequence
contig01314	gi|13243897|gb|BE054942.2|BE054942	100	314	0	0	69	382	79	392	4e-177	622	#gi|13243897:1-9 GA__Ea0002C12f Gossypium arboreum 7-10 dpa fiber library Gossypium arboreum cDNA clone GA__Ea0002C12f, mRNA sequence
contig01316	gi|13355300|gb|BG445648.1|BG445648	100	442	0	0	1	442	2	443	0	876	#gi|13355300:1-9 GA__Ea0029A10f Gossypium arboreum 7-10 dpa fiber library Gossypium arboreum cDNA clone GA__Ea0029A10f, mRNA sequence
contig01317	gi|109827762|gb|DW226426.1|DW226426	100	375	0	0	1	375	209	583	0	743	#gi|109827762:1-9 GH_HYPT_01-01-21R_D07_InvR_29Apr04_057_R Stem - 3 weeks after planting Gossypium hirsutum cDNA, mRNA sequence
contig01327	gi|109836670|gb|DW235231.1|DW235231	100	244	0	0	1	244	493	250	3e-135	484	#gi|109836670:1-9 GH_RTFR_32R_G08_InvR_14Sep04_052_R Root (free) - 7-10 weeks after planting Gossypium hirsutum cDNA, mRNA sequence
contig01328	gi|109841393|gb|DW239953.1|DW239953	100	441	0	0	1	441	34	474	0	874	#gi|109841393:1-9 GH_TS_02-01-13R_B12_InvR_10Feb04_094_F Stem - 3-5 weeks after planting Gossypium hirsutum cDNA, mRNA sequence
contig01333	gi|73863171|gb|DT465910.1|DT465910	100	439	0	0	1	439	679	241	0	870	#gi|73863171:1-9 GH_CHX18C02.f GH_CHX Gossypium hirsutum cDNA clone GH_CHX18C02 5', mRNA sequence
contig01354	gi|31072585|gb|CA992864.1|CA992864	100	388	0	0	46	433	122	509	0	769	#gi|31072585:1-9 pAR03-44 pAR Gossypium hirsutum cDNA 5', mRNA sequence
contig01385	gi|11204691|gb|BF273705.1|BF273705	100	233	0	0	1	233	43	275	9e-129	462	#gi|11204691:1-9 GA__Eb0018I14f Gossypium arboreum 7-10 dpa fiber library Gossypium arboreum cDNA clone GA__Eb0018I14f, mRNA sequence
contig01395	gi|164277204|gb|ES820084.1|ES820084	100	332	0	0	90	421	188	519	0	658	#gi|164277204:1-9 UFL_408_45 Cotton fiber 0-10 day post anthesis Gossypium hirsutum cDNA, mRNA sequence
contig01399	gi|5050421|gb|AI731569.1|AI731569	100	413	0	0	1	413	413	1	0	819	#gi|5050421:1-9 BNLGHi10112 Six-day Cotton fiber Gossypium hirsutum cDNA 5' similar to (AF051233) KIAA0107-like protein [Picea mariana], mRNA sequence
contig01408	gi|164270079|gb|EX165018.1|EX165018	100	424	0	0	1	424	862	439	0	841	#gi|164270079:1-9 D07_P9_058 Cotton 1-14 day post anthesis Lambda Zap Express Library Gossypium hirsutum cDNA, mRNA sequence
contig01409	gi|21092018|gb|BQ404331.1|BQ404331	100	424	0	0	1	424	158	581	0	841	#gi|21092018:1-9 GA__Ed0069C09f Gossypium arboreum 7-10 dpa fiber library Gossypium arboreum cDNA clone GA__Ed0069C09f, mRNA sequence
contig01415	gi|13245854|gb|BE054108.2|BE054108	100	239	0	0	1	239	213	451	2e-132	474	#gi|13245854:1-9 GA__Ea0032A16f Gossypium arboreum 7-10 dpa fiber library Gossypium arboreum cDNA clone GA__Ea0032A16f, mRNA sequence
contig01417	gi|109840118|gb|DW238679.1|DW238679	100	244	0	0	1	244	394	151	2e-135	484	#gi|109840118:1-9 GH_RTMF_24R_C12_InvR_02Aug04_092_R Root (free) - 3 weeks after planting Gossypium hirsutum cDNA, mRNA sequence
contig01418	gi|78333637|gb|DT553911.1|DT553911	100	422	0	0	1	422	671	250	0	837	#gi|78333637:1-9 EST1064551 GH_TMO Gossypium hirsutum cDNA, mRNA sequence
contig01424	gi|109851292|gb|DW480271.1|DW480271	100	418	0	0	1	418	239	656	0	829	#gi|109851292:1-9 GH_RMIRS_024_E01_004_F Cotton Normalized Library random primed Gossypium hirsutum cDNA, mRNA sequence
contig01437	gi|21100273|gb|BQ412574.1|BQ412574	100	186	0	0	232	417	415	230	1e-100	369	#gi|21100273:1-9 GA__Ed0059F10r Gossypium arboreum 7-10 dpa fiber library Gossypium arboreum cDNA clone GA__Ed0059F10r, mRNA sequence
contig01439	gi|164341020|gb|ES801628.1|ES801628	100	416	0	0	1	416	57	472	0	825	#gi|164341020:1-9 UFL_590_20 Cotton fiber 0-10 day post anthesis Gossypium hirsutum cDNA, mRNA sequence
contig01463	gi|72281271|gb|DT052890.1|DT052890	100	356	0	0	57	412	475	120	0	706	#gi|72281271:1-9 COT_FI_D01 Fiber and Ovule of Xu-142 Lambda Zap Express Library Gossypium hirsutum cDNA 3' similar to unknown, mRNA sequence
contig01469	gi|164265246|gb|ES811414.1|ES811414	100	410	0	0	1	410	354	763	0	676	#gi|164265246:1-9 UFL_321_42 Cotton fiber 0-10 day post anthesis Gossypium hirsutum cDNA, mRNA sequence
contig01470	gi|109876906|gb|DW505880.1|DW505880	100	411	0	0	1	411	772	362	0	815	#gi|109876906:1-9 GH_TMIRS_098_B09_F Cotton Normalized Library dT primed Gossypium hirsutum cDNA, mRNA sequence
contig01475	gi|31407501|gb|CD486536.1|CD486536	100	409	0	0	1	409	646	238	0	811	#gi|31407501:1-9 CRH3.4H11 Cotton Root and Hypocotyl Lambda ZIPLOX Library (CRH) Gossypium hirsutum cDNA clone CRH3.4H11 5' similar to ribosomal protein S8, mRNA sequence
contig01480	gi|78332530|gb|DT552804.1|DT552804	100	404	0	0	4	407	150	553	0	801	#gi|78332530:1-9 EST1063444 GH_TMO Gossypium hirsutum cDNA, mRNA sequence
contig01483	gi|164333737|gb|EV490759.1|EV490759	100	407	0	0	1	407	31	437	0	807	#gi|164333737:1-9 192H02 Cotton Lambda Zap Express Library Gossypium hirsutum cDNA, mRNA sequence
contig01497	gi|109827903|gb|DW226558.1|DW226558	100	352	0	0	1	352	367	16	6e-173	609	#gi|109827903:1-9 GH_HYPT_01-01-23R_A08_InvR_29Apr04_064_R Stem - 3 weeks after planting Gossypium hirsutum cDNA, mRNA sequence
contig01502	gi|325466416|gb|JG454304.1|JG454304	100	404	0	0	1	404	574	171	0	801	#gi|325466416:1-9 1P14-15-16-C12-T3 Subtracted cDNA library from Gossypium hirsutum L. variety Bikaneri Narma Gossypium hirsutum cDNA, mRNA sequence
contig01504	gi|13245023|gb|BE053783.2|BE053783	100	402	0	0	1	402	4	405	0	797	#gi|13245023:1-9 GA__Ea0015G22f Gossypium arboreum 7-10 dpa fiber library Gossypium arboreum cDNA clone GA__Ea0015G22f, mRNA sequence
contig01505	gi|21089386|gb|BQ401699.1|BQ401699	100	405	0	0	1	405	421	17	0	803	#gi|21089386:1-9 GA__Ed0045B09r Gossypium arboreum 7-10 dpa fiber library Gossypium arboreum cDNA clone GA__Ed0045B09r, mRNA sequence
contig01506	gi|5045037|gb|AI726185.1|AI726185	100	230	0	0	174	403	189	418	5e-127	456	#gi|5045037:1-9 BNLGHi5219 Six-day Cotton fiber Gossypium hirsutum cDNA 5' similar to ELONGATION FACTOR 1-ALPHA (EF-1-ALPHA) gi|1235582 (X96555) elongation factor 1-alpha [Pisum sativum], mRNA sequence
contig01513	gi|73863957|gb|DT466696.1|DT466696	100	402	0	0	1	402	542	141	0	797	#gi|73863957:1-9 GH_CHX19E03.r GH_CHX Gossypium hirsutum cDNA clone GH_CHX19E03 3', mRNA sequence
contig01520	gi|109880303|gb|DW509273.1|DW509273	100	386	0	0	1	386	223	608	0	765	#gi|109880303:1-9 GH_TMIRS_132_D01_F Cotton Normalized Library dT primed Gossypium hirsutum cDNA, mRNA sequence
contig01522	gi|73944063|gb|DT527371.1|DT527371	100	400	0	0	1	400	476	77	0	793	#gi|73944063:1-9 GH_OCF07H06.f GH_OCF Gossypium hirsutum cDNA clone GH_OCF07H06 5', mRNA sequence
contig01529	gi|164291988|gb|ES818179.1|ES818179	100	397	0	0	1	397	689	293	0	787	#gi|164291988:1-9 UFL_188_22 Cotton fiber 0-10 day post anthesis Gossypium hirsutum cDNA, mRNA sequence
contig01531	gi|164239771|gb|ES817469.1|ES817469	100	337	0	0	1	337	138	474	0	668	#gi|164239771:1-9 UFL_300_70 Cotton fiber 0-10 day post anthesis Gossypium hirsutum cDNA, mRNA sequence
contig01536	gi|82756198|gb|DV849760.1|DV849760	100	397	0	0	1	397	48	444	0	787	#gi|82756198:1-9 GH_LSL24C01.f GH_LSL Gossypium hirsutum cDNA clone GH_LSL24C01 5', mRNA sequence
contig01550	gi|21098622|gb|BQ410935.1|BQ410935	100	341	0	0	1	341	360	20	0	676	#gi|21098622:1-9 GA__Ed0035D01r Gossypium arboreum 7-10 dpa fiber library Gossypium arboreum cDNA clone GA__Ed0035D01r, mRNA sequence
contig01557	gi|21098097|gb|BQ410410.1|BQ410410	100	392	0	0	1	392	612	221	0	777	#gi|21098097:1-9 GA__Ed0030E10r Gossypium arboreum 7-10 dpa fiber library Gossypium arboreum cDNA clone GA__Ed0030E10r, mRNA sequence
contig01564	gi|21101981|gb|BQ414294.1|BQ414294	100	392	0	0	1	392	179	570	0	777	#gi|21101981:1-9 GA__Ed0085A01r Gossypium arboreum 7-10 dpa fiber library Gossypium arboreum cDNA clone GA__Ed0085A01r, mRNA sequence
contig01571	gi|31072643|gb|CA992922.1|CA992922	100	389	0	0	1	389	489	101	0	771	#gi|31072643:1-9 pAR03C01 pAR Gossypium hirsutum cDNA 5', mRNA sequence
contig01579	gi|109851346|gb|DW480325.1|DW480325	100	377	0	0	1	377	235	611	0	747	#gi|109851346:1-9 GH_RMIRS_024_G04_010_F Cotton Normalized Library random primed Gossypium hirsutum cDNA, mRNA sequence
contig01580	gi|13245285|gb|BE054619.2|BE054619	100	389	0	0	1	389	440	52	0	729	#gi|13245285:1-9 GA__Ea0021P19f Gossypium arboreum 7-10 dpa fiber library Gossypium arboreum cDNA clone GA__Ea0021P19f, mRNA sequence
contig01584	gi|21099160|gb|BQ411473.1|BQ411473	100	161	0	0	5	165	365	205	8e-86	319	#gi|21099160:1-9 GA__Ed0040A06r Gossypium arboreum 7-10 dpa fiber library Gossypium arboreum cDNA clone GA__Ed0040A06r, mRNA sequence
contig01592	gi|11204753|gb|BF273587.1|BF273587	100	387	0	0	1	387	24	410	0	767	#gi|11204753:1-9 GA__Eb0018L07f Gossypium arboreum 7-10 dpa fiber library Gossypium arboreum cDNA clone GA__Eb0018L07f, mRNA sequence
contig01601	gi|11207952|gb|BF276882.1|BF276882	100	387	0	0	1	387	52	438	0	767	#gi|11207952:1-9 GA__Eb0031K12f Gossypium arboreum 7-10 dpa fiber library Gossypium arboreum cDNA clone GA__Eb0031K12f, mRNA sequence
contig01602	gi|78337070|gb|DT557344.1|DT557344	100	386	0	0	1	386	769	384	0	765	#gi|78337070:1-9 EST1067984 GH_TMO Gossypium hirsutum cDNA, mRNA sequence
contig01616	gi|21089919|gb|BQ402232.1|BQ402232	100	381	0	0	2	382	503	123	0	755	#gi|21089919:1-9 GA__Ed0048D08f Gossypium arboreum 7-10 dpa fiber library Gossypium arboreum cDNA clone GA__Ed0048D08f, mRNA sequence
contig01617	gi|164362180|gb|ES821030.1|ES821030	100	383	0	0	1	383	430	48	0	759	#gi|164362180:1-9 UFL_350_54 Cotton fiber 0-10 day post anthesis Gossypium hirsutum cDNA, mRNA sequence
contig01618	gi|164294587|gb|ES809680.1|ES809680	100	383	0	0	1	383	65	447	0	759	#gi|164294587:1-9 UFL_201_03 Cotton fiber 0-10 day post anthesis Gossypium hirsutum cDNA, mRNA sequence
contig01624	gi|78328629|gb|DT548903.1|DT548903	100	199	0	0	8	206	425	623	2e-108	394	#gi|78328629:1-9 EST1059543 GH_TMO Gossypium hirsutum cDNA, mRNA sequence
contig01633	gi|57901478|gb|CB066538.1|CB066538	100	380	0	0	1	380	640	261	0	753	#gi|57901478:1-9 GA__Ec0027G07 Gossypium arboreum 7-10 dpa fiber library Gossypium arboreum cDNA, mRNA sequence
contig01634	gi|18101416|gb|BM360670.1|BM360670	100	101	0	0	1	101	190	290	5e-50	200	#gi|18101416:1-9 GA__Ea0033O14r Gossypium arboreum 7-10 dpa fiber library Gossypium arboreum cDNA clone GA__Ea0033O14r, mRNA sequence
contig01648	gi|13350742|gb|BG441090.1|BG441090	100	376	0	0	1	376	152	527	0	745	#gi|13350742:1-9 GA__Ea0011K23f Gossypium arboreum 7-10 dpa fiber library Gossypium arboreum cDNA clone GA__Ea0011K23f, mRNA sequence
contig01650	gi|21089202|gb|BQ401515.1|BQ401515	100	285	0	0	93	377	111	395	8e-160	565	#gi|21089202:1-9 GA__Ed0005A02f Gossypium arboreum 7-10 dpa fiber library Gossypium arboreum cDNA clone GA__Ed0005A02f, mRNA sequence
contig01655	gi|109827899|gb|DW226554.1|DW226554	100	372	0	0	1	372	133	504	0	737	#gi|109827899:1-9 GH_HYPT_01-01-23R_A04_InvR_29Apr04_032_R Stem - 3 weeks after planting Gossypium hirsutum cDNA, mRNA sequence
contig01658	gi|84169942|gb|DR458590.1|DR458590	100	374	0	0	1	374	443	70	0	741	#gi|84169942:1-9 CM067D02 Cotton Lambda Zap Express Library Gossypium hirsutum cDNA, mRNA sequence
contig01659	gi|21097308|gb|BQ409621.1|BQ409621	100	365	0	0	1	365	380	16	0	724	#gi|21097308:1-9 GA__Ed0022C05r Gossypium arboreum 7-10 dpa fiber library Gossypium arboreum cDNA clone GA__Ed0022C05r, mRNA sequence
contig01663	gi|11209095|gb|BF278109.1|BF278109	100	352	0	0	1	352	8	359	0	698	#gi|11209095:1-9 GA__Eb0038D11f Gossypium arboreum 7-10 dpa fiber library Gossypium arboreum cDNA clone GA__Eb0038D11f, mRNA sequence
contig01665	gi|13349876|gb|BG440226.1|BG440226	100	372	0	0	1	372	224	595	0	737	#gi|13349876:1-9 GA__Ea0006H11f Gossypium arboreum 7-10 dpa fiber library Gossypium arboreum cDNA clone GA__Ea0006H11f, mRNA sequence
contig01669	gi|78336058|gb|DT556332.1|DT556332	100	372	0	0	1	372	418	789	0	737	#gi|78336058:1-9 EST1066972 GH_TMO Gossypium hirsutum cDNA, mRNA sequence
contig01671	gi|21094320|gb|BQ406633.1|BQ406633	100	320	0	0	49	368	351	670	0	634	#gi|21094320:1-9 GA__Ed0096H07f Gossypium arboreum 7-10 dpa fiber library Gossypium arboreum cDNA clone GA__Ed0096H07f, mRNA sequence
contig01679	gi|13244072|gb|BE053162.2|BE053162	100	309	0	0	1	309	340	32	4e-174	613	#gi|13244072:1-9 GA__Ea0002K24f Gossypium arboreum 7-10 dpa fiber library Gossypium arboreum cDNA clone GA__Ea0002K24f, mRNA sequence
contig01680	gi|21091082|gb|BQ403395.1|BQ403395	100	369	0	0	1	369	132	500	0	731	#gi|21091082:1-9 GA__Ed0057C04f Gossypium arboreum 7-10 dpa fiber library Gossypium arboreum cDNA clone GA__Ed0057C04f, mRNA sequence
contig01686	gi|11201804|gb|BF270809.1|BF270809	100	190	0	0	1	190	265	454	4e-103	377	#gi|11201804:1-9 GA__Eb0009K02f Gossypium arboreum 7-10 dpa fiber library Gossypium arboreum cDNA clone GA__Eb0009K02f, mRNA sequence
contig01696	gi|164296374|gb|EX168214.1|EX168214	100	365	0	0	1	365	547	183	0	724	#gi|164296374:1-9 C07_R-16_050 Cotton 1-14 day post anthesis Lambda Zap Express Library Gossypium hirsutum cDNA, mRNA sequence
contig01698	gi|21093057|gb|BQ405370.1|BQ405370	100	366	0	0	1	366	438	73	0	726	#gi|21093057:1-9 GA__Ed0082A05f Gossypium arboreum 7-10 dpa fiber library Gossypium arboreum cDNA clone GA__Ed0082A05f, mRNA sequence
contig01707	gi|13245227|gb|BE052441.2|BE052441	100	364	0	0	1	364	365	2	0	722	#gi|13245227:1-9 GA__Ea0020L20f Gossypium arboreum 7-10 dpa fiber library Gossypium arboreum cDNA clone GA__Ea0020L20f, mRNA sequence
contig01713	gi|21095390|gb|BQ407703.1|BQ407703	100	363	0	0	1	363	73	435	0	678	#gi|21095390:1-9 GA__Ed0002B04r Gossypium arboreum 7-10 dpa fiber library Gossypium arboreum cDNA clone GA__Ed0002B04r, mRNA sequence
contig01714	gi|109871092|gb|DW500068.1|DW500068	100	163	0	0	9	171	269	431	5e-87	323	#gi|109871092:1-9 GH_TMIRS_042_H03_F Cotton Normalized Library dT primed Gossypium hirsutum cDNA, mRNA sequence
contig01718	gi|21099818|gb|BQ412131.1|BQ412131	100	362	0	0	1	362	428	67	0	718	#gi|21099818:1-9 GA__Ed0054D11r Gossypium arboreum 7-10 dpa fiber library Gossypium arboreum cDNA clone GA__Ed0054D11r, mRNA sequence
contig01733	gi|11203130|gb|BF272135.1|BF272135	100	357	0	0	1	357	87	443	0	708	#gi|11203130:1-9 GA__Eb0014A07f Gossypium arboreum 7-10 dpa fiber library Gossypium arboreum cDNA clone GA__Eb0014A07f, mRNA sequence
contig01734	gi|109880303|gb|DW509273.1|DW509273	100	115	0	0	244	358	1	115	2e-58	228	#gi|109880303:1-9 GH_TMIRS_132_D01_F Cotton Normalized Library dT primed Gossypium hirsutum cDNA, mRNA sequence
contig01747	gi|13246628|gb|BE055579.2|BE055579	100	356	0	0	1	356	454	99	0	706	#gi|13246628:1-9 GA__Ea0034M23f Gossypium arboreum 7-10 dpa fiber library Gossypium arboreum cDNA clone GA__Ea0034M23f, mRNA sequence
contig01751	gi|13355881|gb|BG446313.1|BG446313	100	150	0	0	1	150	257	108	3e-79	297	#gi|13355881:1-9 GA__Eb0033D12f Gossypium arboreum 7-10 dpa fiber library Gossypium arboreum cDNA clone GA__Eb0033D12f, mRNA sequence
contig01758	gi|13247681|gb|BF271661.2|BF271661	100	353	0	0	1	353	10	362	0	700	#gi|13247681:1-9 GA__Eb0012G06f Gossypium arboreum 7-10 dpa fiber library Gossypium arboreum cDNA clone GA__Eb0012G06f, mRNA sequence
contig01765	gi|13350532|gb|BG440880.1|BG440880	100	236	0	0	1	236	382	617	1e-130	468	#gi|13350532:1-9 GA__Ea0010K24f Gossypium arboreum 7-10 dpa fiber library Gossypium arboreum cDNA clone GA__Ea0010K24f, mRNA sequence
contig01766	gi|11200775|gb|BF269780.1|BF269780	100	304	0	0	50	353	32	335	3e-171	603	#gi|11200775:1-9 GA__Eb0005J21f Gossypium arboreum 7-10 dpa fiber library Gossypium arboreum cDNA clone GA__Eb0005J21f, mRNA sequence
contig01768	gi|366429355|gb|HO093522.1|HO093522	100	348	0	0	1	348	417	70	0	690	#gi|366429355:1-9 rayctn0_0056_H10.ab1 cotton shoot apical meristems, buds and flowers Gossypium hirsutum cDNA 3', mRNA sequence
contig01778	gi|13247901|gb|BF272999.2|BF272999	100	347	0	0	1	347	1	347	0	688	#gi|13247901:1-9 GA__Eb0016I04f Gossypium arboreum 7-10 dpa fiber library Gossypium arboreum cDNA clone GA__Eb0016I04f, mRNA sequence
contig01779	gi|31407521|gb|CD486556.1|CD486556	100	351	0	0	1	351	16	366	0	696	#gi|31407521:1-9 CRH4.3G12 Cotton Root and Hypocotyl Lambda ZIPLOX Library (CRH) Gossypium hirsutum cDNA clone CRH4.3G12 5' similar to PR protein class 10, mRNA sequence
contig01780	gi|13246240|gb|BE052535.2|BE052535	100	300	0	0	1	300	315	16	8e-169	595	#gi|13246240:1-9 GA__Ea0033F15f Gossypium arboreum 7-10 dpa fiber library Gossypium arboreum cDNA clone GA__Ea0033F15f, mRNA sequence
contig01790	gi|73860682|gb|DT463421.1|DT463421	100	335	0	0	5	339	502	168	0	664	#gi|73860682:1-9 GH_CHX13I13.f GH_CHX Gossypium hirsutum cDNA clone GH_CHX13I13 5', mRNA sequence
contig01794	gi|109848256|gb|DW477236.1|DW477236	100	348	0	0	1	348	359	12	0	690	#gi|109848256:1-9 GH_RMIRS_007_E03_F Cotton Normalized Library random primed Gossypium hirsutum cDNA, mRNA sequence
contig01796	gi|84166404|gb|DR455052.1|DR455052	100	347	0	0	1	347	491	145	0	688	#gi|84166404:1-9 CM030C01 Cotton Lambda Zap Express Library Gossypium hirsutum cDNA, mRNA sequence
contig01806	gi|82756217|gb|DV849779.1|DV849779	100	345	0	0	1	345	140	484	0	684	#gi|82756217:1-9 GH_LSL24D09.f GH_LSL Gossypium hirsutum cDNA clone GH_LSL24D09 5', mRNA sequence
contig01811	gi|78340834|gb|DT561108.1|DT561108	100	274	0	0	70	343	275	2	3e-153	543	#gi|78340834:1-9 EST1071748 GH_TMO Gossypium hirsutum cDNA, mRNA sequence
contig01817	gi|73865059|gb|DT467798.1|DT467798	100	164	0	0	156	319	178	15	1e-87	325	#gi|73865059:1-9 GH_CHX20P06.f GH_CHX Gossypium hirsutum cDNA clone GH_CHX20P06 5', mRNA sequence
contig01822	gi|18100528|gb|BM359782.1|BM359782	100	298	0	0	43	340	1	298	1e-167	591	#gi|18100528:1-9 GA__Ea0023L20r Gossypium arboreum 7-10 dpa fiber library Gossypium arboreum cDNA clone GA__Ea0023L20r, mRNA sequence
contig01830	gi|13246236|gb|BE052530.2|BE052530	100	340	0	0	1	340	197	536	0	674	#gi|13246236:1-9 GA__Ea0033F10f Gossypium arboreum 7-10 dpa fiber library Gossypium arboreum cDNA clone GA__Ea0033F10f, mRNA sequence
contig01831	gi|11205598|gb|BF274528.1|BF274528	100	235	0	0	1	235	45	279	5e-130	466	#gi|11205598:1-9 GA__Eb0021E18f Gossypium arboreum 7-10 dpa fiber library Gossypium arboreum cDNA clone GA__Eb0021E18f, mRNA sequence
contig01832	gi|78324575|gb|DT544849.1|DT544849	100	339	0	0	1	339	685	347	0	672	#gi|78324575:1-9 EST1055489 GH_TMO Gossypium hirsutum cDNA, mRNA sequence
contig01833	gi|18101319|gb|BM360573.1|BM360573	100	338	0	0	1	338	4	341	0	670	#gi|18101319:1-9 GA__Ea0032O15r Gossypium arboreum 7-10 dpa fiber library Gossypium arboreum cDNA clone GA__Ea0032O15r, mRNA sequence
contig01834	gi|13350734|gb|BG441082.1|BG441082	100	339	0	0	1	339	582	244	0	672	#gi|13350734:1-9 GA__Ea0011K10f Gossypium arboreum 7-10 dpa fiber library Gossypium arboreum cDNA clone GA__Ea0011K10f, mRNA sequence
contig01838	gi|21095618|gb|BQ407931.1|BQ407931	100	333	0	0	1	333	494	162	0	660	#gi|21095618:1-9 GA__Ed0004C07r Gossypium arboreum 7-10 dpa fiber library Gossypium arboreum cDNA clone GA__Ed0004C07r, mRNA sequence
contig01845	gi|21089891|gb|BQ402204.1|BQ402204	100	338	0	0	1	338	587	250	0	670	#gi|21089891:1-9 GA__Ed0048C05r Gossypium arboreum 7-10 dpa fiber library Gossypium arboreum cDNA clone GA__Ed0048C05r, mRNA sequence
contig01868	gi|164356117|gb|ES805318.1|ES805318	100	332	0	0	1	332	466	797	0	658	#gi|164356117:1-9 UFL_628_94 Cotton fiber 0-10 day post anthesis Gossypium hirsutum cDNA, mRNA sequence
contig01876	gi|11203291|gb|BF272296.1|BF272296	100	334	0	0	1	334	230	563	0	662	#gi|11203291:1-9 GA__Eb0014H20f Gossypium arboreum 7-10 dpa fiber library Gossypium arboreum cDNA clone GA__Eb0014H20f, mRNA sequence
contig01886	gi|13245264|gb|BE052426.2|BE052426	100	330	0	0	1	330	349	20	0	654	#gi|13245264:1-9 GA__Ea0021H24f Gossypium arboreum 7-10 dpa fiber library Gossypium arboreum cDNA clone GA__Ea0021H24f, mRNA sequence
contig01892	gi|11199573|gb|BF268578.1|BF268578	100	329	0	0	1	329	3	331	0	652	#gi|11199573:1-9 GA__Eb0002D03f Gossypium arboreum 7-10 dpa fiber library Gossypium arboreum cDNA clone GA__Eb0002D03f, mRNA sequence
contig01897	gi|21097757|gb|BQ410070.1|BQ410070	100	328	0	0	1	328	255	582	0	650	#gi|21097757:1-9 GA__Ed0027H09r Gossypium arboreum 7-10 dpa fiber library Gossypium arboreum cDNA clone GA__Ed0027H09r, mRNA sequence
contig01899	gi|21094426|gb|BQ406739.1|BQ406739	100	326	0	0	1	326	537	212	0	646	#gi|21094426:1-9 GA__Ed0098B12f Gossypium arboreum 7-10 dpa fiber library Gossypium arboreum cDNA clone GA__Ed0098B12f, mRNA sequence
contig01902	gi|13245552|gb|BE052940.2|BE052940	100	328	0	0	1	328	416	89	0	650	#gi|13245552:1-9 GA__Ea0031A09f Gossypium arboreum 7-10 dpa fiber library Gossypium arboreum cDNA clone GA__Ea0031A09f, mRNA sequence
contig01904	gi|11202192|gb|BF271197.1|BF271197	100	315	0	0	1	315	12	326	8e-178	624	#gi|11202192:1-9 GA__Eb0010M19f Gossypium arboreum 7-10 dpa fiber library Gossypium arboreum cDNA clone GA__Eb0010M19f, mRNA sequence
contig01910	gi|366419384|gb|HO098485.1|HO098485	100	326	0	0	1	326	442	117	0	646	#gi|366419384:1-9 rayctn0_0120_H02.ab1 cotton shoot apical meristems, buds and flowers Gossypium hirsutum cDNA 3', mRNA sequence
contig01915	gi|11203185|gb|BF272190.1|BF272190	100	167	0	0	1	167	342	176	2e-89	331	#gi|11203185:1-9 GA__Eb0014C23f Gossypium arboreum 7-10 dpa fiber library Gossypium arboreum cDNA clone GA__Eb0014C23f, mRNA sequence
contig01918	gi|164242787|gb|EX164853.1|EX164853	100	190	0	0	136	325	46	235	3e-103	377	#gi|164242787:1-9 E12_P7_099 Cotton 1-14 day post anthesis Lambda Zap Express Library Gossypium hirsutum cDNA, mRNA sequence
contig01920	gi|84172541|gb|DR461189.1|DR461189	100	324	0	0	1	324	45	368	0	642	#gi|84172541:1-9 CM094G05 Cotton Lambda Zap Express Library Gossypium hirsutum cDNA, mRNA sequence
contig01922	gi|21096902|gb|BQ409215.1|BQ409215	100	322	0	0	1	322	21	342	0	638	#gi|21096902:1-9 GA__Ed0017F04r Gossypium arboreum 7-10 dpa fiber library Gossypium arboreum cDNA clone GA__Ed0017F04r, mRNA sequence
contig01923	gi|164264383|gb|ES827855.1|ES827855	100	326	0	0	1	326	524	849	0	646	#gi|164264383:1-9 UFL_264_41 Cotton fiber 0-10 day post anthesis Gossypium hirsutum cDNA, mRNA sequence
contig01925	gi|13244659|gb|BE054341.2|BE054341	100	314	0	0	8	321	18	331	3e-177	622	#gi|13244659:1-9 GA__Ea0005D16f Gossypium arboreum 7-10 dpa fiber library Gossypium arboreum cDNA clone GA__Ea0005D16f, mRNA sequence
contig01930	gi|21097942|gb|BQ410255.1|BQ410255	100	248	0	0	74	321	247	494	8e-138	492	#gi|21097942:1-9 GA__Ed0029D05r Gossypium arboreum 7-10 dpa fiber library Gossypium arboreum cDNA clone GA__Ed0029D05r, mRNA sequence
contig01937	gi|73851627|gb|DT460647.1|DT460647	100	319	0	0	1	319	467	149	3e-180	632	#gi|73851627:1-9 GH_ON39J23.f GH_ON Gossypium hirsutum cDNA clone GH_ON39J23 5', mRNA sequence
contig01949	gi|72272772|gb|DT048819.1|DT048819	100	317	0	0	1	317	495	179	5e-179	628	#gi|72272772:1-9 COT_DF_C11 Fiber and Ovule of Xu-142 Lambda Zap Express Library Gossypium hirsutum cDNA 3' similar to (NM_111911) glycosyl hydrolase family 51; protein id: At3g10740.1, supported by cDNA: gi_13937190 [Arabidopsis thaliana], mRNA sequence
contig01950	gi|84155679|gb|DN816905.1|DN816905	100	80	0	0	237	316	9	88	1e-37	159	#gi|84155679:1-9 G.hir-seedling 105 3 and 5 week old seedlings Gossypium hirsutum cDNA, mRNA sequence
contig01953	gi|13244560|gb|BE055562.2|BE055562	100	168	0	0	4	171	509	342	4e-90	333	#gi|13244560:1-9 GA__Ea0004L20f Gossypium arboreum 7-10 dpa fiber library Gossypium arboreum cDNA clone GA__Ea0004L20f, mRNA sequence
contig01955	gi|109883640|gb|DW512610.1|DW512610	100	310	0	0	6	315	226	535	8e-175	615	#gi|109883640:1-9 GH_TMIRS_165_A06_F Cotton Normalized Library dT primed Gossypium hirsutum cDNA, mRNA sequence
contig01957	gi|84148798|gb|DN780098.1|DN780098	100	313	0	0	1	313	506	194	1e-176	620	#gi|84148798:1-9 G.hir-Cotyledon 626 cDNA from Cotyledons Gossypium hirsutum cDNA, mRNA sequence
contig01959	gi|13246104|gb|BE053751.2|BE053751	100	263	0	0	51	313	81	343	8e-147	521	#gi|13246104:1-9 GA__Ea0032N10f Gossypium arboreum 7-10 dpa fiber library Gossypium arboreum cDNA clone GA__Ea0032N10f, mRNA sequence
contig01962	gi|13246030|gb|BE052631.2|BE052631	100	313	0	0	1	313	454	142	1e-176	620	#gi|13246030:1-9 GA__Ea0032J17f Gossypium arboreum 7-10 dpa fiber library Gossypium arboreum cDNA clone GA__Ea0032J17f, mRNA sequence
contig01968	gi|189092689|gb|FG548224.1|FG548224	100	312	0	0	1	312	383	72	5e-176	618	#gi|189092689:1-9 rmhcyh0_000272.y1.scf (Gossypium arboreum L.) Drought-related cDNA Library of cotton Gossypium arboreum cDNA, mRNA sequence
contig01974	gi|109826026|gb|DW224747.1|DW224747	100	286	0	0	25	310	572	287	2e-160	567	#gi|109826026:1-9 GH_HYPS_01-01-13R_H12_InvR_21Apr04_082_F Stem - 7 weeks after planting Gossypium hirsutum cDNA, mRNA sequence
contig01980	gi|21103113|gb|BQ415426.1|BQ415426	100	212	0	0	1	212	414	203	2e-116	420	#gi|21103113:1-9 GA__Ed0099A03r Gossypium arboreum 7-10 dpa fiber library Gossypium arboreum cDNA clone GA__Ed0099A03r, mRNA sequence
contig01982	gi|109850395|gb|DW479374.1|DW479374	100	118	0	0	188	305	416	299	3e-60	234	#gi|109850395:1-9 GH_RMIRS_019_D08_058_F Cotton Normalized Library random primed Gossypium hirsutum cDNA, mRNA sequence
contig01988	gi|109882392|gb|DW511362.1|DW511362	100	306	0	0	1	306	52	357	2e-172	607	#gi|109882392:1-9 GH_TMIRS_152_E11_F Cotton Normalized Library dT primed Gossypium hirsutum cDNA, mRNA sequence
contig01990	gi|13243869|gb|BE054652.2|BE054652	100	80	0	0	1	80	2	81	1e-37	159	#gi|13243869:1-9 GA__Ea0002B02f Gossypium arboreum 7-10 dpa fiber library Gossypium arboreum cDNA clone GA__Ea0002B02f, mRNA sequence
contig01991	gi|109830733|gb|DW229292.1|DW229292	100	305	0	0	1	305	367	63	7e-172	605	#gi|109830733:1-9 GH_ONEFM_01-01-16R_E06_InvR_17Feb04_040_R Fiber - 1 day after anthesis Gossypium hirsutum cDNA, mRNA sequence
contig01995	gi|78335038|gb|DT555312.1|DT555312	100	304	0	0	1	304	306	3	9e-159	561	#gi|78335038:1-9 EST1065952 GH_TMO Gossypium hirsutum cDNA, mRNA sequence
contig02004	gi|78329189|gb|DT549463.1|DT549463	100	294	0	0	8	301	1	294	3e-165	583	#gi|78329189:1-9 EST1060103 GH_TMO Gossypium hirsutum cDNA, mRNA sequence
contig02008	gi|164256606|gb|ES819505.1|ES819505	100	302	0	0	1	302	359	58	4e-170	599	#gi|164256606:1-9 UFL_415_44 Cotton fiber 0-10 day post anthesis Gossypium hirsutum cDNA, mRNA sequence
contig02009	gi|21094338|gb|BQ406651.1|BQ406651	100	302	0	0	1	302	200	501	4e-170	599	#gi|21094338:1-9 GA__Ed0097B05f Gossypium arboreum 7-10 dpa fiber library Gossypium arboreum cDNA clone GA__Ed0097B05f, mRNA sequence
contig02010	gi|164363680|gb|ES846648.1|ES846648	100	297	0	0	7	303	362	66	4e-167	589	#gi|164363680:1-9 UFL_135_64 Cotton fiber 0-10 day post anthesis Gossypium hirsutum cDNA, mRNA sequence
contig02012	gi|13353385|gb|BG443733.1|BG443733	100	288	0	0	15	302	40	327	1e-161	571	#gi|13353385:1-9 GA__Ea0021N12f Gossypium arboreum 7-10 dpa fiber library Gossypium arboreum cDNA clone GA__Ea0021N12f, mRNA sequence
contig02018	gi|11200568|gb|BF269573.1|BF269573	100	300	0	0	1	300	453	154	7e-169	595	#gi|11200568:1-9 GA__Eb0005B01f Gossypium arboreum 7-10 dpa fiber library Gossypium arboreum cDNA clone GA__Eb0005B01f, mRNA sequence
contig02021	gi|109882284|gb|DW511254.1|DW511254	100	300	0	0	1	300	268	567	7e-169	595	#gi|109882284:1-9 GH_TMIRS_151_E07_F Cotton Normalized Library dT primed Gossypium hirsutum cDNA, mRNA sequence
contig02022	gi|21096943|gb|BQ409256.1|BQ409256	100	300	0	0	1	300	427	128	7e-169	595	#gi|21096943:1-9 GA__Ed0018A08r Gossypium arboreum 7-10 dpa fiber library Gossypium arboreum cDNA clone GA__Ed0018A08r, mRNA sequence
contig02023	gi|78333857|gb|DT554131.1|DT554131	100	300	0	0	1	300	514	813	7e-169	595	#gi|78333857:1-9 EST1064771 GH_TMO Gossypium hirsutum cDNA, mRNA sequence
contig02030	gi|13243637|gb|BE054783.2|BE054783	100	297	0	0	1	297	18	314	4e-167	589	#gi|13243637:1-9 GA__Ea0001F22f Gossypium arboreum 7-10 dpa fiber library Gossypium arboreum cDNA clone GA__Ea0001F22f, mRNA sequence
contig02031	gi|11199681|gb|BF268686.1|BF268686	100	297	0	0	1	297	9	305	4e-167	589	#gi|11199681:1-9 GA__Eb0002J05f Gossypium arboreum 7-10 dpa fiber library Gossypium arboreum cDNA clone GA__Eb0002J05f, mRNA sequence
contig02033	gi|13243977|gb|BE051933.2|BE051933	100	297	0	0	1	297	6	302	4e-167	589	#gi|13243977:1-9 GA__Ea0002G13f Gossypium arboreum 7-10 dpa fiber library Gossypium arboreum cDNA clone GA__Ea0002G13f, mRNA sequence
contig02035	gi|13245052|gb|BE054583.2|BE054583	100	296	0	0	1	296	381	86	2e-166	587	#gi|13245052:1-9 GA__Ea0016F15f Gossypium arboreum 7-10 dpa fiber library Gossypium arboreum cDNA clone GA__Ea0016F15f, mRNA sequence
contig02038	gi|21095245|gb|BQ407558.1|BQ407558	100	296	0	0	1	296	88	383	2e-166	587	#gi|21095245:1-9 GA__Ed0108D03f Gossypium arboreum 7-10 dpa fiber library Gossypium arboreum cDNA clone GA__Ed0108D03f, mRNA sequence
contig02041	gi|109838842|gb|DW237403.1|DW237403	100	295	0	0	1	295	335	41	6e-166	585	#gi|109838842:1-9 GH_RTMF_12R_C04_InvR_02Aug04_028_F Root (free) - 3 weeks after planting Gossypium hirsutum cDNA, mRNA sequence
contig02057	gi|109870682|gb|DW499658.1|DW499658	100	290	0	0	3	292	29	318	6e-163	575	#gi|109870682:1-9 GH_TMIRS_038_D02_F Cotton Normalized Library dT primed Gossypium hirsutum cDNA, mRNA sequence
contig02059	gi|164327763|gb|ES803448.1|ES803448	100	264	0	0	1	264	228	491	2e-147	523	#gi|164327763:1-9 UFL_441_73 Cotton fiber 0-10 day post anthesis Gossypium hirsutum cDNA, mRNA sequence
contig02064	gi|109868623|gb|DW497599.1|DW497599	100	291	0	0	1	291	278	568	2e-163	577	#gi|109868623:1-9 GH_TMIRS_017_H10_F Cotton Normalized Library dT primed Gossypium hirsutum cDNA, mRNA sequence
contig02067	gi|73860138|gb|DT462877.1|DT462877	100	230	0	0	1	230	350	579	4e-127	456	#gi|73860138:1-9 GH_CHX12L19.r GH_CHX Gossypium hirsutum cDNA clone GH_CHX12L19 3', mRNA sequence
contig02074	gi|13352371|gb|BG442719.1|BG442719	100	235	0	0	1	235	201	435	4e-130	466	#gi|13352371:1-9 GA__Ea0018B05f Gossypium arboreum 7-10 dpa fiber library Gossypium arboreum cDNA clone GA__Ea0018B05f, mRNA sequence
contig02078	gi|109829231|gb|DW227819.1|DW227819	100	291	0	0	1	291	22	312	2e-163	577	#gi|109829231:1-9 GH_HYPT_01-01-39R_B05_InvR_03May04_045_F Stem - 3 weeks after planting Gossypium hirsutum cDNA, mRNA sequence
contig02080	gi|13244329|gb|BE052445.2|BE052445	100	278	0	0	1	278	334	57	9e-156	551	#gi|13244329:1-9 GA__Ea0004A03f Gossypium arboreum 7-10 dpa fiber library Gossypium arboreum cDNA clone GA__Ea0004A03f, mRNA sequence
contig02081	gi|5044376|gb|AI725444.1|AI725444	100	280	0	0	9	288	466	187	5e-157	555	#gi|5044376:1-9 BNLGHi12205 Six-day Cotton fiber Gossypium hirsutum cDNA 5' similar to (U92651) tonoplast intrinsic protein bobTIP26-1 [Brassica oleracea var. botrytis], mRNA sequence
contig02093	gi|5050291|gb|AI731439.1|AI731439	100	160	0	0	1	160	1	160	2e-85	317	#gi|5050291:1-9 BNLGHi9780 Six-day Cotton fiber Gossypium hirsutum cDNA 5' similar to proline-rich protein precursor - kidney bean gi|21046 (X60391) proline-rich protein [Phaseolus vulgaris], mRNA sequence
contig02095	gi|13246103|gb|BE053745.2|BE053745	100	285	0	0	1	285	357	73	6e-160	565	#gi|13246103:1-9 GA__Ea0032N09f Gossypium arboreum 7-10 dpa fiber library Gossypium arboreum cDNA clone GA__Ea0032N09f, mRNA sequence
contig02097	gi|13349590|gb|BG439933.1|BG439933	100	286	0	0	1	286	120	405	1e-160	567	#gi|13349590:1-9 GA__Ea0005F01f Gossypium arboreum 7-10 dpa fiber library Gossypium arboreum cDNA clone GA__Ea0005F01f, mRNA sequence
contig02100	gi|78323330|gb|DT543604.1|DT543604	100	285	0	0	1	285	727	443	6e-160	565	#gi|78323330:1-9 EST1054244 GH_TMO Gossypium hirsutum cDNA, mRNA sequence
contig02102	gi|109869497|gb|DW498473.1|DW498473	100	193	0	0	92	284	76	268	4e-105	383	#gi|109869497:1-9 GH_TMIRS_026_C08_F Cotton Normalized Library dT primed Gossypium hirsutum cDNA, mRNA sequence
contig02103	gi|13354244|gb|BG444592.1|BG444592	100	285	0	0	1	285	470	186	6e-160	565	#gi|13354244:1-9 GA__Ea0024N17f Gossypium arboreum 7-10 dpa fiber library Gossypium arboreum cDNA clone GA__Ea0024N17f, mRNA sequence
contig02108	gi|24976684|gb|AJ513202.1|AJ513202	100	230	0	0	1	230	280	51	4e-127	456	#gi|24976684:1-9 AJ513202 Gossypium hirsutum ovule first day the flower opens Gossypium hirsutum cDNA clone su187e04r3, mRNA sequence
contig02109	gi|78350121|gb|DT570395.1|DT570395	100	282	0	0	1	282	306	25	1e-145	517	#gi|78350121:1-9 EST1081035 GH_TMO Gossypium hirsutum cDNA, mRNA sequence
contig02114	gi|78345654|gb|DT565928.1|DT565928	100	256	0	0	27	282	1	256	1e-142	507	#gi|78345654:1-9 EST1076568 GH_TMO Gossypium hirsutum cDNA, mRNA sequence
contig02120	gi|73850462|gb|DT459482.1|DT459482	100	281	0	0	1	281	17	297	1e-157	557	#gi|73850462:1-9 GH_ON37L22.r GH_ON Gossypium hirsutum cDNA clone GH_ON37L22 3', mRNA sequence
contig02131	gi|13356848|gb|BG447196.1|BG447196	100	278	0	0	1	278	347	70	8e-156	551	#gi|13356848:1-9 GA__Eb0041A15f Gossypium arboreum 7-10 dpa fiber library Gossypium arboreum cDNA clone GA__Eb0041A15f, mRNA sequence
contig02132	gi|11206846|gb|BF275776.1|BF275776	100	271	0	0	1	271	31	301	1e-151	537	#gi|11206846:1-9 GA__Eb0024P04f Gossypium arboreum 7-10 dpa fiber library Gossypium arboreum cDNA clone GA__Eb0024P04f, mRNA sequence
contig02134	gi|42591733|gb|CK738219.1|CK738219	100	274	0	0	6	279	13	286	2e-153	543	#gi|42591733:1-9 CFUS4.2G08 Cotton Root and Hypocotyl tissues infected with Fusarium oxysporum f.sp. vasinfectum (Fov) Lambda ZIPLOX Library (CFUS) Gossypium hirsutum cDNA clone CFUS4.2G08 5' similar to polyubiquitin, mRNA sequence
contig02136	gi|78324291|gb|DT544565.1|DT544565	100	278	0	0	1	278	660	383	8e-156	551	#gi|78324291:1-9 EST1055205 GH_TMO Gossypium hirsutum cDNA, mRNA sequence
contig02138	gi|366461193|gb|HO096794.1|HO096794	100	257	0	0	1	257	259	3	3e-143	509	#gi|366461193:1-9 rayctn0_0099_G01.ab1 cotton shoot apical meristems, buds and flowers Gossypium hirsutum cDNA 3', mRNA sequence
contig02142	gi|84157838|gb|DN826885.1|DN826885	100	216	0	0	1	216	84	299	8e-119	428	#gi|84157838:1-9 G.hir-20, 30 hrs post inoculation 195 Leaf cDNA 20,30 hrs post inoculation with Xanthomonas campestris pv. malvacearum 3631 Gossypium hirsutum cDNA, mRNA sequence
contig02143	gi|84156509|gb|DN817735.1|DN817735	100	197	0	0	73	269	203	399	2e-107	391	#gi|84156509:1-9 G.hir-seedling 935 3 and 5 week old seedlings Gossypium hirsutum cDNA, mRNA sequence
contig02149	gi|84144064|gb|DN758306.1|DN758306	100	275	0	0	1	275	137	411	5e-154	545	#gi|84144064:1-9 G.hir-stem 810 PCR amplified cotton stem cDNA Gossypium hirsutum cDNA, mRNA sequence
contig02151	gi|109875937|gb|DW504911.1|DW504911	100	274	0	0	1	274	135	408	2e-153	543	#gi|109875937:1-9 GH_TMIRS_088_H10_F Cotton Normalized Library dT primed Gossypium hirsutum cDNA, mRNA sequence
contig02152	gi|11202440|gb|BF271445.1|BF271445	100	246	0	0	28	273	16	261	1e-136	488	#gi|11202440:1-9 GA__Eb0011L14f Gossypium arboreum 7-10 dpa fiber library Gossypium arboreum cDNA clone GA__Eb0011L14f, mRNA sequence
contig02160	gi|13356592|gb|BG446952.1|BG446952	100	250	0	0	23	272	284	35	3e-121	436	#gi|13356592:1-9 GA__Eb0039N18f Gossypium arboreum 7-10 dpa fiber library Gossypium arboreum cDNA clone GA__Eb0039N18f, mRNA sequence
contig02162	gi|13244091|gb|BE053468.2|BE053468	100	250	0	0	1	250	60	309	4e-139	496	#gi|13244091:1-9 GA__Ea0002L20f Gossypium arboreum 7-10 dpa fiber library Gossypium arboreum cDNA clone GA__Ea0002L20f, mRNA sequence
contig02163	gi|164317426|gb|ES836087.1|ES836087	100	271	0	0	1	271	481	211	1e-151	537	#gi|164317426:1-9 UFL_016_25 Cotton fiber 0-10 day post anthesis Gossypium hirsutum cDNA, mRNA sequence
contig02168	gi|13349589|gb|BG439932.1|BG439932	100	271	0	0	1	271	357	87	1e-151	537	#gi|13349589:1-9 GA__Ea0005E24f Gossypium arboreum 7-10 dpa fiber library Gossypium arboreum cDNA clone GA__Ea0005E24f, mRNA sequence
contig02169	gi|73849021|gb|DT458041.1|DT458041	100	268	0	0	2	269	675	408	7e-150	531	#gi|73849021:1-9 GH_ON35H24.r GH_ON Gossypium hirsutum cDNA clone GH_ON35H24 3', mRNA sequence
contig02171	gi|78336743|gb|DT557017.1|DT557017	100	271	0	0	1	271	1	271	1e-151	537	#gi|78336743:1-9 EST1067657 GH_TMO Gossypium hirsutum cDNA, mRNA sequence
contig02172	gi|73847928|gb|DT456948.1|DT456948	100	271	0	0	1	271	597	327	1e-151	537	#gi|73847928:1-9 GH_ON33L24.f GH_ON Gossypium hirsutum cDNA clone GH_ON33L24 5', mRNA sequence
contig02178	gi|11203513|gb|BF272518.1|BF272518	100	269	0	0	1	269	457	189	2e-150	533	#gi|11203513:1-9 GA__Eb0015C12f Gossypium arboreum 7-10 dpa fiber library Gossypium arboreum cDNA clone GA__Eb0015C12f, mRNA sequence
contig02180	gi|164254747|gb|ES829631.1|ES829631	100	253	0	0	13	265	622	370	6e-141	502	#gi|164254747:1-9 UFL_187_01 Cotton fiber 0-10 day post anthesis Gossypium hirsutum cDNA, mRNA sequence
contig02183	gi|164333987|gb|ES800981.1|ES800981	100	266	0	0	1	266	345	610	1e-148	527	#gi|164333987:1-9 UFL_595_70 Cotton fiber 0-10 day post anthesis Gossypium hirsutum cDNA, mRNA sequence
contig02187	gi|109873537|gb|DW502512.1|DW502512	100	268	0	0	1	268	19	286	7e-150	531	#gi|109873537:1-9 GH_TMIRS_067_A08_F Cotton Normalized Library dT primed Gossypium hirsutum cDNA, mRNA sequence
contig02188	gi|13246580|gb|BE054983.2|BE054983	100	114	0	0	1	114	105	218	6e-58	226	#gi|13246580:1-9 GA__Ea0034K05f Gossypium arboreum 7-10 dpa fiber library Gossypium arboreum cDNA clone GA__Ea0034K05f, mRNA sequence
contig02191	gi|11208023|gb|BF276953.1|BF276953	100	248	0	0	19	266	121	368	6e-138	492	#gi|11208023:1-9 GA__Eb0026B22f Gossypium arboreum 7-10 dpa fiber library Gossypium arboreum cDNA clone GA__Eb0026B22f, mRNA sequence
contig02195	gi|11206846|gb|BF275776.1|BF275776	100	144	0	0	1	144	200	343	7e-76	285	#gi|11206846:1-9 GA__Eb0024P04f Gossypium arboreum 7-10 dpa fiber library Gossypium arboreum cDNA clone GA__Eb0024P04f, mRNA sequence
contig02196	gi|5047594|gb|AI728742.1|AI728742	100	265	0	0	1	265	348	84	4e-148	525	#gi|5047594:1-9 BNLGHi11489 Six-day Cotton fiber Gossypium hirsutum cDNA 5' similar to ATP SYNTHASE DELTA CHAIN, CHLOROPLAST, mRNA sequence
contig02197	gi|109827937|gb|DW226590.1|DW226590	100	265	0	0	1	265	563	299	4e-148	525	#gi|109827937:1-9 GH_HYPT_01-01-23R_D09_InvR_29Apr04_073_R Stem - 3 weeks after planting Gossypium hirsutum cDNA, mRNA sequence
contig02198	gi|21090283|gb|BQ402596.1|BQ402596	100	265	0	0	1	265	59	323	4e-148	525	#gi|21090283:1-9 GA__Ed0050E02r Gossypium arboreum 7-10 dpa fiber library Gossypium arboreum cDNA clone GA__Ed0050E02r, mRNA sequence
contig02199	gi|21091331|gb|BQ403644.1|BQ403644	100	261	0	0	4	264	1	261	1e-145	517	#gi|21091331:1-9 GA__Ed0060F02f Gossypium arboreum 7-10 dpa fiber library Gossypium arboreum cDNA clone GA__Ed0060F02f, mRNA sequence
contig02201	gi|73849015|gb|DT458035.1|DT458035	100	253	0	0	1	253	472	220	6e-141	502	#gi|73849015:1-9 GH_ON35H19.f GH_ON Gossypium hirsutum cDNA clone GH_ON35H19 5', mRNA sequence
contig02206	gi|73860537|gb|DT463276.1|DT463276	100	262	0	0	1	262	329	68	3e-146	519	#gi|73860537:1-9 GH_CHX13F06.f GH_CHX Gossypium hirsutum cDNA clone GH_CHX13F06 5', mRNA sequence
contig02207	gi|164286101|gb|ES816707.1|ES816707	100	262	0	0	1	262	744	483	3e-146	519	#gi|164286101:1-9 UFL_238_84 Cotton fiber 0-10 day post anthesis Gossypium hirsutum cDNA, mRNA sequence
contig02211	gi|11208622|gb|BF277552.1|BF277552	100	152	0	0	108	259	184	33	1e-80	301	#gi|11208622:1-9 GA__Eb0030L01f Gossypium arboreum 7-10 dpa fiber library Gossypium arboreum cDNA clone GA__Eb0030L01f, mRNA sequence
contig02213	gi|164288283|gb|ES837641.1|ES837641	100	257	0	0	4	260	1	257	3e-143	509	#gi|164288283:1-9 UFL_034_42 Cotton fiber 0-10 day post anthesis Gossypium hirsutum cDNA, mRNA sequence
contig02215	gi|21089708|gb|BQ402033.1|BQ402033	100	260	0	0	1	260	55	314	4e-145	515	#gi|21089708:1-9 GA__Ed0047B09f Gossypium arboreum 7-10 dpa fiber library Gossypium arboreum cDNA clone GA__Ed0047B09f, mRNA sequence
contig02218	gi|21102334|gb|BQ414647.1|BQ414647	100	259	0	0	1	259	455	197	2e-144	513	#gi|21102334:1-9 GA__Ed0089C05r Gossypium arboreum 7-10 dpa fiber library Gossypium arboreum cDNA clone GA__Ed0089C05r, mRNA sequence
contig02220	gi|109829182|gb|DW227776.1|DW227776	100	259	0	0	1	259	83	341	6e-132	472	#gi|109829182:1-9 GH_HYPT_01-01-38R_F02_InvR_03May04_006_F Stem - 3 weeks after planting Gossypium hirsutum cDNA, mRNA sequence
contig02223	gi|72283967|gb|DT054252.1|DT054252	100	27	0	0	1	27	352	326	5e-06	54	#gi|72283967:1-9 NHF01_E12 Fiber and Ovule of Xu-142 Lambda Zap Express Library Gossypium hirsutum cDNA clone cot_DI_E01 3' similar to unknown, mRNA sequence
contig02227	gi|54123152|gb|CO498661.1|CO498661	100	221	0	0	1	221	164	384	8e-122	438	#gi|54123152:1-9 G.h.fbr-sw08051 G.h.fbr-sw Gossypium hirsutum cDNA, mRNA sequence
contig02229	gi|54122799|gb|CO498308.1|CO498308	100	257	0	0	1	257	101	357	3e-143	509	#gi|54122799:1-9 G.h.fbr-sw07698 G.h.fbr-sw Gossypium hirsutum cDNA, mRNA sequence
contig02230	gi|78337792|gb|DT558066.1|DT558066	100	257	0	0	1	257	439	695	3e-143	509	#gi|78337792:1-9 EST1068706 GH_TMO Gossypium hirsutum cDNA, mRNA sequence
contig02232	gi|164253767|gb|ES835442.1|ES835442	100	256	0	0	1	256	205	460	1e-142	507	#gi|164253767:1-9 UFL_009_11 Cotton fiber 0-10 day post anthesis Gossypium hirsutum cDNA, mRNA sequence
contig02235	gi|73852428|gb|DT461448.1|DT461448	100	256	0	0	1	256	369	114	1e-142	507	#gi|73852428:1-9 GH_ON40P02.f GH_ON Gossypium hirsutum cDNA clone GH_ON40P02 5', mRNA sequence
contig02240	gi|109823994|gb|DW008840.1|DW008840	100	132	0	0	1	132	458	327	1e-68	262	#gi|109823994:1-9 GH_FFF_01-01-11R_C09_InvR_29Mar04_075_F.x fiber-five days after anthesis Gossypium hirsutum cDNA, mRNA sequence
contig02242	gi|13355641|gb|BG445989.1|BG445989	100	253	0	0	1	253	54	306	6e-141	502	#gi|13355641:1-9 GA__Ea0030F08f Gossypium arboreum 7-10 dpa fiber library Gossypium arboreum cDNA clone GA__Ea0030F08f, mRNA sequence
contig02247	gi|84153399|gb|DN802754.1|DN802754	100	60	0	0	1	60	12	71	9e-26	119	#gi|84153399:1-9 G.hir-15-20 DAA bolls irrigated 957 15-20 DAA bolls from irrigated plants Gossypium hirsutum cDNA, mRNA sequence
contig02249	gi|21092682|gb|BQ404995.1|BQ404995	100	251	0	0	1	251	261	511	1e-139	498	#gi|21092682:1-9 GA__Ed0077D02f Gossypium arboreum 7-10 dpa fiber library Gossypium arboreum cDNA clone GA__Ed0077D02f, mRNA sequence
contig02260	gi|13247066|gb|BF268478.2|BF268478	100	247	0	0	1	247	16	262	2e-137	490	#gi|13247066:1-9 GA__Eb0001O09f Gossypium arboreum 7-10 dpa fiber library Gossypium arboreum cDNA clone GA__Eb0001O09f, mRNA sequence
contig02261	gi|21097487|gb|BQ409800.1|BQ409800	100	244	0	0	1	244	332	575	1e-135	484	#gi|21097487:1-9 GA__Ed0024F02r Gossypium arboreum 7-10 dpa fiber library Gossypium arboreum cDNA clone GA__Ed0024F02r, mRNA sequence
contig02269	gi|21094396|gb|BQ406709.1|BQ406709	100	247	0	0	1	247	8	254	2e-137	490	#gi|21094396:1-9 GA__Ed0097H05f Gossypium arboreum 7-10 dpa fiber library Gossypium arboreum cDNA clone GA__Ed0097H05f, mRNA sequence
contig02274	gi|164275219|gb|EV490965.1|EV490965	100	242	0	0	5	246	438	197	2e-134	480	#gi|164275219:1-9 198B02 Cotton Lambda Zap Express Library Gossypium hirsutum cDNA, mRNA sequence
contig02276	gi|164244029|gb|ES821113.1|ES821113	100	245	0	0	1	245	640	396	4e-136	486	#gi|164244029:1-9 UFL_367_29 Cotton fiber 0-10 day post anthesis Gossypium hirsutum cDNA, mRNA sequence
contig02278	gi|73847836|gb|DT456856.1|DT456856	100	245	0	0	1	245	145	389	4e-136	486	#gi|73847836:1-9 GH_ON33J03.r GH_ON Gossypium hirsutum cDNA clone GH_ON33J03 3', mRNA sequence
contig02280	gi|13244249|gb|BE052968.2|BE052968	100	245	0	0	1	245	431	187	4e-136	486	#gi|13244249:1-9 GA__Ea0003G16f Gossypium arboreum 7-10 dpa fiber library Gossypium arboreum cDNA clone GA__Ea0003G16f, mRNA sequence
contig02281	gi|109841597|gb|DW240157.1|DW240157	100	245	0	0	1	245	462	706	4e-136	486	#gi|109841597:1-9 GH_TS_02-01-16R_G12_InvR_10Feb04_084_F Stem - 3-5 weeks after planting Gossypium hirsutum cDNA, mRNA sequence
contig02284	gi|109880572|gb|DW509542.1|DW509542	100	241	0	0	9	249	301	61	9e-134	478	#gi|109880572:1-9 GH_TMIRS_134_H10_F Cotton Normalized Library dT primed Gossypium hirsutum cDNA, mRNA sequence
contig02288	gi|109880975|gb|DW509945.1|DW509945	100	243	0	0	1	243	268	510	6e-135	482	#gi|109880975:1-9 GH_TMIRS_138_H04_F Cotton Normalized Library dT primed Gossypium hirsutum cDNA, mRNA sequence
contig02289	gi|13245189|gb|BE054570.2|BE054570	100	118	0	0	1	118	310	427	2e-60	234	#gi|13245189:1-9 GA__Ea0019I22f Gossypium arboreum 7-10 dpa fiber library Gossypium arboreum cDNA clone GA__Ea0019I22f, mRNA sequence
contig02291	gi|164239750|gb|ES814118.1|ES814118	100	242	0	0	1	242	402	643	2e-134	480	#gi|164239750:1-9 UFL_227_07 Cotton fiber 0-10 day post anthesis Gossypium hirsutum cDNA, mRNA sequence
contig02306	gi|5048638|gb|AI729786.1|AI729786	100	229	0	0	8	236	313	85	1e-126	454	#gi|5048638:1-9 BNLGHi5192 Six-day Cotton fiber Gossypium hirsutum cDNA 5' similar to TUBULIN ALPHA-1 CHAIN gi|2119270|pir|S60233 alpha-tubulin - garden pea gi|525332 (U12589) alpha-tubulin [Pisum sativum], mRNA sequence
contig02309	gi|164264114|gb|EX166334.1|EX166334	100	90	0	0	132	221	470	381	1e-43	178	#gi|164264114:1-9 F05_P-23_044 Cotton 1-14 day post anthesis Lambda Zap Express Library Gossypium hirsutum cDNA, mRNA sequence
contig02311	gi|18101330|gb|BM360584.1|BM360584	100	235	0	0	1	235	244	10	3e-130	466	#gi|18101330:1-9 GA__Ea0033A12r Gossypium arboreum 7-10 dpa fiber library Gossypium arboreum cDNA clone GA__Ea0033A12r, mRNA sequence
contig02312	gi|164289841|gb|ES825608.1|ES825608	100	236	0	0	1	236	242	477	8e-131	468	#gi|164289841:1-9 UFL_359_81 Cotton fiber 0-10 day post anthesis Gossypium hirsutum cDNA, mRNA sequence
contig02313	gi|5047122|gb|AI728260.1|AI728260	100	209	0	0	24	232	16	224	1e-114	414	#gi|5047122:1-9 BNLGHi10318 Six-day Cotton fiber Gossypium hirsutum cDNA 5' similar to 40S RIBOSOMAL PROTEIN S9 (S7) gi|1321917|gnl|PID|e242707 (X96613) cytoplasmic ribosomal protein S7 [Podospora anserina], mRNA sequence
contig02316	gi|6462194|gb|AW187773.1|AW187773	100	222	0	0	14	235	12	233	2e-122	440	#gi|6462194:1-9 BNLGHi10272 Six-day Cotton fiber Gossypium hirsutum cDNA 5', mRNA sequence
contig02322	gi|31073638|gb|CA993917.1|CA993917	100	233	0	0	1	233	904	672	5e-129	462	#gi|31073638:1-9 pGH551 pGH Gossypium hirsutum cDNA 5', mRNA sequence
contig02329	gi|13248408|gb|BF275728.2|BF275728	100	231	0	0	1	231	257	27	8e-128	458	#gi|13248408:1-9 GA__Eb0024N03f Gossypium arboreum 7-10 dpa fiber library Gossypium arboreum cDNA clone GA__Eb0024N03f, mRNA sequence
contig02330	gi|13246045|gb|BE052877.2|BE052877	100	82	0	0	100	181	85	166	6e-39	163	#gi|13246045:1-9 GA__Ea0032K09f Gossypium arboreum 7-10 dpa fiber library Gossypium arboreum cDNA clone GA__Ea0032K09f, mRNA sequence
contig02332	gi|164239777|gb|ES821045.1|ES821045	100	230	0	0	1	230	546	317	3e-127	456	#gi|164239777:1-9 UFL_427_23 Cotton fiber 0-10 day post anthesis Gossypium hirsutum cDNA, mRNA sequence
contig02335	gi|84163963|gb|DR452611.1|DR452611	100	201	0	0	4	204	407	607	3e-65	250	#gi|84163963:1-9 CM004E01 Cotton Lambda Zap Express Library Gossypium hirsutum cDNA, mRNA sequence
contig02336	gi|11209993|gb|BF278923.1|BF278923	100	182	0	0	1	182	92	273	1e-98	361	#gi|11209993:1-9 GA__Eb0036C04f Gossypium arboreum 7-10 dpa fiber library Gossypium arboreum cDNA clone GA__Eb0036C04f, mRNA sequence
contig02337	gi|11200749|gb|BF269754.1|BF269754	100	229	0	0	1	229	101	329	1e-126	454	#gi|11200749:1-9 GA__Eb0005I18f Gossypium arboreum 7-10 dpa fiber library Gossypium arboreum cDNA clone GA__Eb0005I18f, mRNA sequence
contig02339	gi|54118051|gb|CO493560.1|CO493560	100	224	0	0	3	226	343	120	1e-123	444	#gi|54118051:1-9 G.h.fbr-sw02950 G.h.fbr-sw Gossypium hirsutum cDNA, mRNA sequence
contig02345	gi|13248744|gb|BF278289.2|BF278289	100	185	0	0	3	187	1	185	4e-86	319	#gi|13248744:1-9 GA__Eb0032E23f Gossypium arboreum 7-10 dpa fiber library Gossypium arboreum cDNA clone GA__Eb0032E23f, mRNA sequence
contig02346	gi|164323174|gb|ES846580.1|ES846580	100	225	0	0	1	225	417	641	3e-124	446	#gi|164323174:1-9 UFL_134_89 Cotton fiber 0-10 day post anthesis Gossypium hirsutum cDNA, mRNA sequence
contig02348	gi|54122110|gb|CO497619.1|CO497619	100	189	0	0	1	189	569	381	8e-103	375	#gi|54122110:1-9 G.h.fbr-sw07009 G.h.fbr-sw Gossypium hirsutum cDNA, mRNA sequence
contig02351	gi|13352874|gb|BG443222.1|BG443222	100	225	0	0	1	225	289	513	3e-124	446	#gi|13352874:1-9 GA__Ea0019O24f Gossypium arboreum 7-10 dpa fiber library Gossypium arboreum cDNA clone GA__Ea0019O24f, mRNA sequence
contig02352	gi|21089709|gb|BQ402034.1|BQ402034	100	225	0	0	1	225	284	60	3e-124	446	#gi|21089709:1-9 GA__Ed0047B09r Gossypium arboreum 7-10 dpa fiber library Gossypium arboreum cDNA clone GA__Ed0047B09r, mRNA sequence
contig02353	gi|54124298|gb|CO499807.1|CO499807	100	145	0	0	1	145	216	72	2e-76	287	#gi|54124298:1-9 G.h.fbr-sw09197 G.h.fbr-sw Gossypium hirsutum cDNA, mRNA sequence
contig02354	gi|78337173|gb|DT557447.1|DT557447	100	222	0	0	1	222	422	643	2e-122	440	#gi|78337173:1-9 EST1068087 GH_TMO Gossypium hirsutum cDNA, mRNA sequence
contig02357	gi|48790602|gb|CO091916.1|CO091916	100	221	0	0	1	221	294	514	7e-122	438	#gi|48790602:1-9 GR__Ea12K13.f GR__Ea Gossypium raimondii cDNA clone GR__Ea12K13 5', mRNA sequence
contig02359	gi|21102636|gb|BQ414949.1|BQ414949	100	221	0	0	1	221	269	49	2e-109	396	#gi|21102636:1-9 GA__Ed0093A10r Gossypium arboreum 7-10 dpa fiber library Gossypium arboreum cDNA clone GA__Ed0093A10r, mRNA sequence
contig02361	gi|164303127|gb|ES837143.1|ES837143	100	219	0	0	1	219	473	691	1e-120	434	#gi|164303127:1-9 UFL_028_87 Cotton fiber 0-10 day post anthesis Gossypium hirsutum cDNA, mRNA sequence
contig02363	gi|164340480|gb|ES841184.1|ES841184	100	135	0	0	84	218	1	135	1e-70	268	#gi|164340480:1-9 UFL_074_32 Cotton fiber 0-10 day post anthesis Gossypium hirsutum cDNA, mRNA sequence
contig02364	gi|109876331|gb|DW505305.1|DW505305	100	203	0	0	6	208	338	540	4e-111	402	#gi|109876331:1-9 GH_TMIRS_092_F12_F Cotton Normalized Library dT primed Gossypium hirsutum cDNA, mRNA sequence
contig02367	gi|164283550|gb|ES810681.1|ES810681	100	213	0	0	1	213	33	245	4e-117	422	#gi|164283550:1-9 UFL_260_58 Cotton fiber 0-10 day post anthesis Gossypium hirsutum cDNA, mRNA sequence
contig02369	gi|78325971|gb|DT546245.1|DT546245	100	213	0	0	2	214	1	213	4e-117	422	#gi|78325971:1-9 EST1056885 GH_TMO Gossypium hirsutum cDNA, mRNA sequence
contig02373	gi|164318678|gb|ES792278.1|ES792278	100	211	0	0	1	211	735	525	6e-116	418	#gi|164318678:1-9 UFL_607_20 Cotton fiber 0-10 day post anthesis Gossypium hirsutum cDNA, mRNA sequence
contig02377	gi|78323482|gb|DT543756.1|DT543756	100	208	0	0	1	208	481	688	4e-114	412	#gi|78323482:1-9 EST1054396 GH_TMO Gossypium hirsutum cDNA, mRNA sequence
contig02382	gi|13244802|gb|BE053294.2|BE053294	100	205	0	0	1	205	296	500	2e-112	406	#gi|13244802:1-9 GA__Ea0009N14f Gossypium arboreum 7-10 dpa fiber library Gossypium arboreum cDNA clone GA__Ea0009N14f, mRNA sequence
contig02383	gi|164248543|gb|EV486571.1|EV486571	100	202	0	0	1	202	28	229	1e-110	400	#gi|164248543:1-9 103B05 Cotton Lambda Zap Express Library Gossypium hirsutum cDNA, mRNA sequence
contig02386	gi|21103043|gb|BQ415356.1|BQ415356	100	203	0	0	1	203	115	317	3e-111	402	#gi|21103043:1-9 GA__Ed0098B08r Gossypium arboreum 7-10 dpa fiber library Gossypium arboreum cDNA clone GA__Ed0098B08r, mRNA sequence
contig02388	gi|54122750|gb|CO498259.1|CO498259	100	203	0	0	1	203	84	286	3e-111	402	#gi|54122750:1-9 G.h.fbr-sw07649 G.h.fbr-sw Gossypium hirsutum cDNA, mRNA sequence
contig02391	gi|21091555|gb|BQ403868.1|BQ403868	100	42	0	0	2	43	122	163	4e-15	83.8	#gi|21091555:1-9 GA__Ed0063C07f Gossypium arboreum 7-10 dpa fiber library Gossypium arboreum cDNA clone GA__Ed0063C07f, mRNA sequence
contig02398	gi|31407625|gb|CD486660.1|CD486660	100	84	0	0	117	200	1	84	3e-40	167	#gi|31407625:1-9 CRH5.1H07 Cotton Root and Hypocotyl Lambda ZIPLOX Library (CRH) Gossypium hirsutum cDNA clone CRH5.1H07 5' similar to glycine-rich RNA-binding protein, mRNA sequence
contig02399	gi|84149679|gb|DN780979.1|DN780979	100	141	0	0	1	141	587	727	3e-74	280	#gi|84149679:1-9 G.hir-Cotyledon 1507 cDNA from Cotyledons Gossypium hirsutum cDNA, mRNA sequence
contig02402	gi|21089815|gb|BQ402128.1|BQ402128	100	180	0	0	2	181	198	19	2e-97	357	#gi|21089815:1-9 GA__Ed0047G10r Gossypium arboreum 7-10 dpa fiber library Gossypium arboreum cDNA clone GA__Ed0047G10r, mRNA sequence
contig02404	gi|73862740|gb|DT465479.1|DT465479	100	198	0	0	1	198	115	312	3e-108	392	#gi|73862740:1-9 GH_CHX17G22.r GH_CHX Gossypium hirsutum cDNA clone GH_CHX17G22 3', mRNA sequence
contig02406	gi|5046107|gb|AI727255.1|AI727255	100	197	0	0	1	197	306	110	1e-107	391	#gi|5046107:1-9 BNLGHi7567 Six-day Cotton fiber Gossypium hirsutum cDNA 5' similar to (AL021636) synaptobrevin-like protein [Arabidopsis thaliana] gi|4103357 (AF025332) vesicle-associated membrane protein 7C; synaptobrevin 7C [Arabidopsis thaliana], mRNA sequence
contig02417	gi|13352112|gb|BG442364.1|BG442364	100	193	0	0	1	193	429	237	3e-105	383	#gi|13352112:1-9 GA__Ea0017B14f Gossypium arboreum 7-10 dpa fiber library Gossypium arboreum cDNA clone GA__Ea0017B14f, mRNA sequence
contig02419	gi|13245552|gb|BE052940.2|BE052940	100	192	0	0	1	192	77	268	1e-104	381	#gi|13245552:1-9 GA__Ea0031A09f Gossypium arboreum 7-10 dpa fiber library Gossypium arboreum cDNA clone GA__Ea0031A09f, mRNA sequence
contig02421	gi|13245491|gb|BE053713.2|BE053713	100	192	0	0	1	192	7	198	1e-104	381	#gi|13245491:1-9 GA__Ea0028O08f Gossypium arboreum 7-10 dpa fiber library Gossypium arboreum cDNA clone GA__Ea0028O08f, mRNA sequence
contig02422	gi|13247622|gb|BF271376.2|BF271376	100	191	0	0	1	191	213	403	5e-104	379	#gi|13247622:1-9 GA__Eb0011H15f Gossypium arboreum 7-10 dpa fiber library Gossypium arboreum cDNA clone GA__Eb0011H15f, mRNA sequence
contig02424	gi|164346905|gb|EV494691.1|EV494691	100	191	0	0	1	191	20	210	5e-104	379	#gi|164346905:1-9 sg022F09 Cotton Lambda Zap Express Library Gossypium hirsutum cDNA, mRNA sequence
contig02436	gi|13247067|gb|BF268479.2|BF268479	100	184	0	0	1	184	43	226	7e-100	365	#gi|13247067:1-9 GA__Eb0001O10f Gossypium arboreum 7-10 dpa fiber library Gossypium arboreum cDNA clone GA__Eb0001O10f, mRNA sequence
contig02437	gi|84148297|gb|DN779597.1|DN779597	100	186	0	0	1	186	286	101	4e-101	369	#gi|84148297:1-9 G.hir-Cotyledon 125 cDNA from Cotyledons Gossypium hirsutum cDNA, mRNA sequence
contig02438	gi|5047374|gb|AI728522.1|AI728522	100	186	0	0	1	186	146	331	4e-101	369	#gi|5047374:1-9 BNLGHi10942 Six-day Cotton fiber Gossypium hirsutum cDNA 5' similar to 60S RIBOSOMAL PROTEIN L23A (L25) gi|1084424|pir|S48026 ribosomal protein L25 - common tobacco gi|310935 (L18908) 60S ribosomal protein L25 [Nicotiana tabacum], mRNA sequence
contig02439	gi|21103006|gb|BQ415319.1|BQ415319	100	186	0	0	1	186	383	568	4e-101	369	#gi|21103006:1-9 GA__Ed0097G05r Gossypium arboreum 7-10 dpa fiber library Gossypium arboreum cDNA clone GA__Ed0097G05r, mRNA sequence
contig02441	gi|31072604|gb|CA992883.1|CA992883	100	186	0	0	1	186	451	266	4e-101	369	#gi|31072604:1-9 pAR0355 pAR Gossypium hirsutum cDNA 5', mRNA sequence
contig02443	gi|21100940|gb|BQ413253.1|BQ413253	100	186	0	0	1	186	205	20	4e-101	369	#gi|21100940:1-9 GA__Ed0071E12r Gossypium arboreum 7-10 dpa fiber library Gossypium arboreum cDNA clone GA__Ed0071E12r, mRNA sequence
contig02447	gi|11206191|gb|BF275121.1|BF275121	100	184	0	0	1	184	480	663	7e-100	365	#gi|11206191:1-9 GA__Eb0023D01f Gossypium arboreum 7-10 dpa fiber library Gossypium arboreum cDNA clone GA__Eb0023D01f, mRNA sequence
contig02448	gi|18099477|gb|BM358731.1|BM358731	100	184	0	0	1	184	245	62	7e-100	365	#gi|18099477:1-9 GA__Ea0012F17r Gossypium arboreum 7-10 dpa fiber library Gossypium arboreum cDNA clone GA__Ea0012F17r, mRNA sequence
contig02450	gi|13246886|gb|BE051919.2|BE051919	100	184	0	0	1	184	124	307	7e-100	365	#gi|13246886:1-9 GA__Ea0035K24f Gossypium arboreum 7-10 dpa fiber library Gossypium arboreum cDNA clone GA__Ea0035K24f, mRNA sequence
contig02451	gi|13356543|gb|BG446891.1|BG446891	100	87	0	0	74	160	218	304	5e-42	172	#gi|13356543:1-9 GA__Eb0039L06f Gossypium arboreum 7-10 dpa fiber library Gossypium arboreum cDNA clone GA__Eb0039L06f, mRNA sequence
contig02453	gi|11208200|gb|BF277130.1|BF277130	100	182	0	0	1	182	230	411	1e-98	361	#gi|11208200:1-9 GA__Eb0026K01f Gossypium arboreum 7-10 dpa fiber library Gossypium arboreum cDNA clone GA__Eb0026K01f, mRNA sequence
contig02462	gi|13351510|gb|BG441858.1|BG441858	100	180	0	0	1	180	83	262	2e-97	357	#gi|13351510:1-9 GA__Ea0014O20f Gossypium arboreum 7-10 dpa fiber library Gossypium arboreum cDNA clone GA__Ea0014O20f, mRNA sequence
contig02463	gi|78323439|gb|DT543713.1|DT543713	100	179	0	0	1	179	498	320	6e-97	355	#gi|78323439:1-9 EST1054353 GH_TMO Gossypium hirsutum cDNA, mRNA sequence
contig02464	gi|78331199|gb|DT551473.1|DT551473	100	179	0	0	1	179	176	354	6e-97	355	#gi|78331199:1-9 EST1062113 GH_TMO Gossypium hirsutum cDNA, mRNA sequence
contig02470	gi|109870092|gb|DW499068.1|DW499068	100	177	0	0	1	177	406	582	9e-96	351	#gi|109870092:1-9 GH_TMIRS_032_D06_F Cotton Normalized Library dT primed Gossypium hirsutum cDNA, mRNA sequence
contig02478	gi|21093901|gb|BQ406214.1|BQ406214	100	173	0	0	1	173	446	618	2e-93	343	#gi|21093901:1-9 GA__Ed0092A09f Gossypium arboreum 7-10 dpa fiber library Gossypium arboreum cDNA clone GA__Ed0092A09f, mRNA sequence
contig02479	gi|82756476|gb|DV850038.1|DV850038	100	156	0	0	1	156	424	269	3e-83	309	#gi|82756476:1-9 GH_LSL27D05.f GH_LSL Gossypium hirsutum cDNA clone GH_LSL27D05 5', mRNA sequence
contig02481	gi|84163963|gb|DR452611.1|DR452611	100	87	0	0	86	172	490	404	5e-42	172	#gi|84163963:1-9 CM004E01 Cotton Lambda Zap Express Library Gossypium hirsutum cDNA, mRNA sequence
contig02485	gi|164349667|gb|EV490162.1|EV490162	100	170	0	0	1	170	1	170	1e-91	337	#gi|164349667:1-9 178G07 Cotton Lambda Zap Express Library Gossypium hirsutum cDNA, mRNA sequence
contig02486	gi|84148435|gb|DN779735.1|DN779735	100	170	0	0	1	170	429	260	1e-91	337	#gi|84148435:1-9 G.hir-Cotyledon 263 cDNA from Cotyledons Gossypium hirsutum cDNA, mRNA sequence
contig02487	gi|13244673|gb|BE055456.2|BE055456	100	168	0	0	1	168	30	197	2e-90	333	#gi|13244673:1-9 GA__Ea0005H18f Gossypium arboreum 7-10 dpa fiber library Gossypium arboreum cDNA clone GA__Ea0005H18f, mRNA sequence
contig02491	gi|31073525|gb|CA993804.1|CA993804	100	166	0	0	1	166	599	434	3e-89	329	#gi|31073525:1-9 pAR10G05 pAR Gossypium hirsutum cDNA 5', mRNA sequence
contig02493	gi|109829411|gb|DW227996.1|DW227996	100	166	0	0	1	166	174	9	3e-89	329	#gi|109829411:1-9 GH_HYPT_01-01-41R_D12_InvR_29Apr04_090_F Stem - 3 weeks after planting Gossypium hirsutum cDNA, mRNA sequence
contig02497	gi|24977537|gb|AJ514054.1|AJ514054	100	163	0	0	1	163	488	326	2e-87	323	#gi|24977537:1-9 AJ514054 Gossypium hirsutum ovule first day the flower opens Gossypium hirsutum cDNA clone suo86b03r3, mRNA sequence
contig02498	gi|13355786|gb|BG446134.1|BG446134	100	160	0	0	1	160	47	206	1e-85	317	#gi|13355786:1-9 GA__Ea0030N06f Gossypium arboreum 7-10 dpa fiber library Gossypium arboreum cDNA clone GA__Ea0030N06f, mRNA sequence
contig02500	gi|11206719|gb|BF275649.1|BF275649	100	159	0	0	1	159	190	348	5e-85	315	#gi|11206719:1-9 GA__Eb0024J20f Gossypium arboreum 7-10 dpa fiber library Gossypium arboreum cDNA clone GA__Eb0024J20f, mRNA sequence
contig02501	gi|109850396|gb|DW479375.1|DW479375	100	158	0	0	1	158	450	607	2e-84	313	#gi|109850396:1-9 GH_RMIRS_019_D08_R Cotton Normalized Library random primed Gossypium hirsutum cDNA, mRNA sequence
contig02502	gi|84149484|gb|DN780784.1|DN780784	100	153	0	0	1	153	590	742	2e-81	303	#gi|84149484:1-9 G.hir-Cotyledon 1312 cDNA from Cotyledons Gossypium hirsutum cDNA, mRNA sequence
contig02503	gi|31073804|gb|CA994083.1|CA994083	100	155	0	0	1	155	173	19	1e-82	307	#gi|31073804:1-9 A1397 Pst1-A fragment Gossypium herbaceum subsp. africanum cDNA 5', mRNA sequence
contig02504	gi|109828347|gb|DW226970.1|DW226970	100	148	0	0	1	148	154	7	2e-78	293	#gi|109828347:1-9 GH_HYPT_01-01-28R_B09_InvR_29Apr04_077_R Stem - 3 weeks after planting Gossypium hirsutum cDNA, mRNA sequence
contig02505	gi|11205701|gb|BF274631.1|BF274631	100	152	0	0	1	152	358	207	7e-81	301	#gi|11205701:1-9 GA__Eb0021J16f Gossypium arboreum 7-10 dpa fiber library Gossypium arboreum cDNA clone GA__Eb0021J16f, mRNA sequence
contig02510	gi|13353166|gb|BG443514.1|BG443514	100	153	0	0	1	153	70	222	2e-81	303	#gi|13353166:1-9 GA__Ea0020P12f Gossypium arboreum 7-10 dpa fiber library Gossypium arboreum cDNA clone GA__Ea0020P12f, mRNA sequence
contig02516	gi|73849126|gb|DT458146.1|DT458146	100	152	0	0	1	152	363	212	7e-81	301	#gi|73849126:1-9 GH_ON35K20.f GH_ON Gossypium hirsutum cDNA clone GH_ON35K20 5', mRNA sequence
contig02519	gi|109878586|gb|DW507556.1|DW507556	100	152	0	0	1	152	556	707	7e-81	301	#gi|109878586:1-9 GH_TMIRS_115_E01_F Cotton Normalized Library dT primed Gossypium hirsutum cDNA, mRNA sequence
contig02521	gi|11209043|gb|BF278057.1|BF278057	100	40	0	0	111	150	127	166	4e-14	79.8	#gi|11209043:1-9 GA__Eb0037N19f Gossypium arboreum 7-10 dpa fiber library Gossypium arboreum cDNA clone GA__Eb0037N19f, mRNA sequence
contig02523	gi|84152784|gb|DN802139.1|DN802139	100	151	0	0	1	151	11	161	3e-80	299	#gi|84152784:1-9 G.hir-15-20 DAA bolls irrigated 342 15-20 DAA bolls from irrigated plants Gossypium hirsutum cDNA, mRNA sequence
contig02525	gi|21095137|gb|BQ407450.1|BQ407450	100	71	0	0	80	150	195	125	1e-32	141	#gi|21095137:1-9 GA__Ed0106G09f Gossypium arboreum 7-10 dpa fiber library Gossypium arboreum cDNA clone GA__Ed0106G09f, mRNA sequence
contig02529	gi|48796424|gb|CO097738.1|CO097738	100	26	0	0	123	148	235	260	1e-05	52	#gi|48796424:1-9 GR__Ea21L21.r GR__Ea Gossypium raimondii cDNA clone GR__Ea21L21 3', mRNA sequence
contig02530	gi|73864009|gb|DT466748.1|DT466748	100	148	0	0	2	149	74	221	2e-78	293	#gi|73864009:1-9 GH_CHX19F13.f GH_CHX Gossypium hirsutum cDNA clone GH_CHX19F13 5', mRNA sequence
contig02536	gi|109869325|gb|DW498301.1|DW498301	100	147	0	0	1	147	285	431	6e-78	291	#gi|109869325:1-9 GH_TMIRS_024_F04_F Cotton Normalized Library dT primed Gossypium hirsutum cDNA, mRNA sequence
contig02537	gi|21090318|gb|BQ402631.1|BQ402631	100	142	0	0	5	146	339	480	6e-75	281	#gi|21090318:1-9 GA__Ed0050F10r Gossypium arboreum 7-10 dpa fiber library Gossypium arboreum cDNA clone GA__Ed0050F10r, mRNA sequence
contig02539	gi|48801071|gb|CO102385.1|CO102385	100	116	0	0	1	116	140	25	2e-59	230	#gi|48801071:1-9 GR__Eb0029M19.f GR__Eb Gossypium raimondii cDNA clone GR__Eb0029M19 5', mRNA sequence
contig02541	gi|13244695|gb|BE053705.2|BE053705	100	144	0	0	1	144	294	437	4e-76	285	#gi|13244695:1-9 GA__Ea0005P16f Gossypium arboreum 7-10 dpa fiber library Gossypium arboreum cDNA clone GA__Ea0005P16f, mRNA sequence
contig02543	gi|164250188|gb|ES803135.1|ES803135	100	112	0	0	32	143	617	728	5e-57	222	#gi|164250188:1-9 UFL_515_06 Cotton fiber 0-10 day post anthesis Gossypium hirsutum cDNA, mRNA sequence
contig02545	gi|13245254|gb|BE055641.2|BE055641	100	141	0	0	1	141	36	176	2e-74	280	#gi|13245254:1-9 GA__Ea0021E08f Gossypium arboreum 7-10 dpa fiber library Gossypium arboreum cDNA clone GA__Ea0021E08f, mRNA sequence
contig02547	gi|11203408|gb|BF272413.1|BF272413	100	142	0	0	1	142	138	279	6e-75	281	#gi|11203408:1-9 GA__Eb0014N08f Gossypium arboreum 7-10 dpa fiber library Gossypium arboreum cDNA clone GA__Eb0014N08f, mRNA sequence
contig02548	gi|6462194|gb|AW187773.1|AW187773	100	142	0	0	1	142	331	472	6e-75	281	#gi|6462194:1-9 BNLGHi10272 Six-day Cotton fiber Gossypium hirsutum cDNA 5', mRNA sequence
contig02552	gi|21093205|gb|BQ405518.1|BQ405518	100	67	0	0	1	67	450	516	3e-30	133	#gi|21093205:1-9 GA__Ed0083G03f Gossypium arboreum 7-10 dpa fiber library Gossypium arboreum cDNA clone GA__Ed0083G03f, mRNA sequence
contig02553	gi|5050890|gb|AI732038.1|AI732038	100	140	0	0	1	140	285	424	9e-74	278	#gi|5050890:1-9 BNLGHi8752 Six-day Cotton fiber Gossypium hirsutum cDNA 5' similar to (U13670) vacuolar H+-ATPase proteolipid (16 kDa) subunit [Gossypium hirsutum], mRNA sequence
contig02555	gi|73864949|gb|DT467688.1|DT467688	100	70	0	0	71	140	56	125	5e-32	139	#gi|73864949:1-9 GH_CHX20M19.f GH_CHX Gossypium hirsutum cDNA clone GH_CHX20M19 5', mRNA sequence
contig02564	gi|11207461|gb|BF276391.1|BF276391	100	132	0	0	1	132	13	144	5e-69	262	#gi|11207461:1-9 GA__Eb0028J15f Gossypium arboreum 7-10 dpa fiber library Gossypium arboreum cDNA clone GA__Eb0028J15f, mRNA sequence
contig02567	gi|21093193|gb|BQ405506.1|BQ405506	100	34	0	0	99	132	86	119	1e-10	67.9	#gi|21093193:1-9 GA__Ed0083F01f Gossypium arboreum 7-10 dpa fiber library Gossypium arboreum cDNA clone GA__Ed0083F01f, mRNA sequence
contig02569	gi|2604032|gb|AA659988.1|AA659988	100	131	0	0	1	131	448	578	2e-68	260	#gi|2604032:1-9 pVGh110 Verticillium dahliae-Gossypium hirsutum interaction Lambda Zap Expression Library Gossypium hirsutum/Verticillium dahliae mixed EST library cDNA 5' similar to 14-3-3 like protein, mRNA sequence
contig02572	gi|164328799|gb|ES808927.1|ES808927	100	130	0	0	1	130	559	688	7e-68	258	#gi|164328799:1-9 UFL_193_91 Cotton fiber 0-10 day post anthesis Gossypium hirsutum cDNA, mRNA sequence
contig02573	gi|109870052|gb|DW499028.1|DW499028	100	130	0	0	1	130	41	170	7e-68	258	#gi|109870052:1-9 GH_TMIRS_032_A04_F Cotton Normalized Library dT primed Gossypium hirsutum cDNA, mRNA sequence
contig02575	gi|78349278|gb|DT569552.1|DT569552	100	130	0	0	1	130	556	685	7e-68	258	#gi|78349278:1-9 EST1080192 GH_TMO Gossypium hirsutum cDNA, mRNA sequence
contig02576	gi|54123179|gb|CO498688.1|CO498688	100	100	0	0	1	100	470	569	6e-50	198	#gi|54123179:1-9 G.h.fbr-sw08078 G.h.fbr-sw Gossypium hirsutum cDNA, mRNA sequence
contig02578	gi|5050845|gb|AI731993.1|AI731993	100	130	0	0	1	130	7	136	7e-68	258	#gi|5050845:1-9 BNLGHi12202 Six-day Cotton fiber Gossypium hirsutum cDNA 5' similar to 40S RIBOSOMAL PROTEIN S15A gi|440824 (L27461) ribosomal protein S15 [Arabidopsis thaliana] gi|2150130 (AF001412) cytoplasmic ribosomal protein S15a [Arabidopsis thaliana], mRNA sequence
contig02580	gi|84172372|gb|DR461020.1|DR461020	100	127	0	0	1	127	448	322	4e-66	252	#gi|84172372:1-9 CM093A04 Cotton Lambda Zap Express Library Gossypium hirsutum cDNA, mRNA sequence
contig02581	gi|54118079|gb|CO493588.1|CO493588	100	129	0	0	1	129	182	54	3e-67	256	#gi|54118079:1-9 G.h.fbr-sw02978 G.h.fbr-sw Gossypium hirsutum cDNA, mRNA sequence
contig02584	gi|21091945|gb|BQ404258.1|BQ404258	100	128	0	0	1	128	393	520	1e-66	254	#gi|21091945:1-9 GA__Ed0068C11f Gossypium arboreum 7-10 dpa fiber library Gossypium arboreum cDNA clone GA__Ed0068C11f, mRNA sequence
contig02586	gi|41578574|gb|CK640579.1|CK640579	100	126	0	0	1	126	141	266	2e-65	250	#gi|41578574:1-9 GA__Ea0004K15f Gate Gossypium arboreum cDNA clone Gate4AF08 5', mRNA sequence
contig02588	gi|21090653|gb|BQ402966.1|BQ402966	100	127	0	0	1	127	486	360	4e-66	252	#gi|21090653:1-9 GA__Ed0052F05f Gossypium arboreum 7-10 dpa fiber library Gossypium arboreum cDNA clone GA__Ed0052F05f, mRNA sequence
contig02589	gi|21090651|gb|BQ402964.1|BQ402964	100	127	0	0	1	127	83	209	4e-66	252	#gi|21090651:1-9 GA__Ed0052F04f Gossypium arboreum 7-10 dpa fiber library Gossypium arboreum cDNA clone GA__Ed0052F04f, mRNA sequence
contig02591	gi|109844936|gb|DW243494.1|DW243494	100	125	0	0	1	125	379	255	7e-65	248	#gi|109844936:1-9 GH_TSnorm_01-01-07R_D11_InvR_25Feb04_089_R Stem (norm) - 3-5 weeks after planting Gossypium hirsutum cDNA, mRNA sequence
contig02592	gi|48812508|gb|CO113821.1|CO113821	100	125	0	0	1	125	575	451	7e-65	248	#gi|48812508:1-9 GR__Eb014H02.f GR__Eb Gossypium raimondii cDNA clone GR__Eb014H02 5', mRNA sequence
contig02593	gi|48744988|gb|CO075507.1|CO075507	100	125	0	0	1	125	388	512	7e-65	248	#gi|48744988:1-9 GR__Ea36E05.r GR__Ea Gossypium raimondii cDNA clone GR__Ea36E05 3', mRNA sequence
contig02598	gi|164319338|gb|EV483209.1|EV483209	100	123	0	0	1	123	128	250	1e-63	244	#gi|164319338:1-9 034B08 Cotton Lambda Zap Express Library Gossypium hirsutum cDNA, mRNA sequence
contig02599	gi|11206259|gb|BF275189.1|BF275189	100	121	0	0	1	121	525	645	2e-62	240	#gi|11206259:1-9 GA__Eb0023F21f Gossypium arboreum 7-10 dpa fiber library Gossypium arboreum cDNA clone GA__Eb0023F21f, mRNA sequence
contig02600	gi|164300078|gb|ES833583.1|ES833583	100	35	0	0	1	35	628	662	3e-11	69.9	#gi|164300078:1-9 UFL_343_22 Cotton fiber 0-10 day post anthesis Gossypium hirsutum cDNA, mRNA sequence
contig02602	gi|164254588|gb|ES814330.1|ES814330	100	121	0	0	1	121	622	742	2e-62	240	#gi|164254588:1-9 UFL_331_14 Cotton fiber 0-10 day post anthesis Gossypium hirsutum cDNA, mRNA sequence
contig02603	gi|48794784|gb|CO096098.1|CO096098	100	114	0	0	9	122	108	221	2e-58	226	#gi|48794784:1-9 GR__Ea19B14.r GR__Ea Gossypium raimondii cDNA clone GR__Ea19B14 3', mRNA sequence
contig02607	gi|11210062|gb|BF278992.1|BF278992	100	120	0	0	1	120	238	357	6e-62	238	#gi|11210062:1-9 GA__Eb0036I12f Gossypium arboreum 7-10 dpa fiber library Gossypium arboreum cDNA clone GA__Eb0036I12f, mRNA sequence
contig02611	gi|48880408|gb|CO131430.1|CO131430	100	94	0	0	1	94	207	114	2e-46	186	#gi|48880408:1-9 GR__Eb43L14.f GR__Eb Gossypium raimondii cDNA clone GR__Eb43L14 5', mRNA sequence
contig02619	gi|11206744|gb|BF275674.1|BF275674	100	116	0	0	1	116	346	461	1e-59	230	#gi|11206744:1-9 GA__Eb0024K21f Gossypium arboreum 7-10 dpa fiber library Gossypium arboreum cDNA clone GA__Eb0024K21f, mRNA sequence
contig02620	gi|11205059|gb|BF273989.1|BF273989	100	116	0	0	1	116	255	140	1e-59	230	#gi|11205059:1-9 GA__Eb0019M02f Gossypium arboreum 7-10 dpa fiber library Gossypium arboreum cDNA clone GA__Eb0019M02f, mRNA sequence
contig02624	gi|11205059|gb|BF273989.1|BF273989	100	115	0	0	1	115	370	256	6e-59	228	#gi|11205059:1-9 GA__Eb0019M02f Gossypium arboreum 7-10 dpa fiber library Gossypium arboreum cDNA clone GA__Eb0019M02f, mRNA sequence
contig02625	gi|5044542|gb|AI725690.1|AI725690	100	115	0	0	1	115	165	279	6e-59	228	#gi|5044542:1-9 BNLGHi12651 Six-day Cotton fiber Gossypium hirsutum cDNA 5' similar to 60S RIBOSOMAL PROTEIN L1, mRNA sequence
contig02626	gi|73849043|gb|DT458063.1|DT458063	100	115	0	0	1	115	357	243	2e-46	186	#gi|73849043:1-9 GH_ON35I12.r GH_ON Gossypium hirsutum cDNA clone GH_ON35I12 3', mRNA sequence
contig02629	gi|13248813|gb|BF278532.2|BF278532	100	106	0	0	8	113	166	61	1e-53	210	#gi|13248813:1-9 GA__Eb0032P05f Gossypium arboreum 7-10 dpa fiber library Gossypium arboreum cDNA clone GA__Eb0032P05f, mRNA sequence
contig02630	gi|11202780|gb|BF271785.1|BF271785	100	113	0	0	1	113	231	119	9e-58	224	#gi|11202780:1-9 GA__Eb0012L19f Gossypium arboreum 7-10 dpa fiber library Gossypium arboreum cDNA clone GA__Eb0012L19f, mRNA sequence
contig02631	gi|109849532|gb|DW478511.1|DW478511	100	84	0	0	30	113	58	141	2e-40	167	#gi|109849532:1-9 GH_RMIRS_014_E12_088_F Cotton Normalized Library random primed Gossypium hirsutum cDNA, mRNA sequence
contig02632	gi|5045041|gb|AI726189.1|AI726189	100	113	0	0	1	113	217	105	9e-58	224	#gi|5045041:1-9 BNLGHi5226 Six-day Cotton fiber Gossypium hirsutum cDNA 5' similar to ribosomal protein L7 [Solanum tuberosum], mRNA sequence
contig02635	gi|13245552|gb|BE052940.2|BE052940	100	85	0	0	1	85	338	422	4e-41	168	#gi|13245552:1-9 GA__Ea0031A09f Gossypium arboreum 7-10 dpa fiber library Gossypium arboreum cDNA clone GA__Ea0031A09f, mRNA sequence
contig02636	gi|325468966|gb|JG453129.1|JG453129	100	83	0	0	9	91	1	83	7e-40	165	#gi|325468966:1-9 1P6-7-D12-T3 Subtracted cDNA library from Gossypium hirsutum L. variety Bikaneri Narma Gossypium hirsutum cDNA, mRNA sequence
contig02639	gi|13245296|gb|BE052689.2|BE052689	100	106	0	0	1	106	286	181	1e-53	210	#gi|13245296:1-9 GA__Ea0022E02f Gossypium arboreum 7-10 dpa fiber library Gossypium arboreum cDNA clone GA__Ea0022E02f, mRNA sequence
contig02641	gi|11206740|gb|BF275670.1|BF275670	100	107	0	0	1	107	562	456	3e-54	212	#gi|11206740:1-9 GA__Eb0024K17f Gossypium arboreum 7-10 dpa fiber library Gossypium arboreum cDNA clone GA__Eb0024K17f, mRNA sequence
contig02642	gi|109880569|gb|DW509539.1|DW509539	100	107	0	0	1	107	188	294	3e-54	212	#gi|109880569:1-9 GH_TMIRS_134_H07_F Cotton Normalized Library dT primed Gossypium hirsutum cDNA, mRNA sequence
contig02647	gi|21091035|gb|BQ403348.1|BQ403348	100	30	0	0	77	106	52	23	3e-08	60	#gi|21091035:1-9 GA__Ed0056F04f Gossypium arboreum 7-10 dpa fiber library Gossypium arboreum cDNA clone GA__Ed0056F04f, mRNA sequence
contig02649	gi|48778010|gb|CO087376.1|CO087376	100	105	0	0	1	105	392	496	5e-53	208	#gi|48778010:1-9 GR__Ea05N02.f GR__Ea Gossypium raimondii cDNA clone GR__Ea05N02 5', mRNA sequence
contig02652	gi|13353155|gb|BG443503.1|BG443503	100	83	0	0	1	83	467	549	6e-40	165	#gi|13353155:1-9 GA__Ea0020O24f Gossypium arboreum 7-10 dpa fiber library Gossypium arboreum cDNA clone GA__Ea0020O24f, mRNA sequence
contig02653	gi|13247235|gb|BF269397.2|BF269397	100	103	0	0	1	103	38	140	7e-52	204	#gi|13247235:1-9 GA__Eb0004J05f Gossypium arboreum 7-10 dpa fiber library Gossypium arboreum cDNA clone GA__Eb0004J05f, mRNA sequence
contig02656	gi|109824085|gb|DW008930.1|DW008930	100	101	0	0	1	101	47	147	1e-50	200	#gi|109824085:1-9 GH_FFF_01-01-12R_D10_InvR_29Mar04_074_F.x fiber-five days after anthesis Gossypium hirsutum cDNA, mRNA sequence
contig02658	gi|109888062|gb|DW517031.1|DW517031	100	72	0	0	30	101	475	546	2e-33	143	#gi|109888062:1-9 GH_TMIRS_207_D08_F Cotton Normalized Library dT primed Gossypium hirsutum cDNA, mRNA sequence
contig00051	gi|78353275|gb|DT573549.1|DT573549	99.9	1013	1	0	10	1022	1	1013	0	2000	#gi|78353275:1-9 EST1084189 GH_TMO Gossypium hirsutum cDNA, mRNA sequence
contig00177	gi|164327500|gb|ES828302.1|ES828302	99.89	881	1	0	1	881	889	9	0	1739	#gi|164327500:1-9 UFL_226_51 Cotton fiber 0-10 day post anthesis Gossypium hirsutum cDNA, mRNA sequence
contig00210	gi|73859746|gb|DT462485.1|DT462485	99.89	889	0	1	70	958	15	902	0	1746	#gi|73859746:1-9 GH_CHX12C14.r GH_CHX Gossypium hirsutum cDNA clone GH_CHX12C14 3', mRNA sequence
contig00250	gi|109890864|gb|DW519827.1|DW519827	99.89	877	0	1	17	893	887	12	0	1723	#gi|109890864:1-9 GH_TMIRS_234_F08_F Cotton Normalized Library dT primed Gossypium hirsutum cDNA, mRNA sequence
contig00214	gi|78337925|gb|DT558199.1|DT558199	99.88	840	1	0	1	840	1	840	0	1616	#gi|78337925:1-9 EST1068839 GH_TMO Gossypium hirsutum cDNA, mRNA sequence
contig00215	gi|78336522|gb|DT556796.1|DT556796	99.88	826	1	0	127	952	833	8	0	1629	#gi|78336522:1-9 EST1067436 GH_TMO Gossypium hirsutum cDNA, mRNA sequence
contig00298	gi|109853328|gb|DW482307.1|DW482307	99.88	820	1	0	40	859	892	73	0	1618	#gi|109853328:1-9 GH_RMIRS_035_F08_R Cotton Normalized Library random primed Gossypium hirsutum cDNA, mRNA sequence
contig00233	gi|78342996|gb|DT563270.1|DT563270	99.87	778	1	0	1	778	75	852	0	1534	#gi|78342996:1-9 EST1073910 GH_TMO Gossypium hirsutum cDNA, mRNA sequence
contig00361	gi|109825742|gb|DW224465.1|DW224465	99.87	757	1	0	25	781	757	1	0	1451	#gi|109825742:1-9 GH_HYPS_01-01-10R_F09_InvR_14Apr04_069_F Stem - 7 weeks after planting Gossypium hirsutum cDNA, mRNA sequence
contig00381	gi|73848587|gb|DT457607.1|DT457607	99.87	764	1	0	1	764	764	1	0	1507	#gi|73848587:1-9 GH_ON34M22.f GH_ON Gossypium hirsutum cDNA clone GH_ON34M22 5', mRNA sequence
contig00444	gi|164310385|gb|ES816070.1|ES816070	99.87	746	1	0	1	746	768	23	0	1471	#gi|164310385:1-9 UFL_331_41 Cotton fiber 0-10 day post anthesis Gossypium hirsutum cDNA, mRNA sequence
contig00452	gi|78328169|gb|DT548443.1|DT548443	99.87	741	1	0	1	741	741	1	0	1419	#gi|78328169:1-9 EST1059083 GH_TMO Gossypium hirsutum cDNA, mRNA sequence
contig00317	gi|13246618|gb|BE055551.2|BE055551	99.86	709	1	0	115	823	1	709	0	1398	#gi|13246618:1-9 GA__Ea0034M04f Gossypium arboreum 7-10 dpa fiber library Gossypium arboreum cDNA clone GA__Ea0034M04f, mRNA sequence
contig00435	gi|78354345|gb|DT574619.1|DT574619	99.86	703	1	0	1	703	703	1	0	1386	#gi|78354345:1-9 EST1085259 GH_TMO Gossypium hirsutum cDNA, mRNA sequence
contig00481	gi|109826934|gb|DW225643.1|DW225643	99.86	719	1	0	3	721	849	131	0	1417	#gi|109826934:1-9 GH_HYPT_01-01-11R_C06_InvR_21Apr04_044_R Stem - 3 weeks after planting Gossypium hirsutum cDNA, mRNA sequence
contig00315	gi|164247168|gb|ES814462.1|ES814462	99.85	646	1	0	200	845	9	654	0	1273	#gi|164247168:1-9 UFL_253_76 Cotton fiber 0-10 day post anthesis Gossypium hirsutum cDNA, mRNA sequence
contig00451	gi|78339904|gb|DT560178.1|DT560178	99.85	667	1	0	76	742	686	20	0	1314	#gi|78339904:1-9 EST1070818 GH_TMO Gossypium hirsutum cDNA, mRNA sequence
contig00473	gi|109833505|gb|DW232070.1|DW232070	99.85	658	1	0	70	727	8	665	0	1296	#gi|109833505:1-9 GH_OVFIB_01-01-10R_B03_InvR_22Jan04_029_F Ovules - day of anthesis Gossypium hirsutum cDNA, mRNA sequence
contig00479	gi|109825573|gb|DW224299.1|DW224299	99.85	663	0	1	1	663	663	2	0	1298	#gi|109825573:1-9 GH_HYPS_01-01-08R_F05_InvR_14Apr04_037_R Stem - 7 weeks after planting Gossypium hirsutum cDNA, mRNA sequence
contig00558	gi|109831615|gb|DW230174.1|DW230174	99.85	674	1	0	1	674	713	40	0	1328	#gi|109831615:1-9 GH_OVfbl_01-01-07R_C11_InvR_27Jan04_091_F Ovules - day of anthesis from a fiberless mutant Gossypium hirsutum cDNA, mRNA sequence
contig00572	gi|109848983|gb|DW477962.1|DW477962	99.85	668	1	0	1	668	846	179	0	1316	#gi|109848983:1-9 GH_RMIRS_011_E06_R Cotton Normalized Library random primed Gossypium hirsutum cDNA, mRNA sequence
contig00598	gi|78330700|gb|DT550974.1|DT550974	99.85	655	1	0	1	655	37	691	0	1291	#gi|78330700:1-9 EST1061614 GH_TMO Gossypium hirsutum cDNA, mRNA sequence
contig00621	gi|164338614|gb|ES804737.1|ES804737	99.85	648	1	0	1	648	745	98	0	1277	#gi|164338614:1-9 UFL_643_25 Cotton fiber 0-10 day post anthesis Gossypium hirsutum cDNA, mRNA sequence
contig00373	gi|109845137|gb|DW243695.1|DW243695	99.84	633	1	0	158	790	1	633	0	1247	#gi|109845137:1-9 GH_TSnorm_01-01-10R_A11_InvR_25Feb04_095_F Stem (norm) - 3-5 weeks after planting Gossypium hirsutum cDNA, mRNA sequence
contig00382	gi|31072607|gb|CA992886.1|CA992886	99.84	635	1	0	126	760	122	756	0	1096	#gi|31072607:1-9 pAR0358 pAR Gossypium hirsutum cDNA 5', mRNA sequence
contig00491	gi|21094080|gb|BQ406393.1|BQ406393	99.84	639	1	0	18	656	667	29	0	1259	#gi|21094080:1-9 GA__Ed0094A10f Gossypium arboreum 7-10 dpa fiber library Gossypium arboreum cDNA clone GA__Ed0094A10f, mRNA sequence
contig00651	gi|78338205|gb|DT558479.1|DT558479	99.84	634	1	0	1	634	933	300	0	1249	#gi|78338205:1-9 EST1069119 GH_TMO Gossypium hirsutum cDNA, mRNA sequence
contig00657	gi|164251153|gb|EX164149.1|EX164149	99.84	632	1	0	1	632	761	130	0	1245	#gi|164251153:1-9 H05_P-31_045 Cotton 1-14 day post anthesis Lambda Zap Express Library Gossypium hirsutum cDNA, mRNA sequence
contig00678	gi|164313054|gb|ES820347.1|ES820347	99.84	622	1	0	3	624	824	203	0	1225	#gi|164313054:1-9 UFL_382_51 Cotton fiber 0-10 day post anthesis Gossypium hirsutum cDNA, mRNA sequence
contig00697	gi|78324901|gb|DT545175.1|DT545175	99.84	619	1	0	1	619	35	653	0	1219	#gi|78324901:1-9 EST1055815 GH_TMO Gossypium hirsutum cDNA, mRNA sequence
contig00701	gi|109834841|gb|DW233406.1|DW233406	99.84	612	1	0	8	619	43	654	0	1205	#gi|109834841:1-9 GH_RTFR_04R_H05_InvR_13Sep04_033_F Root (free) - 7-10 weeks after planting Gossypium hirsutum cDNA, mRNA sequence
contig00704	gi|78334850|gb|DT555124.1|DT555124	99.84	617	1	0	1	617	653	37	0	1215	#gi|78334850:1-9 EST1065764 GH_TMO Gossypium hirsutum cDNA, mRNA sequence
contig00708	gi|73851237|gb|DT460257.1|DT460257	99.84	615	1	0	1	615	55	669	0	1170	#gi|73851237:1-9 GH_ON39A14.r GH_ON Gossypium hirsutum cDNA clone GH_ON39A14 3', mRNA sequence
contig00104	gi|54118455|gb|CO493964.1|CO493964	99.83	589	1	0	63	651	30	618	0	1160	#gi|54118455:1-9 G.h.fbr-sw03354 G.h.fbr-sw Gossypium hirsutum cDNA, mRNA sequence
contig00489	gi|13353640|gb|BG443988.1|BG443988	99.83	579	1	0	1	579	1	579	0	1098	#gi|13353640:1-9 GA__Ea0022O14f Gossypium arboreum 7-10 dpa fiber library Gossypium arboreum cDNA clone GA__Ea0022O14f, mRNA sequence
contig00554	gi|78325619|gb|DT545893.1|DT545893	99.83	599	1	0	80	678	79	677	0	1138	#gi|78325619:1-9 EST1056533 GH_TMO Gossypium hirsutum cDNA, mRNA sequence
contig00641	gi|21099366|gb|BQ411679.1|BQ411679	99.83	582	0	1	47	628	13	593	0	1138	#gi|21099366:1-9 GA__Ed0041G12f Gossypium arboreum 7-10 dpa fiber library Gossypium arboreum cDNA clone GA__Ed0041G12f, mRNA sequence
contig00652	gi|13247307|gb|BF269755.2|BF269755	99.83	604	1	0	1	604	604	1	0	1189	#gi|13247307:1-9 GA__Eb0005I19f Gossypium arboreum 7-10 dpa fiber library Gossypium arboreum cDNA clone GA__Eb0005I19f, mRNA sequence
contig00696	gi|13245543|gb|BE055393.2|BE055393	99.83	595	0	1	9	603	13	606	0	1122	#gi|13245543:1-9 GA__Ea0030M18f Gossypium arboreum 7-10 dpa fiber library Gossypium arboreum cDNA clone GA__Ea0030M18f, mRNA sequence
contig00703	gi|13245328|gb|BE055404.2|BE055404	99.83	601	1	0	1	601	8	608	0	1183	#gi|13245328:1-9 GA__Ea0022O04f Gossypium arboreum 7-10 dpa fiber library Gossypium arboreum cDNA clone GA__Ea0022O04f, mRNA sequence
contig00722	gi|109828976|gb|DW227578.1|DW227578	99.83	575	1	0	1	575	20	594	0	1132	#gi|109828976:1-9 GH_HYPT_01-01-36R_A06_InvR_03May04_048_F Stem - 3 weeks after planting Gossypium hirsutum cDNA, mRNA sequence
contig00771	gi|109839707|gb|DW238268.1|DW238268	99.83	592	1	0	1	592	651	60	0	1166	#gi|109839707:1-9 GH_RTMF_18R_G04_InvR_02Aug04_020_R Root (free) - 3 weeks after planting Gossypium hirsutum cDNA, mRNA sequence
contig00777	gi|164283963|gb|ES798035.1|ES798035	99.83	590	1	0	1	590	273	862	0	1162	#gi|164283963:1-9 UFL_565_29 Cotton fiber 0-10 day post anthesis Gossypium hirsutum cDNA, mRNA sequence
contig00787	gi|78333676|gb|DT553950.1|DT553950	99.83	586	0	1	1	585	659	74	0	1146	#gi|78333676:1-9 EST1064590 GH_TMO Gossypium hirsutum cDNA, mRNA sequence
contig00791	gi|164284592|gb|ES814634.1|ES814634	99.83	584	1	0	1	584	139	722	0	1150	#gi|164284592:1-9 UFL_252_53 Cotton fiber 0-10 day post anthesis Gossypium hirsutum cDNA, mRNA sequence
contig00806	gi|21098260|gb|BQ410573.1|BQ410573	99.83	576	1	0	2	577	17	592	0	1134	#gi|21098260:1-9 GA__Ed0032C07r Gossypium arboreum 7-10 dpa fiber library Gossypium arboreum cDNA clone GA__Ed0032C07r, mRNA sequence
contig00044	gi|82755143|gb|DV848705.1|DV848705	99.82	570	1	0	229	798	570	1	0	1122	#gi|82755143:1-9 GH_LSL02B05.f GH_LSL Gossypium hirsutum cDNA clone GH_LSL02B05 5', mRNA sequence
contig00756	gi|164286551|gb|ES806018.1|ES806018	99.82	567	0	1	1	567	163	728	0	1061	#gi|164286551:1-9 UFL_637_50 Cotton fiber 0-10 day post anthesis Gossypium hirsutum cDNA, mRNA sequence
contig00807	gi|13350928|gb|BG441288.1|BG441288	99.82	570	0	1	1	570	34	602	0	1114	#gi|13350928:1-9 GA__Ea0012J09f Gossypium arboreum 7-10 dpa fiber library Gossypium arboreum cDNA clone GA__Ea0012J09f, mRNA sequence
contig00810	gi|78329764|gb|DT550038.1|DT550038	99.82	568	0	1	1	568	123	689	0	1110	#gi|78329764:1-9 EST1060678 GH_TMO Gossypium hirsutum cDNA, mRNA sequence
contig00835	gi|31407499|gb|CD486534.1|CD486534	99.82	566	1	0	2	567	678	113	0	1114	#gi|31407499:1-9 CRH3.4G11 Cotton Root and Hypocotyl Lambda ZIPLOX Library (CRH) Gossypium hirsutum cDNA clone CRH3.4G11 5' similar to ATP citrate lyase, putative, mRNA sequence
contig00845	gi|21092718|gb|BQ405031.1|BQ405031	99.82	562	1	0	1	562	77	638	0	1106	#gi|21092718:1-9 GA__Ed0077G05f Gossypium arboreum 7-10 dpa fiber library Gossypium arboreum cDNA clone GA__Ed0077G05f, mRNA sequence
contig00855	gi|13349603|gb|BG439953.1|BG439953	99.82	558	1	0	1	558	96	653	0	1098	#gi|13349603:1-9 GA__Ea0005F21f Gossypium arboreum 7-10 dpa fiber library Gossypium arboreum cDNA clone GA__Ea0005F21f, mRNA sequence
contig00861	gi|21091267|gb|BQ403484.1|BQ403484	99.82	557	0	1	1	556	4	560	0	1041	#gi|21091267:1-9 GA__Ed0059H04f Gossypium arboreum 7-10 dpa fiber library Gossypium arboreum cDNA clone GA__Ed0059H04f, mRNA sequence
contig00863	gi|48827104|gb|CO125494.1|CO125494	99.82	556	0	1	1	555	210	765	0	1045	#gi|48827104:1-9 GR__Eb09A08.f GR__Eb Gossypium raimondii cDNA clone GR__Eb09A08 5', mRNA sequence
contig00901	gi|366458100|gb|HO101383.1|HO101383	99.82	546	1	0	1	546	559	14	0	1074	#gi|366458100:1-9 rayctn0_0157_F07.ab1 cotton shoot apical meristems, buds and flowers Gossypium hirsutum cDNA 3', mRNA sequence
contig00907	gi|164267254|gb|ES811456.1|ES811456	99.82	543	1	0	1	543	139	681	0	1068	#gi|164267254:1-9 UFL_312_57 Cotton fiber 0-10 day post anthesis Gossypium hirsutum cDNA, mRNA sequence
contig00039	gi|109889012|gb|DW517981.1|DW517981	99.81	533	1	0	950	1482	556	24	0	1049	#gi|109889012:1-9 GH_TMIRS_216_G03_R Cotton Normalized Library dT primed Gossypium hirsutum cDNA, mRNA sequence
contig00877	gi|325465898|gb|JG453786.1|JG453786	99.81	538	1	0	1	538	171	708	0	1017	#gi|325465898:1-9 1P40-41-D12-T3 Subtracted cDNA library from Gossypium hirsutum L. variety Bikaneri Narma Gossypium hirsutum cDNA, mRNA sequence
contig00904	gi|164304851|gb|EV489809.1|EV489809	99.81	525	1	0	1	525	129	653	0	1033	#gi|164304851:1-9 170G01 Cotton Lambda Zap Express Library Gossypium hirsutum cDNA, mRNA sequence
contig00934	gi|164353789|gb|ES794004.1|ES794004	99.81	529	0	1	1	529	783	256	0	1033	#gi|164353789:1-9 UFL_532_65 Cotton fiber 0-10 day post anthesis Gossypium hirsutum cDNA, mRNA sequence
contig00941	gi|73862856|gb|DT465595.1|DT465595	99.81	527	1	0	1	527	732	206	0	1037	#gi|73862856:1-9 GH_CHX17K04.f GH_CHX Gossypium hirsutum cDNA clone GH_CHX17K04 5', mRNA sequence
contig00946	gi|164245013|gb|ES809083.1|ES809083	99.81	526	1	0	1	526	68	593	0	1035	#gi|164245013:1-9 UFL_266_04 Cotton fiber 0-10 day post anthesis Gossypium hirsutum cDNA, mRNA sequence
contig00961	gi|21103456|gb|BQ415769.1|BQ415769	99.81	520	1	0	1	520	580	61	0	1023	#gi|21103456:1-9 GA__Ed0102H08r Gossypium arboreum 7-10 dpa fiber library Gossypium arboreum cDNA clone GA__Ed0102H08r, mRNA sequence
contig00965	gi|21091357|gb|BQ403670.1|BQ403670	99.81	519	1	0	1	519	597	79	0	1021	#gi|21091357:1-9 GA__Ed0060H09f Gossypium arboreum 7-10 dpa fiber library Gossypium arboreum cDNA clone GA__Ed0060H09f, mRNA sequence
contig00984	gi|31073170|gb|CA993449.1|CA993449	99.81	516	1	0	1	516	568	53	0	1015	#gi|31073170:1-9 pAR07G12 pAR Gossypium hirsutum cDNA 5', mRNA sequence
contig00010	gi|78343758|gb|DT564032.1|DT564032	99.8	982	2	0	1	982	1	982	0	1931	#gi|78343758:1-9 EST1074672 GH_TMO Gossypium hirsutum cDNA, mRNA sequence
contig00530	gi|109888840|gb|DW517809.1|DW517809	99.8	502	1	0	1	502	43	544	0	987	#gi|109888840:1-9 GH_TMIRS_215_A09_F Cotton Normalized Library dT primed Gossypium hirsutum cDNA, mRNA sequence
contig00834	gi|73863157|gb|DT465896.1|DT465896	99.8	511	1	0	1	511	515	5	0	1005	#gi|73863157:1-9 GH_CHX18B18.f GH_CHX Gossypium hirsutum cDNA clone GH_CHX18B18 5', mRNA sequence
contig00886	gi|13353527|gb|BG443875.1|BG443875	99.8	499	1	0	53	551	636	138	0	981	#gi|13353527:1-9 GA__Ea0022H05f Gossypium arboreum 7-10 dpa fiber library Gossypium arboreum cDNA clone GA__Ea0022H05f, mRNA sequence
contig00962	gi|164296098|gb|ES829662.1|ES829662	99.8	506	1	0	1	506	514	9	0	995	#gi|164296098:1-9 UFL_283_16 Cotton fiber 0-10 day post anthesis Gossypium hirsutum cDNA, mRNA sequence
contig00981	gi|84172199|gb|DR460847.1|DR460847	99.8	491	0	1	27	516	1	491	0	916	#gi|84172199:1-9 CM091B08 Cotton Lambda Zap Express Library Gossypium hirsutum cDNA, mRNA sequence
contig00985	gi|21103299|gb|BQ415612.1|BQ415612	99.8	512	0	1	2	512	532	21	0	999	#gi|21103299:1-9 GA__Ed0101C01r Gossypium arboreum 7-10 dpa fiber library Gossypium arboreum cDNA clone GA__Ed0101C01r, mRNA sequence
contig01037	gi|164261249|gb|ES807196.1|ES807196	99.8	501	1	0	1	501	704	204	0	985	#gi|164261249:1-9 UFL_629_46 Cotton fiber 0-10 day post anthesis Gossypium hirsutum cDNA, mRNA sequence
contig01048	gi|109826809|gb|DW225518.1|DW225518	99.8	498	1	0	1	498	9	506	0	938	#gi|109826809:1-9 GH_HYPT_01-01-09R_F01_InvR_21Apr04_005_R Stem - 3 weeks after planting Gossypium hirsutum cDNA, mRNA sequence
contig00068	gi|78334458|gb|DT554732.1|DT554732	99.79	970	2	0	1	970	1	970	0	1907	#gi|78334458:1-9 EST1065372 GH_TMO Gossypium hirsutum cDNA, mRNA sequence
contig00729	gi|164320614|gb|EV498833.1|EV498833	99.79	487	0	1	120	606	491	6	0	950	#gi|164320614:1-9 sg151A05 Cotton Lambda Zap Express Library Gossypium hirsutum cDNA, mRNA sequence
contig01003	gi|109850560|gb|DW479539.1|DW479539	99.79	469	1	0	41	509	61	529	0	922	#gi|109850560:1-9 GH_RMIRS_020_D02_010_F Cotton Normalized Library random primed Gossypium hirsutum cDNA, mRNA sequence
contig01065	gi|11205109|gb|BF274039.1|BF274039	99.79	481	1	0	14	494	7	487	0	946	#gi|11205109:1-9 GA__Eb0019P05f Gossypium arboreum 7-10 dpa fiber library Gossypium arboreum cDNA clone GA__Eb0019P05f, mRNA sequence
contig01099	gi|13248872|gb|BF278901.2|BF278901	99.79	485	1	0	1	485	27	511	0	954	#gi|13248872:1-9 GA__Eb0036A04f Gossypium arboreum 7-10 dpa fiber library Gossypium arboreum cDNA clone GA__Eb0036A04f, mRNA sequence
contig01100	gi|13350922|gb|BG441270.1|BG441270	99.79	485	1	0	1	485	617	133	0	954	#gi|13350922:1-9 GA__Ea0012J01f Gossypium arboreum 7-10 dpa fiber library Gossypium arboreum cDNA clone GA__Ea0012J01f, mRNA sequence
contig01103	gi|21090611|gb|BQ402924.1|BQ402924	99.79	481	0	1	1	481	29	508	0	884	#gi|21090611:1-9 GA__Ed0052D06r Gossypium arboreum 7-10 dpa fiber library Gossypium arboreum cDNA clone GA__Ed0052D06r, mRNA sequence
contig01127	gi|366407035|gb|HO091891.1|HO091891	99.79	479	1	0	1	479	544	66	0	942	#gi|366407035:1-9 rayctn0_0035_D10.ab1 cotton shoot apical meristems, buds and flowers Gossypium hirsutum cDNA 3', mRNA sequence
contig01143	gi|164255478|gb|ES804291.1|ES804291	99.79	476	1	0	1	476	153	628	0	936	#gi|164255478:1-9 UFL_565_56 Cotton fiber 0-10 day post anthesis Gossypium hirsutum cDNA, mRNA sequence
contig01149	gi|84143959|gb|DN758201.1|DN758201	99.79	474	0	1	1	473	555	82	0	924	#gi|84143959:1-9 G.hir-stem 705 PCR amplified cotton stem cDNA Gossypium hirsutum cDNA, mRNA sequence
contig01175	gi|366457787|gb|HO101150.1|HO101150	99.79	468	0	1	1	468	25	491	0	912	#gi|366457787:1-9 rayctn0_0154_G01.ab1 cotton shoot apical meristems, buds and flowers Gossypium hirsutum cDNA 3', mRNA sequence
contig01176	gi|13355511|gb|BG445859.1|BG445859	99.79	468	1	0	1	468	139	606	0	922	#gi|13355511:1-9 GA__Ea0029N01f Gossypium arboreum 7-10 dpa fiber library Gossypium arboreum cDNA clone GA__Ea0029N01f, mRNA sequence
contig01180	gi|84147092|gb|DN761334.1|DN761334	99.79	468	1	0	1	468	235	702	0	920	#gi|84147092:1-9 G.hir-stem 3841 PCR amplified cotton stem cDNA Gossypium hirsutum cDNA, mRNA sequence
contig01188	gi|164318416|gb|ES829323.1|ES829323	99.79	466	1	0	1	466	520	55	0	916	#gi|164318416:1-9 UFL_206_84 Cotton fiber 0-10 day post anthesis Gossypium hirsutum cDNA, mRNA sequence
contig00113	gi|78335302|gb|DT555576.1|DT555576	99.78	896	2	0	6	901	1	896	0	1760	#gi|78335302:1-9 EST1066216 GH_TMO Gossypium hirsutum cDNA, mRNA sequence
contig00160	gi|164343691|gb|ES848594.1|ES848594	99.78	919	1	1	1	919	918	1	0	1798	#gi|164343691:1-9 UFL_667_26 Cotton fiber 0-10 day post anthesis Gossypium hirsutum cDNA, mRNA sequence
contig00231	gi|11199298|gb|BF268303.1|BF268303	99.78	448	1	0	7	454	1	448	0	880	#gi|11199298:1-9 GA__Eb0001H01f Gossypium arboreum 7-10 dpa fiber library Gossypium arboreum cDNA clone GA__Eb0001H01f, mRNA sequence
contig00288	gi|21090089|gb|BQ402402.1|BQ402402	99.78	453	1	0	291	743	651	199	0	890	#gi|21090089:1-9 GA__Ed0049D06r Gossypium arboreum 7-10 dpa fiber library Gossypium arboreum cDNA clone GA__Ed0049D06r, mRNA sequence
contig01104	gi|5046508|gb|AI727656.1|AI727656	99.78	450	1	0	1	450	459	10	0	842	#gi|5046508:1-9 BNLGHi8533 Six-day Cotton fiber Gossypium hirsutum cDNA 5' similar to PROTEASOME 27 KD SUBUNIT, mRNA sequence
contig01156	gi|118551419|gb|EE592652.1|EE592652	99.78	445	1	0	1	445	1	445	0	874	#gi|118551419:1-9 EST254 Gossypium barbadense L. line 3-79 fiber normalized cDNA library Gossypium barbadense cDNA clone 4-d7 5', mRNA sequence
contig01196	gi|78326251|gb|DT546525.1|DT546525	99.78	464	1	0	1	464	308	771	0	912	#gi|78326251:1-9 EST1057165 GH_TMO Gossypium hirsutum cDNA, mRNA sequence
contig01199	gi|366444453|gb|HO100655.1|HO100655	99.78	465	1	0	1	465	128	592	0	914	#gi|366444453:1-9 rayctn0_0148_C01.ab1 cotton shoot apical meristems, buds and flowers Gossypium hirsutum cDNA 3', mRNA sequence
contig01209	gi|164260836|gb|EV485355.1|EV485355	99.78	463	1	0	1	463	51	513	0	910	#gi|164260836:1-9 079B08 Cotton Lambda Zap Express Library Gossypium hirsutum cDNA, mRNA sequence
contig01215	gi|21090454|gb|BQ402767.1|BQ402767	99.78	458	0	1	6	462	641	184	0	892	#gi|21090454:1-9 GA__Ed0051E02r Gossypium arboreum 7-10 dpa fiber library Gossypium arboreum cDNA clone GA__Ed0051E02r, mRNA sequence
contig01221	gi|78323033|gb|DT543307.1|DT543307	99.78	461	1	0	1	461	154	614	0	906	#gi|78323033:1-9 EST1053947 GH_TMO Gossypium hirsutum cDNA, mRNA sequence
contig01225	gi|13246841|gb|BE055480.2|BE055480	99.78	457	1	0	1	457	183	639	0	898	#gi|13246841:1-9 GA__Ea0035I17f Gossypium arboreum 7-10 dpa fiber library Gossypium arboreum cDNA clone GA__Ea0035I17f, mRNA sequence
contig01226	gi|109874355|gb|DW503329.1|DW503329	99.78	452	1	0	1	452	25	476	0	888	#gi|109874355:1-9 GH_TMIRS_073_D09_F Cotton Normalized Library dT primed Gossypium hirsutum cDNA, mRNA sequence
contig01233	gi|73865553|gb|DT468291.1|DT468291	99.78	455	0	1	3	456	168	622	0	886	#gi|73865553:1-9 GH_CHX21K17.f GH_CHX Gossypium hirsutum cDNA clone GH_CHX21K17 5', mRNA sequence
contig01235	gi|73862754|gb|DT465493.1|DT465493	99.78	458	1	0	1	458	577	120	0	900	#gi|73862754:1-9 GH_CHX17H08.f GH_CHX Gossypium hirsutum cDNA clone GH_CHX17H08 5', mRNA sequence
contig01243	gi|11203197|gb|BF272202.1|BF272202	99.78	455	1	0	1	455	126	580	0	894	#gi|11203197:1-9 GA__Eb0014D14f Gossypium arboreum 7-10 dpa fiber library Gossypium arboreum cDNA clone GA__Eb0014D14f, mRNA sequence
contig01244	gi|78352807|gb|DT573081.1|DT573081	99.78	453	1	0	2	454	1	453	0	890	#gi|78352807:1-9 EST1083721 GH_TMO Gossypium hirsutum cDNA, mRNA sequence
contig01246	gi|164261631|gb|EV487925.1|EV487925	99.78	454	1	0	1	454	120	573	0	850	#gi|164261631:1-9 129F10 Cotton Lambda Zap Express Library Gossypium hirsutum cDNA, mRNA sequence
contig01249	gi|21091535|gb|BQ403848.1|BQ403848	99.78	446	1	0	1	446	23	468	0	835	#gi|21091535:1-9 GA__Ed0063A11f Gossypium arboreum 7-10 dpa fiber library Gossypium arboreum cDNA clone GA__Ed0063A11f, mRNA sequence
contig01257	gi|84171304|gb|DR459952.1|DR459952	99.78	452	1	0	1	452	479	28	0	888	#gi|84171304:1-9 CM081F11 Cotton Lambda Zap Express Library Gossypium hirsutum cDNA, mRNA sequence
contig01275	gi|5044260|gb|AI725408.1|AI725408	99.78	446	1	0	1	446	486	41	0	876	#gi|5044260:1-9 BNLGHi11746 Six-day Cotton fiber Gossypium hirsutum cDNA 5' similar to 40S RIBOSOMAL PROTEIN S2 gi|2335095 (AC002339) putative 40S ribosomal protein S2 [Arabidopsis thaliana], mRNA sequence
contig01284	gi|73859738|gb|DT462477.1|DT462477	99.78	448	0	1	1	447	232	679	0	872	#gi|73859738:1-9 GH_CHX12C10.r GH_CHX Gossypium hirsutum cDNA clone GH_CHX12C10 3', mRNA sequence
contig01287	gi|21099755|gb|BQ412068.1|BQ412068	99.78	446	1	0	1	446	146	591	0	878	#gi|21099755:1-9 GA__Ed0053F03r Gossypium arboreum 7-10 dpa fiber library Gossypium arboreum cDNA clone GA__Ed0053F03r, mRNA sequence
contig01289	gi|109838405|gb|DW236966.1|DW236966	99.78	446	1	0	1	446	37	482	0	876	#gi|109838405:1-9 GH_RTMF_09R_A05_InvR_04Aug04_047_F Root (free) - 3 weeks after planting Gossypium hirsutum cDNA, mRNA sequence
contig01294	gi|73863200|gb|DT465939.1|DT465939	99.78	445	1	0	1	445	827	383	0	874	#gi|73863200:1-9 GH_CHX18C18.f GH_CHX Gossypium hirsutum cDNA clone GH_CHX18C18 5', mRNA sequence
contig00028	gi|109865575|gb|DW494551.1|DW494551	99.77	857	2	0	113	969	857	1	0	1683	#gi|109865575:1-9 GH_RMIRS_102_H11_F Cotton Normalized Library random primed Gossypium hirsutum cDNA, mRNA sequence
contig00292	gi|164336065|gb|ES814094.1|ES814094	99.77	854	2	0	1	854	873	20	0	1677	#gi|164336065:1-9 UFL_197_59 Cotton fiber 0-10 day post anthesis Gossypium hirsutum cDNA, mRNA sequence
contig00870	gi|73848451|gb|DT457471.1|DT457471	99.77	428	1	0	1	428	546	119	0	841	#gi|73848451:1-9 GH_ON34J18.f GH_ON Gossypium hirsutum cDNA clone GH_ON34J18 5', mRNA sequence
contig01300	gi|109848982|gb|DW477961.1|DW477961	99.77	443	0	1	1	443	18	459	0	862	#gi|109848982:1-9 GH_RMIRS_011_E06_F Cotton Normalized Library random primed Gossypium hirsutum cDNA, mRNA sequence
contig01302	gi|109871287|gb|DW500263.1|DW500263	99.77	444	1	0	1	444	24	467	0	872	#gi|109871287:1-9 GH_TMIRS_044_G05_F Cotton Normalized Library dT primed Gossypium hirsutum cDNA, mRNA sequence
contig01315	gi|21096879|gb|BQ409192.1|BQ409192	99.77	443	0	1	1	443	556	115	0	862	#gi|21096879:1-9 GA__Ed0017C11r Gossypium arboreum 7-10 dpa fiber library Gossypium arboreum cDNA clone GA__Ed0017C11r, mRNA sequence
contig01318	gi|109874773|gb|DW503747.1|DW503747	99.77	443	0	1	1	442	15	457	0	862	#gi|109874773:1-9 GH_TMIRS_077_C07_F Cotton Normalized Library dT primed Gossypium hirsutum cDNA, mRNA sequence
contig01320	gi|325469060|gb|JG453223.1|JG453223	99.77	441	0	1	1	440	311	751	0	805	#gi|325469060:1-9 1P63-64-65-H1-T3 Subtracted cDNA library from Gossypium hirsutum L. variety Bikaneri Narma Gossypium hirsutum cDNA, mRNA sequence
contig01325	gi|73859775|gb|DT462514.1|DT462514	99.77	441	1	0	1	441	699	259	0	866	#gi|73859775:1-9 GH_CHX12D07.f GH_CHX Gossypium hirsutum cDNA clone GH_CHX12D07 5', mRNA sequence
contig01330	gi|31073344|gb|CA993623.1|CA993623	99.77	440	1	0	1	440	493	54	0	864	#gi|31073344:1-9 pAR0977 pAR Gossypium hirsutum cDNA 5', mRNA sequence
contig01336	gi|109880570|gb|DW509540.1|DW509540	99.77	438	0	1	1	438	448	12	0	852	#gi|109880570:1-9 GH_TMIRS_134_H08_F Cotton Normalized Library dT primed Gossypium hirsutum cDNA, mRNA sequence
contig01341	gi|78347718|gb|DT567992.1|DT567992	99.77	437	0	1	1	436	62	498	0	850	#gi|78347718:1-9 EST1078632 GH_TMO Gossypium hirsutum cDNA, mRNA sequence
contig01345	gi|84163637|gb|DR452285.1|DR452285	99.77	436	1	0	1	436	121	556	0	785	#gi|84163637:1-9 CM001A05 Cotton Lambda Zap Express Library Gossypium hirsutum cDNA, mRNA sequence
contig01355	gi|84155536|gb|DN804891.1|DN804891	99.77	432	0	1	3	433	9	440	0	841	#gi|84155536:1-9 G.hir-8-10 DAA bolls irrigated 691 8-10 DAA cotton bolls from irrigated plants Gossypium hirsutum cDNA, mRNA sequence
contig01364	gi|54124150|gb|CO499659.1|CO499659	99.77	432	1	0	1	432	29	460	0	848	#gi|54124150:1-9 G.h.fbr-sw09049 G.h.fbr-sw Gossypium hirsutum cDNA, mRNA sequence
contig01370	gi|21090494|gb|BQ402807.1|BQ402807	99.77	431	0	1	1	431	549	120	0	839	#gi|21090494:1-9 GA__Ed0051G02f Gossypium arboreum 7-10 dpa fiber library Gossypium arboreum cDNA clone GA__Ed0051G02f, mRNA sequence
contig01390	gi|21103748|gb|BQ416061.1|BQ416061	99.77	427	1	0	1	427	464	38	0	839	#gi|21103748:1-9 GA__Ed0106E02r Gossypium arboreum 7-10 dpa fiber library Gossypium arboreum cDNA clone GA__Ed0106E02r, mRNA sequence
contig00280	gi|73851484|gb|DT460504.1|DT460504	99.76	412	1	0	456	867	460	49	0	761	#gi|73851484:1-9 GH_ON39G15.f GH_ON Gossypium hirsutum cDNA clone GH_ON39G15 5', mRNA sequence
contig00313	gi|164342715|gb|ES834053.1|ES834053	99.76	847	2	0	1	847	16	862	0	1663	#gi|164342715:1-9 UFL_343_52 Cotton fiber 0-10 day post anthesis Gossypium hirsutum cDNA, mRNA sequence
contig00314	gi|164285978|gb|ES798102.1|ES798102	99.76	818	2	0	28	845	1	818	0	1606	#gi|164285978:1-9 UFL_516_12 Cotton fiber 0-10 day post anthesis Gossypium hirsutum cDNA, mRNA sequence
contig00742	gi|164365585|gb|ES840379.1|ES840379	99.76	425	1	0	1	425	163	587	0	835	#gi|164365585:1-9 UFL_064_46 Cotton fiber 0-10 day post anthesis Gossypium hirsutum cDNA, mRNA sequence
contig01292	gi|164239840|gb|ES823868.1|ES823868	99.76	416	0	1	1	415	47	462	0	809	#gi|164239840:1-9 UFL_405_12 Cotton fiber 0-10 day post anthesis Gossypium hirsutum cDNA, mRNA sequence
contig01413	gi|109888724|gb|DW517693.1|DW517693	99.76	417	1	0	1	417	440	856	0	819	#gi|109888724:1-9 GH_TMIRS_213_H09_F Cotton Normalized Library dT primed Gossypium hirsutum cDNA, mRNA sequence
contig01427	gi|366419514|gb|HO098557.1|HO098557	99.76	414	0	1	6	419	510	98	0	805	#gi|366419514:1-9 rayctn0_0121_G03.ab1 cotton shoot apical meristems, buds and flowers Gossypium hirsutum cDNA 3', mRNA sequence
contig01435	gi|109878332|gb|DW507303.1|DW507303	99.76	417	1	0	1	417	15	431	0	819	#gi|109878332:1-9 GH_TMIRS_113_A10_F Cotton Normalized Library dT primed Gossypium hirsutum cDNA, mRNA sequence
contig01447	gi|109861769|gb|DW490746.1|DW490746	99.76	415	0	1	1	415	234	647	0	807	#gi|109861769:1-9 GH_RMIRS_082_C01_R Cotton Normalized Library random primed Gossypium hirsutum cDNA, mRNA sequence
contig01450	gi|82756775|gb|DV850337.1|DV850337	99.76	413	0	1	1	412	1	413	0	803	#gi|82756775:1-9 GH_LSL30G11.f GH_LSL Gossypium hirsutum cDNA clone GH_LSL30G11 5', mRNA sequence
contig01453	gi|11209075|gb|BF278089.1|BF278089	99.76	414	1	0	1	414	97	510	0	813	#gi|11209075:1-9 GA__Eb0038B19f Gossypium arboreum 7-10 dpa fiber library Gossypium arboreum cDNA clone GA__Eb0038B19f, mRNA sequence
contig01455	gi|109890298|gb|DW519262.1|DW519262	99.76	414	1	0	1	414	546	133	0	813	#gi|109890298:1-9 GH_TMIRS_229_B02_F Cotton Normalized Library dT primed Gossypium hirsutum cDNA, mRNA sequence
contig01457	gi|11205142|gb|BF274072.1|BF274072	99.76	414	1	0	1	414	72	485	0	813	#gi|11205142:1-9 GA__Eb0020A16f Gossypium arboreum 7-10 dpa fiber library Gossypium arboreum cDNA clone GA__Eb0020A16f, mRNA sequence
contig00135	gi|109847571|gb|DW476551.1|DW476551	99.75	798	2	0	43	840	40	837	0	1566	#gi|109847571:1-9 GH_RMIRS_003_F07_F Cotton Normalized Library random primed Gossypium hirsutum cDNA, mRNA sequence
contig00294	gi|109884720|gb|DW513690.1|DW513690	99.75	801	2	0	1	801	9	809	0	1572	#gi|109884720:1-9 GH_TMIRS_175_D02_F Cotton Normalized Library dT primed Gossypium hirsutum cDNA, mRNA sequence
contig00355	gi|109863607|gb|DW492584.1|DW492584	99.75	807	1	1	1	807	72	877	0	1534	#gi|109863607:1-9 GH_RMIRS_092_C05_R Cotton Normalized Library random primed Gossypium hirsutum cDNA, mRNA sequence
contig00365	gi|78331950|gb|DT552224.1|DT552224	99.75	797	2	0	1	797	802	6	0	1564	#gi|78331950:1-9 EST1062864 GH_TMO Gossypium hirsutum cDNA, mRNA sequence
contig00876	gi|11205808|gb|BF274738.1|BF274738	99.75	401	1	0	151	551	64	464	0	787	#gi|11205808:1-9 GA__Eb0021O14f Gossypium arboreum 7-10 dpa fiber library Gossypium arboreum cDNA clone GA__Eb0021O14f, mRNA sequence
contig01366	gi|366444343|gb|HO100441.1|HO100441	99.75	399	1	0	10	408	632	234	0	783	#gi|366444343:1-9 rayctn0_0145_F02.ab1 cotton shoot apical meristems, buds and flowers Gossypium hirsutum cDNA 3', mRNA sequence
contig01472	gi|73862747|gb|DT465486.1|DT465486	99.75	403	0	1	5	407	795	394	0	783	#gi|73862747:1-9 GH_CHX17H02.r GH_CHX Gossypium hirsutum cDNA clone GH_CHX17H02 3', mRNA sequence
contig01485	gi|13353670|gb|BG444018.1|BG444018	99.75	405	1	0	3	407	1	405	0	753	#gi|13353670:1-9 GA__Ea0023A10f Gossypium arboreum 7-10 dpa fiber library Gossypium arboreum cDNA clone GA__Ea0023A10f, mRNA sequence
contig01489	gi|5049306|gb|AI730526.1|AI730526	99.75	405	1	0	1	405	45	449	0	795	#gi|5049306:1-9 BNLGHi6993 Six-day Cotton fiber Gossypium hirsutum cDNA 5' similar to T-COMPLEX PROTEIN 1, ALPHA SUBUNIT, mRNA sequence
contig01494	gi|13354400|gb|BG444748.1|BG444748	99.75	406	1	0	1	406	574	169	0	797	#gi|13354400:1-9 GA__Ea0025H01f Gossypium arboreum 7-10 dpa fiber library Gossypium arboreum cDNA clone GA__Ea0025H01f, mRNA sequence
contig01527	gi|109828323|gb|DW226947.1|DW226947	99.75	396	1	0	5	400	465	70	0	777	#gi|109828323:1-9 GH_HYPT_01-01-27R_H09_InvR_29Apr04_065_R Stem - 3 weeks after planting Gossypium hirsutum cDNA, mRNA sequence
contig01528	gi|78323702|gb|DT543976.1|DT543976	99.75	398	1	0	1	398	467	70	0	781	#gi|78323702:1-9 EST1054616 GH_TMO Gossypium hirsutum cDNA, mRNA sequence
contig01533	gi|13355482|gb|BG445830.1|BG445830	99.75	396	1	0	1	396	184	579	0	777	#gi|13355482:1-9 GA__Ea0029L09f Gossypium arboreum 7-10 dpa fiber library Gossypium arboreum cDNA clone GA__Ea0029L09f, mRNA sequence
contig01535	gi|109839629|gb|DW238190.1|DW238190	99.75	397	1	0	1	397	322	718	0	779	#gi|109839629:1-9 GH_RTMF_18R_C02_InvR_02Aug04_012_F Root (free) - 3 weeks after planting Gossypium hirsutum cDNA, mRNA sequence
contig01537	gi|31406776|gb|CD485811.1|CD485811	99.75	394	1	0	1	394	90	483	0	773	#gi|31406776:1-9 CFUS3.2E06 Cotton Root and Hypocotyl tissues infected with Fusarium oxysporum f.sp. vasinfectum (Fov) Lambda ZIPLOX Library (CFUS) Gossypium hirsutum cDNA clone CFUS3.2E06 5', mRNA sequence
contig01556	gi|109857043|gb|DW486022.1|DW486022	99.75	393	1	0	1	393	525	133	0	771	#gi|109857043:1-9 GH_RMIRS_056_B04_015_R Cotton Normalized Library random primed Gossypium hirsutum cDNA, mRNA sequence
contig00110	gi|78340491|gb|DT560765.1|DT560765	99.74	773	2	0	319	1091	796	24	0	1516	#gi|78340491:1-9 EST1071405 GH_TMO Gossypium hirsutum cDNA, mRNA sequence
contig00224	gi|78338134|gb|DT558408.1|DT558408	99.74	782	1	1	1	782	35	815	0	1473	#gi|78338134:1-9 EST1069048 GH_TMO Gossypium hirsutum cDNA, mRNA sequence
contig00388	gi|164279468|gb|ES828002.1|ES828002	99.74	779	2	0	1	779	12	790	0	1439	#gi|164279468:1-9 UFL_331_94 Cotton fiber 0-10 day post anthesis Gossypium hirsutum cDNA, mRNA sequence
contig00392	gi|109835366|gb|DW233929.1|DW233929	99.74	778	2	0	1	778	32	809	0	1528	#gi|109835366:1-9 GH_RTFR_12R_H05_InvR_13Sep04_033_F Root (free) - 7-10 weeks after planting Gossypium hirsutum cDNA, mRNA sequence
contig00415	gi|78326141|gb|DT546415.1|DT546415	99.74	764	2	0	4	767	877	114	0	1499	#gi|78326141:1-9 EST1057055 GH_TMO Gossypium hirsutum cDNA, mRNA sequence
contig01496	gi|72280989|gb|DT052749.1|DT052749	99.74	390	1	0	1	390	391	2	0	765	#gi|72280989:1-9 COT_FG_C05 Fiber and Ovule of Xu-142 Lambda Zap Express Library Gossypium hirsutum cDNA 3' similar to unknown, mRNA sequence
contig01530	gi|164277508|gb|ES852059.1|ES852059	99.74	390	1	0	5	394	772	383	0	765	#gi|164277508:1-9 UFL_675_69 Cotton fiber 0-10 day post anthesis Gossypium hirsutum cDNA, mRNA sequence
contig01562	gi|164354218|gb|ES790598.1|ES790598	99.74	392	0	1	1	392	487	97	0	761	#gi|164354218:1-9 UFL_536_53 Cotton fiber 0-10 day post anthesis Gossypium hirsutum cDNA, mRNA sequence
contig01588	gi|164312528|gb|ES823144.1|ES823144	99.74	388	1	0	1	388	183	570	0	761	#gi|164312528:1-9 UFL_364_66 Cotton fiber 0-10 day post anthesis Gossypium hirsutum cDNA, mRNA sequence
contig01593	gi|54118897|gb|CO494406.1|CO494406	99.74	388	1	0	1	388	42	429	0	761	#gi|54118897:1-9 G.h.fbr-sw03796 G.h.fbr-sw Gossypium hirsutum cDNA, mRNA sequence
contig01598	gi|164269905|gb|ES792902.1|ES792902	99.74	387	1	0	1	387	377	763	0	759	#gi|164269905:1-9 UFL_584_81 Cotton fiber 0-10 day post anthesis Gossypium hirsutum cDNA, mRNA sequence
contig01599	gi|21103399|gb|BQ415712.1|BQ415712	99.74	387	1	0	1	387	460	74	0	670	#gi|21103399:1-9 GA__Ed0102C10r Gossypium arboreum 7-10 dpa fiber library Gossypium arboreum cDNA clone GA__Ed0102C10r, mRNA sequence
contig01606	gi|109827651|gb|DW226323.1|DW226323	99.74	384	1	0	1	384	451	68	0	753	#gi|109827651:1-9 GH_HYPT_01-01-20R_A11_InvR_22Apr04_095_R Stem - 3 weeks after planting Gossypium hirsutum cDNA, mRNA sequence
contig01620	gi|21102154|gb|BQ414467.1|BQ414467	99.74	380	1	0	1	380	139	518	0	745	#gi|21102154:1-9 GA__Ed0087A10r Gossypium arboreum 7-10 dpa fiber library Gossypium arboreum cDNA clone GA__Ed0087A10r, mRNA sequence
contig00127	gi|84152294|gb|DN801649.1|DN801649	99.73	376	1	0	1	376	60	435	0	737	#gi|84152294:1-9 G.hir-15-20 DAA bolls drought stressed 804 15-20 DAA bolls from drought stressed plants Gossypium hirsutum cDNA, mRNA sequence
contig00335	gi|164254652|gb|ES823499.1|ES823499	99.73	730	2	0	58	787	769	40	0	1431	#gi|164254652:1-9 UFL_388_11 Cotton fiber 0-10 day post anthesis Gossypium hirsutum cDNA, mRNA sequence
contig00359	gi|164356021|gb|ES794086.1|ES794086	99.73	754	0	1	1	752	20	773	0	1431	#gi|164356021:1-9 UFL_600_49 Cotton fiber 0-10 day post anthesis Gossypium hirsutum cDNA, mRNA sequence
contig00409	gi|164322102|gb|ES801468.1|ES801468	99.73	749	1	1	1	748	123	871	0	1461	#gi|164322102:1-9 UFL_585_96 Cotton fiber 0-10 day post anthesis Gossypium hirsutum cDNA, mRNA sequence
contig00438	gi|164240690|gb|ES802401.1|ES802401	99.73	749	2	0	1	749	940	192	0	1469	#gi|164240690:1-9 UFL_599_12 Cotton fiber 0-10 day post anthesis Gossypium hirsutum cDNA, mRNA sequence
contig00509	gi|109826033|gb|DW224754.1|DW224754	99.73	375	1	0	9	383	491	117	0	735	#gi|109826033:1-9 GH_HYPS_01-01-14R_A07_InvR_21Apr04_063_R Stem - 7 weeks after planting Gossypium hirsutum cDNA, mRNA sequence
contig01014	gi|164304743|gb|ES824169.1|ES824169	99.73	377	1	0	1	377	287	663	0	739	#gi|164304743:1-9 UFL_356_94 Cotton fiber 0-10 day post anthesis Gossypium hirsutum cDNA, mRNA sequence
contig01523	gi|11199681|gb|BF268686.1|BF268686	99.73	374	1	0	1	374	203	576	0	733	#gi|11199681:1-9 GA__Eb0002J05f Gossypium arboreum 7-10 dpa fiber library Gossypium arboreum cDNA clone GA__Eb0002J05f, mRNA sequence
contig01608	gi|13352748|gb|BG443096.1|BG443096	99.73	375	1	0	1	375	425	51	0	735	#gi|13352748:1-9 GA__Ea0019H23f Gossypium arboreum 7-10 dpa fiber library Gossypium arboreum cDNA clone GA__Ea0019H23f, mRNA sequence
contig01641	gi|72271603|gb|DT048241.1|DT048241	99.73	376	1	0	3	378	464	89	0	737	#gi|72271603:1-9 COT_CY_B10 Fiber and Ovule of Xu-142 Lambda Zap Express Library Gossypium hirsutum cDNA 3' similar to (AP003768) putative phytochrome-associated protein [Oryza sativa (japonica cultivar-group)], mRNA sequence
contig01646	gi|48828494|gb|CO126884.1|CO126884	99.73	376	1	0	1	376	257	632	0	737	#gi|48828494:1-9 GR__Eb11C16.f GR__Eb Gossypium raimondii cDNA clone GR__Eb11C16 5', mRNA sequence
contig01651	gi|73944002|gb|DT527310.1|DT527310	99.73	376	1	0	1	376	1	376	0	737	#gi|73944002:1-9 GH_OCF07C02.f GH_OCF Gossypium hirsutum cDNA clone GH_OCF07C02 5', mRNA sequence
contig01660	gi|78330458|gb|DT550732.1|DT550732	99.73	367	0	1	1	367	522	887	0	712	#gi|78330458:1-9 EST1061372 GH_TMO Gossypium hirsutum cDNA, mRNA sequence
contig01682	gi|78335350|gb|DT555624.1|DT555624	99.73	367	1	0	1	367	403	769	0	720	#gi|78335350:1-9 EST1066264 GH_TMO Gossypium hirsutum cDNA, mRNA sequence
contig01700	gi|78328879|gb|DT549153.1|DT549153	99.73	364	1	0	1	364	483	120	0	714	#gi|78328879:1-9 EST1059793 GH_TMO Gossypium hirsutum cDNA, mRNA sequence
contig00515	gi|164268888|gb|ES792068.1|ES792068	99.72	360	1	0	321	680	383	24	0	706	#gi|164268888:1-9 UFL_475_23 Cotton fiber 0-10 day post anthesis Gossypium hirsutum cDNA, mRNA sequence
contig01059	gi|109882727|gb|DW511697.1|DW511697	99.72	361	1	0	1	361	88	448	0	708	#gi|109882727:1-9 GH_TMIRS_156_A08_F Cotton Normalized Library dT primed Gossypium hirsutum cDNA, mRNA sequence
contig01171	gi|11210264|gb|BF279194.1|BF279194	99.72	360	1	0	110	469	447	88	0	706	#gi|11210264:1-9 GA__Eb0037K03f Gossypium arboreum 7-10 dpa fiber library Gossypium arboreum cDNA clone GA__Eb0037K03f, mRNA sequence
contig01384	gi|109867023|gb|DW495999.1|DW495999	99.72	356	1	0	72	427	412	57	0	698	#gi|109867023:1-9 GH_TMIRS_003_A02_R Cotton Normalized Library dT primed Gossypium hirsutum cDNA, mRNA sequence
contig01672	gi|13243956|gb|BE055743.2|BE055743	99.72	362	1	0	10	371	456	95	0	710	#gi|13243956:1-9 GA__Ea0002F09f Gossypium arboreum 7-10 dpa fiber library Gossypium arboreum cDNA clone GA__Ea0002F09f, mRNA sequence
contig01710	gi|164330573|gb|EX171677.1|EX171677	99.72	363	1	0	1	363	58	420	0	712	#gi|164330573:1-9 A07_F-22_050 Cotton 1-14 day post anthesis Lambda Zap Express Library Gossypium hirsutum cDNA, mRNA sequence
contig01712	gi|366453719|gb|HO091219.1|HO091219	99.72	356	1	0	1	356	96	451	0	698	#gi|366453719:1-9 rayctn0_0025_H10.ab1 cotton shoot apical meristems, buds and flowers Gossypium hirsutum cDNA 3', mRNA sequence
contig01717	gi|18099691|gb|BM358945.1|BM358945	99.72	362	1	0	1	362	257	618	0	710	#gi|18099691:1-9 GA__Ea0014J17r Gossypium arboreum 7-10 dpa fiber library Gossypium arboreum cDNA clone GA__Ea0014J17r, mRNA sequence
contig01727	gi|366411891|gb|HO107300.1|HO107300	99.72	356	1	0	1	356	441	86	0	698	#gi|366411891:1-9 rcrycc0_0010_D06.ab1 cotton shoot apical meristems, buds and flowers Gossypium hirsutum cDNA 3', mRNA sequence
contig01730	gi|109838374|gb|DW236935.1|DW236935	99.72	358	0	1	1	357	560	203	0	694	#gi|109838374:1-9 GH_RTMF_08R_G07_InvR_27Jul04_051_R Root (free) - 3 weeks after planting Gossypium hirsutum cDNA, mRNA sequence
contig01735	gi|82756593|gb|DV850155.1|DV850155	99.72	355	1	0	1	355	584	230	0	696	#gi|82756593:1-9 GH_LSL28F08.f GH_LSL Gossypium hirsutum cDNA clone GH_LSL28F08 5', mRNA sequence
contig01740	gi|11200829|gb|BF269834.1|BF269834	99.72	354	1	0	1	354	1	354	0	634	#gi|11200829:1-9 GA__Eb0005M05f Gossypium arboreum 7-10 dpa fiber library Gossypium arboreum cDNA clone GA__Eb0005M05f, mRNA sequence
contig01741	gi|13353276|gb|BG443624.1|BG443624	99.72	357	0	1	1	356	249	605	0	692	#gi|13353276:1-9 GA__Ea0021G12f Gossypium arboreum 7-10 dpa fiber library Gossypium arboreum cDNA clone GA__Ea0021G12f, mRNA sequence
contig01743	gi|109827511|gb|DW226190.1|DW226190	99.72	353	1	0	4	356	2	354	0	692	#gi|109827511:1-9 GH_HYPT_01-01-18R_D11_InvR_22Apr04_089_F Stem - 3 weeks after planting Gossypium hirsutum cDNA, mRNA sequence
contig01748	gi|109836738|gb|DW235299.1|DW235299	99.72	355	1	0	1	355	17	371	0	696	#gi|109836738:1-9 GH_RTMB_03R_C04_InvR_14Jul04_028_R Root (mb) - 3 weeks after planting Gossypium hirsutum cDNA, mRNA sequence
contig01752	gi|164295988|gb|EX172052.1|EX172052	99.72	351	1	0	1	351	405	55	0	688	#gi|164295988:1-9 H11_F-25_096 Cotton 1-14 day post anthesis Lambda Zap Express Library Gossypium hirsutum cDNA, mRNA sequence
contig01757	gi|164307629|gb|ES839448.1|ES839448	99.72	354	1	0	1	354	786	433	0	694	#gi|164307629:1-9 UFL_054_36 Cotton fiber 0-10 day post anthesis Gossypium hirsutum cDNA, mRNA sequence
contig01761	gi|13244749|gb|BE054642.2|BE054642	99.72	353	1	0	1	353	1	353	0	692	#gi|13244749:1-9 GA__Ea0007L13f Gossypium arboreum 7-10 dpa fiber library Gossypium arboreum cDNA clone GA__Ea0007L13f, mRNA sequence
contig00120	gi|78324183|gb|DT544457.1|DT544457	99.71	692	2	0	1	692	1	692	0	1356	#gi|78324183:1-9 EST1055097 GH_TMO Gossypium hirsutum cDNA, mRNA sequence
contig00468	gi|164318888|gb|ES821334.1|ES821334	99.71	686	2	0	1	686	70	755	0	1344	#gi|164318888:1-9 UFL_423_34 Cotton fiber 0-10 day post anthesis Gossypium hirsutum cDNA, mRNA sequence
contig00486	gi|109855016|gb|DW483995.1|DW483995	99.71	687	2	0	1	687	76	762	0	1346	#gi|109855016:1-9 GH_RMIRS_045_A01_015_R Cotton Normalized Library random primed Gossypium hirsutum cDNA, mRNA sequence
contig00518	gi|164241587|gb|ES795905.1|ES795905	99.71	701	1	1	1	701	9	708	0	1366	#gi|164241587:1-9 UFL_578_29 Cotton fiber 0-10 day post anthesis Gossypium hirsutum cDNA, mRNA sequence
contig01061	gi|21100855|gb|BQ413168.1|BQ413168	99.71	339	1	0	1	339	128	466	0	664	#gi|21100855:1-9 GA__Ed0070E10r Gossypium arboreum 7-10 dpa fiber library Gossypium arboreum cDNA clone GA__Ed0070E10r, mRNA sequence
contig01600	gi|5045449|gb|AI726597.1|AI726597	99.71	350	1	0	1	350	387	38	0	686	#gi|5045449:1-9 BNLGHi6242 Six-day Cotton fiber Gossypium hirsutum cDNA 5' similar to monodehydroascorbate reductase (NADH) (EC 1.6.5.4) - cucumber gi|452165|gnl|PID|d1005950 (D26392) monodehydroascorbate reductase [Cucumis sativus], mRNA sequence
contig01723	gi|109875170|gb|DW504144.1|DW504144	99.71	342	1	0	19	360	1	342	0	670	#gi|109875170:1-9 GH_TMIRS_081_C06_R Cotton Normalized Library dT primed Gossypium hirsutum cDNA, mRNA sequence
contig01742	gi|325466975|gb|JG451521.1|JG451521	99.71	340	1	0	17	356	1	340	0	666	#gi|325466975:1-9 2P47-E10-T3 Subtracted cDNA library from Gossypium hirsutum L. variety Bikaneri Narma Gossypium hirsutum cDNA, mRNA sequence
contig01773	gi|11210070|gb|BF279000.1|BF279000	99.71	348	1	0	1	348	348	1	0	682	#gi|11210070:1-9 GA__Eb0036J05f Gossypium arboreum 7-10 dpa fiber library Gossypium arboreum cDNA clone GA__Eb0036J05f, mRNA sequence
contig01789	gi|164239439|gb|ES795167.1|ES795167	99.71	348	1	0	1	348	290	637	0	682	#gi|164239439:1-9 UFL_577_71 Cotton fiber 0-10 day post anthesis Gossypium hirsutum cDNA, mRNA sequence
contig01791	gi|84165947|gb|DR454595.1|DR454595	99.71	349	1	0	1	349	174	522	0	684	#gi|84165947:1-9 CM025D10 Cotton Lambda Zap Express Library Gossypium hirsutum cDNA, mRNA sequence
contig01798	gi|72281288|gb|DT052899.1|DT052899	99.71	346	0	1	1	346	349	5	0	670	#gi|72281288:1-9 COT_FI_E06 Fiber and Ovule of Xu-142 Lambda Zap Express Library Gossypium hirsutum cDNA 3' similar to (X74814) 0-Methyltransferase [Eucalyptus gunnii], mRNA sequence
contig01804	gi|21094666|gb|BQ406979.1|BQ406979	99.71	344	1	0	2	345	198	541	0	676	#gi|21094666:1-9 GA__Ed0101D12f Gossypium arboreum 7-10 dpa fiber library Gossypium arboreum cDNA clone GA__Ed0101D12f, mRNA sequence
contig01826	gi|78336076|gb|DT556350.1|DT556350	99.71	340	1	0	1	340	420	81	0	666	#gi|78336076:1-9 EST1066990 GH_TMO Gossypium hirsutum cDNA, mRNA sequence
contig01839	gi|78351882|gb|DT572156.1|DT572156	99.71	339	1	0	1	339	479	141	0	664	#gi|78351882:1-9 EST1082796 GH_TMO Gossypium hirsutum cDNA, mRNA sequence
contig01840	gi|54116851|gb|CO492360.1|CO492360	99.71	339	1	0	1	339	163	501	0	664	#gi|54116851:1-9 G.h.fbr-sw01750 G.h.fbr-sw Gossypium hirsutum cDNA, mRNA sequence
contig01841	gi|109875537|gb|DW504511.1|DW504511	99.71	339	1	0	1	339	420	758	0	664	#gi|109875537:1-9 GH_TMIRS_084_H08_F Cotton Normalized Library dT primed Gossypium hirsutum cDNA, mRNA sequence
contig00015	gi|78354067|gb|DT574341.1|DT574341	99.7	988	2	1	1	988	1	987	0	1927	#gi|78354067:1-9 EST1084981 GH_TMO Gossypium hirsutum cDNA, mRNA sequence
contig00199	gi|164249416|gb|ES828949.1|ES828949	99.7	658	2	0	320	977	17	674	0	1289	#gi|164249416:1-9 UFL_187_21 Cotton fiber 0-10 day post anthesis Gossypium hirsutum cDNA, mRNA sequence
contig00474	gi|164361517|gb|ES840729.1|ES840729	99.7	672	2	0	1	672	672	1	0	1316	#gi|164361517:1-9 UFL_068_31 Cotton fiber 0-10 day post anthesis Gossypium hirsutum cDNA, mRNA sequence
contig00503	gi|164338176|gb|ES845607.1|ES845607	99.7	676	1	1	8	682	1	676	0	1316	#gi|164338176:1-9 UFL_124_42 Cotton fiber 0-10 day post anthesis Gossypium hirsutum cDNA, mRNA sequence
contig00555	gi|164336492|gb|ES816962.1|ES816962	99.7	677	1	1	1	676	11	687	0	1318	#gi|164336492:1-9 UFL_288_57 Cotton fiber 0-10 day post anthesis Gossypium hirsutum cDNA, mRNA sequence
contig00571	gi|109833638|gb|DW232203.1|DW232203	99.7	667	2	0	1	667	101	767	0	1306	#gi|109833638:1-9 GH_OVFIB_01-01-11R_G10_InvR_22Jan04_068_F Ovules - day of anthesis Gossypium hirsutum cDNA, mRNA sequence
contig00594	gi|78344204|gb|DT564478.1|DT564478	99.7	658	2	0	1	658	4	661	0	1289	#gi|78344204:1-9 EST1075118 GH_TMO Gossypium hirsutum cDNA, mRNA sequence
contig00647	gi|13349511|gb|BG439854.1|BG439854	99.7	338	1	0	296	633	397	60	0	662	#gi|13349511:1-9 GA__Ea0005A13f Gossypium arboreum 7-10 dpa fiber library Gossypium arboreum cDNA clone GA__Ea0005A13f, mRNA sequence
contig01350	gi|109883755|gb|DW512725.1|DW512725	99.7	331	1	0	77	407	66	396	2e-170	601	#gi|109883755:1-9 GH_TMIRS_166_A12_F Cotton Normalized Library dT primed Gossypium hirsutum cDNA, mRNA sequence
contig01801	gi|13349508|gb|BG439942.1|BG439942	99.7	328	1	0	1	328	343	670	0	642	#gi|13349508:1-9 GA__Ea0005A08f Gossypium arboreum 7-10 dpa fiber library Gossypium arboreum cDNA clone GA__Ea0005A08f, mRNA sequence
contig01810	gi|164268538|gb|ES851185.1|ES851185	99.7	328	1	0	1	328	174	501	0	642	#gi|164268538:1-9 UFL_676_58 Cotton fiber 0-10 day post anthesis Gossypium hirsutum cDNA, mRNA sequence
contig01815	gi|84169294|gb|DR457942.1|DR457942	99.7	335	1	0	5	339	26	360	0	656	#gi|84169294:1-9 CM060E08 Cotton Lambda Zap Express Library Gossypium hirsutum cDNA, mRNA sequence
contig01816	gi|13350580|gb|BG440928.1|BG440928	99.7	334	0	1	1	334	1	333	0	646	#gi|13350580:1-9 GA__Ea0011A01f Gossypium arboreum 7-10 dpa fiber library Gossypium arboreum cDNA clone GA__Ea0011A01f, mRNA sequence
contig01848	gi|164278617|gb|ES811997.1|ES811997	99.7	336	1	0	1	336	799	464	0	658	#gi|164278617:1-9 UFL_204_70 Cotton fiber 0-10 day post anthesis Gossypium hirsutum cDNA, mRNA sequence
contig01861	gi|73866372|gb|DT469110.1|DT469110	99.7	334	1	0	1	334	107	440	3e-174	613	#gi|73866372:1-9 GH_CHX22P19.r GH_CHX Gossypium hirsutum cDNA clone GH_CHX22P19 3', mRNA sequence
contig01864	gi|21097265|gb|BQ409578.1|BQ409578	99.7	335	1	0	1	335	121	455	0	656	#gi|21097265:1-9 GA__Ed0021G07r Gossypium arboreum 7-10 dpa fiber library Gossypium arboreum cDNA clone GA__Ed0021G07r, mRNA sequence
contig01867	gi|366442849|gb|HO109879.1|HO109879	99.7	333	1	0	1	333	429	97	0	652	#gi|366442849:1-9 rcrycc0_0044_E09.ab1 cotton shoot apical meristems, buds and flowers Gossypium hirsutum cDNA 3', mRNA sequence
contig01878	gi|11209325|gb|BF278255.1|BF278255	99.7	333	1	0	1	333	495	163	0	652	#gi|11209325:1-9 GA__Eb0032D12f Gossypium arboreum 7-10 dpa fiber library Gossypium arboreum cDNA clone GA__Eb0032D12f, mRNA sequence
contig01880	gi|73860348|gb|DT463087.1|DT463087	99.7	333	1	0	1	333	675	343	0	652	#gi|73860348:1-9 GH_CHX13A20.r GH_CHX Gossypium hirsutum cDNA clone GH_CHX13A20 3', mRNA sequence
contig01884	gi|21100583|gb|BQ412896.1|BQ412896	99.7	332	1	0	1	332	480	149	0	650	#gi|21100583:1-9 GA__Ed0065A05r Gossypium arboreum 7-10 dpa fiber library Gossypium arboreum cDNA clone GA__Ed0065A05r, mRNA sequence
contig01888	gi|72280255|gb|DT052445.1|DT052445	99.7	330	1	0	1	330	98	427	0	646	#gi|72280255:1-9 COT_FC_E06 Fiber and Ovule of Xu-142 Lambda Zap Express Library Gossypium hirsutum cDNA 3' similar to (NM_126891) unknown protein; protein id: At2g12400.1, supported by cDNA: gi_13877648 [Arabidopsis thaliana], mRNA sequence
contig01894	gi|73865970|gb|DT468708.1|DT468708	99.7	329	0	1	1	329	340	667	0	636	#gi|73865970:1-9 GH_CHX22F04.r GH_CHX Gossypium hirsutum cDNA clone GH_CHX22F04 3', mRNA sequence
contig01895	gi|164273272|gb|ES802080.1|ES802080	99.7	329	1	0	1	329	363	691	0	644	#gi|164273272:1-9 UFL_507_65 Cotton fiber 0-10 day post anthesis Gossypium hirsutum cDNA, mRNA sequence
contig01898	gi|11205866|gb|BF274796.1|BF274796	99.7	328	1	0	1	328	606	279	0	642	#gi|11205866:1-9 GA__Eb0022B06f Gossypium arboreum 7-10 dpa fiber library Gossypium arboreum cDNA clone GA__Eb0022B06f, mRNA sequence
contig00003	gi|109849478|gb|DW478457.1|DW478457	99.69	983	3	0	175	1157	1006	24	0	1925	#gi|109849478:1-9 GH_RMIRS_014_C07_R Cotton Normalized Library random primed Gossypium hirsutum cDNA, mRNA sequence
contig00067	gi|78351881|gb|DT572155.1|DT572155	99.69	958	3	0	11	968	1	958	0	1875	#gi|78351881:1-9 EST1082795 GH_TMO Gossypium hirsutum cDNA, mRNA sequence
contig00544	gi|109880185|gb|DW509155.1|DW509155	99.69	640	2	0	1	640	643	4	0	1253	#gi|109880185:1-9 GH_TMIRS_131_C04_F Cotton Normalized Library dT primed Gossypium hirsutum cDNA, mRNA sequence
contig00578	gi|78349277|gb|DT569551.1|DT569551	99.69	637	2	0	1	637	102	738	0	1247	#gi|78349277:1-9 EST1080191 GH_TMO Gossypium hirsutum cDNA, mRNA sequence
contig00585	gi|164297470|gb|ES840960.1|ES840960	99.69	651	1	1	1	651	147	796	0	1267	#gi|164297470:1-9 UFL_071_87 Cotton fiber 0-10 day post anthesis Gossypium hirsutum cDNA, mRNA sequence
contig00637	gi|78335445|gb|DT555719.1|DT555719	99.69	637	2	0	1	637	903	267	0	1247	#gi|78335445:1-9 EST1066359 GH_TMO Gossypium hirsutum cDNA, mRNA sequence
contig01378	gi|109888705|gb|DW517674.1|DW517674	99.69	326	1	0	1	326	326	1	0	638	#gi|109888705:1-9 GH_TMIRS_213_G06_F Cotton Normalized Library dT primed Gossypium hirsutum cDNA, mRNA sequence
contig01438	gi|21091426|gb|BQ403739.1|BQ403739	99.69	324	1	0	1	324	442	119	1e-180	634	#gi|21091426:1-9 GA__Ed0061G04f Gossypium arboreum 7-10 dpa fiber library Gossypium arboreum cDNA clone GA__Ed0061G04f, mRNA sequence
contig01847	gi|366427764|gb|HO109359.1|HO109359	99.69	323	0	1	1	323	322	1	8e-178	624	#gi|366427764:1-9 rcrycc0_0037_D09.ab1 cotton shoot apical meristems, buds and flowers Gossypium hirsutum cDNA 3', mRNA sequence
contig01859	gi|13245312|gb|BE053779.2|BE053779	99.69	322	1	0	1	322	40	361	1e-179	630	#gi|13245312:1-9 GA__Ea0022I10f Gossypium arboreum 7-10 dpa fiber library Gossypium arboreum cDNA clone GA__Ea0022I10f, mRNA sequence
contig01938	gi|366407730|gb|HO099141.1|HO099141	99.69	319	1	0	2	320	511	193	8e-178	624	#gi|366407730:1-9 rayctn0_0129_D01.ab1 cotton shoot apical meristems, buds and flowers Gossypium hirsutum cDNA 3', mRNA sequence
contig01945	gi|72268919|gb|DT046931.1|DT046931	99.69	318	1	0	1	318	154	471	3e-177	622	#gi|72268919:1-9 COT_CE_F09 Fiber and Ovule of Xu-142 Lambda Zap Express Library Gossypium hirsutum cDNA 3' similar to unknown, mRNA sequence
contig00042	gi|78344029|gb|DT564303.1|DT564303	99.68	925	3	0	11	935	1	925	0	1768	#gi|78344029:1-9 EST1074943 GH_TMO Gossypium hirsutum cDNA, mRNA sequence
contig00196	gi|73862161|gb|DT464900.1|DT464900	99.68	308	1	0	675	982	421	114	9e-171	603	#gi|73862161:1-9 GH_CHX16H11.f GH_CHX Gossypium hirsutum cDNA clone GH_CHX16H11 5', mRNA sequence
contig00222	gi|78327613|gb|DT547887.1|DT547887	99.68	940	1	2	6	944	963	25	0	1824	#gi|78327613:1-9 EST1058527 GH_TMO Gossypium hirsutum cDNA, mRNA sequence
contig00553	gi|164239621|gb|ES801329.1|ES801329	99.68	623	0	1	55	675	103	725	0	1213	#gi|164239621:1-9 UFL_515_28 Cotton fiber 0-10 day post anthesis Gossypium hirsutum cDNA, mRNA sequence
contig00623	gi|73849500|gb|DT458520.1|DT458520	99.68	631	2	0	6	636	673	43	0	1235	#gi|73849500:1-9 GH_ON36E11.r GH_ON Gossypium hirsutum cDNA clone GH_ON36E11 3', mRNA sequence
contig00702	gi|78328238|gb|DT548512.1|DT548512	99.68	617	2	0	1	617	758	142	0	1207	#gi|78328238:1-9 EST1059152 GH_TMO Gossypium hirsutum cDNA, mRNA sequence
contig01612	gi|366459960|gb|HO101797.1|HO101797	99.68	316	1	0	69	384	345	30	6e-176	618	#gi|366459960:1-9 rayctn0_0162_F03.ab1 cotton shoot apical meristems, buds and flowers Gossypium hirsutum cDNA 3', mRNA sequence
contig01958	gi|21096811|gb|BQ409124.1|BQ409124	99.68	313	1	0	1	313	366	54	3e-174	613	#gi|21096811:1-9 GA__Ed0016B07r Gossypium arboreum 7-10 dpa fiber library Gossypium arboreum cDNA clone GA__Ed0016B07r, mRNA sequence
contig01969	gi|84154130|gb|DN803485.1|DN803485	99.68	309	1	0	1	309	317	9	7e-172	605	#gi|84154130:1-9 G.hir-8-10 DAA bolls drought stressed361 8-10 DAA cotton bolls from drought stressed plants Gossypium hirsutum cDNA, mRNA sequence
contig01970	gi|164347467|gb|ES822739.1|ES822739	99.68	310	1	0	1	310	555	246	2e-172	607	#gi|164347467:1-9 UFL_323_16 Cotton fiber 0-10 day post anthesis Gossypium hirsutum cDNA, mRNA sequence
contig00057	gi|78353075|gb|DT573349.1|DT573349	99.67	918	3	0	117	1034	1	918	0	1796	#gi|78353075:1-9 EST1083989 GH_TMO Gossypium hirsutum cDNA, mRNA sequence
contig00064	gi|109860989|gb|DW489968.1|DW489968	99.67	908	3	0	355	1262	908	1	0	1778	#gi|109860989:1-9 GH_RMIRS_078_A02_R Cotton Normalized Library random primed Gossypium hirsutum cDNA, mRNA sequence
contig00100	gi|78326069|gb|DT546343.1|DT546343	99.67	913	3	0	251	1163	913	1	0	1786	#gi|78326069:1-9 EST1056983 GH_TMO Gossypium hirsutum cDNA, mRNA sequence
contig00611	gi|109831141|gb|DW229700.1|DW229700	99.67	611	2	0	9	619	657	47	0	1195	#gi|109831141:1-9 GH_OVfbl_01-01-01R_B11_InvR_27Jan04_093_R Ovules - day of anthesis from a fiberless mutant Gossypium hirsutum cDNA, mRNA sequence
contig00728	gi|109881277|gb|DW510247.1|DW510247	99.67	607	1	1	1	606	756	150	0	1179	#gi|109881277:1-9 GH_TMIRS_141_G06_F Cotton Normalized Library dT primed Gossypium hirsutum cDNA, mRNA sequence
contig00736	gi|164240963|gb|ES830019.1|ES830019	99.67	604	2	0	1	604	111	714	0	1181	#gi|164240963:1-9 UFL_301_24 Cotton fiber 0-10 day post anthesis Gossypium hirsutum cDNA, mRNA sequence
contig00755	gi|31072959|gb|CA993238.1|CA993238	99.67	598	2	0	1	598	21	618	0	1170	#gi|31072959:1-9 pAR0658 pAR Gossypium hirsutum cDNA 5', mRNA sequence
contig01430	gi|164243175|gb|ES837893.1|ES837893	99.67	304	1	0	56	359	324	21	3e-156	553	#gi|164243175:1-9 UFL_037_21 Cotton fiber 0-10 day post anthesis Gossypium hirsutum cDNA, mRNA sequence
contig01695	gi|109839557|gb|DW238118.1|DW238118	99.67	300	1	0	1	300	493	194	9e-138	492	#gi|109839557:1-9 GH_RTMF_17R_G02_InvR_11Aug04_004_R Root (free) - 3 weeks after planting Gossypium hirsutum cDNA, mRNA sequence
contig01805	gi|13245851|gb|BE054102.2|BE054102	99.67	303	0	1	1	303	334	33	7e-166	585	#gi|13245851:1-9 GA__Ea0032A10f Gossypium arboreum 7-10 dpa fiber library Gossypium arboreum cDNA clone GA__Ea0032A10f, mRNA sequence
contig01877	gi|13246790|gb|BE054900.2|BE054900	99.67	303	1	0	1	303	506	204	3e-168	593	#gi|13246790:1-9 GA__Ea0035G01f Gossypium arboreum 7-10 dpa fiber library Gossypium arboreum cDNA clone GA__Ea0035G01f, mRNA sequence
contig01943	gi|109864095|gb|DW493071.1|DW493071	99.67	301	1	0	1	301	21	321	1e-154	547	#gi|109864095:1-9 GH_RMIRS_094_H03_F Cotton Normalized Library random primed Gossypium hirsutum cDNA, mRNA sequence
contig01994	gi|84165864|gb|DR454512.1|DR454512	99.67	304	1	0	1	304	91	394	7e-169	595	#gi|84165864:1-9 CM024E10 Cotton Lambda Zap Express Library Gossypium hirsutum cDNA, mRNA sequence
contig01996	gi|366403879|gb|HO110057.1|HO110057	99.67	303	1	0	1	303	553	251	3e-168	593	#gi|366403879:1-9 rcrycc0_0046_F10.ab1 cotton shoot apical meristems, buds and flowers Gossypium hirsutum cDNA 3', mRNA sequence
contig01997	gi|109873550|gb|DW502525.1|DW502525	99.67	304	1	0	1	304	461	158	7e-169	595	#gi|109873550:1-9 GH_TMIRS_067_B07_F Cotton Normalized Library dT primed Gossypium hirsutum cDNA, mRNA sequence
contig02003	gi|78339574|gb|DT559848.1|DT559848	99.67	303	1	0	1	303	305	607	3e-168	593	#gi|78339574:1-9 EST1070488 GH_TMO Gossypium hirsutum cDNA, mRNA sequence
contig02011	gi|164269407|gb|ES831143.1|ES831143	99.67	300	0	1	1	300	15	313	4e-164	579	#gi|164269407:1-9 UFL_328_01 Cotton fiber 0-10 day post anthesis Gossypium hirsutum cDNA, mRNA sequence
contig02014	gi|73943513|gb|DT526821.1|DT526821	99.67	301	1	0	1	301	357	57	4e-167	589	#gi|73943513:1-9 GH_OCF01C05.f GH_OCF Gossypium hirsutum cDNA clone GH_OCF01C05 5', mRNA sequence
contig02020	gi|84145400|gb|DN759642.1|DN759642	99.67	300	1	0	1	300	136	435	2e-166	587	#gi|84145400:1-9 G.hir-stem 2146 PCR amplified cotton stem cDNA Gossypium hirsutum cDNA, mRNA sequence
contig02025	gi|78327644|gb|DT547918.1|DT547918	99.67	299	1	0	1	299	811	513	6e-166	585	#gi|78327644:1-9 EST1058558 GH_TMO Gossypium hirsutum cDNA, mRNA sequence
contig00033	gi|78332430|gb|DT552704.1|DT552704	99.66	893	3	0	304	1196	1	893	0	1746	#gi|78332430:1-9 EST1063344 GH_TMO Gossypium hirsutum cDNA, mRNA sequence
contig00105	gi|109838819|gb|DW237380.1|DW237380	99.66	879	3	0	213	1091	880	2	0	1719	#gi|109838819:1-9 GH_RTMF_12R_B02_InvR_02Aug04_014_R Root (free) - 3 weeks after planting Gossypium hirsutum cDNA, mRNA sequence
contig00751	gi|21095477|gb|BQ407790.1|BQ407790	99.66	594	2	0	1	594	622	29	0	1114	#gi|21095477:1-9 GA__Ed0002F10f Gossypium arboreum 7-10 dpa fiber library Gossypium arboreum cDNA clone GA__Ed0002F10f, mRNA sequence
contig00753	gi|164259395|gb|ES813452.1|ES813452	99.66	596	2	0	1	596	834	239	0	1166	#gi|164259395:1-9 UFL_221_71 Cotton fiber 0-10 day post anthesis Gossypium hirsutum cDNA, mRNA sequence
contig00775	gi|11200780|gb|BF269785.1|BF269785	99.66	590	2	0	1	590	13	602	0	1154	#gi|11200780:1-9 GA__Eb0005K04f Gossypium arboreum 7-10 dpa fiber library Gossypium arboreum cDNA clone GA__Eb0005K04f, mRNA sequence
contig00776	gi|109847559|gb|DW476539.1|DW476539	99.66	582	2	0	9	590	732	151	0	1138	#gi|109847559:1-9 GH_RMIRS_003_E11_F Cotton Normalized Library random primed Gossypium hirsutum cDNA, mRNA sequence
contig00778	gi|164244119|gb|ES827795.1|ES827795	99.66	581	2	0	1	581	172	752	0	1136	#gi|164244119:1-9 UFL_430_64 Cotton fiber 0-10 day post anthesis Gossypium hirsutum cDNA, mRNA sequence
contig00972	gi|21100172|gb|BQ412485.1|BQ412485	99.66	298	0	1	220	517	521	225	1e-162	575	#gi|21100172:1-9 GA__Ed0058F01r Gossypium arboreum 7-10 dpa fiber library Gossypium arboreum cDNA clone GA__Ed0058F01r, mRNA sequence
contig01270	gi|84145695|gb|DN759937.1|DN759937	99.66	298	1	0	1	298	131	428	4e-165	583	#gi|84145695:1-9 G.hir-stem 2444 PCR amplified cotton stem cDNA Gossypium hirsutum cDNA, mRNA sequence
contig01420	gi|164326210|gb|ES826186.1|ES826186	99.66	293	1	0	31	323	410	118	3e-162	573	#gi|164326210:1-9 UFL_416_86 Cotton fiber 0-10 day post anthesis Gossypium hirsutum cDNA, mRNA sequence
contig01865	gi|72272784|gb|DT048825.1|DT048825	99.66	290	1	0	47	336	3	292	1e-148	527	#gi|72272784:1-9 COT_DF_D07 Fiber and Ovule of Xu-142 Lambda Zap Express Library Gossypium hirsutum cDNA 3' similar to (AF297712) translation elongation factor 1-gamma [Prunus avium], mRNA sequence
contig02019	gi|21091149|gb|BQ403462.1|BQ403462	99.66	298	0	1	4	300	531	234	6e-163	575	#gi|21091149:1-9 GA__Ed0058E06f Gossypium arboreum 7-10 dpa fiber library Gossypium arboreum cDNA clone GA__Ed0058E06f, mRNA sequence
contig02051	gi|13245034|gb|BE052199.2|BE052199	99.66	293	1	0	2	294	1	293	2e-162	573	#gi|13245034:1-9 GA__Ea0015P14f Gossypium arboreum 7-10 dpa fiber library Gossypium arboreum cDNA clone GA__Ea0015P14f, mRNA sequence
contig02065	gi|164327801|gb|ES808886.1|ES808886	99.66	291	1	0	1	291	314	24	4e-161	569	#gi|164327801:1-9 UFL_198_78 Cotton fiber 0-10 day post anthesis Gossypium hirsutum cDNA, mRNA sequence
contig00065	gi|78334211|gb|DT554485.1|DT554485	99.65	864	1	2	491	1354	935	74	0	1673	#gi|78334211:1-9 EST1065125 GH_TMO Gossypium hirsutum cDNA, mRNA sequence
contig00238	gi|109834030|gb|DW232595.1|DW232595	99.65	847	3	0	47	893	1	847	0	1655	#gi|109834030:1-9 GH_OVFIB_01-01-16R_F02_InvR_12Feb04_006_F Ovules - day of anthesis Gossypium hirsutum cDNA, mRNA sequence
contig00274	gi|78329517|gb|DT549791.1|DT549791	99.65	869	3	0	1	869	869	1	0	1699	#gi|78329517:1-9 EST1060431 GH_TMO Gossypium hirsutum cDNA, mRNA sequence
contig00283	gi|78343626|gb|DT563900.1|DT563900	99.65	866	3	0	1	866	30	895	0	1693	#gi|78343626:1-9 EST1074540 GH_TMO Gossypium hirsutum cDNA, mRNA sequence
contig00296	gi|78324708|gb|DT544982.1|DT544982	99.65	850	3	0	1	850	10	859	0	1661	#gi|78324708:1-9 EST1055622 GH_TMO Gossypium hirsutum cDNA, mRNA sequence
contig00301	gi|164284563|gb|ES810720.1|ES810720	99.65	853	3	0	1	853	60	912	0	1667	#gi|164284563:1-9 UFL_268_44 Cotton fiber 0-10 day post anthesis Gossypium hirsutum cDNA, mRNA sequence
contig00436	gi|11208321|gb|BF277251.1|BF277251	99.65	570	2	0	180	749	4	573	0	1072	#gi|11208321:1-9 GA__Eb0026P20f Gossypium arboreum 7-10 dpa fiber library Gossypium arboreum cDNA clone GA__Eb0026P20f, mRNA sequence
contig00688	gi|118551860|gb|EE593075.1|EE593075	99.65	564	2	0	1	564	186	749	0	1102	#gi|118551860:1-9 EST677 Gossypium barbadense L. line 3-79 fiber normalized cDNA library Gossypium barbadense cDNA clone 9-h1 5', mRNA sequence
contig00732	gi|31072648|gb|CA992927.1|CA992927	99.65	575	1	1	13	587	1	574	0	1116	#gi|31072648:1-9 pAR03C07 pAR Gossypium hirsutum cDNA 5', mRNA sequence
contig00740	gi|109831019|gb|DW229578.1|DW229578	99.65	568	2	0	1	568	707	140	0	1110	#gi|109831019:1-9 GH_ONEFM_01-01-19R_G11_InvR_24Mar04_083_R Fiber - 1 day after anthesis Gossypium hirsutum cDNA, mRNA sequence
contig00797	gi|21098005|gb|BQ410318.1|BQ410318	99.65	572	2	0	1	572	572	1	0	1005	#gi|21098005:1-9 GA__Ed0029H05f Gossypium arboreum 7-10 dpa fiber library Gossypium arboreum cDNA clone GA__Ed0029H05f, mRNA sequence
contig00808	gi|78339755|gb|DT560029.1|DT560029	99.65	579	2	0	1	579	725	147	0	1132	#gi|78339755:1-9 EST1070669 GH_TMO Gossypium hirsutum cDNA, mRNA sequence
contig00809	gi|164254604|gb|ES814571.1|ES814571	99.65	578	1	1	1	578	307	883	0	1122	#gi|164254604:1-9 UFL_315_78 Cotton fiber 0-10 day post anthesis Gossypium hirsutum cDNA, mRNA sequence
contig00812	gi|164293131|gb|ES833484.1|ES833484	99.65	573	2	0	1	573	705	133	0	1120	#gi|164293131:1-9 UFL_412_16 Cotton fiber 0-10 day post anthesis Gossypium hirsutum cDNA, mRNA sequence
contig00814	gi|109869421|gb|DW498397.1|DW498397	99.65	576	2	0	1	576	754	179	0	1126	#gi|109869421:1-9 GH_TMIRS_025_E06_R Cotton Normalized Library dT primed Gossypium hirsutum cDNA, mRNA sequence
contig00826	gi|109864588|gb|DW493564.1|DW493564	99.65	570	2	0	1	570	755	186	0	1114	#gi|109864588:1-9 GH_RMIRS_097_E08_F Cotton Normalized Library random primed Gossypium hirsutum cDNA, mRNA sequence
contig01846	gi|13245331|gb|BE055667.2|BE055667	99.65	289	0	1	1	289	96	383	1e-121	438	#gi|13245331:1-9 GA__Ea0022P03f Gossypium arboreum 7-10 dpa fiber library Gossypium arboreum cDNA clone GA__Ea0022P03f, mRNA sequence
contig02052	gi|164304008|gb|EV489779.1|EV489779	99.65	284	1	0	1	284	19	302	6e-157	555	#gi|164304008:1-9 170A12 Cotton Lambda Zap Express Library Gossypium hirsutum cDNA, mRNA sequence
contig02073	gi|11201673|gb|BF270678.1|BF270678	99.65	289	1	0	1	289	1	289	6e-160	565	#gi|11201673:1-9 GA__Eb0009C02f Gossypium arboreum 7-10 dpa fiber library Gossypium arboreum cDNA clone GA__Eb0009C02f, mRNA sequence
contig02076	gi|48777992|gb|CO087358.1|CO087358	99.65	288	1	0	1	288	632	345	2e-159	563	#gi|48777992:1-9 GR__Ea05M15.f GR__Ea Gossypium raimondii cDNA clone GR__Ea05M15 5', mRNA sequence
contig02079	gi|164288727|gb|ES802534.1|ES802534	99.65	289	1	0	1	289	402	114	6e-160	565	#gi|164288727:1-9 UFL_601_06 Cotton fiber 0-10 day post anthesis Gossypium hirsutum cDNA, mRNA sequence
contig02083	gi|109870431|gb|DW499407.1|DW499407	99.65	288	1	0	1	288	30	317	2e-159	563	#gi|109870431:1-9 GH_TMIRS_035_H01_F Cotton Normalized Library dT primed Gossypium hirsutum cDNA, mRNA sequence
contig02085	gi|13355162|gb|BG445414.1|BG445414	99.65	287	1	0	1	287	290	4	9e-159	561	#gi|13355162:1-9 GA__Ea0028H04f Gossypium arboreum 7-10 dpa fiber library Gossypium arboreum cDNA clone GA__Ea0028H04f, mRNA sequence
contig02087	gi|11208065|gb|BF276995.1|BF276995	99.65	287	1	0	1	287	296	582	9e-159	561	#gi|11208065:1-9 GA__Eb0026D20f Gossypium arboreum 7-10 dpa fiber library Gossypium arboreum cDNA clone GA__Eb0026D20f, mRNA sequence
contig02090	gi|109867725|gb|DW496701.1|DW496701	99.65	287	1	0	1	287	521	235	9e-159	561	#gi|109867725:1-9 GH_TMIRS_008_G05_F Cotton Normalized Library dT primed Gossypium hirsutum cDNA, mRNA sequence
contig02098	gi|84149217|gb|DN780517.1|DN780517	99.65	283	0	1	1	283	122	403	5e-154	545	#gi|84149217:1-9 G.hir-Cotyledon 1045 cDNA from Cotyledons Gossypium hirsutum cDNA, mRNA sequence
contig02099	gi|164295565|gb|ES809225.1|ES809225	99.65	286	1	0	1	286	15	300	3e-158	559	#gi|164295565:1-9 UFL_223_64 Cotton fiber 0-10 day post anthesis Gossypium hirsutum cDNA, mRNA sequence
contig02107	gi|5046055|gb|AI727203.1|AI727203	99.65	283	1	0	1	283	413	131	2e-156	553	#gi|5046055:1-9 BNLGHi7589 Six-day Cotton fiber Gossypium hirsutum cDNA 5' similar to (L47609) heat shock-like protein [Picea glauca], mRNA sequence
contig02116	gi|109868555|gb|DW497531.1|DW497531	99.65	282	1	0	1	282	45	326	8e-156	551	#gi|109868555:1-9 GH_TMIRS_017_C01_F Cotton Normalized Library dT primed Gossypium hirsutum cDNA, mRNA sequence
contig00098	gi|109826108|gb|DW224829.1|DW224829	99.64	844	3	0	1	844	16	859	0	1649	#gi|109826108:1-9 GH_HYPS_01-01-14R_H05_InvR_21Apr04_033_F Stem - 7 weeks after planting Gossypium hirsutum cDNA, mRNA sequence
contig00244	gi|109828962|gb|DW227566.1|DW227566	99.64	824	3	0	25	848	1	824	0	1556	#gi|109828962:1-9 GH_HYPT_01-01-35R_H02_InvR_03May04_002_F Stem - 3 weeks after planting Gossypium hirsutum cDNA, mRNA sequence
contig00302	gi|78346578|gb|DT566852.1|DT566852	99.64	828	3	0	26	853	908	81	0	1618	#gi|78346578:1-9 EST1077492 GH_TMO Gossypium hirsutum cDNA, mRNA sequence
contig00672	gi|164299513|gb|ES804994.1|ES804994	99.64	557	2	0	1	557	70	626	0	1088	#gi|164299513:1-9 UFL_636_63 Cotton fiber 0-10 day post anthesis Gossypium hirsutum cDNA, mRNA sequence
contig00733	gi|73864341|gb|DT467080.1|DT467080	99.64	548	2	0	1	548	563	16	0	1070	#gi|73864341:1-9 GH_CHX19N14.r GH_CHX Gossypium hirsutum cDNA clone GH_CHX19N14 3', mRNA sequence
contig00853	gi|31073276|gb|CA993555.1|CA993555	99.64	559	2	0	1	559	584	26	0	1051	#gi|31073276:1-9 pAR08F04 pAR Gossypium hirsutum cDNA 5', mRNA sequence
contig00862	gi|109853203|gb|DW482182.1|DW482182	99.64	555	2	0	1	555	625	71	0	1084	#gi|109853203:1-9 GH_RMIRS_035_A03_031_F Cotton Normalized Library random primed Gossypium hirsutum cDNA, mRNA sequence
contig00874	gi|13349726|gb|BG440076.1|BG440076	99.64	553	2	0	1	553	18	570	0	1080	#gi|13349726:1-9 GA__Ea0005N01f Gossypium arboreum 7-10 dpa fiber library Gossypium arboreum cDNA clone GA__Ea0005N01f, mRNA sequence
contig01387	gi|13246076|gb|BE053176.2|BE053176	99.64	277	1	0	1	277	395	671	1e-152	541	#gi|13246076:1-9 GA__Ea0032L22f Gossypium arboreum 7-10 dpa fiber library Gossypium arboreum cDNA clone GA__Ea0032L22f, mRNA sequence
contig01539	gi|72268917|gb|DT046930.1|DT046930	99.64	277	1	0	1	277	424	148	1e-152	541	#gi|72268917:1-9 COT_CE_F08 Fiber and Ovule of Xu-142 Lambda Zap Express Library Gossypium hirsutum cDNA 3' similar to (AB048248) gamma tonoplast intrinsic protein [Pyrus communis], mRNA sequence
contig01544	gi|109834804|gb|DW233369.1|DW233369	99.64	281	1	0	1	281	84	364	5e-155	549	#gi|109834804:1-9 GH_RTFR_04R_C09_InvR_13Sep04_075_F Root (free) - 7-10 weeks after planting Gossypium hirsutum cDNA, mRNA sequence
contig02036	gi|164271903|gb|ES818069.1|ES818069	99.64	279	1	0	11	289	87	365	5e-154	545	#gi|164271903:1-9 UFL_291_62 Cotton fiber 0-10 day post anthesis Gossypium hirsutum cDNA, mRNA sequence
contig02069	gi|73846917|gb|DT455937.1|DT455937	99.64	281	1	0	1	281	109	389	3e-155	549	#gi|73846917:1-9 GH_ON05F01.f GH_ON Gossypium hirsutum cDNA clone GH_ON05F01 5', mRNA sequence
contig02077	gi|21103771|gb|BQ416084.1|BQ416084	99.64	277	0	1	1	277	514	239	2e-150	533	#gi|21103771:1-9 GA__Ed0106G09r Gossypium arboreum 7-10 dpa fiber library Gossypium arboreum cDNA clone GA__Ed0106G09r, mRNA sequence
contig02110	gi|164308430|gb|ES841584.1|ES841584	99.64	275	1	0	9	283	298	24	1e-151	537	#gi|164308430:1-9 UFL_078_68 Cotton fiber 0-10 day post anthesis Gossypium hirsutum cDNA, mRNA sequence
contig00052	gi|54121318|gb|CO496827.1|CO496827	99.63	806	3	0	609	1414	847	42	0	1574	#gi|54121318:1-9 G.h.fbr-sw06217 G.h.fbr-sw Gossypium hirsutum cDNA, mRNA sequence
contig00056	gi|164342073|gb|EX165969.1|EX165969	99.63	809	2	1	1	808	138	946	0	1572	#gi|164342073:1-9 F07_P-19_061 Cotton 1-14 day post anthesis Lambda Zap Express Library Gossypium hirsutum cDNA, mRNA sequence
contig00109	gi|164255400|gb|ES798616.1|ES798616	99.63	803	3	0	380	1182	9	811	0	1568	#gi|164255400:1-9 UFL_586_39 Cotton fiber 0-10 day post anthesis Gossypium hirsutum cDNA, mRNA sequence
contig00512	gi|197701111|gb|FL684433.1|FL684433	99.63	541	2	0	114	654	556	16	0	1057	#gi|197701111:1-9 GhAS_0767 Cotton resistant to Meloidogyne incognita Gossypium hirsutum cDNA clone IAC 96/414, mRNA sequence
contig00828	gi|21093663|gb|BQ405976.1|BQ405976	99.63	547	1	1	1	547	6	551	0	1061	#gi|21093663:1-9 GA__Ed0089C06f Gossypium arboreum 7-10 dpa fiber library Gossypium arboreum cDNA clone GA__Ed0089C06f, mRNA sequence
contig00893	gi|13349918|gb|BG440267.1|BG440267	99.63	547	2	0	1	547	626	80	0	1068	#gi|13349918:1-9 GA__Ea0006N13f Gossypium arboreum 7-10 dpa fiber library Gossypium arboreum cDNA clone GA__Ea0006N13f, mRNA sequence
contig01295	gi|73863185|gb|DT465924.1|DT465924	99.63	267	1	0	1	267	165	431	1e-146	521	#gi|73863185:1-9 GH_CHX18C10.f GH_CHX Gossypium hirsutum cDNA clone GH_CHX18C10 5', mRNA sequence
contig01678	gi|13247730|gb|BF271971.2|BF271971	99.63	267	1	0	1	267	662	396	3e-147	523	#gi|13247730:1-9 GA__Eb0013G03f Gossypium arboreum 7-10 dpa fiber library Gossypium arboreum cDNA clone GA__Eb0013G03f, mRNA sequence
contig02047	gi|164358319|gb|ES811325.1|ES811325	99.63	270	1	0	25	294	9	278	1e-148	527	#gi|164358319:1-9 UFL_317_33 Cotton fiber 0-10 day post anthesis Gossypium hirsutum cDNA, mRNA sequence
contig02111	gi|84168103|gb|DR456751.1|DR456751	99.63	269	1	0	12	280	472	204	5e-148	525	#gi|84168103:1-9 CM048A10 Cotton Lambda Zap Express Library Gossypium hirsutum cDNA, mRNA sequence
contig02150	gi|109872319|gb|DW501294.1|DW501294	99.63	273	1	0	1	273	387	659	2e-150	533	#gi|109872319:1-9 GH_TMIRS_055_C02_F Cotton Normalized Library dT primed Gossypium hirsutum cDNA, mRNA sequence
contig02156	gi|164242865|gb|ES807043.1|ES807043	99.63	273	1	0	1	273	412	140	2e-150	533	#gi|164242865:1-9 UFL_643_51 Cotton fiber 0-10 day post anthesis Gossypium hirsutum cDNA, mRNA sequence
contig02158	gi|13356210|gb|BG446558.1|BG446558	99.63	272	0	1	1	271	441	170	2e-147	523	#gi|13356210:1-9 GA__Eb0035K04f Gossypium arboreum 7-10 dpa fiber library Gossypium arboreum cDNA clone GA__Eb0035K04f, mRNA sequence
contig02165	gi|109840723|gb|DW239283.1|DW239283	99.63	271	1	0	1	271	319	589	3e-149	529	#gi|109840723:1-9 GH_TS_02-01-01R_D12_InvR_09Feb04_090_F Stem - 3-5 weeks after planting Gossypium hirsutum cDNA, mRNA sequence
contig02166	gi|164355299|gb|ES817405.1|ES817405	99.63	271	1	0	1	271	180	450	3e-149	529	#gi|164355299:1-9 UFL_300_22 Cotton fiber 0-10 day post anthesis Gossypium hirsutum cDNA, mRNA sequence
contig02175	gi|13350301|gb|BG440650.1|BG440650	99.63	270	1	0	1	270	489	220	1e-148	527	#gi|13350301:1-9 GA__Ea0009D03f Gossypium arboreum 7-10 dpa fiber library Gossypium arboreum cDNA clone GA__Ea0009D03f, mRNA sequence
contig00182	gi|164248171|gb|ES809721.1|ES809721	99.62	792	3	0	142	933	800	9	0	1417	#gi|164248171:1-9 UFL_205_18 Cotton fiber 0-10 day post anthesis Gossypium hirsutum cDNA, mRNA sequence
contig00197	gi|78342992|gb|DT563266.1|DT563266	99.62	794	3	0	1	794	31	824	0	1479	#gi|78342992:1-9 EST1073906 GH_TMO Gossypium hirsutum cDNA, mRNA sequence
contig00218	gi|164329540|gb|ES825015.1|ES825015	99.62	781	3	0	144	924	781	1	0	1524	#gi|164329540:1-9 UFL_374_28 Cotton fiber 0-10 day post anthesis Gossypium hirsutum cDNA, mRNA sequence
contig00337	gi|164302300|gb|ES834862.1|ES834862	99.62	796	3	0	9	804	15	810	0	1556	#gi|164302300:1-9 UFL_002_82 Cotton fiber 0-10 day post anthesis Gossypium hirsutum cDNA, mRNA sequence
contig00487	gi|164347753|gb|ES801301.1|ES801301	99.62	524	2	0	198	721	153	676	0	1023	#gi|164347753:1-9 UFL_563_14 Cotton fiber 0-10 day post anthesis Gossypium hirsutum cDNA, mRNA sequence
contig00721	gi|109826977|gb|DW225685.1|DW225685	99.62	521	2	0	1	521	25	545	0	1017	#gi|109826977:1-9 GH_HYPT_01-01-11R_G12_InvR_21Apr04_084_F Stem - 3 weeks after planting Gossypium hirsutum cDNA, mRNA sequence
contig00786	gi|164289955|gb|ES844906.1|ES844906	99.62	524	2	0	1	524	252	775	0	1023	#gi|164289955:1-9 UFL_115_85 Cotton fiber 0-10 day post anthesis Gossypium hirsutum cDNA, mRNA sequence
contig00925	gi|73847740|gb|DT456760.1|DT456760	99.62	533	2	0	1	533	684	152	0	1041	#gi|73847740:1-9 GH_ON33G09.r GH_ON Gossypium hirsutum cDNA clone GH_ON33G09 3', mRNA sequence
contig00927	gi|13244751|gb|BE054910.2|BE054910	99.62	532	2	0	1	532	48	579	0	1039	#gi|13244751:1-9 GA__Ea0007M04f Gossypium arboreum 7-10 dpa fiber library Gossypium arboreum cDNA clone GA__Ea0007M04f, mRNA sequence
contig00928	gi|109848789|gb|DW477769.1|DW477769	99.62	533	2	0	1	533	12	544	0	1041	#gi|109848789:1-9 GH_RMIRS_010_E02_F Cotton Normalized Library random primed Gossypium hirsutum cDNA, mRNA sequence
contig00950	gi|13350705|gb|BG441053.1|BG441053	99.62	525	2	0	1	525	613	89	0	1025	#gi|13350705:1-9 GA__Ea0011I02f Gossypium arboreum 7-10 dpa fiber library Gossypium arboreum cDNA clone GA__Ea0011I02f, mRNA sequence
contig00959	gi|78348296|gb|DT568570.1|DT568570	99.62	522	2	0	1	522	197	718	0	1019	#gi|78348296:1-9 EST1079210 GH_TMO Gossypium hirsutum cDNA, mRNA sequence
contig01361	gi|78338021|gb|DT558295.1|DT558295	99.62	261	1	0	21	281	1	261	4e-143	509	#gi|78338021:1-9 EST1068935 GH_TMO Gossypium hirsutum cDNA, mRNA sequence
contig02082	gi|73849867|gb|DT458887.1|DT458887	99.62	263	1	0	24	286	33	295	2e-144	513	#gi|73849867:1-9 GH_ON36N04.r GH_ON Gossypium hirsutum cDNA clone GH_ON36N04 3', mRNA sequence
contig02125	gi|164265437|gb|ES832996.1|ES832996	99.62	261	1	0	1	261	236	496	3e-143	509	#gi|164265437:1-9 UFL_372_39 Cotton fiber 0-10 day post anthesis Gossypium hirsutum cDNA, mRNA sequence
contig02192	gi|24976916|gb|AJ513433.1|AJ513433	99.62	266	1	0	1	266	373	108	3e-146	519	#gi|24976916:1-9 AJ513433 Gossypium hirsutum ovule first day the flower opens Gossypium hirsutum cDNA clone suo22b07r3, mRNA sequence
contig00082	gi|73865549|gb|DT468287.1|DT468287	99.61	768	3	0	486	1253	781	14	0	1499	#gi|73865549:1-9 GH_CHX21K14.f GH_CHX Gossypium hirsutum cDNA clone GH_CHX21K14 5', mRNA sequence
contig00386	gi|164321817|gb|ES846536.1|ES846536	99.61	779	3	0	1	779	29	807	0	1520	#gi|164321817:1-9 UFL_134_44 Cotton fiber 0-10 day post anthesis Gossypium hirsutum cDNA, mRNA sequence
contig00866	gi|11200358|gb|BF269363.1|BF269363	99.61	516	2	0	14	529	535	20	0	961	#gi|11200358:1-9 GA__Eb0004H19f Gossypium arboreum 7-10 dpa fiber library Gossypium arboreum cDNA clone GA__Eb0004H19f, mRNA sequence
contig00960	gi|164279933|gb|ES792989.1|ES792989	99.61	519	2	0	1	519	76	594	0	1013	#gi|164279933:1-9 UFL_506_47 Cotton fiber 0-10 day post anthesis Gossypium hirsutum cDNA, mRNA sequence
contig00998	gi|164288760|gb|ES825577.1|ES825577	99.61	511	2	0	1	511	626	116	0	997	#gi|164288760:1-9 UFL_333_44 Cotton fiber 0-10 day post anthesis Gossypium hirsutum cDNA, mRNA sequence
contig01005	gi|164267576|gb|ES851998.1|ES851998	99.61	510	2	0	1	510	350	859	0	995	#gi|164267576:1-9 UFL_680_71 Cotton fiber 0-10 day post anthesis Gossypium hirsutum cDNA, mRNA sequence
contig01006	gi|109890561|gb|DW519525.1|DW519525	99.61	509	2	0	1	509	745	237	0	993	#gi|109890561:1-9 GH_TMIRS_231_G06_F Cotton Normalized Library dT primed Gossypium hirsutum cDNA, mRNA sequence
contig01010	gi|109868971|gb|DW497947.1|DW497947	99.61	510	1	1	1	509	567	58	0	987	#gi|109868971:1-9 GH_TMIRS_021_B10_F Cotton Normalized Library dT primed Gossypium hirsutum cDNA, mRNA sequence
contig02176	gi|366415821|gb|HO092883.1|HO092883	99.61	256	1	0	15	270	395	140	3e-140	500	#gi|366415821:1-9 rayctn0_0049_B03.ab1 cotton shoot apical meristems, buds and flowers Gossypium hirsutum cDNA 3', mRNA sequence
contig02186	gi|366425468|gb|HO090013.1|HO090013	99.61	259	1	0	1	259	294	36	4e-142	505	#gi|366425468:1-9 rayctn0_0010_F10.ab1 cotton shoot apical meristems, buds and flowers Gossypium hirsutum cDNA 3', mRNA sequence
contig02233	gi|164267164|gb|EX170374.1|EX170374	99.61	256	1	0	1	256	384	639	6e-141	502	#gi|164267164:1-9 C09_F8_067 Cotton 1-14 day post anthesis Lambda Zap Express Library Gossypium hirsutum cDNA, mRNA sequence
contig02239	gi|13245059|gb|BE055661.2|BE055661	99.61	254	1	0	1	254	286	33	4e-139	496	#gi|13245059:1-9 GA__Ea0016J23f Gossypium arboreum 7-10 dpa fiber library Gossypium arboreum cDNA clone GA__Ea0016J23f, mRNA sequence
contig00261	gi|164350208|gb|ES804020.1|ES804020	99.6	747	3	0	111	857	44	790	0	1403	#gi|164350208:1-9 UFL_539_84 Cotton fiber 0-10 day post anthesis Gossypium hirsutum cDNA, mRNA sequence
contig00276	gi|164288317|gb|ES844140.1|ES844140	99.6	753	3	0	1	753	10	762	0	1469	#gi|164288317:1-9 UFL_107_55 Cotton fiber 0-10 day post anthesis Gossypium hirsutum cDNA, mRNA sequence
contig00427	gi|73848856|gb|DT457876.1|DT457876	99.6	745	3	0	16	760	3	747	0	1453	#gi|73848856:1-9 GH_ON35D17.f GH_ON Gossypium hirsutum cDNA clone GH_ON35D17 5', mRNA sequence
contig00638	gi|109828455|gb|DW227078.1|DW227078	99.6	500	2	0	1	500	8	507	0	975	#gi|109828455:1-9 GH_HYPT_01-01-29R_E12_InvR_29Apr04_088_F Stem - 3 weeks after planting Gossypium hirsutum cDNA, mRNA sequence
contig00662	gi|21097290|gb|BQ409603.1|BQ409603	99.6	500	1	1	130	629	83	581	0	967	#gi|21097290:1-9 GA__Ed0022A09r Gossypium arboreum 7-10 dpa fiber library Gossypium arboreum cDNA clone GA__Ed0022A09r, mRNA sequence
contig00727	gi|21099377|gb|BQ411690.1|BQ411690	99.6	495	2	0	1	495	599	105	0	965	#gi|21099377:1-9 GA__Ed0041H08r Gossypium arboreum 7-10 dpa fiber library Gossypium arboreum cDNA clone GA__Ed0041H08r, mRNA sequence
contig00974	gi|73864604|gb|DT467343.1|DT467343	99.6	497	2	0	3	499	614	118	0	969	#gi|73864604:1-9 GH_CHX20E07.f GH_CHX Gossypium hirsutum cDNA clone GH_CHX20E07 5', mRNA sequence
contig00976	gi|164344895|gb|ES827162.1|ES827162	99.6	499	2	0	1	499	549	51	0	973	#gi|164344895:1-9 UFL_383_14 Cotton fiber 0-10 day post anthesis Gossypium hirsutum cDNA, mRNA sequence
contig01034	gi|21095628|gb|BQ407941.1|BQ407941	99.6	501	2	0	1	501	28	528	0	977	#gi|21095628:1-9 GA__Ed0004D06r Gossypium arboreum 7-10 dpa fiber library Gossypium arboreum cDNA clone GA__Ed0004D06r, mRNA sequence
contig01754	gi|84169546|gb|DR458194.1|DR458194	99.6	252	1	0	103	354	493	242	8e-138	492	#gi|84169546:1-9 CM063B10 Cotton Lambda Zap Express Library Gossypium hirsutum cDNA, mRNA sequence
contig02214	gi|13243907|gb|BE054959.2|BE054959	99.6	248	1	0	1	248	164	411	1e-135	484	#gi|13243907:1-9 GA__Ea0002C24f Gossypium arboreum 7-10 dpa fiber library Gossypium arboreum cDNA clone GA__Ea0002C24f, mRNA sequence
contig02219	gi|13245867|gb|BE054409.2|BE054409	99.6	249	1	0	11	259	526	278	4e-136	486	#gi|13245867:1-9 GA__Ea0032B15f Gossypium arboreum 7-10 dpa fiber library Gossypium arboreum cDNA clone GA__Ea0032B15f, mRNA sequence
contig02241	gi|78322936|gb|DT543210.1|DT543210	99.6	253	1	0	1	253	374	626	2e-138	494	#gi|78322936:1-9 EST1053850 GH_TMO Gossypium hirsutum cDNA, mRNA sequence
contig02248	gi|13248957|gb|BF278113.2|BF278113	99.6	252	1	0	1	252	32	283	6e-138	492	#gi|13248957:1-9 GA__Eb0038D19f Gossypium arboreum 7-10 dpa fiber library Gossypium arboreum cDNA clone GA__Eb0038D19f, mRNA sequence
contig02252	gi|5046253|gb|AI727401.1|AI727401	99.6	248	1	0	1	248	336	89	1e-135	484	#gi|5046253:1-9 BNLGHi7919 Six-day Cotton fiber Gossypium hirsutum cDNA 5' similar to (AC005824) unknown protein [Arabidopsis thaliana], mRNA sequence
contig00190	gi|164368973|gb|ES802689.1|ES802689	99.59	974	3	1	13	985	9	982	0	1891	#gi|164368973:1-9 UFL_546_39 Cotton fiber 0-10 day post anthesis Gossypium hirsutum cDNA, mRNA sequence
contig00423	gi|109837926|gb|DW236487.1|DW236487	99.59	725	2	1	22	746	8	731	0	1405	#gi|109837926:1-9 GH_RTMF_05R_D07_InvR_27Jul04_057_R Root (free) - 3 weeks after planting Gossypium hirsutum cDNA, mRNA sequence
contig00461	gi|78325764|gb|DT546038.1|DT546038	99.59	733	3	0	1	733	105	837	0	1429	#gi|78325764:1-9 EST1056678 GH_TMO Gossypium hirsutum cDNA, mRNA sequence
contig00467	gi|78325972|gb|DT546246.1|DT546246	99.59	729	3	0	1	729	729	1	0	1421	#gi|78325972:1-9 EST1056886 GH_TMO Gossypium hirsutum cDNA, mRNA sequence
contig01001	gi|73864655|gb|DT467394.1|DT467394	99.59	486	1	1	27	511	121	606	0	940	#gi|73864655:1-9 GH_CHX20F14.f GH_CHX Gossypium hirsutum cDNA clone GH_CHX20F14 5', mRNA sequence
contig01051	gi|109838567|gb|DW237128.1|DW237128	99.59	489	0	2	8	496	509	23	0	938	#gi|109838567:1-9 GH_RTMF_10R_B07_InvR_09Aug04_061_F Root (free) - 3 weeks after planting Gossypium hirsutum cDNA, mRNA sequence
contig01070	gi|109842879|gb|DW241437.1|DW241437	99.59	492	1	1	1	492	249	739	0	910	#gi|109842879:1-9 GH_TS_1-03-08_D04_LibSeq2_01Dec03_013 Stem - 3-5 weeks after planting Gossypium hirsutum cDNA, mRNA sequence
contig01092	gi|78332491|gb|DT552765.1|DT552765	99.59	488	2	0	1	488	2	489	0	952	#gi|78332491:1-9 EST1063405 GH_TMO Gossypium hirsutum cDNA, mRNA sequence
contig01098	gi|109825754|gb|DW224477.1|DW224477	99.59	487	1	1	1	487	309	794	0	817	#gi|109825754:1-9 GH_HYPS_01-01-10R_G09_InvR_14Apr04_067_F Stem - 7 weeks after planting Gossypium hirsutum cDNA, mRNA sequence
contig02155	gi|109891065|gb|DW520028.1|DW520028	99.59	244	1	0	19	262	74	317	4e-133	476	#gi|109891065:1-9 GH_TMIRS_236_G08_F Cotton Normalized Library dT primed Gossypium hirsutum cDNA, mRNA sequence
contig02257	gi|13353067|gb|BG443415.1|BG443415	99.59	244	0	1	1	243	289	532	8e-131	468	#gi|13353067:1-9 GA__Ea0020J15f Gossypium arboreum 7-10 dpa fiber library Gossypium arboreum cDNA clone GA__Ea0020J15f, mRNA sequence
contig02263	gi|5045979|gb|AI727127.1|AI727127	99.59	246	1	0	1	246	150	395	2e-134	480	#gi|5045979:1-9 BNLGHi7392 Six-day Cotton fiber Gossypium hirsutum cDNA 5' similar to (AL021889) putative protein [Arabidopsis thaliana], mRNA sequence
contig02271	gi|164348534|gb|ES803953.1|ES803953	99.59	246	1	0	1	246	61	306	2e-134	480	#gi|164348534:1-9 UFL_599_73 Cotton fiber 0-10 day post anthesis Gossypium hirsutum cDNA, mRNA sequence
contig02275	gi|109861193|gb|DW490170.1|DW490170	99.59	244	1	0	1	244	605	362	3e-133	476	#gi|109861193:1-9 GH_RMIRS_079_B01_F Cotton Normalized Library random primed Gossypium hirsutum cDNA, mRNA sequence
contig02279	gi|78328641|gb|DT548915.1|DT548915	99.59	245	1	0	1	245	465	709	9e-134	478	#gi|78328641:1-9 EST1059555 GH_TMO Gossypium hirsutum cDNA, mRNA sequence
contig02290	gi|73863130|gb|DT465869.1|DT465869	99.59	242	1	0	1	242	406	165	5e-132	472	#gi|73863130:1-9 GH_CHX18B02.r GH_CHX Gossypium hirsutum cDNA clone GH_CHX18B02 3', mRNA sequence
contig02298	gi|109889343|gb|DW518311.1|DW518311	99.59	241	1	0	1	241	27	267	2e-131	470	#gi|109889343:1-9 GH_TMIRS_219_H05_F Cotton Normalized Library dT primed Gossypium hirsutum cDNA, mRNA sequence
contig00128	gi|164271737|gb|ES801103.1|ES801103	99.58	942	1	3	13	954	1	939	0	1731	#gi|164271737:1-9 UFL_598_71 Cotton fiber 0-10 day post anthesis Gossypium hirsutum cDNA, mRNA sequence
contig00464	gi|109830117|gb|DW228676.1|DW228676	99.58	719	3	0	1	719	719	1	0	1402	#gi|109830117:1-9 GH_ONEFM_01-01-08R_G04_InvR_17Feb04_020_R Fiber - 1 day after anthesis Gossypium hirsutum cDNA, mRNA sequence
contig01009	gi|164366527|gb|ES841369.1|ES841369	99.58	476	2	0	34	509	537	62	0	928	#gi|164366527:1-9 UFL_076_33 Cotton fiber 0-10 day post anthesis Gossypium hirsutum cDNA, mRNA sequence
contig01038	gi|164366391|gb|ES801673.1|ES801673	99.58	478	1	1	22	499	779	303	0	924	#gi|164366391:1-9 UFL_527_69 Cotton fiber 0-10 day post anthesis Gossypium hirsutum cDNA, mRNA sequence
contig01067	gi|109874868|gb|DW503842.1|DW503842	99.58	474	1	1	1	474	474	2	0	916	#gi|109874868:1-9 GH_TMIRS_078_C08_F Cotton Normalized Library dT primed Gossypium hirsutum cDNA, mRNA sequence
contig01073	gi|21098196|gb|BQ410509.1|BQ410509	99.58	472	2	0	1	472	491	20	0	920	#gi|21098196:1-9 GA__Ed0031E11r Gossypium arboreum 7-10 dpa fiber library Gossypium arboreum cDNA clone GA__Ed0031E11r, mRNA sequence
contig01153	gi|78336148|gb|DT556422.1|DT556422	99.58	471	2	0	1	471	365	835	0	918	#gi|78336148:1-9 EST1067062 GH_TMO Gossypium hirsutum cDNA, mRNA sequence
contig02024	gi|78346754|gb|DT567028.1|DT567028	99.58	240	1	0	60	299	21	260	1e-130	468	#gi|78346754:1-9 EST1077668 GH_TMO Gossypium hirsutum cDNA, mRNA sequence
contig02299	gi|13245467|gb|BE054082.2|BE054082	99.58	240	1	0	1	240	1	240	8e-131	468	#gi|13245467:1-9 GA__Ea0028B20f Gossypium arboreum 7-10 dpa fiber library Gossypium arboreum cDNA clone GA__Ea0028B20f, mRNA sequence
contig02300	gi|13351571|gb|BG441919.1|BG441919	99.58	240	1	0	1	240	153	392	8e-131	468	#gi|13351571:1-9 GA__Ea0015C02f Gossypium arboreum 7-10 dpa fiber library Gossypium arboreum cDNA clone GA__Ea0015C02f, mRNA sequence
contig02304	gi|73847585|gb|DT456605.1|DT456605	99.58	236	1	0	1	236	287	52	3e-87	323	#gi|73847585:1-9 GH_ON33B24.f GH_ON Gossypium hirsutum cDNA clone GH_ON33B24 5', mRNA sequence
contig00140	gi|109878027|gb|DW507000.1|DW507000	99.57	690	3	0	401	1090	9	698	0	1344	#gi|109878027:1-9 GH_TMIRS_109_G09_F Cotton Normalized Library dT primed Gossypium hirsutum cDNA, mRNA sequence
contig00488	gi|73860356|gb|DT463095.1|DT463095	99.57	694	2	1	29	721	14	707	0	1344	#gi|73860356:1-9 GH_CHX13B01.r GH_CHX Gossypium hirsutum cDNA clone GH_CHX13B01 3', mRNA sequence
contig00499	gi|109835533|gb|DW234096.1|DW234096	99.57	697	3	0	16	712	704	8	0	1358	#gi|109835533:1-9 GH_RTFR_15R_C05_InvR_13Sep04_043_F Root (free) - 7-10 weeks after planting Gossypium hirsutum cDNA, mRNA sequence
contig00505	gi|164267951|gb|ES796298.1|ES796298	99.57	705	3	0	1	705	9	713	0	1374	#gi|164267951:1-9 UFL_587_52 Cotton fiber 0-10 day post anthesis Gossypium hirsutum cDNA, mRNA sequence
contig00967	gi|11199766|gb|BF268783.1|BF268783	99.57	230	1	0	1	230	74	303	2e-124	448	#gi|11199766:1-9 GA__Eb0002O05f Gossypium arboreum 7-10 dpa fiber library Gossypium arboreum cDNA clone GA__Eb0002O05f, mRNA sequence
contig01107	gi|54120814|gb|CO496323.1|CO496323	99.57	469	1	1	14	482	651	184	0	906	#gi|54120814:1-9 G.h.fbr-sw05713 G.h.fbr-sw Gossypium hirsutum cDNA, mRNA sequence
contig01178	gi|78334401|gb|DT554675.1|DT554675	99.57	466	2	0	1	466	31	496	0	908	#gi|78334401:1-9 EST1065315 GH_TMO Gossypium hirsutum cDNA, mRNA sequence
contig01182	gi|164240463|gb|ES793537.1|ES793537	99.57	468	2	0	1	468	209	676	0	870	#gi|164240463:1-9 UFL_536_85 Cotton fiber 0-10 day post anthesis Gossypium hirsutum cDNA, mRNA sequence
contig01190	gi|164289753|gb|ES800556.1|ES800556	99.57	466	2	0	1	466	586	121	0	908	#gi|164289753:1-9 UFL_561_11 Cotton fiber 0-10 day post anthesis Gossypium hirsutum cDNA, mRNA sequence
contig01193	gi|78344743|gb|DT565017.1|DT565017	99.57	466	2	0	1	466	214	679	0	908	#gi|78344743:1-9 EST1075657 GH_TMO Gossypium hirsutum cDNA, mRNA sequence
contig01210	gi|78341955|gb|DT562229.1|DT562229	99.57	463	2	0	1	463	762	300	0	902	#gi|78341955:1-9 EST1072869 GH_TMO Gossypium hirsutum cDNA, mRNA sequence
contig01219	gi|21089938|gb|BQ402251.1|BQ402251	99.57	461	2	0	1	461	157	617	0	898	#gi|21089938:1-9 GA__Ed0048E06f Gossypium arboreum 7-10 dpa fiber library Gossypium arboreum cDNA clone GA__Ed0048E06f, mRNA sequence
contig01222	gi|13356357|gb|BG446705.1|BG446705	99.57	461	2	0	1	461	21	481	0	898	#gi|13356357:1-9 GA__Eb0039A06f Gossypium arboreum 7-10 dpa fiber library Gossypium arboreum cDNA clone GA__Eb0039A06f, mRNA sequence
contig01228	gi|164261073|gb|ES794551.1|ES794551	99.57	460	2	0	1	460	604	145	0	896	#gi|164261073:1-9 UFL_586_40 Cotton fiber 0-10 day post anthesis Gossypium hirsutum cDNA, mRNA sequence
contig01322	gi|82755975|gb|DV849537.1|DV849537	99.57	234	1	0	162	395	282	515	1e-87	325	#gi|82755975:1-9 GH_LSL21F09.f GH_LSL Gossypium hirsutum cDNA clone GH_LSL21F09 5', mRNA sequence
contig01375	gi|78354260|gb|DT574534.1|DT574534	99.57	233	1	0	1	233	749	981	2e-126	454	#gi|78354260:1-9 EST1085174 GH_TMO Gossypium hirsutum cDNA, mRNA sequence
contig02071	gi|31407635|gb|CD486670.1|CD486670	99.57	235	1	0	56	290	58	292	1e-127	458	#gi|31407635:1-9 CRH5.2C07 Cotton Root and Hypocotyl Lambda ZIPLOX Library (CRH) Gossypium hirsutum cDNA clone CRH5.2C07 5' similar to hypothetical protein T6K21.80 - Arabidopsis thaliana, mRNA sequence
contig02315	gi|109890561|gb|DW519525.1|DW519525	99.57	233	1	0	1	233	236	4	1e-126	454	#gi|109890561:1-9 GH_TMIRS_231_G06_F Cotton Normalized Library dT primed Gossypium hirsutum cDNA, mRNA sequence
contig02318	gi|21100369|gb|BQ412682.1|BQ412682	99.57	234	1	0	1	234	280	47	3e-127	456	#gi|21100369:1-9 GA__Ed0062C06r Gossypium arboreum 7-10 dpa fiber library Gossypium arboreum cDNA clone GA__Ed0062C06r, mRNA sequence
contig02321	gi|11206955|gb|BF275837.1|BF275837	99.57	232	1	0	1	232	665	434	5e-126	452	#gi|11206955:1-9 GA__Eb0025F20f Gossypium arboreum 7-10 dpa fiber library Gossypium arboreum cDNA clone GA__Eb0025F20f, mRNA sequence
contig02325	gi|21096620|gb|BQ408933.1|BQ408933	99.57	232	1	0	1	232	343	112	5e-126	452	#gi|21096620:1-9 GA__Ed0013E01r Gossypium arboreum 7-10 dpa fiber library Gossypium arboreum cDNA clone GA__Ed0013E01r, mRNA sequence
contig00107	gi|164356560|gb|ES805331.1|ES805331	99.56	908	4	0	27	934	916	9	0	1768	#gi|164356560:1-9 UFL_633_45 Cotton fiber 0-10 day post anthesis Gossypium hirsutum cDNA, mRNA sequence
contig00151	gi|164273395|gb|ES817728.1|ES817728	99.56	899	4	0	84	982	9	907	0	1752	#gi|164273395:1-9 UFL_190_12 Cotton fiber 0-10 day post anthesis Gossypium hirsutum cDNA, mRNA sequence
contig00450	gi|164272705|gb|ES821997.1|ES821997	99.56	681	3	0	64	744	112	792	0	1326	#gi|164272705:1-9 UFL_343_57 Cotton fiber 0-10 day post anthesis Gossypium hirsutum cDNA, mRNA sequence
contig00549	gi|48791658|gb|CO092972.1|CO092972	99.56	459	2	0	1	459	320	778	0	894	#gi|48791658:1-9 GR__Ea14E22.r GR__Ea Gossypium raimondii cDNA clone GR__Ea14E22 3', mRNA sequence
contig01231	gi|258644952|gb|GD254561.1|GD254561	99.56	458	2	0	1	458	28	485	0	850	#gi|258644952:1-9 EST202 SSH library of genes involved in cotton response to Verticillium dahliae Gossypium barbadense cDNA clone Ve-1-8D, mRNA sequence
contig01237	gi|73863829|gb|DT466568.1|DT466568	99.56	457	2	0	1	457	199	655	0	890	#gi|73863829:1-9 GH_CHX19A24.f GH_CHX Gossypium hirsutum cDNA clone GH_CHX19A24 5', mRNA sequence
contig01241	gi|54120094|gb|CO495603.1|CO495603	99.56	451	2	0	6	456	511	61	0	878	#gi|54120094:1-9 G.h.fbr-sw04993 G.h.fbr-sw Gossypium hirsutum cDNA, mRNA sequence
contig02344	gi|48775340|gb|CO084706.1|CO084706	99.56	226	1	0	1	226	491	266	2e-122	440	#gi|48775340:1-9 GR__Ea01H11.f GR__Ea Gossypium raimondii cDNA clone GR__Ea01H11 5', mRNA sequence
contig02349	gi|366425933|gb|HO094966.1|HO094966	99.56	225	1	0	1	225	321	97	7e-122	438	#gi|366425933:1-9 rayctn0_0075_F10.ab1 cotton shoot apical meristems, buds and flowers Gossypium hirsutum cDNA 3', mRNA sequence
contig00031	gi|78345070|gb|DT565344.1|DT565344	99.55	897	2	2	9	905	1	895	0	1731	#gi|78345070:1-9 EST1075984 GH_TMO Gossypium hirsutum cDNA, mRNA sequence
contig00516	gi|109825433|gb|DW224166.1|DW224166	99.55	674	3	0	1	674	675	2	0	1312	#gi|109825433:1-9 GH_HYPS_01-01-06R_G03_InvR_14Apr04_019_R Stem - 7 weeks after planting Gossypium hirsutum cDNA, mRNA sequence
contig01247	gi|109834039|gb|DW232604.1|DW232604	99.55	443	0	1	11	453	6	446	0	856	#gi|109834039:1-9 GH_OVFIB_01-01-16R_F11_InvR_12Feb04_085_R Ovules - day of anthesis Gossypium hirsutum cDNA, mRNA sequence
contig01279	gi|82755843|gb|DV849405.1|DV849405	99.55	446	1	1	1	446	523	79	0	860	#gi|82755843:1-9 GH_LSL10G06.f GH_LSL Gossypium hirsutum cDNA clone GH_LSL10G06 5', mRNA sequence
contig01281	gi|164349623|gb|ES831335.1|ES831335	99.55	446	0	1	1	446	358	801	0	862	#gi|164349623:1-9 UFL_339_55 Cotton fiber 0-10 day post anthesis Gossypium hirsutum cDNA, mRNA sequence
contig01282	gi|366444362|gb|HO100512.1|HO100512	99.55	444	2	0	1	444	445	2	0	864	#gi|366444362:1-9 rayctn0_0146_E01.ab1 cotton shoot apical meristems, buds and flowers Gossypium hirsutum cDNA 3', mRNA sequence
contig01283	gi|13248420|gb|BF275790.2|BF275790	99.55	447	0	2	1	447	463	19	0	854	#gi|13248420:1-9 GA__Eb0024P18f Gossypium arboreum 7-10 dpa fiber library Gossypium arboreum cDNA clone GA__Eb0024P18f, mRNA sequence
contig01290	gi|24977559|gb|AJ514076.1|AJ514076	99.55	443	1	1	1	443	527	86	0	854	#gi|24977559:1-9 AJ514076 Gossypium hirsutum ovule first day the flower opens Gossypium hirsutum cDNA clone suo86d05r3d03, mRNA sequence
contig01299	gi|164255955|gb|ES845297.1|ES845297	99.55	445	1	1	1	445	577	134	0	801	#gi|164255955:1-9 UFL_120_14 Cotton fiber 0-10 day post anthesis Gossypium hirsutum cDNA, mRNA sequence
contig01312	gi|109827071|gb|DW225777.1|DW225777	99.55	443	2	0	1	443	170	612	0	791	#gi|109827071:1-9 GH_HYPT_01-01-13R_A07_InvR_22Apr04_063_R Stem - 3 weeks after planting Gossypium hirsutum cDNA, mRNA sequence
contig01331	gi|109877980|gb|DW506953.1|DW506953	99.55	440	2	0	1	440	24	463	0	856	#gi|109877980:1-9 GH_TMIRS_109_C01_F Cotton Normalized Library dT primed Gossypium hirsutum cDNA, mRNA sequence
contig02113	gi|164295508|gb|EX168176.1|EX168176	99.55	222	1	0	1	222	452	231	5e-120	432	#gi|164295508:1-9 G09_R15_070 Cotton 1-14 day post anthesis Lambda Zap Express Library Gossypium hirsutum cDNA, mRNA sequence
contig02317	gi|164370217|gb|ES827308.1|ES827308	99.55	224	0	1	1	223	385	608	7e-85	315	#gi|164370217:1-9 UFL_337_38 Cotton fiber 0-10 day post anthesis Gossypium hirsutum cDNA, mRNA sequence
contig02360	gi|48830353|gb|CO128743.1|CO128743	99.55	220	1	0	1	220	339	558	6e-119	428	#gi|48830353:1-9 GR__Eb25L24.f GR__Eb Gossypium raimondii cDNA clone GR__Eb25L24 5', mRNA sequence
contig00030	gi|31073306|gb|CA993585.1|CA993585	99.54	1088	5	0	58	1145	3	1090	0	2117	#gi|31073306:1-9 pAR0912 pAR Gossypium hirsutum cDNA 5', mRNA sequence
contig00384	gi|13245907|gb|BE054968.2|BE054968	99.54	647	2	1	54	699	42	688	0	1203	#gi|13245907:1-9 GA__Ea0032D18f Gossypium arboreum 7-10 dpa fiber library Gossypium arboreum cDNA clone GA__Ea0032D18f, mRNA sequence
contig00495	gi|164275665|gb|ES815996.1|ES815996	99.54	651	3	0	41	691	9	659	0	1267	#gi|164275665:1-9 UFL_223_87 Cotton fiber 0-10 day post anthesis Gossypium hirsutum cDNA, mRNA sequence
contig00583	gi|78344606|gb|DT564880.1|DT564880	99.54	658	1	2	1	656	263	920	0	1265	#gi|78344606:1-9 EST1075520 GH_TMO Gossypium hirsutum cDNA, mRNA sequence
contig00599	gi|109884455|gb|DW513425.1|DW513425	99.54	655	3	0	1	655	14	668	0	1275	#gi|109884455:1-9 GH_TMIRS_172_F09_F Cotton Normalized Library dT primed Gossypium hirsutum cDNA, mRNA sequence
contig00612	gi|164314221|gb|ES833729.1|ES833729	99.54	650	3	0	1	650	195	844	0	1265	#gi|164314221:1-9 UFL_367_26 Cotton fiber 0-10 day post anthesis Gossypium hirsutum cDNA, mRNA sequence
contig00614	gi|164359731|gb|ES827602.1|ES827602	99.54	650	3	0	1	650	182	831	0	1265	#gi|164359731:1-9 UFL_384_61 Cotton fiber 0-10 day post anthesis Gossypium hirsutum cDNA, mRNA sequence
contig00741	gi|109837764|gb|DW236325.1|DW236325	99.54	438	2	0	72	509	474	37	0	852	#gi|109837764:1-9 GH_RTMF_04R_B12_InvR_09Aug04_094_R Root (free) - 3 weeks after planting Gossypium hirsutum cDNA, mRNA sequence
contig01077	gi|84158252|gb|DN827299.1|DN827299	99.54	432	2	0	3	434	655	224	0	841	#gi|84158252:1-9 G.hir-20, 30 hrs post inoculation 609 Leaf cDNA 20,30 hrs post inoculation with Xanthomonas campestris pv. malvacearum 3631 Gossypium hirsutum cDNA, mRNA sequence
contig01177	gi|109831574|gb|DW230133.1|DW230133	99.54	437	2	0	1	437	140	576	0	850	#gi|109831574:1-9 GH_OVfbl_01-01-06R_G12_InvR_27Jan04_084_F Ovules - day of anthesis from a fiberless mutant Gossypium hirsutum cDNA, mRNA sequence
contig01234	gi|21103634|gb|BQ415947.1|BQ415947	99.54	433	1	1	1	433	451	20	0	835	#gi|21103634:1-9 GA__Ed0105B06r Gossypium arboreum 7-10 dpa fiber library Gossypium arboreum cDNA clone GA__Ed0105B06r, mRNA sequence
contig01288	gi|164358839|gb|EV484240.1|EV484240	99.54	437	2	0	8	444	2	438	0	850	#gi|164358839:1-9 054G02 Cotton Lambda Zap Express Library Gossypium hirsutum cDNA, mRNA sequence
contig01342	gi|13244516|gb|BE054977.2|BE054977	99.54	437	2	0	1	437	27	463	0	809	#gi|13244516:1-9 GA__Ea0004J18f Gossypium arboreum 7-10 dpa fiber library Gossypium arboreum cDNA clone GA__Ea0004J18f, mRNA sequence
contig01347	gi|11205802|gb|BF274732.1|BF274732	99.54	433	2	0	1	433	7	439	0	842	#gi|11205802:1-9 GA__Eb0021O08f Gossypium arboreum 7-10 dpa fiber library Gossypium arboreum cDNA clone GA__Eb0021O08f, mRNA sequence
contig01362	gi|109826346|gb|DW225066.1|DW225066	99.54	432	2	0	1	432	303	734	0	841	#gi|109826346:1-9 GH_HYPT_01-01-03R_F07_InvR_13Apr04_053_F Stem - 3 weeks after planting Gossypium hirsutum cDNA, mRNA sequence
contig01908	gi|164369752|gb|ES842896.1|ES842896	99.54	216	1	0	1	216	10	225	2e-116	420	#gi|164369752:1-9 UFL_093_07 Cotton fiber 0-10 day post anthesis Gossypium hirsutum cDNA, mRNA sequence
contig00225	gi|164364943|gb|ES816574.1|ES816574	99.53	851	4	0	11	861	9	859	0	1655	#gi|164364943:1-9 UFL_322_31 Cotton fiber 0-10 day post anthesis Gossypium hirsutum cDNA, mRNA sequence
contig00312	gi|164363556|gb|ES828354.1|ES828354	99.53	848	4	0	1	848	863	16	0	1649	#gi|164363556:1-9 UFL_313_22 Cotton fiber 0-10 day post anthesis Gossypium hirsutum cDNA, mRNA sequence
contig00615	gi|13351137|gb|BG441485.1|BG441485	99.53	645	3	0	1	645	655	11	0	1255	#gi|13351137:1-9 GA__Ea0013I16f Gossypium arboreum 7-10 dpa fiber library Gossypium arboreum cDNA clone GA__Ea0013I16f, mRNA sequence
contig01357	gi|11201640|gb|BF270549.1|BF270549	99.53	427	2	0	7	433	1	427	0	831	#gi|11201640:1-9 GA__Eb0009A01f Gossypium arboreum 7-10 dpa fiber library Gossypium arboreum cDNA clone GA__Eb0009A01f, mRNA sequence
contig01365	gi|164257351|gb|ES799693.1|ES799693	99.53	425	1	1	8	431	7	431	0	819	#gi|164257351:1-9 UFL_551_74 Cotton fiber 0-10 day post anthesis Gossypium hirsutum cDNA, mRNA sequence
contig01400	gi|13351667|gb|BG442015.1|BG442015	99.53	427	2	0	1	427	149	575	0	831	#gi|13351667:1-9 GA__Ea0015H05f Gossypium arboreum 7-10 dpa fiber library Gossypium arboreum cDNA clone GA__Ea0015H05f, mRNA sequence
contig01405	gi|73860042|gb|DT462781.1|DT462781	99.53	424	1	1	1	424	749	327	0	817	#gi|73860042:1-9 GH_CHX12J14.r GH_CHX Gossypium hirsutum cDNA clone GH_CHX12J14 3', mRNA sequence
contig01407	gi|325467886|gb|JG452049.1|JG452049	99.53	423	2	0	1	423	20	442	0	823	#gi|325467886:1-9 2P26-31-A2-T3 Subtracted cDNA library from Gossypium hirsutum L. variety Bikaneri Narma Gossypium hirsutum cDNA, mRNA sequence
contig01787	gi|73859547|gb|DT462286.1|DT462286	99.53	212	1	0	1	212	72	283	6e-114	412	#gi|73859547:1-9 GH_CHX10H12.x GH_CHX Gossypium hirsutum cDNA clone GH_CHX10H12 5', mRNA sequence
contig02177	gi|164243823|gb|ES799965.1|ES799965	99.53	212	1	0	58	269	51	262	5e-114	412	#gi|164243823:1-9 UFL_607_04 Cotton fiber 0-10 day post anthesis Gossypium hirsutum cDNA, mRNA sequence
contig02203	gi|78334623|gb|DT554897.1|DT554897	99.53	212	1	0	36	247	4	215	5e-114	412	#gi|78334623:1-9 EST1065537 GH_TMO Gossypium hirsutum cDNA, mRNA sequence
contig00399	gi|48798282|gb|CO099596.1|CO099596	99.52	415	2	0	1	415	152	566	0	807	#gi|48798282:1-9 GR__Ea24J06.r GR__Ea Gossypium raimondii cDNA clone GR__Ea24J06 3', mRNA sequence
contig00454	gi|164361548|gb|ES845019.1|ES845019	99.52	627	2	1	114	739	1	627	0	1211	#gi|164361548:1-9 UFL_117_08 Cotton fiber 0-10 day post anthesis Gossypium hirsutum cDNA, mRNA sequence
contig00514	gi|109825303|gb|DW224036.1|DW224036	99.52	631	3	0	1	631	25	655	0	1227	#gi|109825303:1-9 GH_HYPS_01-01-04R_A01_InvR_13Apr04_015_F Stem - 7 weeks after planting Gossypium hirsutum cDNA, mRNA sequence
contig00595	gi|78350148|gb|DT570422.1|DT570422	99.52	627	3	0	1	627	188	814	0	1219	#gi|78350148:1-9 EST1081062 GH_TMO Gossypium hirsutum cDNA, mRNA sequence
contig00604	gi|118552458|gb|EE592820.1|EE592820	99.52	621	3	0	1	621	642	22	0	1207	#gi|118552458:1-9 EST422 Gossypium barbadense L. line 3-79 fiber normalized cDNA library Gossypium barbadense cDNA clone 6-d8 5', mRNA sequence
contig01272	gi|84156254|gb|DN817480.1|DN817480	99.52	417	2	0	33	449	9	425	0	811	#gi|84156254:1-9 G.hir-seedling 680 3 and 5 week old seedlings Gossypium hirsutum cDNA, mRNA sequence
contig01425	gi|164317246|gb|EX170556.1|EX170556	99.52	420	2	0	1	420	408	827	0	817	#gi|164317246:1-9 B11_F10_091 Cotton 1-14 day post anthesis Lambda Zap Express Library Gossypium hirsutum cDNA, mRNA sequence
contig01432	gi|164333373|gb|ES846376.1|ES846376	99.52	417	2	0	1	417	113	529	0	811	#gi|164333373:1-9 UFL_132_69 Cotton fiber 0-10 day post anthesis Gossypium hirsutum cDNA, mRNA sequence
contig01433	gi|13244612|gb|BE052320.2|BE052320	99.52	415	2	0	1	415	441	27	0	807	#gi|13244612:1-9 GA__Ea0004O10f Gossypium arboreum 7-10 dpa fiber library Gossypium arboreum cDNA clone GA__Ea0004O10f, mRNA sequence
contig01434	gi|109872389|gb|DW501364.1|DW501364	99.52	417	2	0	1	417	205	621	0	811	#gi|109872389:1-9 GH_TMIRS_055_H11_F Cotton Normalized Library dT primed Gossypium hirsutum cDNA, mRNA sequence
contig01442	gi|48822838|gb|CO124151.1|CO124151	99.52	416	2	0	1	416	837	422	0	809	#gi|48822838:1-9 GR__Eb06N19.f GR__Eb Gossypium raimondii cDNA clone GR__Eb06N19 5', mRNA sequence
contig01454	gi|11203486|gb|BF272491.1|BF272491	99.52	414	2	0	1	414	590	177	0	805	#gi|11203486:1-9 GA__Eb0015B06f Gossypium arboreum 7-10 dpa fiber library Gossypium arboreum cDNA clone GA__Eb0015B06f, mRNA sequence
contig01573	gi|402169531|gb|JK512324.1|JK512324	99.52	207	1	0	1	207	299	505	7e-111	402	#gi|402169531:1-9 A03D08 Differentially expressed transcript derived fragments (TDFs) upon water deficit stress in Gossypium hirsutum L. Gossypium hirsutum cDNA, mRNA sequence
contig02015	gi|48780115|gb|CO089481.1|CO089481	99.52	208	1	0	94	301	593	386	1e-111	404	#gi|48780115:1-9 GR__Ea08P20.r GR__Ea Gossypium raimondii cDNA clone GR__Ea08P20 3', mRNA sequence
contig02042	gi|78338162|gb|DT558436.1|DT558436	99.52	207	1	0	1	207	268	62	5e-111	402	#gi|78338162:1-9 EST1069076 GH_TMO Gossypium hirsutum cDNA, mRNA sequence
contig02340	gi|164254640|gb|ES823487.1|ES823487	99.52	207	0	1	21	227	7	212	9e-109	394	#gi|164254640:1-9 UFL_390_73 Cotton fiber 0-10 day post anthesis Gossypium hirsutum cDNA, mRNA sequence
contig02371	gi|21102307|gb|BQ414620.1|BQ414620	99.52	210	1	0	1	210	228	19	6e-113	408	#gi|21102307:1-9 GA__Ed0089A01r Gossypium arboreum 7-10 dpa fiber library Gossypium arboreum cDNA clone GA__Ed0089A01r, mRNA sequence
contig02376	gi|13355730|gb|BG446078.1|BG446078	99.52	207	1	0	1	207	487	281	1e-98	361	#gi|13355730:1-9 GA__Ea0030K06f Gossypium arboreum 7-10 dpa fiber library Gossypium arboreum cDNA clone GA__Ea0030K06f, mRNA sequence
contig02379	gi|164300447|gb|ES806917.1|ES806917	99.52	207	0	1	1	206	537	743	3e-96	353	#gi|164300447:1-9 UFL_638_05 Cotton fiber 0-10 day post anthesis Gossypium hirsutum cDNA, mRNA sequence
contig00273	gi|164275632|gb|ES810398.1|ES810398	99.51	809	3	1	1	808	817	9	0	1564	#gi|164275632:1-9 UFL_308_34 Cotton fiber 0-10 day post anthesis Gossypium hirsutum cDNA, mRNA sequence
contig00419	gi|73851653|gb|DT460673.1|DT460673	99.51	618	2	1	1	618	17	633	0	1193	#gi|73851653:1-9 GH_ON39K17.r GH_ON Gossypium hirsutum cDNA clone GH_ON39K17 3', mRNA sequence
contig00482	gi|78335889|gb|DT556163.1|DT556163	99.51	608	3	0	1	608	292	899	0	1181	#gi|78335889:1-9 EST1066803 GH_TMO Gossypium hirsutum cDNA, mRNA sequence
contig00650	gi|109837901|gb|DW236462.1|DW236462	99.51	615	2	1	1	615	27	640	0	1086	#gi|109837901:1-9 GH_RTMF_05R_C04_InvR_09Aug04_028_F Root (free) - 3 weeks after planting Gossypium hirsutum cDNA, mRNA sequence
contig00690	gi|78341380|gb|DT561654.1|DT561654	99.51	618	3	0	1	618	627	10	0	1201	#gi|78341380:1-9 EST1072294 GH_TMO Gossypium hirsutum cDNA, mRNA sequence
contig01286	gi|48750441|gb|CO080960.1|CO080960	99.51	407	2	0	37	443	700	294	0	791	#gi|48750441:1-9 GR__Ea44L19.f GR__Ea Gossypium raimondii cDNA clone GR__Ea44L19 5', mRNA sequence
contig01377	gi|164289299|gb|ES825591.1|ES825591	99.51	412	1	1	1	412	214	624	0	793	#gi|164289299:1-9 UFL_363_32 Cotton fiber 0-10 day post anthesis Gossypium hirsutum cDNA, mRNA sequence
contig01440	gi|84156161|gb|DN817387.1|DN817387	99.51	408	2	0	1	408	92	499	0	793	#gi|84156161:1-9 G.hir-seedling 587 3 and 5 week old seedlings Gossypium hirsutum cDNA, mRNA sequence
contig01441	gi|13246177|gb|BE055689.2|BE055689	99.51	405	2	0	10	414	419	15	0	787	#gi|13246177:1-9 GA__Ea0033C03f Gossypium arboreum 7-10 dpa fiber library Gossypium arboreum cDNA clone GA__Ea0033C03f, mRNA sequence
contig01460	gi|164359392|gb|ES835340.1|ES835340	99.51	409	1	1	1	409	56	463	0	751	#gi|164359392:1-9 UFL_008_02 Cotton fiber 0-10 day post anthesis Gossypium hirsutum cDNA, mRNA sequence
contig01464	gi|31407080|gb|CD486115.1|CD486115	99.51	412	2	0	1	412	26	437	0	801	#gi|31407080:1-9 CFUS6.2D03 Cotton Root and Hypocotyl tissues infected with Fusarium oxysporum f.sp. vasinfectum (Fov) Lambda ZIPLOX Library (CFUS) Gossypium hirsutum cDNA clone CFUS6.2D03 5' similar to photosystem II 10K protein precursor - potato, mRNA sequence
contig01486	gi|109880301|gb|DW509271.1|DW509271	99.51	406	2	0	1	406	421	16	0	789	#gi|109880301:1-9 GH_TMIRS_132_C11_F Cotton Normalized Library dT primed Gossypium hirsutum cDNA, mRNA sequence
contig02380	gi|78324101|gb|DT544375.1|DT544375	99.51	206	1	0	1	206	218	13	1e-110	400	#gi|78324101:1-9 EST1055015 GH_TMO Gossypium hirsutum cDNA, mRNA sequence
contig02381	gi|54122267|gb|CO497776.1|CO497776	99.51	203	1	0	1	203	142	344	8e-109	394	#gi|54122267:1-9 G.h.fbr-sw07166 G.h.fbr-sw Gossypium hirsutum cDNA, mRNA sequence
contig00089	gi|78341299|gb|DT561573.1|DT561573	99.5	1007	3	2	216	1222	1008	4	0	1941	#gi|78341299:1-9 EST1072213 GH_TMO Gossypium hirsutum cDNA, mRNA sequence
contig00223	gi|109852448|gb|DW481427.1|DW481427	99.5	796	4	0	1	796	46	841	0	1546	#gi|109852448:1-9 GH_RMIRS_030_G08_052_F Cotton Normalized Library random primed Gossypium hirsutum cDNA, mRNA sequence
contig00644	gi|21098619|gb|BQ410932.1|BQ410932	99.5	603	3	0	36	638	622	20	0	1172	#gi|21098619:1-9 GA__Ed0035C10r Gossypium arboreum 7-10 dpa fiber library Gossypium arboreum cDNA clone GA__Ed0035C10r, mRNA sequence
contig00726	gi|84150092|gb|DN781392.1|DN781392	99.5	600	1	2	9	607	795	197	0	1150	#gi|84150092:1-9 G.hir-Cotyledon 1920 cDNA from Cotyledons Gossypium hirsutum cDNA, mRNA sequence
contig00735	gi|78325688|gb|DT545962.1|DT545962	99.5	602	3	0	1	602	606	5	0	1170	#gi|78325688:1-9 EST1056602 GH_TMO Gossypium hirsutum cDNA, mRNA sequence
contig00738	gi|164300078|gb|ES833583.1|ES833583	99.5	602	3	0	1	602	627	26	0	1170	#gi|164300078:1-9 UFL_343_22 Cotton fiber 0-10 day post anthesis Gossypium hirsutum cDNA, mRNA sequence
contig00970	gi|78334521|gb|DT554795.1|DT554795	99.5	398	2	0	112	509	1	398	0	773	#gi|78334521:1-9 EST1065435 GH_TMO Gossypium hirsutum cDNA, mRNA sequence
contig01479	gi|84171933|gb|DR460581.1|DR460581	99.5	402	1	1	1	402	17	417	0	773	#gi|84171933:1-9 CM088D04 Cotton Lambda Zap Express Library Gossypium hirsutum cDNA, mRNA sequence
contig01484	gi|78323884|gb|DT544158.1|DT544158	99.5	399	2	0	1	399	351	749	0	775	#gi|78323884:1-9 EST1054798 GH_TMO Gossypium hirsutum cDNA, mRNA sequence
contig01508	gi|164270106|gb|ES802012.1|ES802012	99.5	400	1	1	1	400	516	914	0	769	#gi|164270106:1-9 UFL_495_12 Cotton fiber 0-10 day post anthesis Gossypium hirsutum cDNA, mRNA sequence
contig01515	gi|164309235|gb|ES844578.1|ES844578	99.5	402	2	0	1	402	604	203	0	781	#gi|164309235:1-9 UFL_112_28 Cotton fiber 0-10 day post anthesis Gossypium hirsutum cDNA, mRNA sequence
contig01521	gi|164361875|gb|ES840738.1|ES840738	99.5	400	1	1	1	399	509	110	0	769	#gi|164361875:1-9 UFL_068_42 Cotton fiber 0-10 day post anthesis Gossypium hirsutum cDNA, mRNA sequence
contig01534	gi|164268370|gb|ES830417.1|ES830417	99.5	397	1	1	1	396	153	549	0	763	#gi|164268370:1-9 UFL_336_75 Cotton fiber 0-10 day post anthesis Gossypium hirsutum cDNA, mRNA sequence
contig01893	gi|11206248|gb|BF275178.1|BF275178	99.5	201	1	0	129	329	110	310	2e-107	391	#gi|11206248:1-9 GA__Eb0023F10f Gossypium arboreum 7-10 dpa fiber library Gossypium arboreum cDNA clone GA__Eb0023F10f, mRNA sequence
contig02277	gi|48739918|gb|CO070437.1|CO070437	99.5	201	1	0	1	201	697	497	2e-107	391	#gi|48739918:1-9 GR__Ea27H15.f GR__Ea Gossypium raimondii cDNA clone GR__Ea27H15 5', mRNA sequence
contig02385	gi|13248772|gb|BF278392.2|BF278392	99.5	202	0	1	3	204	1	201	4e-95	349	#gi|13248772:1-9 GA__Eb0032J07f Gossypium arboreum 7-10 dpa fiber library Gossypium arboreum cDNA clone GA__Eb0032J07f, mRNA sequence
contig02392	gi|78344688|gb|DT564962.1|DT564962	99.5	202	1	0	1	202	919	718	3e-108	392	#gi|78344688:1-9 EST1075602 GH_TMO Gossypium hirsutum cDNA, mRNA sequence
contig02395	gi|78332544|gb|DT552818.1|DT552818	99.5	199	0	1	1	199	214	17	5e-104	379	#gi|78332544:1-9 EST1063458 GH_TMO Gossypium hirsutum cDNA, mRNA sequence
contig02400	gi|73862185|gb|DT464924.1|DT464924	99.5	200	1	0	1	200	432	631	5e-107	389	#gi|73862185:1-9 GH_CHX16H24.f GH_CHX Gossypium hirsutum cDNA clone GH_CHX16H24 5', mRNA sequence
contig00192	gi|78329316|gb|DT549590.1|DT549590	99.49	785	3	1	7	790	785	1	0	1516	#gi|78329316:1-9 EST1060230 GH_TMO Gossypium hirsutum cDNA, mRNA sequence
contig00297	gi|109838426|gb|DW236987.1|DW236987	99.49	782	3	1	79	860	4	784	0	1511	#gi|109838426:1-9 GH_RTMF_09R_B06_InvR_04Aug04_046_F Root (free) - 3 weeks after planting Gossypium hirsutum cDNA, mRNA sequence
contig00371	gi|18101421|gb|BM360675.1|BM360675	99.49	790	3	1	1	789	19	808	0	1528	#gi|18101421:1-9 GA__Ea0033O24r Gossypium arboreum 7-10 dpa fiber library Gossypium arboreum cDNA clone GA__Ea0033O24r, mRNA sequence
contig00383	gi|78338724|gb|DT558998.1|DT558998	99.49	787	3	1	1	786	129	915	0	1479	#gi|78338724:1-9 EST1069638 GH_TMO Gossypium hirsutum cDNA, mRNA sequence
contig00442	gi|109848713|gb|DW477693.1|DW477693	99.49	590	2	1	1	590	9	597	0	1096	#gi|109848713:1-9 GH_RMIRS_010_A09_F Cotton Normalized Library random primed Gossypium hirsutum cDNA, mRNA sequence
contig00579	gi|21094428|gb|BQ406741.1|BQ406741	99.49	593	2	1	73	665	1	592	0	1144	#gi|21094428:1-9 GA__Ed0098C03f Gossypium arboreum 7-10 dpa fiber library Gossypium arboreum cDNA clone GA__Ed0098C03f, mRNA sequence
contig00665	gi|109835544|gb|DW234107.1|DW234107	99.49	584	3	0	42	625	1	584	0	1134	#gi|109835544:1-9 GH_RTFR_15R_D08_InvR_13Sep04_058_F Root (free) - 7-10 weeks after planting Gossypium hirsutum cDNA, mRNA sequence
contig00743	gi|11200195|gb|BF269200.1|BF269200	99.49	592	2	1	9	599	1	592	0	1082	#gi|11200195:1-9 GA__Eb0004A22f Gossypium arboreum 7-10 dpa fiber library Gossypium arboreum cDNA clone GA__Eb0004A22f, mRNA sequence
contig00759	gi|164361521|gb|ES840733.1|ES840733	99.49	587	3	0	8	594	624	38	0	1140	#gi|164361521:1-9 UFL_068_36 Cotton fiber 0-10 day post anthesis Gossypium hirsutum cDNA, mRNA sequence
contig00780	gi|21091533|gb|BQ403846.1|BQ403846	99.49	585	3	0	1	585	601	17	0	1138	#gi|21091533:1-9 GA__Ed0063A09f Gossypium arboreum 7-10 dpa fiber library Gossypium arboreum cDNA clone GA__Ed0063A09f, mRNA sequence
contig00792	gi|21102798|gb|BQ415111.1|BQ415111	99.49	584	2	1	1	583	602	19	0	1126	#gi|21102798:1-9 GA__Ed0095C01r Gossypium arboreum 7-10 dpa fiber library Gossypium arboreum cDNA clone GA__Ed0095C01r, mRNA sequence
contig01451	gi|84144097|gb|DN758339.1|DN758339	99.49	390	2	0	1	390	325	714	0	716	#gi|84144097:1-9 G.hir-stem 843 PCR amplified cotton stem cDNA Gossypium hirsutum cDNA, mRNA sequence
contig01547	gi|73850588|gb|DT459608.1|DT459608	99.49	393	2	0	1	393	30	422	0	763	#gi|73850588:1-9 GH_ON37O24.r GH_ON Gossypium hirsutum cDNA clone GH_ON37O24 3', mRNA sequence
contig01552	gi|24977354|gb|AJ513871.1|AJ513871	99.49	393	0	2	1	392	97	488	0	747	#gi|24977354:1-9 AJ513871 Gossypium hirsutum ovule first day the flower opens Gossypium hirsutum cDNA clone suo49h07r3, mRNA sequence
contig01555	gi|366423079|gb|HO089844.1|HO089844	99.49	394	1	1	1	393	461	68	0	757	#gi|366423079:1-9 rayctn0_0008_D03.ab1 cotton shoot apical meristems, buds and flowers Gossypium hirsutum cDNA 3', mRNA sequence
contig01568	gi|164310703|gb|ES798542.1|ES798542	99.49	391	2	0	1	391	356	746	0	718	#gi|164310703:1-9 UFL_552_10 Cotton fiber 0-10 day post anthesis Gossypium hirsutum cDNA, mRNA sequence
contig02405	gi|21091035|gb|BQ403348.1|BQ403348	99.49	197	1	0	1	197	324	128	3e-105	383	#gi|21091035:1-9 GA__Ed0056F04f Gossypium arboreum 7-10 dpa fiber library Gossypium arboreum cDNA clone GA__Ed0056F04f, mRNA sequence
contig02409	gi|11199981|gb|BF268986.1|BF268986	99.49	195	1	0	1	195	101	295	5e-104	379	#gi|11199981:1-9 GA__Eb0003H21f Gossypium arboreum 7-10 dpa fiber library Gossypium arboreum cDNA clone GA__Eb0003H21f, mRNA sequence
contig02410	gi|72268214|gb|DT046652.1|DT046652	99.49	195	1	0	1	195	273	79	5e-104	379	#gi|72268214:1-9 COT_CA_G07 Fiber and Ovule of Xu-142 Lambda Zap Express Library Gossypium hirsutum cDNA 3' similar to (Y10804) Ubiquitin activating enzyme E1 [Nicotiana tabacum], mRNA sequence
contig00683	gi|84146551|gb|DN760793.1|DN760793	99.48	574	3	0	26	599	574	1	0	1114	#gi|84146551:1-9 G.hir-stem 3300 PCR amplified cotton stem cDNA Gossypium hirsutum cDNA, mRNA sequence
contig00802	gi|164343144|gb|ES832400.1|ES832400	99.48	576	3	0	5	580	727	152	0	1118	#gi|164343144:1-9 UFL_353_91 Cotton fiber 0-10 day post anthesis Gossypium hirsutum cDNA, mRNA sequence
contig01169	gi|109875373|gb|DW504347.1|DW504347	99.48	383	1	1	87	469	100	481	0	735	#gi|109875373:1-9 GH_TMIRS_083_C02_F Cotton Normalized Library dT primed Gossypium hirsutum cDNA, mRNA sequence
contig01582	gi|109862743|gb|DW491720.1|DW491720	99.48	385	2	0	1	385	17	401	0	747	#gi|109862743:1-9 GH_RMIRS_087_E10_F Cotton Normalized Library random primed Gossypium hirsutum cDNA, mRNA sequence
contig01587	gi|366425241|gb|HO097070.1|HO097070	99.48	388	2	0	1	388	566	179	0	753	#gi|366425241:1-9 rayctn0_0103_E01.ab1 cotton shoot apical meristems, buds and flowers Gossypium hirsutum cDNA 3', mRNA sequence
contig02413	gi|366452122|gb|HO091090.1|HO091090	99.48	193	1	0	1	193	516	324	7e-103	375	#gi|366452122:1-9 rayctn0_0024_D10.ab1 cotton shoot apical meristems, buds and flowers Gossypium hirsutum cDNA 3', mRNA sequence
contig02414	gi|164344908|gb|ES827175.1|ES827175	99.48	193	1	0	1	193	297	489	9e-87	321	#gi|164344908:1-9 UFL_339_36 Cotton fiber 0-10 day post anthesis Gossypium hirsutum cDNA, mRNA sequence
contig02418	gi|5045168|gb|AI726316.1|AI726316	99.48	192	1	0	1	192	458	267	3e-102	373	#gi|5045168:1-9 BNLGHi5557 Six-day Cotton fiber Gossypium hirsutum cDNA 5' similar to fiber protein E6 (clone SIE6-2A) - sea-island cotton gi|1000088 (U30507) E6 [Gossypium barbadense] gi|1000090 (U30508) E6 [Gossypium barbadense], mRNA sequence
contig02420	gi|21090242|gb|BQ402555.1|BQ402555	99.48	191	0	1	1	191	473	284	3e-99	363	#gi|21090242:1-9 GA__Ed0050C06f Gossypium arboreum 7-10 dpa fiber library Gossypium arboreum cDNA clone GA__Ed0050C06f, mRNA sequence
contig02423	gi|11208107|gb|BF277037.1|BF277037	99.48	191	1	0	1	191	5	195	1e-101	371	#gi|11208107:1-9 GA__Eb0026F22f Gossypium arboreum 7-10 dpa fiber library Gossypium arboreum cDNA clone GA__Eb0026F22f, mRNA sequence
contig00414	gi|84170208|gb|DR458856.1|DR458856	99.47	379	2	0	1	379	65	443	0	735	#gi|84170208:1-9 CM070B10 Cotton Lambda Zap Express Library Gossypium hirsutum cDNA, mRNA sequence
contig00430	gi|164240720|gb|ES805701.1|ES805701	99.47	756	4	0	1	756	146	901	0	1467	#gi|164240720:1-9 UFL_640_08 Cotton fiber 0-10 day post anthesis Gossypium hirsutum cDNA, mRNA sequence
contig00564	gi|366407759|gb|HO099170.1|HO099170	99.47	374	2	0	299	672	502	129	0	672	#gi|366407759:1-9 rayctn0_0129_F06.ab1 cotton shoot apical meristems, buds and flowers Gossypium hirsutum cDNA 3', mRNA sequence
contig00832	gi|84144166|gb|DN758408.1|DN758408	99.47	563	3	0	1	563	63	625	0	1092	#gi|84144166:1-9 G.hir-stem 912 PCR amplified cotton stem cDNA Gossypium hirsutum cDNA, mRNA sequence
contig01637	gi|73863224|gb|DT465963.1|DT465963	99.47	379	2	0	1	379	354	732	0	735	#gi|73863224:1-9 GH_CHX18D06.r GH_CHX Gossypium hirsutum cDNA clone GH_CHX18D06 3', mRNA sequence
contig01638	gi|164271157|gb|ES819250.1|ES819250	99.47	380	2	0	2	381	558	179	0	696	#gi|164271157:1-9 UFL_302_48 Cotton fiber 0-10 day post anthesis Gossypium hirsutum cDNA, mRNA sequence
contig01639	gi|109888994|gb|DW517963.1|DW517963	99.47	378	2	0	1	378	330	707	0	733	#gi|109888994:1-9 GH_TMIRS_216_E12_F Cotton Normalized Library dT primed Gossypium hirsutum cDNA, mRNA sequence
contig01642	gi|78345879|gb|DT566153.1|DT566153	99.47	378	2	0	1	378	1	378	0	733	#gi|78345879:1-9 EST1076793 GH_TMO Gossypium hirsutum cDNA, mRNA sequence
contig01654	gi|164354908|gb|ES834559.1|ES834559	99.47	374	2	0	1	374	71	444	0	726	#gi|164354908:1-9 UFL_417_20 Cotton fiber 0-10 day post anthesis Gossypium hirsutum cDNA, mRNA sequence
contig01657	gi|13351232|gb|BG441580.1|BG441580	99.47	374	1	1	1	374	290	662	0	718	#gi|13351232:1-9 GA__Ea0013N24f Gossypium arboreum 7-10 dpa fiber library Gossypium arboreum cDNA clone GA__Ea0013N24f, mRNA sequence
contig02408	gi|73860472|gb|DT463211.1|DT463211	99.47	189	1	0	1	189	316	128	2e-100	367	#gi|73860472:1-9 GH_CHX13D19.f GH_CHX Gossypium hirsutum cDNA clone GH_CHX13D19 5', mRNA sequence
contig02429	gi|73860036|gb|DT462775.1|DT462775	99.47	190	1	0	1	190	325	136	4e-101	369	#gi|73860036:1-9 GH_CHX12J11.r GH_CHX Gossypium hirsutum cDNA clone GH_CHX12J11 3', mRNA sequence
contig00326	gi|109871431|gb|DW500407.1|DW500407	99.46	735	4	0	99	833	1	735	0	1425	#gi|109871431:1-9 GH_TMIRS_046_C04_F Cotton Normalized Library dT primed Gossypium hirsutum cDNA, mRNA sequence
contig00341	gi|325464774|gb|JG450872.1|JG450872	99.46	737	4	0	84	820	1	737	0	1429	#gi|325464774:1-9 1P3-4-5-G7-T3 Subtracted cDNA library from Gossypium hirsutum L. variety Bikaneri Narma Gossypium hirsutum cDNA, mRNA sequence
contig00416	gi|11208988|gb|BF277918.1|BF277918	99.46	738	2	2	8	745	1	736	0	1417	#gi|11208988:1-9 GA__Eb0037D21f Gossypium arboreum 7-10 dpa fiber library Gossypium arboreum cDNA clone GA__Eb0037D21f, mRNA sequence
contig00852	gi|78327399|gb|DT547673.1|DT547673	99.46	554	2	1	1	554	558	6	0	1066	#gi|78327399:1-9 EST1058313 GH_TMO Gossypium hirsutum cDNA, mRNA sequence
contig01666	gi|164272582|gb|ES809379.1|ES809379	99.46	373	2	0	1	373	334	706	0	724	#gi|164272582:1-9 UFL_209_55 Cotton fiber 0-10 day post anthesis Gossypium hirsutum cDNA, mRNA sequence
contig01670	gi|5045098|gb|AI726246.1|AI726246	99.46	373	2	0	1	373	519	147	0	724	#gi|5045098:1-9 BNLGHi5398 Six-day Cotton fiber Gossypium hirsutum cDNA 5' similar to (AF041463) elongation factor 1-alpha [Manihot esculenta], mRNA sequence
contig02442	gi|189092417|gb|FG548235.1|FG548235	99.46	185	1	0	1	185	37	221	4e-98	359	#gi|189092417:1-9 rmhcyh0_000301.y1.scf (Gossypium arboreum L.) Drought-related cDNA Library of cotton Gossypium arboreum cDNA, mRNA sequence
contig02444	gi|21095556|gb|BQ407869.1|BQ407869	99.46	184	1	0	1	184	482	665	2e-97	357	#gi|21095556:1-9 GA__Ed0003E07r Gossypium arboreum 7-10 dpa fiber library Gossypium arboreum cDNA clone GA__Ed0003E07r, mRNA sequence
contig00682	gi|164297545|gb|EV492988.1|EV492988	99.45	550	3	0	19	568	1	550	0	1066	#gi|164297545:1-9 242H06 Cotton Lambda Zap Express Library Gossypium hirsutum cDNA, mRNA sequence
contig00885	gi|109839132|gb|DW237693.1|DW237693	99.45	550	3	0	1	550	569	20	0	938	#gi|109839132:1-9 GH_RTMF_14R_D08_InvR_11Aug04_058_R Root (free) - 3 weeks after planting Gossypium hirsutum cDNA, mRNA sequence
contig00906	gi|164361165|gb|ES840711.1|ES840711	99.45	544	3	0	1	544	646	103	0	1055	#gi|164361165:1-9 UFL_068_13 Cotton fiber 0-10 day post anthesis Gossypium hirsutum cDNA, mRNA sequence
contig01306	gi|21093757|gb|BQ406070.1|BQ406070	99.45	364	2	0	1	364	526	163	0	706	#gi|21093757:1-9 GA__Ed0090D10f Gossypium arboreum 7-10 dpa fiber library Gossypium arboreum cDNA clone GA__Ed0090D10f, mRNA sequence
contig01664	gi|366415607|gb|HO107410.1|HO107410	99.45	361	2	0	1	361	373	13	0	700	#gi|366415607:1-9 rcrycc0_0011_F11.ab1 cotton shoot apical meristems, buds and flowers Gossypium hirsutum cDNA 3', mRNA sequence
contig01688	gi|164336060|gb|ES814089.1|ES814089	99.45	364	0	2	3	366	54	415	0	690	#gi|164336060:1-9 UFL_180_35 Cotton fiber 0-10 day post anthesis Gossypium hirsutum cDNA, mRNA sequence
contig01699	gi|13351475|gb|BG441823.1|BG441823	99.45	365	2	0	1	365	269	633	0	708	#gi|13351475:1-9 GA__Ea0014M22f Gossypium arboreum 7-10 dpa fiber library Gossypium arboreum cDNA clone GA__Ea0014M22f, mRNA sequence
contig01706	gi|78329780|gb|DT550054.1|DT550054	99.45	363	2	0	1	363	544	182	0	704	#gi|78329780:1-9 EST1060694 GH_TMO Gossypium hirsutum cDNA, mRNA sequence
contig01792	gi|73847406|gb|DT456426.1|DT456426	99.45	182	1	0	165	346	99	280	5e-96	353	#gi|73847406:1-9 GH_ON15F11.f GH_ON Gossypium hirsutum cDNA clone GH_ON15F11 5', mRNA sequence
contig02032	gi|72276649|gb|DT050741.1|DT050741	99.45	182	0	1	1	182	312	132	1e-93	345	#gi|72276649:1-9 COT_ED_D04 Fiber and Ovule of Xu-142 Lambda Zap Express Library Gossypium hirsutum cDNA 3' similar to (NM_106116) putative SET protein, phospatase 2A inhibitor; protein id: At1g74560.1, supported by cDNA: gi_14326532, supported by cDNA: gi_19548044 [Arabidopsis thaliana], mRNA sequence
contig02446	gi|21092969|gb|BQ405282.1|BQ405282	99.45	183	0	1	2	183	1	183	3e-62	240	#gi|21092969:1-9 GA__Ed0080H06f Gossypium arboreum 7-10 dpa fiber library Gossypium arboreum cDNA clone GA__Ed0080H06f, mRNA sequence
contig02454	gi|84174989|gb|DR463637.1|DR463637	99.45	182	1	0	1	182	158	339	2e-96	353	#gi|84174989:1-9 CM120E10 Cotton Lambda Zap Express Library Gossypium hirsutum cDNA, mRNA sequence
contig02456	gi|11200861|gb|BF269866.1|BF269866	99.45	182	0	1	1	182	79	259	6e-94	345	#gi|11200861:1-9 GA__Eb0005N15f Gossypium arboreum 7-10 dpa fiber library Gossypium arboreum cDNA clone GA__Eb0005N15f, mRNA sequence
contig00200	gi|78338110|gb|DT558384.1|DT558384	99.44	900	2	1	23	922	1	897	0	1740	#gi|78338110:1-9 EST1069024 GH_TMO Gossypium hirsutum cDNA, mRNA sequence
contig00402	gi|109885911|gb|DW514881.1|DW514881	99.44	359	2	0	411	769	96	454	0	696	#gi|109885911:1-9 GH_TMIRS_186_C02_R Cotton Normalized Library dT primed Gossypium hirsutum cDNA, mRNA sequence
contig00490	gi|164347752|gb|ES801300.1|ES801300	99.44	719	4	0	1	719	20	738	0	1394	#gi|164347752:1-9 UFL_579_62 Cotton fiber 0-10 day post anthesis Gossypium hirsutum cDNA, mRNA sequence
contig00734	gi|109839041|gb|DW237602.1|DW237602	99.44	538	3	0	66	603	561	24	0	1043	#gi|109839041:1-9 GH_RTMF_13R_G01_InvR_11Aug04_003_F Root (free) - 3 weeks after planting Gossypium hirsutum cDNA, mRNA sequence
contig00763	gi|21097858|gb|BQ410171.1|BQ410171	99.44	537	2	1	1	536	2	538	0	1033	#gi|21097858:1-9 GA__Ed0028G09f Gossypium arboreum 7-10 dpa fiber library Gossypium arboreum cDNA clone GA__Ed0028G09f, mRNA sequence
contig00908	gi|73865423|gb|DT468161.1|DT468161	99.44	536	2	1	1	536	217	751	0	1031	#gi|73865423:1-9 GH_CHX21H17.r GH_CHX Gossypium hirsutum cDNA clone GH_CHX21H17 3', mRNA sequence
contig00945	gi|73846747|gb|DT455767.1|DT455767	99.44	356	2	0	1	356	46	401	0	690	#gi|73846747:1-9 GH_ON03C05.f GH_ON Gossypium hirsutum cDNA clone GH_ON03C05 5', mRNA sequence
contig01667	gi|366450804|gb|HO100396.1|HO100396	99.44	356	2	0	15	370	61	416	0	690	#gi|366450804:1-9 rayctn0_0145_A09.ab1 cotton shoot apical meristems, buds and flowers Gossypium hirsutum cDNA 3', mRNA sequence
contig01691	gi|73851123|gb|DT460143.1|DT460143	99.44	360	2	0	9	368	415	56	0	656	#gi|73851123:1-9 GH_ON38N09.r GH_ON Gossypium hirsutum cDNA clone GH_ON38N09 3', mRNA sequence
contig01702	gi|164287027|gb|ES798722.1|ES798722	99.44	358	2	0	1	358	372	15	0	694	#gi|164287027:1-9 UFL_485_40 Cotton fiber 0-10 day post anthesis Gossypium hirsutum cDNA, mRNA sequence
contig01721	gi|325465909|gb|JG453797.1|JG453797	99.44	360	2	0	1	360	716	357	0	698	#gi|325465909:1-9 1P40-41-B7-T3 Subtracted cDNA library from Gossypium hirsutum L. variety Bikaneri Narma Gossypium hirsutum cDNA, mRNA sequence
contig02268	gi|109880701|gb|DW509671.1|DW509671	99.44	179	1	0	1	179	312	490	2e-94	347	#gi|109880701:1-9 GH_TMIRS_136_D02_F Cotton Normalized Library dT primed Gossypium hirsutum cDNA, mRNA sequence
contig02435	gi|5047792|gb|AI728940.1|AI728940	99.44	180	0	1	9	187	218	39	1e-92	341	#gi|5047792:1-9 BNLGHi12095 Six-day Cotton fiber Gossypium hirsutum cDNA 5' similar to (AF071889) 40S ribosomal protein S8 [Prunus armeniaca], mRNA sequence
contig02465	gi|109887073|gb|DW516042.1|DW516042	99.44	177	1	0	1	177	347	171	2e-93	343	#gi|109887073:1-9 GH_TMIRS_197_E12_R Cotton Normalized Library dT primed Gossypium hirsutum cDNA, mRNA sequence
contig02467	gi|325465568|gb|JG450648.1|JG450648	99.44	179	0	1	1	178	223	401	4e-92	339	#gi|325465568:1-9 1PR2-3-F1-T3 Subtracted cDNA library from Gossypium hirsutum L. variety Bikaneri Narma Gossypium hirsutum cDNA, mRNA sequence
contig00174	gi|78344891|gb|DT565165.1|DT565165	99.43	878	5	0	75	952	57	934	0	1701	#gi|78344891:1-9 EST1075805 GH_TMO Gossypium hirsutum cDNA, mRNA sequence
contig00830	gi|366425818|gb|HO108817.1|HO108817	99.43	524	3	0	3	526	2	525	0	1015	#gi|366425818:1-9 rcrycc0_0029_D05.ab1 cotton shoot apical meristems, buds and flowers Gossypium hirsutum cDNA 3', mRNA sequence
contig00936	gi|109877309|gb|DW506282.1|DW506282	99.43	529	3	0	1	529	637	109	0	1025	#gi|109877309:1-9 GH_TMIRS_102_D10_F Cotton Normalized Library dT primed Gossypium hirsutum cDNA, mRNA sequence
contig00938	gi|164271107|gb|ES815900.1|ES815900	99.43	528	1	1	1	528	168	693	0	1017	#gi|164271107:1-9 UFL_276_35 Cotton fiber 0-10 day post anthesis Gossypium hirsutum cDNA, mRNA sequence
contig00942	gi|78340642|gb|DT560916.1|DT560916	99.43	527	3	0	1	527	791	265	0	1021	#gi|78340642:1-9 EST1071556 GH_TMO Gossypium hirsutum cDNA, mRNA sequence
contig01745	gi|118552051|gb|EE593247.1|EE593247	99.43	353	2	0	1	353	353	1	0	684	#gi|118552051:1-9 EST849 Gossypium barbadense L. line 3-79 fiber normalized cDNA library Gossypium barbadense cDNA clone 12-a10 5', mRNA sequence
contig01782	gi|366434574|gb|HO101664.1|HO101664	99.43	350	2	0	1	350	201	550	0	678	#gi|366434574:1-9 rayctn0_0160_H10.ab1 cotton shoot apical meristems, buds and flowers Gossypium hirsutum cDNA 3', mRNA sequence
contig01785	gi|109890341|gb|DW519305.1|DW519305	99.43	349	1	1	1	348	155	503	0	668	#gi|109890341:1-9 GH_TMIRS_229_E06_F Cotton Normalized Library dT primed Gossypium hirsutum cDNA, mRNA sequence
contig02477	gi|11209377|gb|BF278307.1|BF278307	99.43	174	0	1	1	173	1	174	3e-89	329	#gi|11209377:1-9 GA__Eb0032F17f Gossypium arboreum 7-10 dpa fiber library Gossypium arboreum cDNA clone GA__Eb0032F17f, mRNA sequence
contig00073	gi|109880261|gb|DW509231.1|DW509231	99.42	864	5	0	453	1316	864	1	0	1631	#gi|109880261:1-9 GH_TMIRS_131_H12_F Cotton Normalized Library dT primed Gossypium hirsutum cDNA, mRNA sequence
contig00529	gi|193219691|gb|EY198153.1|EY198153	99.42	690	3	1	5	693	110	799	0	1328	#gi|193219691:1-9 BC_012_92 Cotton ovule and fiber 3-5 days post anthesis Gossypium hirsutum cDNA, mRNA sequence
contig00954	gi|11202035|gb|BF271040.1|BF271040	99.42	516	2	1	1	516	524	10	0	991	#gi|11202035:1-9 GA__Eb0010F16f Gossypium arboreum 7-10 dpa fiber library Gossypium arboreum cDNA clone GA__Eb0010F16f, mRNA sequence
contig00969	gi|109858288|gb|DW487267.1|DW487267	99.42	519	2	1	1	518	23	541	0	950	#gi|109858288:1-9 GH_RMIRS_063_A03_F Cotton Normalized Library random primed Gossypium hirsutum cDNA, mRNA sequence
contig00989	gi|109869921|gb|DW498897.1|DW498897	99.42	515	3	0	1	515	588	74	0	997	#gi|109869921:1-9 GH_TMIRS_030_F07_F Cotton Normalized Library dT primed Gossypium hirsutum cDNA, mRNA sequence
contig01597	gi|73861309|gb|DT464048.1|DT464048	99.42	346	1	1	1	345	363	18	0	662	#gi|73861309:1-9 GH_CHX14O06.r GH_CHX Gossypium hirsutum cDNA clone GH_CHX14O06 3', mRNA sequence
contig01716	gi|109845335|gb|DW243893.1|DW243893	99.42	344	2	0	1	344	297	640	0	666	#gi|109845335:1-9 GH_TSnorm_01-01-12R_G04_InvR_25Feb04_020_F Stem (norm) - 3-5 weeks after planting Gossypium hirsutum cDNA, mRNA sequence
contig01799	gi|109825617|gb|DW224342.1|DW224342	99.42	344	2	0	1	344	444	101	0	666	#gi|109825617:1-9 GH_HYPS_01-01-09R_C03_InvR_14Apr04_027_F Stem - 7 weeks after planting Gossypium hirsutum cDNA, mRNA sequence
contig01813	gi|109838966|gb|DW237527.1|DW237527	99.42	343	1	1	1	343	501	160	0	656	#gi|109838966:1-9 GH_RTMF_13R_B10_InvR_11Aug04_078_R Root (free) - 3 weeks after planting Gossypium hirsutum cDNA, mRNA sequence
contig02469	gi|21098465|gb|BQ410778.1|BQ410778	99.42	173	1	0	5	177	1	173	1e-91	337	#gi|21098465:1-9 GA__Ed0034A08f Gossypium arboreum 7-10 dpa fiber library Gossypium arboreum cDNA clone GA__Ed0034A08f, mRNA sequence
contig02480	gi|13245655|gb|BE054503.2|BE054503	99.42	172	1	0	1	172	402	573	2e-90	333	#gi|13245655:1-9 GA__Ea0031F14f Gossypium arboreum 7-10 dpa fiber library Gossypium arboreum cDNA clone GA__Ea0031F14f, mRNA sequence
contig00147	gi|21092711|gb|BQ405024.1|BQ405024	99.41	680	1	3	222	901	677	1	0	1292	#gi|21092711:1-9 GA__Ed0077F10f Gossypium arboreum 7-10 dpa fiber library Gossypium arboreum cDNA clone GA__Ed0077F10f, mRNA sequence
contig00543	gi|164316798|gb|ES816739.1|ES816739	99.41	680	3	1	1	679	151	830	0	1308	#gi|164316798:1-9 UFL_207_74 Cotton fiber 0-10 day post anthesis Gossypium hirsutum cDNA, mRNA sequence
contig00725	gi|164242944|gb|ES817502.1|ES817502	99.41	506	3	0	1	506	730	225	0	979	#gi|164242944:1-9 UFL_240_56 Cotton fiber 0-10 day post anthesis Gossypium hirsutum cDNA, mRNA sequence
contig00793	gi|366415766|gb|HO091380.1|HO091380	99.41	341	2	0	1	341	536	196	0	660	#gi|366415766:1-9 rayctn0_0028_A06.ab1 cotton shoot apical meristems, buds and flowers Gossypium hirsutum cDNA 3', mRNA sequence
contig00956	gi|109886454|gb|DW515424.1|DW515424	99.41	340	2	0	1	340	340	1	0	658	#gi|109886454:1-9 GH_TMIRS_191_D05_F Cotton Normalized Library dT primed Gossypium hirsutum cDNA, mRNA sequence
contig01011	gi|13243667|gb|BE055300.2|BE055300	99.41	337	2	0	1	337	474	138	2e-173	611	#gi|13243667:1-9 GA__Ea0001H12f Gossypium arboreum 7-10 dpa fiber library Gossypium arboreum cDNA clone GA__Ea0001H12f, mRNA sequence
contig01013	gi|48800715|gb|CO102029.1|CO102029	99.41	507	3	0	1	507	686	180	0	981	#gi|48800715:1-9 GR__Eb0029D22.r GR__Eb Gossypium raimondii cDNA clone GR__Eb0029D22 3', mRNA sequence
contig01147	gi|366426234|gb|HO109048.1|HO109048	99.41	339	2	0	1	339	151	489	0	656	#gi|366426234:1-9 rcrycc0_0033_F11.ab1 cotton shoot apical meristems, buds and flowers Gossypium hirsutum cDNA 3', mRNA sequence
contig01376	gi|164263612|gb|ES851473.1|ES851473	99.41	341	2	0	89	429	195	535	0	660	#gi|164263612:1-9 UFL_671_93 Cotton fiber 0-10 day post anthesis Gossypium hirsutum cDNA, mRNA sequence
contig01705	gi|164335267|gb|ES816919.1|ES816919	99.41	338	1	1	18	355	9	345	0	646	#gi|164335267:1-9 UFL_313_32 Cotton fiber 0-10 day post anthesis Gossypium hirsutum cDNA, mRNA sequence
contig01725	gi|164356764|gb|ES849455.1|ES849455	99.41	339	2	0	25	363	590	252	0	656	#gi|164356764:1-9 UFL_653_46 Cotton fiber 0-10 day post anthesis Gossypium hirsutum cDNA, mRNA sequence
contig01836	gi|164309124|gb|EX171122.1|EX171122	99.41	339	2	0	1	339	62	400	0	656	#gi|164309124:1-9 B08_F-16_062 Cotton 1-14 day post anthesis Lambda Zap Express Library Gossypium hirsutum cDNA, mRNA sequence
contig00097	gi|18099886|gb|BM359140.1|BM359140	99.4	831	5	0	45	875	831	1	0	1610	#gi|18099886:1-9 GA__Ea0017A01r Gossypium arboreum 7-10 dpa fiber library Gossypium arboreum cDNA clone GA__Ea0017A01r, mRNA sequence
contig00272	gi|164268552|gb|ES851544.1|ES851544	99.4	664	4	0	203	866	664	1	0	1285	#gi|164268552:1-9 UFL_676_52 Cotton fiber 0-10 day post anthesis Gossypium hirsutum cDNA, mRNA sequence
contig00318	gi|109866304|gb|DW495280.1|DW495280	99.4	836	3	2	4	839	887	54	0	1602	#gi|109866304:1-9 GH_RMIRS_106_H02_R Cotton Normalized Library random primed Gossypium hirsutum cDNA, mRNA sequence
contig00328	gi|164338406|gb|ES829963.1|ES829963	99.4	831	4	1	1	831	71	900	0	1604	#gi|164338406:1-9 UFL_208_60 Cotton fiber 0-10 day post anthesis Gossypium hirsutum cDNA, mRNA sequence
contig00576	gi|109826802|gb|DW225511.1|DW225511	99.4	668	3	1	1	667	18	685	0	1285	#gi|109826802:1-9 GH_HYPT_01-01-09R_E05_InvR_21Apr04_039_F Stem - 3 weeks after planting Gossypium hirsutum cDNA, mRNA sequence
contig00914	gi|109838173|gb|DW236734.1|DW236734	99.4	496	2	1	1	496	374	868	0	952	#gi|109838173:1-9 GH_RTMF_07R_C05_InvR_09Aug04_043_F Root (free) - 3 weeks after planting Gossypium hirsutum cDNA, mRNA sequence
contig01031	gi|73849925|gb|DT458945.1|DT458945	99.4	499	2	1	1	499	169	666	0	898	#gi|73849925:1-9 GH_ON36O14.f GH_ON Gossypium hirsutum cDNA clone GH_ON36O14 5', mRNA sequence
contig01866	gi|11207168|gb|BF276098.1|BF276098	99.4	332	0	2	1	332	6	335	2e-178	626	#gi|11207168:1-9 GA__Eb0027D09f Gossypium arboreum 7-10 dpa fiber library Gossypium arboreum cDNA clone GA__Eb0027D09f, mRNA sequence
contig01869	gi|109884399|gb|DW513369.1|DW513369	99.4	334	2	0	1	334	20	353	0	646	#gi|109884399:1-9 GH_TMIRS_172_B08_F Cotton Normalized Library dT primed Gossypium hirsutum cDNA, mRNA sequence
contig01874	gi|366400630|gb|HO108406.1|HO108406	99.4	332	2	0	1	332	241	572	0	642	#gi|366400630:1-9 rcrycc0_0023_E03.ab1 cotton shoot apical meristems, buds and flowers Gossypium hirsutum cDNA 3', mRNA sequence
contig02490	gi|73862474|gb|DT465213.1|DT465213	99.4	168	1	0	1	168	273	440	5e-88	325	#gi|73862474:1-9 GH_CHX16P19.f GH_CHX Gossypium hirsutum cDNA clone GH_CHX16P19 5', mRNA sequence
contig00185	gi|109838841|gb|DW237402.1|DW237402	99.39	820	5	0	81	900	820	1	0	1588	#gi|109838841:1-9 GH_RTMF_12R_C03_InvR_11Aug04_027_F Root (free) - 3 weeks after planting Gossypium hirsutum cDNA, mRNA sequence
contig00531	gi|21094247|gb|BQ406560.1|BQ406560	99.39	656	4	0	35	690	656	1	0	1269	#gi|21094247:1-9 GA__Ed0096A08f Gossypium arboreum 7-10 dpa fiber library Gossypium arboreum cDNA clone GA__Ed0096A08f, mRNA sequence
contig00545	gi|109827669|gb|DW226339.1|DW226339	99.39	661	4	0	14	674	2	662	0	1279	#gi|109827669:1-9 GH_HYPT_01-01-20R_C07_InvR_22Apr04_059_F Stem - 3 weeks after planting Gossypium hirsutum cDNA, mRNA sequence
contig00586	gi|109882609|gb|DW511579.1|DW511579	99.39	660	4	0	1	660	660	1	0	1235	#gi|109882609:1-9 GH_TMIRS_154_G06_R Cotton Normalized Library dT primed Gossypium hirsutum cDNA, mRNA sequence
contig00593	gi|73847823|gb|DT456843.1|DT456843	99.39	659	4	0	1	659	125	783	0	1277	#gi|73847823:1-9 GH_ON33I18.r GH_ON Gossypium hirsutum cDNA clone GH_ON33I18 3', mRNA sequence
contig00679	gi|109870718|gb|DW499694.1|DW499694	99.39	326	2	0	1	326	326	1	3e-179	630	#gi|109870718:1-9 GH_TMIRS_038_F10_R Cotton Normalized Library dT primed Gossypium hirsutum cDNA, mRNA sequence
contig00706	gi|78348834|gb|DT569108.1|DT569108	99.39	490	3	0	123	612	692	203	0	948	#gi|78348834:1-9 EST1079748 GH_TMO Gossypium hirsutum cDNA, mRNA sequence
contig01066	gi|366426360|gb|HO103163.1|HO103163	99.39	492	2	1	1	491	554	63	0	944	#gi|366426360:1-9 rayctn0_0218_D12.ab1 cotton shoot apical meristems, buds and flowers Gossypium hirsutum cDNA 3', mRNA sequence
contig01069	gi|164336860|gb|ES834872.1|ES834872	99.39	489	3	0	1	489	436	924	0	946	#gi|164336860:1-9 UFL_002_94 Cotton fiber 0-10 day post anthesis Gossypium hirsutum cDNA, mRNA sequence
contig01074	gi|48880447|gb|CO131469.1|CO131469	99.39	491	3	0	1	491	101	591	0	950	#gi|48880447:1-9 GR__Eb43M11.r GR__Eb Gossypium raimondii cDNA clone GR__Eb43M11 3', mRNA sequence
contig01078	gi|48744424|gb|CO074943.1|CO074943	99.39	490	3	0	1	490	47	536	0	948	#gi|48744424:1-9 GR__Ea35F09.r GR__Ea Gossypium raimondii cDNA clone GR__Ea35F09 3', mRNA sequence
contig01458	gi|109847662|gb|DW476642.1|DW476642	99.39	327	2	0	84	410	882	556	4e-180	632	#gi|109847662:1-9 GH_RMIRS_004_B06_R Cotton Normalized Library random primed Gossypium hirsutum cDNA, mRNA sequence
contig01825	gi|48795592|gb|CO096906.1|CO096906	99.39	330	2	0	1	330	428	99	0	638	#gi|48795592:1-9 GR__Ea20H09.r GR__Ea Gossypium raimondii cDNA clone GR__Ea20H09 3', mRNA sequence
contig02494	gi|31407049|gb|CD486084.1|CD486084	99.39	165	1	0	1	165	10	174	3e-86	319	#gi|31407049:1-9 CFUS5.4G12 Cotton Root and Hypocotyl tissues infected with Fusarium oxysporum f.sp. vasinfectum (Fov) Lambda ZIPLOX Library (CFUS) Gossypium hirsutum cDNA clone CFUS5.4G12 5' similar to glycine-rich RNA-binding protein, mRNA sequence
contig02496	gi|13247235|gb|BF269397.2|BF269397	99.39	165	1	0	1	165	141	305	3e-86	319	#gi|13247235:1-9 GA__Eb0004J05f Gossypium arboreum 7-10 dpa fiber library Gossypium arboreum cDNA clone GA__Eb0004J05f, mRNA sequence
contig00043	gi|78344241|gb|DT564515.1|DT564515	99.38	969	4	2	367	1334	1	968	0	1857	#gi|78344241:1-9 EST1075155 GH_TMO Gossypium hirsutum cDNA, mRNA sequence
contig00126	gi|78325550|gb|DT545824.1|DT545824	99.38	960	5	1	3	962	1	959	0	1707	#gi|78325550:1-9 EST1056464 GH_TMO Gossypium hirsutum cDNA, mRNA sequence
contig00138	gi|164268495|gb|ES849943.1|ES849943	99.38	808	2	3	107	913	9	814	0	1538	#gi|164268495:1-9 UFL_675_20 Cotton fiber 0-10 day post anthesis Gossypium hirsutum cDNA, mRNA sequence
contig00287	gi|73860585|gb|DT463324.1|DT463324	99.38	807	4	1	53	858	808	2	0	1552	#gi|73860585:1-9 GH_CHX13G07.r GH_CHX Gossypium hirsutum cDNA clone GH_CHX13G07 3', mRNA sequence
contig00305	gi|109877330|gb|DW506303.1|DW506303	99.38	482	2	1	371	852	242	722	0	924	#gi|109877330:1-9 GH_TMIRS_102_F04_F Cotton Normalized Library dT primed Gossypium hirsutum cDNA, mRNA sequence
contig00354	gi|78334244|gb|DT554518.1|DT554518	99.38	800	5	0	2	801	110	909	0	1546	#gi|78334244:1-9 EST1065158 GH_TMO Gossypium hirsutum cDNA, mRNA sequence
contig00441	gi|164268029|gb|ES800434.1|ES800434	99.38	649	4	0	1	649	179	827	0	1255	#gi|164268029:1-9 UFL_575_70 Cotton fiber 0-10 day post anthesis Gossypium hirsutum cDNA, mRNA sequence
contig00610	gi|164295165|gb|ES818274.1|ES818274	99.38	650	4	0	1	650	9	658	0	1257	#gi|164295165:1-9 UFL_311_65 Cotton fiber 0-10 day post anthesis Gossypium hirsutum cDNA, mRNA sequence
contig00618	gi|164247299|gb|ES828925.1|ES828925	99.38	643	4	0	6	648	9	651	0	1245	#gi|164247299:1-9 UFL_162_41 Cotton fiber 0-10 day post anthesis Gossypium hirsutum cDNA, mRNA sequence
contig01036	gi|13349769|gb|BG440119.1|BG440119	99.38	482	3	0	19	500	4	485	0	866	#gi|13349769:1-9 GA__Ea0005P19f Gossypium arboreum 7-10 dpa fiber library Gossypium arboreum cDNA clone GA__Ea0005P19f, mRNA sequence
contig01087	gi|13246445|gb|BE052756.2|BE052756	99.38	484	3	0	5	488	1	484	0	936	#gi|13246445:1-9 GA__Ea0034C08f Gossypium arboreum 7-10 dpa fiber library Gossypium arboreum cDNA clone GA__Ea0034C08f, mRNA sequence
contig01090	gi|5048949|gb|AI730097.1|AI730097	99.38	482	3	0	7	488	586	105	0	934	#gi|5048949:1-9 BNLGHi6146 Six-day Cotton fiber Gossypium hirsutum cDNA 5' similar to (AC000132) Identical to A. thaliana AtK-1 (gb|X79279). [Arabidopsis thaliana], mRNA sequence
contig01116	gi|78343713|gb|DT563987.1|DT563987	99.38	480	3	0	1	480	127	606	0	928	#gi|78343713:1-9 EST1074627 GH_TMO Gossypium hirsutum cDNA, mRNA sequence
contig01800	gi|164361559|gb|ES850175.1|ES850175	99.38	322	1	1	1	321	334	655	8e-175	615	#gi|164361559:1-9 UFL_653_32 Cotton fiber 0-10 day post anthesis Gossypium hirsutum cDNA, mRNA sequence
contig01907	gi|11203029|gb|BF272034.1|BF272034	99.38	323	1	1	1	323	457	136	2e-175	617	#gi|11203029:1-9 GA__Eb0013K01f Gossypium arboreum 7-10 dpa fiber library Gossypium arboreum cDNA clone GA__Eb0013K01f, mRNA sequence
contig01911	gi|11203845|gb|BF272775.1|BF272775	99.38	325	1	1	1	325	351	674	1e-176	620	#gi|11203845:1-9 GA__Eb0015O03f Gossypium arboreum 7-10 dpa fiber library Gossypium arboreum cDNA clone GA__Eb0015O03f, mRNA sequence
contig01917	gi|84149610|gb|DN780910.1|DN780910	99.38	325	2	0	1	325	268	592	5e-179	628	#gi|84149610:1-9 G.hir-Cotyledon 1438 cDNA from Cotyledons Gossypium hirsutum cDNA, mRNA sequence
contig01931	gi|73848852|gb|DT457872.1|DT457872	99.38	322	2	0	1	322	118	439	3e-177	622	#gi|73848852:1-9 GH_ON35D14.r GH_ON Gossypium hirsutum cDNA clone GH_ON35D14 3', mRNA sequence
contig01932	gi|13354947|gb|BG445295.1|BG445295	99.38	322	2	0	1	322	83	404	3e-177	622	#gi|13354947:1-9 GA__Ea0027J13f Gossypium arboreum 7-10 dpa fiber library Gossypium arboreum cDNA clone GA__Ea0027J13f, mRNA sequence
contig02495	gi|109869457|gb|DW498433.1|DW498433	99.38	162	1	0	1	162	145	306	2e-84	313	#gi|109869457:1-9 GH_TMIRS_025_H05_F Cotton Normalized Library dT primed Gossypium hirsutum cDNA, mRNA sequence
contig00122	gi|78341002|gb|DT561276.1|DT561276	99.37	957	4	2	2	958	1	955	0	1792	#gi|78341002:1-9 EST1071916 GH_TMO Gossypium hirsutum cDNA, mRNA sequence
contig00360	gi|78343181|gb|DT563455.1|DT563455	99.37	795	4	1	8	801	3	797	0	1528	#gi|78343181:1-9 EST1074095 GH_TMO Gossypium hirsutum cDNA, mRNA sequence
contig00648	gi|73865579|gb|DT468317.1|DT468317	99.37	635	4	0	1	635	744	110	0	1227	#gi|73865579:1-9 GH_CHX21L06.f GH_CHX Gossypium hirsutum cDNA clone GH_CHX21L06 5', mRNA sequence
contig00656	gi|164287253|gb|ES844831.1|ES844831	99.37	632	4	0	1	632	23	654	0	1221	#gi|164287253:1-9 UFL_115_09 Cotton fiber 0-10 day post anthesis Gossypium hirsutum cDNA, mRNA sequence
contig00661	gi|109834207|gb|DW232772.1|DW232772	99.37	630	4	0	1	630	129	758	0	1217	#gi|109834207:1-9 GH_OVFIB_01-01-18R_H06_InvR_12Feb04_034_F Ovules - day of anthesis Gossypium hirsutum cDNA, mRNA sequence
contig00857	gi|73860034|gb|DT462773.1|DT462773	99.37	319	2	0	167	485	400	82	3e-175	617	#gi|73860034:1-9 GH_CHX12J10.r GH_CHX Gossypium hirsutum cDNA clone GH_CHX12J10 3', mRNA sequence
contig01094	gi|164321375|gb|ES849037.1|ES849037	99.37	475	2	1	1	475	340	813	0	910	#gi|164321375:1-9 UFL_682_12 Cotton fiber 0-10 day post anthesis Gossypium hirsutum cDNA, mRNA sequence
contig01110	gi|21092495|gb|BQ404808.1|BQ404808	99.37	479	2	1	1	479	486	9	0	918	#gi|21092495:1-9 GA__Ed0075A12f Gossypium arboreum 7-10 dpa fiber library Gossypium arboreum cDNA clone GA__Ed0075A12f, mRNA sequence
contig01136	gi|109877308|gb|DW506281.1|DW506281	99.37	477	1	1	4	478	485	9	0	916	#gi|109877308:1-9 GH_TMIRS_102_D09_F Cotton Normalized Library dT primed Gossypium hirsutum cDNA, mRNA sequence
contig01141	gi|109879323|gb|DW508293.1|DW508293	99.37	477	3	0	1	477	167	643	0	922	#gi|109879323:1-9 GH_TMIRS_122_G11_F Cotton Normalized Library dT primed Gossypium hirsutum cDNA, mRNA sequence
contig01827	gi|11207919|gb|BF276849.1|BF276849	99.37	319	2	0	23	341	371	53	2e-175	617	#gi|11207919:1-9 GA__Eb0031E12f Gossypium arboreum 7-10 dpa fiber library Gossypium arboreum cDNA clone GA__Eb0031E12f, mRNA sequence
contig01936	gi|13355222|gb|BG445474.1|BG445474	99.37	315	2	0	1	315	3	317	5e-173	609	#gi|13355222:1-9 GA__Ea0028L09f Gossypium arboreum 7-10 dpa fiber library Gossypium arboreum cDNA clone GA__Ea0028L09f, mRNA sequence
contig01948	gi|21090653|gb|BQ402966.1|BQ402966	99.37	318	2	0	1	318	359	42	8e-175	615	#gi|21090653:1-9 GA__Ed0052F05f Gossypium arboreum 7-10 dpa fiber library Gossypium arboreum cDNA clone GA__Ed0052F05f, mRNA sequence
contig00216	gi|164300102|gb|ES834792.1|ES834792	99.36	943	6	0	1	943	943	1	0	1822	#gi|164300102:1-9 UFL_002_07 Cotton fiber 0-10 day post anthesis Gossypium hirsutum cDNA, mRNA sequence
contig00395	gi|5049682|gb|AI730830.1|AI730830	99.36	626	4	0	13	638	1	626	0	1209	#gi|5049682:1-9 BNLGHi8076 Six-day Cotton fiber Gossypium hirsutum cDNA 5' similar to (AL034567) putative protein [Arabidopsis thaliana], mRNA sequence
contig00396	gi|164342343|gb|ES848541.1|ES848541	99.36	624	4	0	151	774	807	184	0	1205	#gi|164342343:1-9 UFL_674_24 Cotton fiber 0-10 day post anthesis Gossypium hirsutum cDNA, mRNA sequence
contig00573	gi|73863131|gb|DT465870.1|DT465870	99.36	314	1	1	1	313	253	566	1e-169	599	#gi|73863131:1-9 GH_CHX18B03.f GH_CHX Gossypium hirsutum cDNA clone GH_CHX18B03 5', mRNA sequence
contig00668	gi|164268557|gb|ES851549.1|ES851549	99.36	623	2	2	1	622	650	29	0	1187	#gi|164268557:1-9 UFL_667_56 Cotton fiber 0-10 day post anthesis Gossypium hirsutum cDNA, mRNA sequence
contig00670	gi|109857822|gb|DW486801.1|DW486801	99.36	626	4	0	1	626	670	45	0	1209	#gi|109857822:1-9 GH_RMIRS_060_D11_R Cotton Normalized Library random primed Gossypium hirsutum cDNA, mRNA sequence
contig00674	gi|11199786|gb|BF268803.1|BF268803	99.36	314	1	1	306	618	139	452	9e-170	599	#gi|11199786:1-9 GA__Eb0002P05f Gossypium arboreum 7-10 dpa fiber library Gossypium arboreum cDNA clone GA__Eb0002P05f, mRNA sequence
contig00926	gi|13247414|gb|BF270430.2|BF270430	99.36	313	2	0	217	529	238	550	1e-171	605	#gi|13247414:1-9 GA__Eb0008G08f Gossypium arboreum 7-10 dpa fiber library Gossypium arboreum cDNA clone GA__Eb0008G08f, mRNA sequence
contig01068	gi|13356078|gb|BG446426.1|BG446426	99.36	470	2	1	17	486	1	469	0	900	#gi|13356078:1-9 GA__Eb0034K02f Gossypium arboreum 7-10 dpa fiber library Gossypium arboreum cDNA clone GA__Eb0034K02f, mRNA sequence
contig01157	gi|78325348|gb|DT545622.1|DT545622	99.36	471	3	0	1	471	725	255	0	910	#gi|78325348:1-9 EST1056262 GH_TMO Gossypium hirsutum cDNA, mRNA sequence
contig01163	gi|366409627|gb|HO111928.1|HO111928	99.36	469	1	2	1	469	534	68	0	801	#gi|366409627:1-9 rcrycc0_0068_D06.ab1 cotton shoot apical meristems, buds and flowers Gossypium hirsutum cDNA 3', mRNA sequence
contig01167	gi|54121830|gb|CO497339.1|CO497339	99.36	470	3	0	1	470	592	123	0	908	#gi|54121830:1-9 G.h.fbr-sw06729 G.h.fbr-sw Gossypium hirsutum cDNA, mRNA sequence
contig01819	gi|13247345|gb|BF269979.2|BF269979	99.36	312	2	0	25	336	21	332	3e-171	603	#gi|13247345:1-9 GA__Eb0006D15f Gossypium arboreum 7-10 dpa fiber library Gossypium arboreum cDNA clone GA__Eb0006D15f, mRNA sequence
contig01963	gi|13248965|gb|BF277953.2|BF277953	99.36	313	2	0	1	313	533	221	2e-172	607	#gi|13248965:1-9 GA__Eb0038F11f Gossypium arboreum 7-10 dpa fiber library Gossypium arboreum cDNA clone GA__Eb0038F11f, mRNA sequence
contig00145	gi|164323896|gb|ES791842.1|ES791842	99.35	930	3	3	1	929	936	9	0	1772	#gi|164323896:1-9 UFL_607_03 Cotton fiber 0-10 day post anthesis Gossypium hirsutum cDNA, mRNA sequence
contig00369	gi|73864618|gb|DT467357.1|DT467357	99.35	774	5	0	1	774	21	794	0	1447	#gi|73864618:1-9 GH_CHX20E15.r GH_CHX Gossypium hirsutum cDNA clone GH_CHX20E15 3', mRNA sequence
contig00551	gi|109835974|gb|DW234537.1|DW234537	99.35	618	4	0	45	662	1	618	0	1193	#gi|109835974:1-9 GH_RTFR_22R_B12_InvR_13Sep04_094_F Root (free) - 7-10 weeks after planting Gossypium hirsutum cDNA, mRNA sequence
contig01041	gi|164281604|gb|ES809918.1|ES809918	99.35	460	3	0	41	500	677	218	0	888	#gi|164281604:1-9 UFL_220_39 Cotton fiber 0-10 day post anthesis Gossypium hirsutum cDNA, mRNA sequence
contig01213	gi|164288681|gb|ES800534.1|ES800534	99.35	459	3	0	1	459	333	791	0	835	#gi|164288681:1-9 UFL_548_86 Cotton fiber 0-10 day post anthesis Gossypium hirsutum cDNA, mRNA sequence
contig01217	gi|21096770|gb|BQ409083.1|BQ409083	99.35	460	2	1	1	460	23	481	0	880	#gi|21096770:1-9 GA__Ed0015E02r Gossypium arboreum 7-10 dpa fiber library Gossypium arboreum cDNA clone GA__Ed0015E02r, mRNA sequence
contig01724	gi|164244029|gb|ES821113.1|ES821113	99.35	306	2	0	1	306	337	32	1e-167	591	#gi|164244029:1-9 UFL_367_29 Cotton fiber 0-10 day post anthesis Gossypium hirsutum cDNA, mRNA sequence
contig01975	gi|21094900|gb|BQ407213.1|BQ407213	99.35	309	2	0	1	309	69	377	2e-144	513	#gi|21094900:1-9 GA__Ed0104A12f Gossypium arboreum 7-10 dpa fiber library Gossypium arboreum cDNA clone GA__Ed0104A12f, mRNA sequence
contig02509	gi|78329749|gb|DT550023.1|DT550023	99.35	153	1	0	1	153	134	286	4e-79	295	#gi|78329749:1-9 EST1060663 GH_TMO Gossypium hirsutum cDNA, mRNA sequence
contig02512	gi|11203374|gb|BF272379.1|BF272379	99.35	153	1	0	1	153	456	608	4e-79	295	#gi|11203374:1-9 GA__Eb0014L19f Gossypium arboreum 7-10 dpa fiber library Gossypium arboreum cDNA clone GA__Eb0014L19f, mRNA sequence
contig02513	gi|11205071|gb|BF274001.1|BF274001	99.35	153	1	0	1	153	8	160	4e-79	295	#gi|11205071:1-9 GA__Eb0019N01f Gossypium arboreum 7-10 dpa fiber library Gossypium arboreum cDNA clone GA__Eb0019N01f, mRNA sequence
contig02517	gi|13245810|gb|BE052704.2|BE052704	99.35	153	0	1	1	152	185	337	1e-76	287	#gi|13245810:1-9 GA__Ea0031N17f Gossypium arboreum 7-10 dpa fiber library Gossypium arboreum cDNA clone GA__Ea0031N17f, mRNA sequence
contig00349	gi|164274279|gb|ES825938.1|ES825938	99.34	762	4	1	1	761	5	766	0	1465	#gi|164274279:1-9 UFL_424_89 Cotton fiber 0-10 day post anthesis Gossypium hirsutum cDNA, mRNA sequence
contig00367	gi|325465393|gb|JG450473.1|JG450473	99.34	758	3	2	35	792	56	811	0	1287	#gi|325465393:1-9 2P1-F4-T3 Subtracted cDNA library from Gossypium hirsutum L. variety Bikaneri Narma Gossypium hirsutum cDNA, mRNA sequence
contig00421	gi|109842784|gb|DW241342.1|DW241342	99.34	755	4	1	1	754	755	1	0	1449	#gi|109842784:1-9 GH_TS_1-03-07_C07_LibSeq2_01Dec03_030 Stem - 3-5 weeks after planting Gossypium hirsutum cDNA, mRNA sequence
contig00737	gi|109826234|gb|DW224955.1|DW224955	99.34	603	3	1	1	602	636	34	0	1156	#gi|109826234:1-9 GH_HYPT_01-01-02R_D04_InvR_13Apr04_026_F Stem - 3 weeks after planting Gossypium hirsutum cDNA, mRNA sequence
contig00902	gi|13244731|gb|BE055662.2|BE055662	99.34	452	3	0	1	452	35	486	0	872	#gi|13244731:1-9 GA__Ea0007A22f Gossypium arboreum 7-10 dpa fiber library Gossypium arboreum cDNA clone GA__Ea0007A22f, mRNA sequence
contig01230	gi|21089512|gb|BQ401825.1|BQ401825	99.34	457	2	1	4	459	535	79	0	874	#gi|21089512:1-9 GA__Ed0045H08r Gossypium arboreum 7-10 dpa fiber library Gossypium arboreum cDNA clone GA__Ed0045H08r, mRNA sequence
contig01250	gi|78331266|gb|DT551540.1|DT551540	99.34	452	1	1	1	452	202	651	0	866	#gi|78331266:1-9 EST1062180 GH_TMO Gossypium hirsutum cDNA, mRNA sequence
contig01753	gi|21098263|gb|BQ410576.1|BQ410576	99.34	302	2	0	47	348	10	311	3e-165	583	#gi|21098263:1-9 GA__Ed0032C10f Gossypium arboreum 7-10 dpa fiber library Gossypium arboreum cDNA clone GA__Ed0032C10f, mRNA sequence
contig01883	gi|48741103|gb|CO071622.1|CO071622	99.34	303	1	1	1	303	103	404	2e-163	577	#gi|48741103:1-9 GR__Ea30A17.r GR__Ea Gossypium raimondii cDNA clone GR__Ea30A17 3', mRNA sequence
contig02002	gi|109881280|gb|DW510250.1|DW510250	99.34	303	2	0	1	303	354	656	6e-166	585	#gi|109881280:1-9 GH_TMIRS_141_G08_F Cotton Normalized Library dT primed Gossypium hirsutum cDNA, mRNA sequence
contig02507	gi|109826032|gb|DW224753.1|DW224753	99.34	151	0	1	4	153	551	401	2e-75	283	#gi|109826032:1-9 GH_HYPS_01-01-14R_A06_InvR_21Apr04_048_R Stem - 7 weeks after planting Gossypium hirsutum cDNA, mRNA sequence
contig02511	gi|78326257|gb|DT546531.1|DT546531	99.34	152	1	0	1	152	492	341	2e-78	293	#gi|78326257:1-9 EST1057171 GH_TMO Gossypium hirsutum cDNA, mRNA sequence
contig02518	gi|73943743|gb|DT527051.1|DT527051	99.34	152	1	0	1	152	365	516	2e-78	293	#gi|73943743:1-9 GH_OCF04C01.f GH_OCF Gossypium hirsutum cDNA clone GH_OCF04C01 5', mRNA sequence
contig00770	gi|325468661|gb|JG452824.1|JG452824	99.33	593	3	1	1	592	679	87	0	1136	#gi|325468661:1-9 1PR6-7-B6-T3 Subtracted cDNA library from Gossypium hirsutum L. variety Bikaneri Narma Gossypium hirsutum cDNA, mRNA sequence
contig01296	gi|48812588|gb|CO113901.1|CO113901	99.33	445	3	0	1	445	276	720	0	858	#gi|48812588:1-9 GR__Eb014K02.r GR__Eb Gossypium raimondii cDNA clone GR__Eb014K02 3', mRNA sequence
contig01301	gi|82756174|gb|DV849736.1|DV849736	99.33	445	1	1	1	443	485	41	0	805	#gi|82756174:1-9 GH_LSL23H12.f GH_LSL Gossypium hirsutum cDNA clone GH_LSL23H12 5', mRNA sequence
contig01406	gi|164240993|gb|ES832869.1|ES832869	99.33	297	2	0	1	297	336	632	3e-162	573	#gi|164240993:1-9 UFL_395_47 Cotton fiber 0-10 day post anthesis Gossypium hirsutum cDNA, mRNA sequence
contig01998	gi|11204128|gb|BF273058.1|BF273058	99.33	299	1	1	3	300	1	299	4e-161	569	#gi|11204128:1-9 GA__Eb0016K20f Gossypium arboreum 7-10 dpa fiber library Gossypium arboreum cDNA clone GA__Eb0016K20f, mRNA sequence
contig02375	gi|164355224|gb|ES805285.1|ES805285	99.33	149	1	0	17	165	849	701	1e-76	287	#gi|164355224:1-9 UFL_593_21 Cotton fiber 0-10 day post anthesis Gossypium hirsutum cDNA, mRNA sequence
contig02526	gi|48738940|gb|CO069459.1|CO069459	99.33	150	1	0	1	150	351	500	2e-77	289	#gi|48738940:1-9 GR__Ea26A19.r GR__Ea Gossypium raimondii cDNA clone GR__Ea26A19 3', mRNA sequence
contig00220	gi|78353058|gb|DT573332.1|DT573332	99.32	737	5	0	214	950	1	737	0	1421	#gi|78353058:1-9 EST1083972 GH_TMO Gossypium hirsutum cDNA, mRNA sequence
contig00465	gi|78323339|gb|DT543613.1|DT543613	99.32	732	5	0	1	732	4	735	0	1411	#gi|78323339:1-9 EST1054253 GH_TMO Gossypium hirsutum cDNA, mRNA sequence
contig00470	gi|109836591|gb|DW235152.1|DW235152	99.32	730	4	1	1	730	8	736	0	1400	#gi|109836591:1-9 GH_RTFR_31R_E10_InvR_14Sep04_072_F Root (free) - 7-10 weeks after planting Gossypium hirsutum cDNA, mRNA sequence
contig00747	gi|164363560|gb|ES828358.1|ES828358	99.32	584	2	2	1	582	9	592	0	1057	#gi|164363560:1-9 UFL_172_13 Cotton fiber 0-10 day post anthesis Gossypium hirsutum cDNA, mRNA sequence
contig00769	gi|13352997|gb|BG443345.1|BG443345	99.32	589	3	1	5	592	1	589	0	1128	#gi|13352997:1-9 GA__Ea0020F20f Gossypium arboreum 7-10 dpa fiber library Gossypium arboreum cDNA clone GA__Ea0020F20f, mRNA sequence
contig00789	gi|118552281|gb|EE592598.1|EE592598	99.32	584	4	0	1	584	87	670	0	1126	#gi|118552281:1-9 EST200 Gossypium barbadense L. line 3-79 fiber normalized cDNA library Gossypium barbadense cDNA clone 3-g11 5', mRNA sequence
contig00963	gi|78339257|gb|DT559531.1|DT559531	99.32	443	2	1	1	443	367	808	0	805	#gi|78339257:1-9 EST1070171 GH_TMO Gossypium hirsutum cDNA, mRNA sequence
contig01055	gi|109835883|gb|DW234446.1|DW234446	99.32	439	3	0	1	439	439	1	0	846	#gi|109835883:1-9 GH_RTFR_20R_G03_InvR_13Sep04_019_F Root (free) - 7-10 weeks after planting Gossypium hirsutum cDNA, mRNA sequence
contig01168	gi|109838701|gb|DW237262.1|DW237262	99.32	443	3	0	28	470	3	445	0	854	#gi|109838701:1-9 GH_RTMF_11R_B10_InvR_30Aug04_078_R Root (free) - 3 weeks after planting Gossypium hirsutum cDNA, mRNA sequence
contig01313	gi|11201784|gb|BF270789.1|BF270789	99.32	443	3	0	1	443	453	11	0	854	#gi|11201784:1-9 GA__Eb0009I16f Gossypium arboreum 7-10 dpa fiber library Gossypium arboreum cDNA clone GA__Eb0009I16f, mRNA sequence
contig01334	gi|84166568|gb|DR455216.1|DR455216	99.32	440	0	3	1	438	445	7	0	825	#gi|84166568:1-9 CM031H10 Cotton Lambda Zap Express Library Gossypium hirsutum cDNA, mRNA sequence
contig01812	gi|13247286|gb|BF269639.2|BF269639	99.32	293	1	1	1	293	222	513	4e-158	559	#gi|13247286:1-9 GA__Eb0005D19f Gossypium arboreum 7-10 dpa fiber library Gossypium arboreum cDNA clone GA__Eb0005D19f, mRNA sequence
contig01987	gi|13244364|gb|BE053066.2|BE053066	99.32	295	0	1	1	295	38	330	2e-159	563	#gi|13244364:1-9 GA__Ea0004C02f Gossypium arboreum 7-10 dpa fiber library Gossypium arboreum cDNA clone GA__Ea0004C02f, mRNA sequence
contig02046	gi|109853708|gb|DW482687.1|DW482687	99.32	294	2	0	1	294	485	192	1e-160	567	#gi|109853708:1-9 GH_RMIRS_037_G01_R Cotton Normalized Library random primed Gossypium hirsutum cDNA, mRNA sequence
contig02122	gi|109848570|gb|DW477550.1|DW477550	99.32	148	0	1	134	281	164	18	2e-73	278	#gi|109848570:1-9 GH_RMIRS_009_C05_F Cotton Normalized Library random primed Gossypium hirsutum cDNA, mRNA sequence
contig02531	gi|109849782|gb|DW478761.1|DW478761	99.32	148	1	0	1	148	169	316	4e-76	285	#gi|109849782:1-9 GH_RMIRS_016_A01_015_F Cotton Normalized Library random primed Gossypium hirsutum cDNA, mRNA sequence
contig02538	gi|84167596|gb|DR456244.1|DR456244	99.32	146	1	0	1	146	287	432	6e-75	281	#gi|84167596:1-9 CM042G02 Cotton Lambda Zap Express Library Gossypium hirsutum cDNA, mRNA sequence
contig00411	gi|109888761|gb|DW517730.1|DW517730	99.31	727	2	1	23	749	1	724	0	1398	#gi|109888761:1-9 GH_TMIRS_214_C08_F Cotton Normalized Library dT primed Gossypium hirsutum cDNA, mRNA sequence
contig00483	gi|164300483|gb|ES813103.1|ES813103	99.31	722	4	1	1	722	3	723	0	1336	#gi|164300483:1-9 UFL_222_02 Cotton fiber 0-10 day post anthesis Gossypium hirsutum cDNA, mRNA sequence
contig00803	gi|78351321|gb|DT571595.1|DT571595	99.31	576	3	1	1	576	197	771	0	1102	#gi|78351321:1-9 EST1082235 GH_TMO Gossypium hirsutum cDNA, mRNA sequence
contig00968	gi|109885820|gb|DW514790.1|DW514790	99.31	435	3	0	38	472	29	463	0	761	#gi|109885820:1-9 GH_TMIRS_185_E03_F Cotton Normalized Library dT primed Gossypium hirsutum cDNA, mRNA sequence
contig01140	gi|366415619|gb|HO107422.1|HO107422	99.31	435	3	0	1	435	440	6	0	797	#gi|366415619:1-9 rcrycc0_0011_G12.ab1 cotton shoot apical meristems, buds and flowers Gossypium hirsutum cDNA 3', mRNA sequence
contig01159	gi|84167404|gb|DR456052.1|DR456052	99.31	434	1	1	1	434	432	1	0	831	#gi|84167404:1-9 CM040F12 Cotton Lambda Zap Express Library Gossypium hirsutum cDNA, mRNA sequence
contig01335	gi|109872465|gb|DW501440.1|DW501440	99.31	435	2	1	1	435	3	436	0	831	#gi|109872465:1-9 GH_TMIRS_056_F10_F Cotton Normalized Library dT primed Gossypium hirsutum cDNA, mRNA sequence
contig01349	gi|118551583|gb|EE592796.1|EE592796	99.31	432	1	1	1	432	466	895	0	785	#gi|118551583:1-9 EST398 Gossypium barbadense L. line 3-79 fiber normalized cDNA library Gossypium barbadense cDNA clone 6-b3 5', mRNA sequence
contig01356	gi|164246389|gb|ES843726.1|ES843726	99.31	433	2	1	1	432	455	23	0	827	#gi|164246389:1-9 UFL_103_08 Cotton fiber 0-10 day post anthesis Gossypium hirsutum cDNA, mRNA sequence
contig01358	gi|84145498|gb|DN759740.1|DN759740	99.31	290	1	1	1	290	282	570	1e-155	551	#gi|84145498:1-9 G.hir-stem 2244 PCR amplified cotton stem cDNA Gossypium hirsutum cDNA, mRNA sequence
contig01363	gi|366443767|gb|HO092718.1|HO092718	99.31	433	3	0	1	433	441	9	0	835	#gi|366443767:1-9 rayctn0_0047_A05.ab1 cotton shoot apical meristems, buds and flowers Gossypium hirsutum cDNA 3', mRNA sequence
contig01525	gi|109891184|gb|DW520147.1|DW520147	99.31	291	2	0	1	291	291	1	1e-158	561	#gi|109891184:1-9 GH_TMIRS_238_A11_F Cotton Normalized Library dT primed Gossypium hirsutum cDNA, mRNA sequence
contig01814	gi|164283611|gb|ES818782.1|ES818782	99.31	290	1	1	1	289	225	514	1e-155	551	#gi|164283611:1-9 UFL_217_65 Cotton fiber 0-10 day post anthesis Gossypium hirsutum cDNA, mRNA sequence
contig02055	gi|109855532|gb|DW484511.1|DW484511	99.31	290	1	1	1	289	663	374	9e-156	551	#gi|109855532:1-9 GH_RMIRS_047_G05_035_R Cotton Normalized Library random primed Gossypium hirsutum cDNA, mRNA sequence
contig02070	gi|164324913|gb|ES806530.1|ES806530	99.31	290	2	0	1	290	487	776	4e-158	559	#gi|164324913:1-9 UFL_636_69 Cotton fiber 0-10 day post anthesis Gossypium hirsutum cDNA, mRNA sequence
contig02072	gi|13352460|gb|BG442808.1|BG442808	99.31	289	2	0	1	289	66	354	1e-157	557	#gi|13352460:1-9 GA__Ea0018G02f Gossypium arboreum 7-10 dpa fiber library Gossypium arboreum cDNA clone GA__Ea0018G02f, mRNA sequence
contig02075	gi|109850692|gb|DW479671.1|DW479671	99.31	288	2	0	2	289	1	288	5e-157	555	#gi|109850692:1-9 GH_RMIRS_021_B03_029_F Cotton Normalized Library random primed Gossypium hirsutum cDNA, mRNA sequence
contig02542	gi|48811694|gb|CO113007.1|CO113007	99.31	144	1	0	1	144	476	619	9e-74	278	#gi|48811694:1-9 GR__Eb0049P21.f GR__Eb Gossypium raimondii cDNA clone GR__Eb0049P21 5', mRNA sequence
contig02544	gi|5047374|gb|AI728522.1|AI728522	99.31	144	1	0	1	144	2	145	9e-74	278	#gi|5047374:1-9 BNLGHi10942 Six-day Cotton fiber Gossypium hirsutum cDNA 5' similar to 60S RIBOSOMAL PROTEIN L23A (L25) gi|1084424|pir|S48026 ribosomal protein L25 - common tobacco gi|310935 (L18908) 60S ribosomal protein L25 [Nicotiana tabacum], mRNA sequence
contig00169	gi|164349912|gb|ES812754.1|ES812754	99.3	854	5	1	184	1037	8	860	0	1637	#gi|164349912:1-9 UFL_190_11 Cotton fiber 0-10 day post anthesis Gossypium hirsutum cDNA, mRNA sequence
contig00805	gi|73863397|gb|DT466136.1|DT466136	99.3	575	3	1	1	575	82	655	0	1100	#gi|73863397:1-9 GH_CHX18H05.f GH_CHX Gossypium hirsutum cDNA clone GH_CHX18H05 5', mRNA sequence
contig00823	gi|48742190|gb|CO072709.1|CO072709	99.3	571	4	0	1	571	208	778	0	1100	#gi|48742190:1-9 GR__Ea32A12.f GR__Ea Gossypium raimondii cDNA clone GR__Ea32A12 5', mRNA sequence
contig01351	gi|164263238|gb|ES806394.1|ES806394	99.3	426	3	0	1	426	519	944	0	821	#gi|164263238:1-9 UFL_633_79 Cotton fiber 0-10 day post anthesis Gossypium hirsutum cDNA, mRNA sequence
contig01374	gi|78325163|gb|DT545437.1|DT545437	99.3	431	3	0	1	431	375	805	0	831	#gi|78325163:1-9 EST1056077 GH_TMO Gossypium hirsutum cDNA, mRNA sequence
contig01394	gi|109874367|gb|DW503341.1|DW503341	99.3	428	3	0	1	428	384	811	0	825	#gi|109874367:1-9 GH_TMIRS_073_E06_F Cotton Normalized Library dT primed Gossypium hirsutum cDNA, mRNA sequence
contig01398	gi|73860966|gb|DT463705.1|DT463705	99.3	427	3	0	1	427	106	532	0	646	#gi|73860966:1-9 GH_CHX13P07.f GH_CHX Gossypium hirsutum cDNA clone GH_CHX13P07 5', mRNA sequence
contig01720	gi|109890632|gb|DW519596.1|DW519596	99.3	285	2	0	1	285	457	173	4e-155	549	#gi|109890632:1-9 GH_TMIRS_232_D12_F Cotton Normalized Library dT primed Gossypium hirsutum cDNA, mRNA sequence
contig02101	gi|21096803|gb|BQ409116.1|BQ409116	99.3	285	2	0	1	285	307	23	3e-155	549	#gi|21096803:1-9 GA__Ed0016A09r Gossypium arboreum 7-10 dpa fiber library Gossypium arboreum cDNA clone GA__Ed0016A09r, mRNA sequence
contig00072	gi|78323945|gb|DT544219.1|DT544219	99.29	991	3	4	15	1003	989	1	0	1877	#gi|78323945:1-9 EST1054859 GH_TMO Gossypium hirsutum cDNA, mRNA sequence
contig00377	gi|109826985|gb|DW225693.1|DW225693	99.29	701	5	0	1	701	140	840	0	1350	#gi|109826985:1-9 GH_HYPT_01-01-11R_H09_InvR_21Apr04_065_F Stem - 3 weeks after planting Gossypium hirsutum cDNA, mRNA sequence
contig00757	gi|48743626|gb|CO074145.1|CO074145	99.29	560	4	0	29	588	736	177	0	1078	#gi|48743626:1-9 GR__Ea34B15.f GR__Ea Gossypium raimondii cDNA clone GR__Ea34B15 5', mRNA sequence
contig01174	gi|73865298|gb|DT468036.1|DT468036	99.29	280	2	0	189	468	205	484	5e-152	539	#gi|73865298:1-9 GH_CHX21E21.r GH_CHX Gossypium hirsutum cDNA clone GH_CHX21E21 3', mRNA sequence
contig01393	gi|78326312|gb|DT546586.1|DT546586	99.29	425	3	0	1	425	841	417	0	819	#gi|78326312:1-9 EST1057226 GH_TMO Gossypium hirsutum cDNA, mRNA sequence
contig01422	gi|78351363|gb|DT571637.1|DT571637	99.29	421	3	0	1	421	636	216	0	811	#gi|78351363:1-9 EST1082277 GH_TMO Gossypium hirsutum cDNA, mRNA sequence
contig02549	gi|13244996|gb|BE052725.2|BE052725	99.29	140	1	0	1	140	157	296	2e-71	270	#gi|13244996:1-9 GA__Ea0014G22f Gossypium arboreum 7-10 dpa fiber library Gossypium arboreum cDNA clone GA__Ea0014G22f, mRNA sequence
contig02554	gi|11209230|gb|BF278160.1|BF278160	99.29	140	0	1	1	139	252	391	5e-69	262	#gi|11209230:1-9 GA__Eb0038O21f Gossypium arboreum 7-10 dpa fiber library Gossypium arboreum cDNA clone GA__Eb0038O21f, mRNA sequence
contig00285	gi|78323563|gb|DT543837.1|DT543837	99.28	834	6	0	32	865	846	13	0	1606	#gi|78323563:1-9 EST1054477 GH_TMO Gossypium hirsutum cDNA, mRNA sequence
contig00507	gi|164298139|gb|EX168273.1|EX168273	99.28	690	3	2	1	688	86	775	0	1318	#gi|164298139:1-9 H11_R-16_094 Cotton 1-14 day post anthesis Lambda Zap Express Library Gossypium hirsutum cDNA, mRNA sequence
contig00517	gi|164346807|gb|ES832055.1|ES832055	99.28	698	5	0	1	698	82	779	0	1344	#gi|164346807:1-9 UFL_344_91 Cotton fiber 0-10 day post anthesis Gossypium hirsutum cDNA, mRNA sequence
contig00760	gi|21089659|gb|BQ401984.1|BQ401984	99.28	278	2	0	315	592	412	135	1e-150	535	#gi|21089659:1-9 GA__Ed0046H04r Gossypium arboreum 7-10 dpa fiber library Gossypium arboreum cDNA clone GA__Ed0046H04r, mRNA sequence
contig00768	gi|164309302|gb|ES850990.1|ES850990	99.28	278	2	0	1	278	246	523	1e-150	535	#gi|164309302:1-9 UFL_654_37 Cotton fiber 0-10 day post anthesis Gossypium hirsutum cDNA, mRNA sequence
contig01109	gi|48822916|gb|CO124229.1|CO124229	99.28	415	3	0	67	481	61	475	0	799	#gi|48822916:1-9 GR__Eb07A04.f GR__Eb Gossypium raimondii cDNA clone GR__Eb07A04 5', mRNA sequence
contig01444	gi|6481253|gb|AW186773.2|AW186773	99.28	416	2	1	1	415	604	189	0	793	#gi|6481253:1-9 BNLGHi5014 Six-day Cotton fiber Gossypium hirsutum cDNA 5', mRNA sequence
contig01452	gi|164255786|gb|ES835005.1|ES835005	99.28	414	3	0	1	414	308	721	0	797	#gi|164255786:1-9 UFL_004_40 Cotton fiber 0-10 day post anthesis Gossypium hirsutum cDNA, mRNA sequence
contig01896	gi|109835404|gb|DW233967.1|DW233967	99.28	276	2	0	1	276	400	675	9e-150	531	#gi|109835404:1-9 GH_RTFR_13R_D09_InvR_13Sep04_073_F Root (free) - 7-10 weeks after planting Gossypium hirsutum cDNA, mRNA sequence
contig02133	gi|21102141|gb|BQ414454.1|BQ414454	99.28	278	0	2	1	277	418	142	4e-130	466	#gi|21102141:1-9 GA__Ed0086H07r Gossypium arboreum 7-10 dpa fiber library Gossypium arboreum cDNA clone GA__Ed0086H07r, mRNA sequence
contig02137	gi|41578536|gb|CK640541.1|CK640541	99.28	276	2	0	1	276	346	71	8e-150	531	#gi|41578536:1-9 GA__Ea0003F13f Gate Gossypium arboreum cDNA clone Gate3CC07 5', mRNA sequence
contig02141	gi|366431308|gb|HO111979.1|HO111979	99.28	276	2	0	1	276	581	306	8e-150	531	#gi|366431308:1-9 rcrycc0_0069_A01.ab1 cotton shoot apical meristems, buds and flowers Gossypium hirsutum cDNA 3', mRNA sequence
contig00537	gi|164254728|gb|ES829027.1|ES829027	99.27	689	5	0	1	689	302	990	0	1326	#gi|164254728:1-9 UFL_341_33 Cotton fiber 0-10 day post anthesis Gossypium hirsutum cDNA, mRNA sequence
contig00881	gi|109876275|gb|DW505249.1|DW505249	99.27	547	3	1	5	550	836	290	0	1045	#gi|109876275:1-9 GH_TMIRS_092_B11_R Cotton Normalized Library dT primed Gossypium hirsutum cDNA, mRNA sequence
contig00930	gi|48813835|gb|CO115148.1|CO115148	99.27	410	3	0	122	531	94	503	0	789	#gi|48813835:1-9 GR__Eb016L13.r GR__Eb Gossypium raimondii cDNA clone GR__Eb016L13 3', mRNA sequence
contig01200	gi|109875307|gb|DW504281.1|DW504281	99.27	413	2	1	52	464	67	478	0	751	#gi|109875307:1-9 GH_TMIRS_082_E11_F Cotton Normalized Library dT primed Gossypium hirsutum cDNA, mRNA sequence
contig02146	gi|54123123|gb|CO498632.1|CO498632	99.27	275	2	0	1	275	546	272	3e-149	529	#gi|54123123:1-9 G.h.fbr-sw08022 G.h.fbr-sw Gossypium hirsutum cDNA, mRNA sequence
contig02558	gi|109837344|gb|DW235905.1|DW235905	99.27	137	1	0	1	137	222	358	1e-69	264	#gi|109837344:1-9 GH_RTMB_16R_F09_InvR_16Jul04_069_F Root (mb) - 3 weeks after planting Gossypium hirsutum cDNA, mRNA sequence
contig00005	gi|164293552|gb|ES810015.1|ES810015	99.26	952	5	2	574	1525	9	958	0	1816	#gi|164293552:1-9 UFL_224_21 Cotton fiber 0-10 day post anthesis Gossypium hirsutum cDNA, mRNA sequence
contig00144	gi|164266430|gb|ES833009.1|ES833009	99.26	941	6	1	53	992	2	942	0	1802	#gi|164266430:1-9 UFL_367_84 Cotton fiber 0-10 day post anthesis Gossypium hirsutum cDNA, mRNA sequence
contig00536	gi|118552420|gb|EE592760.1|EE592760	99.26	674	4	1	3	676	1	673	0	1289	#gi|118552420:1-9 EST362 Gossypium barbadense L. line 3-79 fiber normalized cDNA library Gossypium barbadense cDNA clone 5-f9 5', mRNA sequence
contig00548	gi|164264354|gb|ES822216.1|ES822216	99.26	539	3	1	1	538	120	658	0	1029	#gi|164264354:1-9 UFL_366_63 Cotton fiber 0-10 day post anthesis Gossypium hirsutum cDNA, mRNA sequence
contig00622	gi|109888963|gb|DW517932.1|DW517932	99.26	541	4	0	107	647	547	7	0	1041	#gi|109888963:1-9 GH_TMIRS_216_C03_F Cotton Normalized Library dT primed Gossypium hirsutum cDNA, mRNA sequence
contig01285	gi|84147255|gb|DN761497.1|DN761497	99.26	406	2	1	1	406	405	1	0	702	#gi|84147255:1-9 G.hir-stem 4004 PCR amplified cotton stem cDNA Gossypium hirsutum cDNA, mRNA sequence
contig01473	gi|366451697|gb|HO091001.1|HO091001	99.26	407	3	0	1	407	172	578	0	783	#gi|366451697:1-9 rayctn0_0023_D07.ab1 cotton shoot apical meristems, buds and flowers Gossypium hirsutum cDNA 3', mRNA sequence
contig01500	gi|21090651|gb|BQ402964.1|BQ402964	99.26	406	2	1	1	405	210	615	0	773	#gi|21090651:1-9 GA__Ed0052F04f Gossypium arboreum 7-10 dpa fiber library Gossypium arboreum cDNA clone GA__Ed0052F04f, mRNA sequence
contig01914	gi|109857713|gb|DW486692.1|DW486692	99.26	271	2	0	8	278	404	134	9e-147	521	#gi|109857713:1-9 GH_RMIRS_059_H02_F Cotton Normalized Library random primed Gossypium hirsutum cDNA, mRNA sequence
contig02128	gi|84166887|gb|DR455535.1|DR455535	99.26	271	2	0	8	278	329	599	7e-147	521	#gi|84166887:1-9 CM035C07 Cotton Lambda Zap Express Library Gossypium hirsutum cDNA, mRNA sequence
contig02153	gi|48799483|gb|CO100797.1|CO100797	99.26	272	2	0	1	272	230	501	2e-147	523	#gi|48799483:1-9 GR__Eb0026J03.r GR__Eb Gossypium raimondii cDNA clone GR__Eb0026J03 3', mRNA sequence
contig02561	gi|13244807|gb|BE053829.2|BE053829	99.26	135	1	0	1	135	34	168	2e-68	260	#gi|13244807:1-9 GA__Ea0009P10f Gossypium arboreum 7-10 dpa fiber library Gossypium arboreum cDNA clone GA__Ea0009P10f, mRNA sequence
contig00429	gi|109868200|gb|DW497176.1|DW497176	99.25	668	5	0	1	668	668	1	0	1285	#gi|109868200:1-9 GH_TMIRS_013_F12_F Cotton Normalized Library dT primed Gossypium hirsutum cDNA, mRNA sequence
contig00453	gi|164252457|gb|ES814292.1|ES814292	99.25	667	5	0	75	741	79	745	0	1283	#gi|164252457:1-9 UFL_196_70 Cotton fiber 0-10 day post anthesis Gossypium hirsutum cDNA, mRNA sequence
contig00528	gi|78327478|gb|DT547752.1|DT547752	99.25	670	2	1	7	673	1	670	0	1285	#gi|78327478:1-9 EST1058392 GH_TMO Gossypium hirsutum cDNA, mRNA sequence
contig00550	gi|325465957|gb|JG453845.1|JG453845	99.25	665	3	2	1	663	69	733	0	1263	#gi|325465957:1-9 1P38-39-40-B8-T3 Subtracted cDNA library from Gossypium hirsutum L. variety Bikaneri Narma Gossypium hirsutum cDNA, mRNA sequence
contig00587	gi|164261628|gb|EV487922.1|EV487922	99.25	536	4	0	27	562	1	536	0	1031	#gi|164261628:1-9 129F04 Cotton Lambda Zap Express Library Gossypium hirsutum cDNA, mRNA sequence
contig00869	gi|48798274|gb|CO099588.1|CO099588	99.25	267	2	0	1	267	577	311	4e-144	513	#gi|48798274:1-9 GR__Ea24J01.f GR__Ea Gossypium raimondii cDNA clone GR__Ea24J01 5', mRNA sequence
contig00872	gi|366414949|gb|HO105651.1|HO105651	99.25	530	3	1	1	530	529	1	0	1011	#gi|366414949:1-9 rmhcyd0_001556.y1.scf cotton shoot apical meristems, buds and flowers Gossypium hirsutum cDNA 3', mRNA sequence
contig01509	gi|21098905|gb|BQ411218.1|BQ411218	99.25	402	2	1	1	402	26	426	0	765	#gi|21098905:1-9 GA__Ed0037F01f Gossypium arboreum 7-10 dpa fiber library Gossypium arboreum cDNA clone GA__Ed0037F01f, mRNA sequence
contig02194	gi|13353239|gb|BG443587.1|BG443587	99.25	265	2	0	1	265	29	293	3e-143	509	#gi|13353239:1-9 GA__Ea0021D17f Gossypium arboreum 7-10 dpa fiber library Gossypium arboreum cDNA clone GA__Ea0021D17f, mRNA sequence
contig02372	gi|366422602|gb|HO096480.1|HO096480	99.25	133	1	0	38	170	191	323	5e-67	256	#gi|366422602:1-9 rayctn0_0095_D06.ab1 cotton shoot apical meristems, buds and flowers Gossypium hirsutum cDNA 3', mRNA sequence
contig02560	gi|13245254|gb|BE055641.2|BE055641	99.25	133	0	1	1	133	178	309	7e-65	248	#gi|13245254:1-9 GA__Ea0021E08f Gossypium arboreum 7-10 dpa fiber library Gossypium arboreum cDNA clone GA__Ea0021E08f, mRNA sequence
contig00268	gi|164248954|gb|ES796012.1|ES796012	99.24	393	2	1	1	392	712	320	0	747	#gi|164248954:1-9 UFL_538_25 Cotton fiber 0-10 day post anthesis Gossypium hirsutum cDNA, mRNA sequence
contig00883	gi|82755500|gb|DV849062.1|DV849062	99.24	524	3	1	29	551	12	535	0	932	#gi|82755500:1-9 GH_LSL06D03.f GH_LSL Gossypium hirsutum cDNA clone GH_LSL06D03 5', mRNA sequence
contig00916	gi|109887630|gb|DW516599.1|DW516599	99.24	526	4	0	1	526	17	542	0	969	#gi|109887630:1-9 GH_TMIRS_203_B08_F Cotton Normalized Library dT primed Gossypium hirsutum cDNA, mRNA sequence
contig00931	gi|78351550|gb|DT571824.1|DT571824	99.24	529	3	1	3	531	1	528	0	938	#gi|78351550:1-9 EST1082464 GH_TMO Gossypium hirsutum cDNA, mRNA sequence
contig01129	gi|164271995|gb|ES823996.1|ES823996	99.24	395	3	0	1	395	627	233	0	761	#gi|164271995:1-9 UFL_357_28 Cotton fiber 0-10 day post anthesis Gossypium hirsutum cDNA, mRNA sequence
contig01490	gi|11200483|gb|BF269488.1|BF269488	99.24	396	1	1	1	396	396	3	0	716	#gi|11200483:1-9 GA__Eb0004N05f Gossypium arboreum 7-10 dpa fiber library Gossypium arboreum cDNA clone GA__Eb0004N05f, mRNA sequence
contig01532	gi|109876030|gb|DW505004.1|DW505004	99.24	395	3	0	1	395	269	663	0	759	#gi|109876030:1-9 GH_TMIRS_089_G08_F Cotton Normalized Library dT primed Gossypium hirsutum cDNA, mRNA sequence
contig01546	gi|164272982|gb|EV495042.1|EV495042	99.24	395	2	1	1	395	413	20	0	751	#gi|164272982:1-9 sg037D01 Cotton Lambda Zap Express Library Gossypium hirsutum cDNA, mRNA sequence
contig02204	gi|164267206|gb|ES808003.1|ES808003	99.24	262	2	0	1	262	628	367	2e-141	504	#gi|164267206:1-9 UFL_645_81 Cotton fiber 0-10 day post anthesis Gossypium hirsutum cDNA, mRNA sequence
contig02534	gi|78323290|gb|DT543564.1|DT543564	99.24	131	1	0	16	146	156	286	5e-66	252	#gi|78323290:1-9 EST1054204 GH_TMO Gossypium hirsutum cDNA, mRNA sequence
contig02568	gi|21094453|gb|BQ406766.1|BQ406766	99.24	131	1	0	1	131	345	215	1e-66	254	#gi|21094453:1-9 GA__Ed0098E07f Gossypium arboreum 7-10 dpa fiber library Gossypium arboreum cDNA clone GA__Ed0098E07f, mRNA sequence
contig00245	gi|109840896|gb|DW239456.1|DW239456	99.23	646	0	2	256	901	32	672	0	1094	#gi|109840896:1-9 GH_TS_02-01-05R_B04_InvR_09Feb04_030_F Stem - 3-5 weeks after planting Gossypium hirsutum cDNA, mRNA sequence
contig00362	gi|109891578|gb|DW520541.1|DW520541	99.23	776	6	0	2	777	15	790	0	1491	#gi|109891578:1-9 GH_TMIRS_241_E11_F Cotton Normalized Library dT primed Gossypium hirsutum cDNA, mRNA sequence
contig00977	gi|109829130|gb|DW227724.1|DW227724	99.23	517	4	0	1	517	615	99	0	850	#gi|109829130:1-9 GH_HYPT_01-01-37R_H07_InvR_03May04_049_R Stem - 3 weeks after planting Gossypium hirsutum cDNA, mRNA sequence
contig01585	gi|84143902|gb|DN758144.1|DN758144	99.23	388	3	0	1	388	107	494	0	745	#gi|84143902:1-9 G.hir-stem 648 PCR amplified cotton stem cDNA Gossypium hirsutum cDNA, mRNA sequence
contig01762	gi|73861279|gb|DT464018.1|DT464018	99.23	130	1	0	1	130	196	325	5e-65	250	#gi|73861279:1-9 GH_CHX14M23.r GH_CHX Gossypium hirsutum cDNA clone GH_CHX14M23 3', mRNA sequence
contig01873	gi|5049120|gb|AI730268.1|AI730268	99.23	261	2	0	1	261	418	158	8e-141	502	#gi|5049120:1-9 BNLGHi6534 Six-day Cotton fiber Gossypium hirsutum cDNA 5' similar to (AF038045) 3-hydroxy-3-methylglutaryl-coenzyme A reductase 1 [Gossypium hirsutum], mRNA sequence
contig02210	gi|164241887|gb|ES817498.1|ES817498	99.23	261	2	0	1	261	201	461	6e-141	502	#gi|164241887:1-9 UFL_176_58 Cotton fiber 0-10 day post anthesis Gossypium hirsutum cDNA, mRNA sequence
contig02216	gi|109834414|gb|DW232979.1|DW232979	99.23	261	1	1	1	260	573	313	2e-138	494	#gi|109834414:1-9 GH_OVFIB_01-01-21R_F07_InvR_12Feb04_053_R Ovules - day of anthesis Gossypium hirsutum cDNA, mRNA sequence
contig00024	gi|164292481|gb|ES809624.1|ES809624	99.22	1029	5	3	190	1215	13	1041	0	1953	#gi|164292481:1-9 UFL_334_13 Cotton fiber 0-10 day post anthesis Gossypium hirsutum cDNA, mRNA sequence
contig00229	gi|164317750|gb|ES803862.1|ES803862	99.22	903	4	3	32	931	922	20	0	1711	#gi|164317750:1-9 UFL_606_02 Cotton fiber 0-10 day post anthesis Gossypium hirsutum cDNA, mRNA sequence
contig00620	gi|83034438|gb|DV936126.1|DV936126	99.22	645	4	1	1	644	748	104	0	1176	#gi|83034438:1-9 COT_FP_E03 Fiber and Ovule of Xu-142 Lambda Zap Express Library Gossypium hirsutum cDNA 3' similar to Similiar to arabinogalactan protein [Gossypium hirsutum], mRNA sequence
contig00804	gi|13243616|gb|BE054495.2|BE054495	99.22	514	4	0	1	514	77	590	0	906	#gi|13243616:1-9 GA__Ea0001E22f Gossypium arboreum 7-10 dpa fiber library Gossypium arboreum cDNA clone GA__Ea0001E22f, mRNA sequence
contig00978	gi|54122822|gb|CO498331.1|CO498331	99.22	516	4	0	1	516	93	608	0	991	#gi|54122822:1-9 G.h.fbr-sw07721 G.h.fbr-sw Gossypium hirsutum cDNA, mRNA sequence
contig01569	gi|164347028|gb|EX168472.1|EX168472	99.22	386	2	1	2	387	591	207	0	733	#gi|164347028:1-9 A12_R-19_086 Cotton 1-14 day post anthesis Lambda Zap Express Library Gossypium hirsutum cDNA, mRNA sequence
contig02208	gi|13247688|gb|BF271700.2|BF271700	99.22	258	2	0	1	258	350	607	4e-139	496	#gi|13247688:1-9 GA__Eb0012I02f Gossypium arboreum 7-10 dpa fiber library Gossypium arboreum cDNA clone GA__Eb0012I02f, mRNA sequence
contig02224	gi|48819172|gb|CO120485.1|CO120485	99.22	256	2	0	1	256	562	817	6e-138	492	#gi|48819172:1-9 GR__Eb023P20.r GR__Eb Gossypium raimondii cDNA clone GR__Eb023P20 3', mRNA sequence
contig02225	gi|78333875|gb|DT554149.1|DT554149	99.22	258	2	0	1	258	88	345	4e-139	496	#gi|78333875:1-9 EST1064789 GH_TMO Gossypium hirsutum cDNA, mRNA sequence
contig02226	gi|109825379|gb|DW224112.1|DW224112	99.22	258	2	0	1	258	341	598	4e-139	496	#gi|109825379:1-9 GH_HYPS_01-01-06R_A07_InvR_14Apr04_063_F Stem - 7 weeks after planting Gossypium hirsutum cDNA, mRNA sequence
contig02231	gi|109888382|gb|DW517351.1|DW517351	99.22	257	1	1	1	256	14	270	4e-136	486	#gi|109888382:1-9 GH_TMIRS_210_D07_F Cotton Normalized Library dT primed Gossypium hirsutum cDNA, mRNA sequence
contig02577	gi|366425805|gb|HO102881.1|HO102881	99.22	128	1	0	1	128	434	307	3e-64	246	#gi|366425805:1-9 rayctn0_0180_E03.ab1 cotton shoot apical meristems, buds and flowers Gossypium hirsutum cDNA 3', mRNA sequence
contig02583	gi|78322780|gb|DT543054.1|DT543054	99.22	128	1	0	1	128	216	343	3e-64	246	#gi|78322780:1-9 EST1053694 GH_TMO Gossypium hirsutum cDNA, mRNA sequence
contig00102	gi|164265114|gb|ES801937.1|ES801937	99.21	1015	6	2	12	1026	9	1021	0	1879	#gi|164265114:1-9 UFL_586_69 Cotton fiber 0-10 day post anthesis Gossypium hirsutum cDNA, mRNA sequence
contig00407	gi|164317783|gb|ES807735.1|ES807735	99.21	757	6	0	1	757	764	8	0	1453	#gi|164317783:1-9 UFL_637_42 Cotton fiber 0-10 day post anthesis Gossypium hirsutum cDNA, mRNA sequence
contig00645	gi|164262097|gb|ES799757.1|ES799757	99.21	636	5	0	1	636	149	784	0	1221	#gi|164262097:1-9 UFL_512_61 Cotton fiber 0-10 day post anthesis Gossypium hirsutum cDNA, mRNA sequence
contig00884	gi|78336858|gb|DT557132.1|DT557132	99.21	508	2	1	1	506	551	44	0	969	#gi|78336858:1-9 EST1067772 GH_TMO Gossypium hirsutum cDNA, mRNA sequence
contig00910	gi|109866991|gb|DW495967.1|DW495967	99.21	509	4	0	1	509	509	1	0	977	#gi|109866991:1-9 GH_TMIRS_002_G08_R Cotton Normalized Library dT primed Gossypium hirsutum cDNA, mRNA sequence
contig01021	gi|164288238|gb|ES826032.1|ES826032	99.21	504	4	0	1	504	272	775	0	967	#gi|164288238:1-9 UFL_417_42 Cotton fiber 0-10 day post anthesis Gossypium hirsutum cDNA, mRNA sequence
contig01581	gi|109867712|gb|DW496688.1|DW496688	99.21	382	2	1	1	382	277	657	0	726	#gi|109867712:1-9 GH_TMIRS_008_F03_F Cotton Normalized Library dT primed Gossypium hirsutum cDNA, mRNA sequence
contig01622	gi|78334379|gb|DT554653.1|DT554653	99.21	381	2	1	1	381	479	858	0	724	#gi|78334379:1-9 EST1065293 GH_TMO Gossypium hirsutum cDNA, mRNA sequence
contig01647	gi|164358758|gb|ES835314.1|ES835314	99.21	378	2	1	1	377	555	932	0	720	#gi|164358758:1-9 UFL_007_70 Cotton fiber 0-10 day post anthesis Gossypium hirsutum cDNA, mRNA sequence
contig02147	gi|48829922|gb|CO128312.1|CO128312	99.21	127	1	0	1	127	127	1	3e-63	244	#gi|48829922:1-9 GR__Eb25A08.f GR__Eb Gossypium raimondii cDNA clone GR__Eb25A08 5', mRNA sequence
contig02245	gi|194346542|gb|FK817147.1|FK817147	99.21	252	2	0	2	253	25	276	1e-135	484	#gi|194346542:1-9 cg8 (Gossypium arboreum L.) Drought-related cDNA Library of cotton Gossypium arboreum cDNA, mRNA sequence
contig02590	gi|5045935|gb|AI727083.1|AI727083	99.21	126	1	0	1	126	563	438	4e-63	242	#gi|5045935:1-9 BNLGHi7268 Six-day Cotton fiber Gossypium hirsutum cDNA 5' similar to (Z97337) hydroxyproline-rich glycoprotein homolog [Arabidopsis thaliana], mRNA sequence
contig00060	gi|109846352|gb|DW244910.1|DW244910	99.2	873	7	0	493	1365	8	880	0	1675	#gi|109846352:1-9 GH_YF_1000502_E08_LibSeq2_03Jul03_056_F Young Fiber 1-3 days after anthesis Gossypium hirsutum cDNA, mRNA sequence
contig00080	gi|78339752|gb|DT560026.1|DT560026	99.2	999	3	5	15	1013	1	994	0	1836	#gi|78339752:1-9 EST1070666 GH_TMO Gossypium hirsutum cDNA, mRNA sequence
contig00630	gi|13353910|gb|BG444258.1|BG444258	99.2	624	4	1	22	644	662	39	0	1144	#gi|13353910:1-9 GA__Ea0023M19f Gossypium arboreum 7-10 dpa fiber library Gossypium arboreum cDNA clone GA__Ea0023M19f, mRNA sequence
contig00698	gi|164329855|gb|ES813271.1|ES813271	99.2	502	4	0	1	502	391	892	0	963	#gi|164329855:1-9 UFL_193_22 Cotton fiber 0-10 day post anthesis Gossypium hirsutum cDNA, mRNA sequence
contig01000	gi|109852771|gb|DW481750.1|DW481750	99.2	377	3	0	47	423	553	177	0	724	#gi|109852771:1-9 GH_RMIRS_032_F01_005_F Cotton Normalized Library random primed Gossypium hirsutum cDNA, mRNA sequence
contig01029	gi|366418830|gb|HO098131.1|HO098131	99.2	497	3	1	1	497	508	13	0	946	#gi|366418830:1-9 rayctn0_0116_E10.ab1 cotton shoot apical meristems, buds and flowers Gossypium hirsutum cDNA 3', mRNA sequence
contig01619	gi|21097688|gb|BQ410001.1|BQ410001	99.2	377	2	1	7	382	407	31	0	668	#gi|21097688:1-9 GA__Ed0026H10r Gossypium arboreum 7-10 dpa fiber library Gossypium arboreum cDNA clone GA__Ed0026H10r, mRNA sequence
contig01632	gi|366463776|gb|HO103346.1|HO103346	99.2	377	3	0	3	379	152	528	0	724	#gi|366463776:1-9 rayctn0_0222_H02.ab1 cotton shoot apical meristems, buds and flowers Gossypium hirsutum cDNA 3', mRNA sequence
contig01644	gi|164296242|gb|EV498258.1|EV498258	99.2	374	2	1	1	374	602	230	0	710	#gi|164296242:1-9 sg137G12 Cotton Lambda Zap Express Library Gossypium hirsutum cDNA, mRNA sequence
contig02256	gi|109871261|gb|DW500237.1|DW500237	99.2	249	2	0	1	249	5	253	9e-134	478	#gi|109871261:1-9 GH_TMIRS_044_E04_F Cotton Normalized Library dT primed Gossypium hirsutum cDNA, mRNA sequence
contig00475	gi|164251819|gb|EV488904.1|EV488904	99.19	494	4	0	1	494	81	574	0	948	#gi|164251819:1-9 151A01 Cotton Lambda Zap Express Library Gossypium hirsutum cDNA, mRNA sequence
contig00649	gi|164291572|gb|ES842553.1|ES842553	99.19	621	4	1	14	633	1	621	0	1055	#gi|164291572:1-9 UFL_089_33 Cotton fiber 0-10 day post anthesis Gossypium hirsutum cDNA, mRNA sequence
contig00865	gi|164358763|gb|ES835319.1|ES835319	99.19	496	3	1	1	496	468	962	0	944	#gi|164358763:1-9 UFL_007_76 Cotton fiber 0-10 day post anthesis Gossypium hirsutum cDNA, mRNA sequence
contig01020	gi|21096194|gb|BQ408507.1|BQ408507	99.19	494	4	0	2	495	571	78	0	948	#gi|21096194:1-9 GA__Ed0009G03r Gossypium arboreum 7-10 dpa fiber library Gossypium arboreum cDNA clone GA__Ed0009G03r, mRNA sequence
contig01039	gi|48803279|gb|CO104593.1|CO104593	99.19	492	4	0	1	492	117	608	0	944	#gi|48803279:1-9 GR__Eb0034F06.f GR__Eb Gossypium raimondii cDNA clone GR__Eb0034F06 5', mRNA sequence
contig01673	gi|78325889|gb|DT546163.1|DT546163	99.19	369	2	1	3	371	948	581	0	700	#gi|78325889:1-9 EST1056803 GH_TMO Gossypium hirsutum cDNA, mRNA sequence
contig01684	gi|109873645|gb|DW502620.1|DW502620	99.19	369	3	0	1	369	611	243	0	708	#gi|109873645:1-9 GH_TMIRS_068_A07_F Cotton Normalized Library dT primed Gossypium hirsutum cDNA, mRNA sequence
contig01964	gi|48878178|gb|CO129200.1|CO129200	99.19	246	2	0	1	246	495	250	7e-132	472	#gi|48878178:1-9 GR__Eb26K19.r GR__Eb Gossypium raimondii cDNA clone GR__Eb26K19 3', mRNA sequence
contig02228	gi|13351738|gb|BG442086.1|BG442086	99.19	246	0	1	12	257	319	76	3e-130	466	#gi|13351738:1-9 GA__Ea0015L11f Gossypium arboreum 7-10 dpa fiber library Gossypium arboreum cDNA clone GA__Ea0015L11f, mRNA sequence
contig02596	gi|164246182|gb|ES822655.1|ES822655	99.19	124	1	0	1	124	221	98	2e-49	196	#gi|164246182:1-9 UFL_381_15 Cotton fiber 0-10 day post anthesis Gossypium hirsutum cDNA, mRNA sequence
contig00159	gi|48820574|gb|CO121887.1|CO121887	99.18	728	6	0	320	1047	1	728	0	1396	#gi|48820574:1-9 GR__Eb03E08.f GR__Eb Gossypium raimondii cDNA clone GR__Eb03E08 5', mRNA sequence
contig00380	gi|164327023|gb|ES818738.1|ES818738	99.18	735	5	1	1	734	9	743	0	1402	#gi|164327023:1-9 UFL_210_47 Cotton fiber 0-10 day post anthesis Gossypium hirsutum cDNA, mRNA sequence
contig00709	gi|82756325|gb|DV849887.1|DV849887	99.18	610	4	1	1	610	11	619	0	1162	#gi|82756325:1-9 GH_LSL25F08.f GH_LSL Gossypium hirsutum cDNA clone GH_LSL25F08 5', mRNA sequence
contig01072	gi|109859910|gb|DW488889.1|DW488889	99.18	490	4	0	1	490	295	784	0	827	#gi|109859910:1-9 GH_RMIRS_072_A09_F Cotton Normalized Library random primed Gossypium hirsutum cDNA, mRNA sequence
contig01097	gi|109837508|gb|DW236069.1|DW236069	99.18	367	3	0	120	486	5	371	0	704	#gi|109837508:1-9 GH_RTMF_02R_C01_InvR_09Aug04_011_F Root (free) - 3 weeks after planting Gossypium hirsutum cDNA, mRNA sequence
contig01443	gi|48743522|gb|CO074041.1|CO074041	99.18	244	2	0	12	255	182	425	1e-130	468	#gi|48743522:1-9 GR__Ea33P02.f GR__Ea Gossypium raimondii cDNA clone GR__Ea33P02 5', mRNA sequence
contig01676	gi|13245301|gb|BE053032.2|BE053032	99.18	368	3	0	1	368	7	374	4e-177	622	#gi|13245301:1-9 GA__Ea0022F17f Gossypium arboreum 7-10 dpa fiber library Gossypium arboreum cDNA clone GA__Ea0022F17f, mRNA sequence
contig01685	gi|164270233|gb|ES808514.1|ES808514	99.18	368	3	0	1	368	384	751	0	706	#gi|164270233:1-9 UFL_184_29 Cotton fiber 0-10 day post anthesis Gossypium hirsutum cDNA, mRNA sequence
contig01788	gi|84172886|gb|DR461534.1|DR461534	99.18	122	1	0	228	349	525	404	3e-60	234	#gi|84172886:1-9 CM098D09 Cotton Lambda Zap Express Library Gossypium hirsutum cDNA, mRNA sequence
contig02282	gi|84174483|gb|DR463131.1|DR463131	99.18	245	0	2	1	244	92	335	1e-126	454	#gi|84174483:1-9 CM115B09 Cotton Lambda Zap Express Library Gossypium hirsutum cDNA, mRNA sequence
contig02286	gi|109832857|gb|DW231422.1|DW231422	99.18	243	2	0	1	243	237	479	3e-130	466	#gi|109832857:1-9 GH_OVFIB_01-01-01R_A10_InvR_21Jan04_080_F Ovules - day of anthesis Gossypium hirsutum cDNA, mRNA sequence
contig02601	gi|164264017|gb|ES797181.1|ES797181	99.18	122	0	1	1	121	532	411	2e-58	226	#gi|164264017:1-9 UFL_515_68 Cotton fiber 0-10 day post anthesis Gossypium hirsutum cDNA, mRNA sequence
contig02604	gi|325465044|gb|JG451142.1|JG451142	99.18	122	0	1	1	121	85	206	7e-37	155	#gi|325465044:1-9 2P61-62-63-A1-T3 Subtracted cDNA library from Gossypium hirsutum L. variety Bikaneri Narma Gossypium hirsutum cDNA, mRNA sequence
contig00063	gi|109825243|gb|DW223977.1|DW223977	99.17	726	6	0	519	1244	726	1	0	1394	#gi|109825243:1-9 GH_HYPS_01-01-03R_C06_InvR_13Apr04_044_F Stem - 7 weeks after planting Gossypium hirsutum cDNA, mRNA sequence
contig00304	gi|109878617|gb|DW507587.1|DW507587	99.17	840	7	0	1	840	844	5	0	1610	#gi|109878617:1-9 GH_TMIRS_115_G03_F Cotton Normalized Library dT primed Gossypium hirsutum cDNA, mRNA sequence
contig00463	gi|164265240|gb|ES809143.1|ES809143	99.17	727	4	2	1	726	754	29	0	1296	#gi|164265240:1-9 UFL_285_52 Cotton fiber 0-10 day post anthesis Gossypium hirsutum cDNA, mRNA sequence
contig00496	gi|164258816|gb|ES845116.1|ES845116	99.17	241	2	0	9	249	70	310	2e-128	462	#gi|164258816:1-9 UFL_118_16 Cotton fiber 0-10 day post anthesis Gossypium hirsutum cDNA, mRNA sequence
contig00990	gi|73848742|gb|DT457762.1|DT457762	99.17	484	3	1	1	484	491	9	0	825	#gi|73848742:1-9 GH_ON35A16.f GH_ON Gossypium hirsutum cDNA clone GH_ON35A16 5', mRNA sequence
contig01184	gi|82756670|gb|DV850232.1|DV850232	99.17	242	2	0	227	468	143	384	3e-129	464	#gi|82756670:1-9 GH_LSL29E04.f GH_LSL Gossypium hirsutum cDNA clone GH_LSL29E04 5', mRNA sequence
contig01516	gi|366434032|gb|HO103923.1|HO103923	99.17	363	2	1	1	363	371	10	0	688	#gi|366434032:1-9 h2_F05.ab1 cotton shoot apical meristems, buds and flowers Gossypium hirsutum cDNA 3', mRNA sequence
contig01709	gi|11207364|gb|BF276294.1|BF276294	99.17	363	1	2	1	362	67	428	0	680	#gi|11207364:1-9 GA__Eb0028D23f Gossypium arboreum 7-10 dpa fiber library Gossypium arboreum cDNA clone GA__Eb0028D23f, mRNA sequence
contig01711	gi|109875384|gb|DW504358.1|DW504358	99.17	363	3	0	1	363	470	108	0	696	#gi|109875384:1-9 GH_TMIRS_083_C12_F Cotton Normalized Library dT primed Gossypium hirsutum cDNA, mRNA sequence
contig02296	gi|5050478|gb|AI731626.1|AI731626	99.17	240	2	0	1	240	380	141	2e-128	460	#gi|5050478:1-9 BNLGHi10288 Six-day Cotton fiber Gossypium hirsutum cDNA 5' similar to (AF018093) similarity to SCAMP37 [Pisum sativum], mRNA sequence
contig02303	gi|72272209|gb|DT048536.1|DT048536	99.17	240	0	2	1	239	310	72	1e-123	444	#gi|72272209:1-9 COT_DB_G02 Fiber and Ovule of Xu-142 Lambda Zap Express Library Gossypium hirsutum cDNA 3' similar to unknown, mRNA sequence
contig02605	gi|48753098|gb|CO083617.1|CO083617	99.17	120	0	1	1	119	399	518	4e-57	222	#gi|48753098:1-9 GR__Ea48M06.r GR__Ea Gossypium raimondii cDNA clone GR__Ea48M06 3', mRNA sequence
contig00084	gi|164300462|gb|ES807502.1|ES807502	99.16	947	7	1	274	1220	954	9	0	1806	#gi|164300462:1-9 UFL_645_48 Cotton fiber 0-10 day post anthesis Gossypium hirsutum cDNA, mRNA sequence
contig00095	gi|78344822|gb|DT565096.1|DT565096	99.16	956	8	0	237	1192	956	1	0	1832	#gi|78344822:1-9 EST1075736 GH_TMO Gossypium hirsutum cDNA, mRNA sequence
contig00265	gi|84147678|gb|DN761920.1|DN761920	99.16	718	5	1	25	742	3	719	0	1326	#gi|84147678:1-9 G.hir-stem 4427 PCR amplified cotton stem cDNA Gossypium hirsutum cDNA, mRNA sequence
contig00758	gi|73863115|gb|DT465854.1|DT465854	99.16	595	5	0	1	595	732	138	0	1140	#gi|73863115:1-9 GH_CHX18A17.f GH_CHX Gossypium hirsutum cDNA clone GH_CHX18A17 5', mRNA sequence
contig00762	gi|31073209|gb|CA993488.1|CA993488	99.16	594	5	0	1	594	743	150	0	1138	#gi|31073209:1-9 pAR0869 pAR Gossypium hirsutum cDNA 5', mRNA sequence
contig00766	gi|109890145|gb|DW519109.1|DW519109	99.16	595	3	2	1	594	127	720	0	1124	#gi|109890145:1-9 GH_TMIRS_227_E01_R Cotton Normalized Library dT primed Gossypium hirsutum cDNA, mRNA sequence
contig00820	gi|164342322|gb|ES843165.1|ES843165	99.16	476	4	0	1	476	92	567	0	912	#gi|164342322:1-9 UFL_095_94 Cotton fiber 0-10 day post anthesis Gossypium hirsutum cDNA, mRNA sequence
contig00841	gi|109865053|gb|DW494029.1|DW494029	99.16	474	4	0	1	474	495	22	0	908	#gi|109865053:1-9 GH_RMIRS_100_B05_R Cotton Normalized Library random primed Gossypium hirsutum cDNA, mRNA sequence
contig01137	gi|109879589|gb|DW508559.1|DW508559	99.16	477	4	0	1	477	161	637	0	914	#gi|109879589:1-9 GH_TMIRS_125_G08_F Cotton Normalized Library dT primed Gossypium hirsutum cDNA, mRNA sequence
contig01629	gi|84149187|gb|DN780487.1|DN780487	99.16	358	2	1	1	358	241	597	0	678	#gi|84149187:1-9 G.hir-Cotyledon 1015 cDNA from Cotyledons Gossypium hirsutum cDNA, mRNA sequence
contig02307	gi|84149679|gb|DN780979.1|DN780979	99.16	237	1	1	1	236	350	586	3e-124	446	#gi|84149679:1-9 G.hir-Cotyledon 1507 cDNA from Cotyledons Gossypium hirsutum cDNA, mRNA sequence
contig02308	gi|13357128|gb|BG447476.1|BG447476	99.16	237	2	0	1	237	394	630	1e-126	454	#gi|13357128:1-9 GA__Eb0043N13f Gossypium arboreum 7-10 dpa fiber library Gossypium arboreum cDNA clone GA__Eb0043N13f, mRNA sequence
contig00207	gi|84143805|gb|DN758047.1|DN758047	99.15	472	4	0	490	961	105	576	0	833	#gi|84143805:1-9 G.hir-stem 551 PCR amplified cotton stem cDNA Gossypium hirsutum cDNA, mRNA sequence
contig00346	gi|193218961|gb|EY197233.1|EY197233	99.15	590	5	0	1	590	68	657	0	1130	#gi|193218961:1-9 UFL_511_E12 Cotton ovule and fiber 3-5 days post anthesis Gossypium hirsutum cDNA, mRNA sequence
contig01729	gi|11203164|gb|BF272169.1|BF272169	99.15	354	2	1	5	358	6	358	0	670	#gi|11203164:1-9 GA__Eb0014C01f Gossypium arboreum 7-10 dpa fiber library Gossypium arboreum cDNA clone GA__Eb0014C01f, mRNA sequence
contig01739	gi|366440866|gb|HO111130.1|HO111130	99.15	354	3	0	2	355	394	41	0	678	#gi|366440866:1-9 rcrycc0_0059_C11.ab1 cotton shoot apical meristems, buds and flowers Gossypium hirsutum cDNA 3', mRNA sequence
contig01750	gi|48745182|gb|CO075701.1|CO075701	99.15	354	3	0	1	354	477	124	0	678	#gi|48745182:1-9 GR__Ea36J19.f GR__Ea Gossypium raimondii cDNA clone GR__Ea36J19 5', mRNA sequence
contig01769	gi|78326236|gb|DT546510.1|DT546510	99.15	351	3	0	1	351	372	722	0	672	#gi|78326236:1-9 EST1057150 GH_TMO Gossypium hirsutum cDNA, mRNA sequence
contig01771	gi|109826533|gb|DW225246.1|DW225246	99.15	352	3	0	1	352	359	8	4e-180	632	#gi|109826533:1-9 GH_HYPT_01-01-06R_A07_InvR_21Apr04_063_F Stem - 3 weeks after planting Gossypium hirsutum cDNA, mRNA sequence
contig01777	gi|73864389|gb|DT467128.1|DT467128	99.15	351	3	0	1	351	586	236	0	672	#gi|73864389:1-9 GH_CHX19O17.r GH_CHX Gossypium hirsutum cDNA clone GH_CHX19O17 3', mRNA sequence
contig02310	gi|72272846|gb|DT048856.1|DT048856	99.15	235	1	1	1	235	245	12	1e-108	394	#gi|72272846:1-9 COT_DF_H01 Fiber and Ovule of Xu-142 Lambda Zap Express Library Gossypium hirsutum cDNA 3' similar to (NM_114851) 60S RIBOSOMAL PROTEIN - like; protein id: At3g49910.1, supported by cDNA: gi_16323425 [Arabidopsis thaliana], mRNA sequence
contig02610	gi|31406493|gb|CD485528.1|CD485528	99.15	118	1	0	2	119	221	338	2e-58	226	#gi|31406493:1-9 CFUS1.1D02 Cotton Root and Hypocotyl tissues infected with Fusarium oxysporum f.sp. vasinfectum (Fov) Lambda ZIPLOX Library (CFUS) Gossypium hirsutum cDNA clone CFUS1.1D02 5' similar to PR protein class 10, mRNA sequence
contig00506	gi|13352520|gb|BG442868.1|BG442868	99.14	695	2	4	12	705	1	692	0	1255	#gi|13352520:1-9 GA__Ea0018J18f Gossypium arboreum 7-10 dpa fiber library Gossypium arboreum cDNA clone GA__Ea0018J18f, mRNA sequence
contig00752	gi|109826516|gb|DW225229.1|DW225229	99.14	580	5	0	1	580	127	706	0	1110	#gi|109826516:1-9 GH_HYPT_01-01-05R_G12_InvR_21Apr04_084_R Stem - 3 weeks after planting Gossypium hirsutum cDNA, mRNA sequence
contig00801	gi|18100476|gb|BM359730.1|BM359730	99.14	579	5	0	1	579	14	592	0	1108	#gi|18100476:1-9 GA__Ea0023B16r Gossypium arboreum 7-10 dpa fiber library Gossypium arboreum cDNA clone GA__Ea0023B16r, mRNA sequence
contig01202	gi|109874091|gb|DW503066.1|DW503066	99.14	464	3	1	1	464	441	903	0	880	#gi|109874091:1-9 GH_TMIRS_071_A08_F Cotton Normalized Library dT primed Gossypium hirsutum cDNA, mRNA sequence
contig01204	gi|72277112|gb|DT050974.1|DT050974	99.14	465	2	2	1	465	473	11	0	874	#gi|72277112:1-9 COT_EG_C03 Fiber and Ovule of Xu-142 Lambda Zap Express Library Gossypium hirsutum cDNA 3' similar to (NM_127296) unknown protein; protein id: At2g17410.1 [Arabidopsis thaliana], mRNA sequence
contig01205	gi|164249492|gb|ES833945.1|ES833945	99.14	464	4	0	1	464	607	144	0	846	#gi|164249492:1-9 UFL_444_64 Cotton fiber 0-10 day post anthesis Gossypium hirsutum cDNA, mRNA sequence
contig01465	gi|109849388|gb|DW478367.1|DW478367	99.14	350	2	1	40	388	370	21	0	662	#gi|109849388:1-9 GH_RMIRS_013_G09_R Cotton Normalized Library random primed Gossypium hirsutum cDNA, mRNA sequence
contig01783	gi|164360416|gb|ES820966.1|ES820966	99.14	348	3	0	1	348	205	552	0	668	#gi|164360416:1-9 UFL_396_01 Cotton fiber 0-10 day post anthesis Gossypium hirsutum cDNA, mRNA sequence
contig01784	gi|21100892|gb|BQ413205.1|BQ413205	99.14	349	2	1	1	349	128	475	0	660	#gi|21100892:1-9 GA__Ed0071A11r Gossypium arboreum 7-10 dpa fiber library Gossypium arboreum cDNA clone GA__Ed0071A11r, mRNA sequence
contig01795	gi|13247383|gb|BF270238.2|BF270238	99.14	347	3	0	1	347	351	5	0	664	#gi|13247383:1-9 GA__Eb0007J19f Gossypium arboreum 7-10 dpa fiber library Gossypium arboreum cDNA clone GA__Eb0007J19f, mRNA sequence
contig00035	gi|164245773|gb|ES794439.1|ES794439	99.13	1030	8	1	492	1520	9	1038	0	1923	#gi|164245773:1-9 UFL_571_45 Cotton fiber 0-10 day post anthesis Gossypium hirsutum cDNA, mRNA sequence
contig00150	gi|164291409|gb|ES807219.1|ES807219	99.13	1039	6	3	1	1036	1055	17	0	1965	#gi|164291409:1-9 UFL_645_78 Cotton fiber 0-10 day post anthesis Gossypium hirsutum cDNA, mRNA sequence
contig00279	gi|13351238|gb|BG441586.1|BG441586	99.13	689	6	0	181	869	1	689	0	1318	#gi|13351238:1-9 GA__Ea0013O08f Gossypium arboreum 7-10 dpa fiber library Gossypium arboreum cDNA clone GA__Ea0013O08f, mRNA sequence
contig00815	gi|164264983|gb|ES796261.1|ES796261	99.13	576	5	0	1	576	822	247	0	1102	#gi|164264983:1-9 UFL_501_13 Cotton fiber 0-10 day post anthesis Gossypium hirsutum cDNA, mRNA sequence
contig01165	gi|109826479|gb|DW225192.1|DW225192	99.13	458	4	0	1	458	593	136	0	876	#gi|109826479:1-9 GH_HYPT_01-01-05R_D05_InvR_21Apr04_041_R Stem - 3 weeks after planting Gossypium hirsutum cDNA, mRNA sequence
contig01576	gi|109835786|gb|DW234349.1|DW234349	99.13	229	2	0	3	231	1	229	1e-121	438	#gi|109835786:1-9 GH_RTFR_19R_B08_InvR_13Sep04_062_F Root (free) - 7-10 weeks after planting Gossypium hirsutum cDNA, mRNA sequence
contig02326	gi|109852807|gb|DW481786.1|DW481786	99.13	231	2	0	1	231	503	273	4e-123	442	#gi|109852807:1-9 GH_RMIRS_032_G08_052_F Cotton Normalized Library random primed Gossypium hirsutum cDNA, mRNA sequence
contig02327	gi|164302267|gb|ES828664.1|ES828664	99.13	231	2	0	1	231	580	350	4e-123	442	#gi|164302267:1-9 UFL_225_39 Cotton fiber 0-10 day post anthesis Gossypium hirsutum cDNA, mRNA sequence
contig02623	gi|118552632|gb|EE593113.1|EE593113	99.13	115	1	0	1	115	1	115	1e-56	220	#gi|118552632:1-9 EST715 Gossypium barbadense L. line 3-79 fiber normalized cDNA library Gossypium barbadense cDNA clone 10-c5 5', mRNA sequence
contig01035	gi|11201412|gb|BF270417.1|BF270417	99.12	226	2	0	12	237	454	229	1e-119	432	#gi|11201412:1-9 GA__Eb0008F19f Gossypium arboreum 7-10 dpa fiber library Gossypium arboreum cDNA clone GA__Eb0008F19f, mRNA sequence
contig01121	gi|109885956|gb|DW514926.1|DW514926	99.12	455	4	0	1	455	543	89	0	829	#gi|109885956:1-9 GH_TMIRS_186_F03_R Cotton Normalized Library dT primed Gossypium hirsutum cDNA, mRNA sequence
contig01207	gi|13248476|gb|BF276981.2|BF276981	99.12	456	3	1	3	458	1	455	0	745	#gi|13248476:1-9 GA__Eb0026D05f Gossypium arboreum 7-10 dpa fiber library Gossypium arboreum cDNA clone GA__Eb0026D05f, mRNA sequence
contig01808	gi|13244404|gb|BE053573.2|BE053573	99.12	340	3	0	1	340	69	408	0	650	#gi|13244404:1-9 GA__Ea0004E11f Gossypium arboreum 7-10 dpa fiber library Gossypium arboreum cDNA clone GA__Ea0004E11f, mRNA sequence
contig02084	gi|72273402|gb|DT049136.1|DT049136	99.12	226	2	0	1	226	237	12	3e-84	313	#gi|72273402:1-9 COT_DJ_C02 Fiber and Ovule of Xu-142 Lambda Zap Express Library Gossypium hirsutum cDNA 3' similar to (AY044235) transcription factor JERF1 [Lycopersicon esculentum], mRNA sequence
contig02334	gi|21101189|gb|BQ413502.1|BQ413502	99.12	227	1	1	1	226	245	19	3e-118	426	#gi|21101189:1-9 GA__Ed0075E06r Gossypium arboreum 7-10 dpa fiber library Gossypium arboreum cDNA clone GA__Ed0075E06r, mRNA sequence
contig02342	gi|78331271|gb|DT551545.1|DT551545	99.12	226	1	1	1	226	679	455	1e-117	424	#gi|78331271:1-9 EST1062185 GH_TMO Gossypium hirsutum cDNA, mRNA sequence
contig02343	gi|164346905|gb|EV494691.1|EV494691	99.12	226	2	0	1	226	211	436	4e-120	432	#gi|164346905:1-9 sg022F09 Cotton Lambda Zap Express Library Gossypium hirsutum cDNA, mRNA sequence
contig00336	gi|164331866|gb|ES846309.1|ES846309	99.11	786	5	1	40	823	1	786	0	1419	#gi|164331866:1-9 UFL_131_96 Cotton fiber 0-10 day post anthesis Gossypium hirsutum cDNA, mRNA sequence
contig00717	gi|366400378|gb|HO108322.1|HO108322	99.11	559	4	1	1	558	575	17	0	1061	#gi|366400378:1-9 rcrycc0_0022_D02.ab1 cotton shoot apical meristems, buds and flowers Gossypium hirsutum cDNA 3', mRNA sequence
contig00842	gi|164315697|gb|ES817894.1|ES817894	99.11	564	5	0	1	564	645	82	0	1078	#gi|164315697:1-9 UFL_283_84 Cotton fiber 0-10 day post anthesis Gossypium hirsutum cDNA, mRNA sequence
contig01252	gi|5046184|gb|AI727332.1|AI727332	99.11	448	4	0	6	453	630	183	0	858	#gi|5046184:1-9 BNLGHi7763 Six-day Cotton fiber Gossypium hirsutum cDNA 5' similar to ARP protein - Arabidopsis thaliana gi|886434 (Z49776) ARP protein [Arabidopsis thaliana], mRNA sequence
contig01837	gi|109889532|gb|DW518500.1|DW518500	99.11	338	3	0	1	338	323	660	0	646	#gi|109889532:1-9 GH_TMIRS_221_F09_F Cotton Normalized Library dT primed Gossypium hirsutum cDNA, mRNA sequence
contig00520	gi|366433733|gb|HO103795.1|HO103795	99.1	665	5	1	31	695	14	677	0	1263	#gi|366433733:1-9 h1_B09.ab1 cotton shoot apical meristems, buds and flowers Gossypium hirsutum cDNA 3', mRNA sequence
contig01293	gi|48746601|gb|CO077120.1|CO077120	99.1	444	4	0	1	444	98	541	0	848	#gi|48746601:1-9 GR__Ea38M03.r GR__Ea Gossypium raimondii cDNA clone GR__Ea38M03 3', mRNA sequence
contig01860	gi|164293148|gb|ES841781.1|ES841781	99.1	335	3	0	1	335	202	536	0	640	#gi|164293148:1-9 UFL_080_83 Cotton fiber 0-10 day post anthesis Gossypium hirsutum cDNA, mRNA sequence
contig01863	gi|109825442|gb|DW224175.1|DW224175	99.1	334	3	0	1	334	462	129	0	638	#gi|109825442:1-9 GH_HYPS_01-01-06R_H02_InvR_14Apr04_002_F Stem - 7 weeks after planting Gossypium hirsutum cDNA, mRNA sequence
contig01870	gi|109839652|gb|DW238213.1|DW238213	99.1	334	3	0	1	334	665	332	0	638	#gi|109839652:1-9 GH_RTMF_18R_D04_InvR_11Aug04_026_F Root (free) - 3 weeks after planting Gossypium hirsutum cDNA, mRNA sequence
contig02355	gi|78330330|gb|DT550604.1|DT550604	99.1	222	2	0	1	222	697	476	1e-117	424	#gi|78330330:1-9 EST1061244 GH_TMO Gossypium hirsutum cDNA, mRNA sequence
contig01879	gi|21101916|gb|BQ414229.1|BQ414229	99.09	330	3	0	1	330	346	17	1e-179	630	#gi|21101916:1-9 GA__Ed0084B11r Gossypium arboreum 7-10 dpa fiber library Gossypium arboreum cDNA clone GA__Ed0084B11r, mRNA sequence
contig01890	gi|109837203|gb|DW235764.1|DW235764	99.09	330	3	0	1	330	25	354	1e-179	630	#gi|109837203:1-9 GH_RTMB_13R_E08_InvR_16Jul04_056_F Root (mb) - 3 weeks after planting Gossypium hirsutum cDNA, mRNA sequence
contig00083	gi|109829055|gb|DW227649.1|DW227649	99.08	758	4	2	277	1033	756	1	0	1433	#gi|109829055:1-9 GH_HYPT_01-01-37R_A01_InvR_03May04_015_F Stem - 3 weeks after planting Gossypium hirsutum cDNA, mRNA sequence
contig00390	gi|73865295|gb|DT468033.1|DT468033	99.08	757	4	2	23	779	780	27	0	1384	#gi|73865295:1-9 GH_CHX21E20.f GH_CHX Gossypium hirsutum cDNA clone GH_CHX21E20 5', mRNA sequence
contig00952	gi|109876428|gb|DW505402.1|DW505402	99.08	437	4	0	1	437	437	1	0	835	#gi|109876428:1-9 GH_TMIRS_093_F03_R Cotton Normalized Library dT primed Gossypium hirsutum cDNA, mRNA sequence
contig01352	gi|78343635|gb|DT563909.1|DT563909	99.08	434	4	0	1	434	755	322	0	829	#gi|78343635:1-9 EST1074549 GH_TMO Gossypium hirsutum cDNA, mRNA sequence
contig01360	gi|164369204|gb|ES844774.1|ES844774	99.08	433	4	0	1	433	140	572	0	827	#gi|164369204:1-9 UFL_114_46 Cotton fiber 0-10 day post anthesis Gossypium hirsutum cDNA, mRNA sequence
contig01429	gi|164305498|gb|ES797758.1|ES797758	99.08	218	2	0	201	418	61	278	5e-115	416	#gi|164305498:1-9 UFL_491_16 Cotton fiber 0-10 day post anthesis Gossypium hirsutum cDNA, mRNA sequence
contig02637	gi|73860192|gb|DT462931.1|DT462931	99.08	109	1	0	1	109	426	534	5e-53	208	#gi|73860192:1-9 GH_CHX12M23.r GH_CHX Gossypium hirsutum cDNA clone GH_CHX12M23 3', mRNA sequence
contig00012	gi|164301352|gb|ES813124.1|ES813124	99.07	1074	6	4	102	1171	1074	1	0	2018	#gi|164301352:1-9 UFL_255_34 Cotton fiber 0-10 day post anthesis Gossypium hirsutum cDNA, mRNA sequence
contig00269	gi|73859767|gb|DT462506.1|DT462506	99.07	859	6	1	13	871	15	871	0	1633	#gi|73859767:1-9 GH_CHX12D02.r GH_CHX Gossypium hirsutum cDNA clone GH_CHX12D02 3', mRNA sequence
contig00345	gi|84165512|gb|DR454160.1|DR454160	99.07	214	2	0	604	817	233	20	2e-112	408	#gi|84165512:1-9 CM020H03 Cotton Lambda Zap Express Library Gossypium hirsutum cDNA, mRNA sequence
contig00417	gi|109843830|gb|DW242388.1|DW242388	99.07	749	6	1	1	748	140	888	0	1366	#gi|109843830:1-9 GH_TSMB_1-02-01_E05_LibSeq2_09Dec03_020_F Stem (mb) 3-5 weeks after planting Gossypium hirsutum cDNA, mRNA sequence
contig00677	gi|11201198|gb|BF270203.1|BF270203	99.07	431	4	0	1	431	518	88	0	823	#gi|11201198:1-9 GA__Eb0007F05f Gossypium arboreum 7-10 dpa fiber library Gossypium arboreum cDNA clone GA__Eb0007F05f, mRNA sequence
contig01251	gi|13247418|gb|BF270446.2|BF270446	99.07	428	4	0	22	449	1	428	0	817	#gi|13247418:1-9 GA__Eb0008G24f Gossypium arboreum 7-10 dpa fiber library Gossypium arboreum cDNA clone GA__Eb0008G24f, mRNA sequence
contig01338	gi|13353120|gb|BG443468.1|BG443468	99.07	430	3	1	1	430	527	99	0	819	#gi|13353120:1-9 GA__Ea0020M19f Gossypium arboreum 7-10 dpa fiber library Gossypium arboreum cDNA clone GA__Ea0020M19f, mRNA sequence
contig01340	gi|366445406|gb|HO089335.1|HO089335	99.07	429	3	1	1	428	477	49	0	757	#gi|366445406:1-9 rayctn0_0002_B03.ab1 cotton shoot apical meristems, buds and flowers Gossypium hirsutum cDNA 3', mRNA sequence
contig01343	gi|84168587|gb|DR457235.1|DR457235	99.07	429	3	1	7	435	6	433	0	751	#gi|84168587:1-9 CM053B05 Cotton Lambda Zap Express Library Gossypium hirsutum cDNA, mRNA sequence
contig01391	gi|48814998|gb|CO116311.1|CO116311	99.07	428	4	0	1	428	85	512	0	817	#gi|48814998:1-9 GR__Eb018I06.r GR__Eb Gossypium raimondii cDNA clone GR__Eb018I06 3', mRNA sequence
contig01916	gi|325467556|gb|JG454900.1|JG454900	99.07	324	3	0	1	324	58	381	5e-176	618	#gi|325467556:1-9 1P28-29-30-H7-T3 Subtracted cDNA library from Gossypium hirsutum L. variety Bikaneri Narma Gossypium hirsutum cDNA, mRNA sequence
contig01934	gi|109832379|gb|DW230938.1|DW230938	99.07	321	1	1	1	321	12	330	2e-172	607	#gi|109832379:1-9 GH_OVfbl_01-01-18R_C09_InvR_11Feb04_075_F Ovules - day of anthesis from a fiberless mutant Gossypium hirsutum cDNA, mRNA sequence
contig02370	gi|5046127|gb|AI727275.1|AI727275	99.07	214	2	0	1	214	225	438	6e-113	408	#gi|5046127:1-9 BNLGHi7637 Six-day Cotton fiber Gossypium hirsutum cDNA 5' similar to VACUOLAR ATP SYNTHASE 16 KD PROTEOLIPID SUBUNIT gi|755148 (U13669) vacuolar H+-ATPase proteolipid (16 kDa) subunit [Gossypium hirsutum], mRNA sequence
contig00134	gi|13354454|gb|BG444802.1|BG444802	99.06	848	6	2	85	932	1	846	0	1604	#gi|13354454:1-9 GA__Ea0025K04f Gossypium arboreum 7-10 dpa fiber library Gossypium arboreum cDNA clone GA__Ea0025K04f, mRNA sequence
contig00157	gi|164347465|gb|ES822737.1|ES822737	99.06	849	8	0	203	1051	1	849	0	1620	#gi|164347465:1-9 UFL_378_80 Cotton fiber 0-10 day post anthesis Gossypium hirsutum cDNA, mRNA sequence
contig00165	gi|48741968|gb|CO072487.1|CO072487	99.06	960	9	0	79	1038	960	1	0	1832	#gi|48741968:1-9 GR__Ea31L02.r GR__Ea Gossypium raimondii cDNA clone GR__Ea31L02 3', mRNA sequence
contig00628	gi|164338019|gb|ES811688.1|ES811688	99.06	641	5	1	1	641	697	58	0	1156	#gi|164338019:1-9 UFL_290_29 Cotton fiber 0-10 day post anthesis Gossypium hirsutum cDNA, mRNA sequence
contig01401	gi|109828845|gb|DW227464.1|DW227464	99.06	427	4	0	1	427	102	528	0	672	#gi|109828845:1-9 GH_HYPT_01-01-34R_F02_InvR_03May04_006_F Stem - 3 weeks after planting Gossypium hirsutum cDNA, mRNA sequence
contig01933	gi|73866199|gb|DT468937.1|DT468937	99.06	319	3	0	1	319	677	359	1e-158	561	#gi|73866199:1-9 GH_CHX22L02.r GH_CHX Gossypium hirsutum cDNA clone GH_CHX22L02 3', mRNA sequence
contig00211	gi|78331609|gb|DT551883.1|DT551883	99.05	943	6	3	11	953	1	940	0	1739	#gi|78331609:1-9 EST1062523 GH_TMO Gossypium hirsutum cDNA, mRNA sequence
contig00247	gi|164360703|gb|ES804824.1|ES804824	99.05	842	6	2	58	898	884	44	0	1590	#gi|164360703:1-9 UFL_649_94 Cotton fiber 0-10 day post anthesis Gossypium hirsutum cDNA, mRNA sequence
contig00943	gi|109879349|gb|DW508319.1|DW508319	99.05	526	3	1	1	526	2	525	0	997	#gi|109879349:1-9 GH_TMIRS_123_B02_F Cotton Normalized Library dT primed Gossypium hirsutum cDNA, mRNA sequence
contig01421	gi|48813120|gb|CO114433.1|CO114433	99.05	421	4	0	1	421	137	557	0	803	#gi|48813120:1-9 GR__Eb015J06.r GR__Eb Gossypium raimondii cDNA clone GR__Eb015J06 3', mRNA sequence
contig00485	gi|109881805|gb|DW510775.1|DW510775	99.04	623	6	0	1	623	114	736	0	1187	#gi|109881805:1-9 GH_TMIRS_146_G09_F Cotton Normalized Library dT primed Gossypium hirsutum cDNA, mRNA sequence
contig00940	gi|164341077|gb|ES821815.1|ES821815	99.04	521	5	0	1	521	246	766	0	993	#gi|164341077:1-9 UFL_412_41 Cotton fiber 0-10 day post anthesis Gossypium hirsutum cDNA, mRNA sequence
contig01419	gi|164285589|gb|ES814657.1|ES814657	99.04	417	4	0	5	421	9	425	0	795	#gi|164285589:1-9 UFL_317_25 Cotton fiber 0-10 day post anthesis Gossypium hirsutum cDNA, mRNA sequence
contig01966	gi|109885594|gb|DW514564.1|DW514564	99.04	311	3	0	1	311	14	324	3e-168	593	#gi|109885594:1-9 GH_TMIRS_183_E07_F Cotton Normalized Library dT primed Gossypium hirsutum cDNA, mRNA sequence
contig00161	gi|164280138|gb|ES814877.1|ES814877	99.03	1033	8	2	2	1034	1037	7	0	1953	#gi|164280138:1-9 UFL_218_33 Cotton fiber 0-10 day post anthesis Gossypium hirsutum cDNA, mRNA sequence
contig00213	gi|164246981|gb|ES802738.1|ES802738	99.03	932	8	1	2	933	9	939	0	1768	#gi|164246981:1-9 UFL_601_94 Cotton fiber 0-10 day post anthesis Gossypium hirsutum cDNA, mRNA sequence
contig00667	gi|21099497|gb|BQ411810.1|BQ411810	99.03	412	4	0	1	412	148	559	0	743	#gi|21099497:1-9 GA__Ed0042H12r Gossypium arboreum 7-10 dpa fiber library Gossypium arboreum cDNA clone GA__Ed0042H12r, mRNA sequence
contig00955	gi|11207158|gb|BF276088.1|BF276088	99.03	516	3	1	1	516	514	1	0	944	#gi|11207158:1-9 GA__Eb0027C12f Gossypium arboreum 7-10 dpa fiber library Gossypium arboreum cDNA clone GA__Eb0027C12f, mRNA sequence
contig00991	gi|109889767|gb|DW518735.1|DW518735	99.03	514	5	0	1	514	76	589	0	979	#gi|109889767:1-9 GH_TMIRS_223_H06_F Cotton Normalized Library dT primed Gossypium hirsutum cDNA, mRNA sequence
contig00993	gi|48790459|gb|CO091773.1|CO091773	99.03	514	5	0	1	514	656	143	0	979	#gi|48790459:1-9 GR__Ea12H03.f GR__Ea Gossypium raimondii cDNA clone GR__Ea12H03 5', mRNA sequence
contig01979	gi|164300089|gb|ES833594.1|ES833594	99.03	308	3	0	1	308	402	709	2e-166	587	#gi|164300089:1-9 UFL_375_64 Cotton fiber 0-10 day post anthesis Gossypium hirsutum cDNA, mRNA sequence
contig02221	gi|31072459|gb|CA992738.1|CA992738	99.03	103	1	0	1	103	280	178	5e-49	196	#gi|31072459:1-9 pAR0131 pAR Gossypium hirsutum cDNA 5', mRNA sequence
contig00299	gi|193218951|gb|EY197223.1|EY197223	99.02	814	5	1	1	814	69	879	0	1546	#gi|193218951:1-9 UFL_447_E1 Cotton ovule and fiber 3-5 days post anthesis Gossypium hirsutum cDNA, mRNA sequence
contig01476	gi|164298285|gb|ES818623.1|ES818623	99.02	409	3	1	1	409	847	440	0	724	#gi|164298285:1-9 UFL_315_38 Cotton fiber 0-10 day post anthesis Gossypium hirsutum cDNA, mRNA sequence
contig01477	gi|109873350|gb|DW502325.1|DW502325	99.02	407	3	1	1	406	424	18	0	767	#gi|109873350:1-9 GH_TMIRS_065_C10_F Cotton Normalized Library dT primed Gossypium hirsutum cDNA, mRNA sequence
contig01984	gi|13245799|gb|BE052686.2|BE052686	99.02	307	3	0	1	307	88	394	7e-166	585	#gi|13245799:1-9 GA__Ea0031N03f Gossypium arboreum 7-10 dpa fiber library Gossypium arboreum cDNA clone GA__Ea0031N03f, mRNA sequence
contig01986	gi|164251407|gb|ES814289.1|ES814289	99.02	306	3	0	1	306	555	250	3e-165	583	#gi|164251407:1-9 UFL_296_78 Cotton fiber 0-10 day post anthesis Gossypium hirsutum cDNA, mRNA sequence
contig02384	gi|48750657|gb|CO081176.1|CO081176	99.02	205	2	0	1	205	532	736	1e-107	391	#gi|48750657:1-9 GR__Ea45B03.r GR__Ea Gossypium raimondii cDNA clone GR__Ea45B03 3', mRNA sequence
contig00540	gi|78352380|gb|DT572654.1|DT572654	99.01	608	6	0	73	680	319	926	0	1158	#gi|78352380:1-9 EST1083294 GH_TMO Gossypium hirsutum cDNA, mRNA sequence
contig00673	gi|109872665|gb|DW501640.1|DW501640	99.01	609	6	0	4	612	81	689	0	1160	#gi|109872665:1-9 GH_TMIRS_058_F11_F Cotton Normalized Library dT primed Gossypium hirsutum cDNA, mRNA sequence
contig00695	gi|21089700|gb|BQ402025.1|BQ402025	99.01	606	6	0	14	619	664	59	0	1072	#gi|21089700:1-9 GA__Ed0047B04r Gossypium arboreum 7-10 dpa fiber library Gossypium arboreum cDNA clone GA__Ed0047B04r, mRNA sequence
contig01017	gi|164279152|gb|ES792141.1|ES792141	99.01	506	3	1	1	506	34	537	0	957	#gi|164279152:1-9 UFL_557_80 Cotton fiber 0-10 day post anthesis Gossypium hirsutum cDNA, mRNA sequence
contig01482	gi|73864021|gb|DT466760.1|DT466760	99.01	404	3	1	1	404	119	521	0	761	#gi|73864021:1-9 GH_CHX19F22.r GH_CHX Gossypium hirsutum cDNA clone GH_CHX19F22 3', mRNA sequence
contig01493	gi|109862904|gb|DW491881.1|DW491881	99.01	406	4	0	1	406	81	486	0	773	#gi|109862904:1-9 GH_RMIRS_088_D08_R Cotton Normalized Library random primed Gossypium hirsutum cDNA, mRNA sequence
contig01501	gi|109835070|gb|DW233635.1|DW233635	99.01	404	4	0	1	404	27	430	0	769	#gi|109835070:1-9 GH_RTFR_08R_D11_InvR_13Sep04_089_R Root (free) - 7-10 weeks after planting Gossypium hirsutum cDNA, mRNA sequence
contig01507	gi|72273330|gb|DT049100.1|DT049100	99.01	403	1	2	1	400	501	99	0	753	#gi|72273330:1-9 COT_DI_G10 Fiber and Ovule of Xu-142 Lambda Zap Express Library Gossypium hirsutum cDNA 3' similar to (NM_111306) expressed protein; protein id: At3g04350.1, supported by cDNA: gi_15450690 [Arabidopsis thaliana], mRNA sequence
contig01940	gi|13350647|gb|BG440995.1|BG440995	99.01	302	3	0	1	302	504	203	7e-163	575	#gi|13350647:1-9 GA__Ea0011E11f Gossypium arboreum 7-10 dpa fiber library Gossypium arboreum cDNA clone GA__Ea0011E11f, mRNA sequence
contig01989	gi|164247047|gb|EX168652.1|EX168652	99.01	303	3	0	1	303	77	379	2e-163	577	#gi|164247047:1-9 A09_R-21_067 Cotton 1-14 day post anthesis Lambda Zap Express Library Gossypium hirsutum cDNA, mRNA sequence
contig02638	gi|78340697|gb|DT560971.1|DT560971	99.01	101	0	1	1	100	195	295	7e-46	184	#gi|78340697:1-9 EST1071611 GH_TMO Gossypium hirsutum cDNA, mRNA sequence
contig00163	gi|164334685|gb|ES790854.1|ES790854	99	898	5	3	4	897	9	906	0	1586	#gi|164334685:1-9 UFL_609_85 Cotton fiber 0-10 day post anthesis Gossypium hirsutum cDNA, mRNA sequence
contig00342	gi|164271827|gb|ES809368.1|ES809368	99	797	7	1	1	796	87	883	0	1443	#gi|164271827:1-9 UFL_203_84 Cotton fiber 0-10 day post anthesis Gossypium hirsutum cDNA, mRNA sequence
contig00958	gi|48753274|gb|CO083793.1|CO083793	99	500	5	0	1	500	184	683	0	952	#gi|48753274:1-9 GR__Ea49A12.r GR__Ea Gossypium raimondii cDNA clone GR__Ea49A12 3', mRNA sequence
contig01428	gi|109886119|gb|DW515089.1|DW515089	99	400	4	0	13	412	3	402	0	761	#gi|109886119:1-9 GH_TMIRS_188_B07_F Cotton Normalized Library dT primed Gossypium hirsutum cDNA, mRNA sequence
contig01512	gi|11202606|gb|BF271611.1|BF271611	99	402	3	1	1	402	139	539	0	757	#gi|11202606:1-9 GA__Eb0012D24f Gossypium arboreum 7-10 dpa fiber library Gossypium arboreum cDNA clone GA__Eb0012D24f, mRNA sequence
contig02393	gi|82755627|gb|DV849189.1|DV849189	99	201	1	1	1	201	273	472	8e-103	375	#gi|82755627:1-9 GH_LSL08A05.f GH_LSL Gossypium hirsutum cDNA clone GH_LSL08A05 5', mRNA sequence

## Sheet: super_singleton
Additional file 8: BLASTN analysis of super singletons against publicly available Cotton EST sequences.
query	subject	identity	alignment_length	mismatches	gap	q.start	q.end	s.start	s.end	e-vlaue	bit-score
EYI1BW404I6A0G	gi|48740081|gb|CO070600.1|CO070600	100	56	0	0	9	64	112	57	5e-24	111	#gi|48740081:1-9 GR__Ea27L11.f GR__Ea Gossypium raimondii cDNA clone GR__Ea27L11 5', mRNA sequence
EYI1BW404IOGYV	gi|73866354|gb|DT469092.1|DT469092	100	64	0	0	1	64	229	166	8e-29	127	#gi|73866354:1-9 GH_CHX22P05.r GH_CHX Gossypium hirsutum cDNA clone GH_CHX22P05 3', mRNA sequence
EYI1BW404JZH5L	gi|72283967|gb|DT054252.1|DT054252	100	27	0	0	39	65	326	352	9e-07	54	#gi|72283967:1-9 NHF01_E12 Fiber and Ovule of Xu-142 Lambda Zap Express Library Gossypium hirsutum cDNA clone cot_DI_E01 3' similar to unknown, mRNA sequence
EYI1BW404IQBG4	gi|164250090|gb|EX164133.1|EX164133	100	117	0	0	9	125	250	134	4e-60	232	#gi|164250090:1-9 F12_P-31_103 Cotton 1-14 day post anthesis Lambda Zap Express Library Gossypium hirsutum cDNA, mRNA sequence
EYI1BW404H9UNS	gi|164250090|gb|EX164133.1|EX164133	100	117	0	0	9	125	250	134	5e-60	232	#gi|164250090:1-9 F12_P-31_103 Cotton 1-14 day post anthesis Lambda Zap Express Library Gossypium hirsutum cDNA, mRNA sequence
EYI1BW404JLKTS	gi|11202270|gb|BF271275.1|BF271275	100	212	0	0	1	212	58	269	1e-116	420	#gi|11202270:1-9 GA__Eb0011B05f Gossypium arboreum 7-10 dpa fiber library Gossypium arboreum cDNA clone GA__Eb0011B05f, mRNA sequence
EYI1BW404I5CH8	gi|13352226|gb|BG442574.1|BG442574	100	68	0	0	50	117	539	606	9e-31	135	#gi|13352226:1-9 GA__Ea0017I06f Gossypium arboreum 7-10 dpa fiber library Gossypium arboreum cDNA clone GA__Ea0017I06f, mRNA sequence
EYI1BW404I0GYW	gi|13248971|gb|BF277975.2|BF277975	100	46	0	0	1	46	222	267	3e-18	91.7	#gi|13248971:1-9 GA__Eb0038H07f Gossypium arboreum 7-10 dpa fiber library Gossypium arboreum cDNA clone GA__Eb0038H07f, mRNA sequence
EYI1BW404JQ5W3	gi|72283967|gb|DT054252.1|DT054252	100	31	0	0	1	31	358	328	3e-09	61.9	#gi|72283967:1-9 NHF01_E12 Fiber and Ovule of Xu-142 Lambda Zap Express Library Gossypium hirsutum cDNA clone cot_DI_E01 3' similar to unknown, mRNA sequence
EYI1BW404I4QKM	gi|48740358|gb|CO070877.1|CO070877	100	59	0	0	11	69	63	5	1e-25	117	#gi|48740358:1-9 GR__Ea28C11.f GR__Ea Gossypium raimondii cDNA clone GR__Ea28C11 5', mRNA sequence
EYI1BW404IAS27	gi|109887630|gb|DW516599.1|DW516599	100	30	0	0	1	30	515	544	2e-08	60	#gi|109887630:1-9 GH_TMIRS_203_B08_F Cotton Normalized Library dT primed Gossypium hirsutum cDNA, mRNA sequence
EYI1BW404JU0CC	gi|72283967|gb|DT054252.1|DT054252	100	29	0	0	26	54	328	356	5e-08	58	#gi|72283967:1-9 NHF01_E12 Fiber and Ovule of Xu-142 Lambda Zap Express Library Gossypium hirsutum cDNA clone cot_DI_E01 3' similar to unknown, mRNA sequence
EYI1BW404H5SVV	gi|31072977|gb|CA993256.1|CA993256	100	138	0	0	1	138	602	739	2e-72	274	#gi|31072977:1-9 pAR06A12 pAR Gossypium hirsutum cDNA 5', mRNA sequence
EYI1BW404INFCI	gi|109834631|gb|DW233196.1|DW233196	100	139	0	0	1	139	77	215	3e-73	276	#gi|109834631:1-9 GH_RTFR_01R_E05_InvR_13Sep04_039 Root (free) - 7-10 weeks after planting Gossypium hirsutum cDNA, mRNA sequence
EYI1BW404I7L3N	gi|21097430|gb|BQ409743.1|BQ409743	100	65	0	0	1	65	192	128	6e-29	129	#gi|21097430:1-9 GA__Ed0024A01r Gossypium arboreum 7-10 dpa fiber library Gossypium arboreum cDNA clone GA__Ed0024A01r, mRNA sequence
EYI1BW404JQZOG	gi|31072570|gb|CA992849.1|CA992849	100	115	0	0	1	115	245	359	6e-59	228	#gi|31072570:1-9 pAR0279 pAR Gossypium hirsutum cDNA 5', mRNA sequence
EYI1BW404I4FAX	gi|72271605|gb|DT048242.1|DT048242	100	122	0	0	7	128	144	23	6e-63	242	#gi|72271605:1-9 COT_CY_B11 Fiber and Ovule of Xu-142 Lambda Zap Express Library Gossypium hirsutum cDNA 3' similar to (AF262934) ubiquitin conjugating protein [Avicennia marina], mRNA sequence
EYI1BW404J0GLJ	gi|18098926|gb|BM358180.1|BM358180	100	262	0	0	1	262	322	61	3e-146	519	#gi|18098926:1-9 GA__Ea0005N16r Gossypium arboreum 7-10 dpa fiber library Gossypium arboreum cDNA clone GA__Ea0005N16r, mRNA sequence
EYI1BW404IRU2F	gi|72283967|gb|DT054252.1|DT054252	100	27	0	0	45	71	326	352	1e-06	54	#gi|72283967:1-9 NHF01_E12 Fiber and Ovule of Xu-142 Lambda Zap Express Library Gossypium hirsutum cDNA clone cot_DI_E01 3' similar to unknown, mRNA sequence
EYI1BW404I980J	gi|78328739|gb|DT549013.1|DT549013	100	194	0	0	1	194	815	622	7e-106	385	#gi|78328739:1-9 EST1059653 GH_TMO Gossypium hirsutum cDNA, mRNA sequence
EYI1BW404I7ZCH	gi|48750446|gb|CO080965.1|CO080965	100	29	0	0	1	29	38	10	8e-08	58	#gi|48750446:1-9 GR__Ea44L22.f GR__Ea Gossypium raimondii cDNA clone GR__Ea44L22 5', mRNA sequence
EYI1BW404JUAA5	gi|72271605|gb|DT048242.1|DT048242	100	122	0	0	7	128	144	23	5e-63	242	#gi|72271605:1-9 COT_CY_B11 Fiber and Ovule of Xu-142 Lambda Zap Express Library Gossypium hirsutum cDNA 3' similar to (AF262934) ubiquitin conjugating protein [Avicennia marina], mRNA sequence
EYI1BW404JANFL	gi|31072977|gb|CA993256.1|CA993256	100	138	0	0	1	138	602	739	2e-72	274	#gi|31072977:1-9 pAR06A12 pAR Gossypium hirsutum cDNA 5', mRNA sequence
EYI1BW404IZRCM	gi|11201482|gb|BF270571.1|BF270571	100	40	0	0	11	50	610	571	1e-14	79.8	#gi|11201482:1-9 GA__Eb0008I23f Gossypium arboreum 7-10 dpa fiber library Gossypium arboreum cDNA clone GA__Eb0008I23f, mRNA sequence
EYI1BW404ICFAV	gi|366441102|gb|HO111236.1|HO111236	100	147	0	0	67	213	243	389	9e-78	291	#gi|366441102:1-9 rcrycc0_0060_F05.ab1 cotton shoot apical meristems, buds and flowers Gossypium hirsutum cDNA 3', mRNA sequence
EYI1BW404JZ0XD	gi|21103588|gb|BQ415901.1|BQ415901	100	43	0	0	4	46	77	119	3e-16	85.7	#gi|21103588:1-9 GA__Ed0104E09r Gossypium arboreum 7-10 dpa fiber library Gossypium arboreum cDNA clone GA__Ed0104E09r, mRNA sequence
EYI1BW404JNO1Z	gi|109825382|gb|DW224115.1|DW224115	100	68	0	0	23	90	476	409	5e-31	135	#gi|109825382:1-9 GH_HYPS_01-01-06R_A10_InvR_14Apr04_080_F Stem - 7 weeks after planting Gossypium hirsutum cDNA, mRNA sequence
EYI1BW404I4P0D	gi|109840248|gb|DW238809.1|DW238809	100	29	0	0	7	35	272	300	6e-08	58	#gi|109840248:1-9 GH_STEMmb_40102_H02_LibSeq2_14Aug03_002 Stem (mb) - 7-10 weeks after planting Gossypium hirsutum cDNA, mRNA sequence
EYI1BW404IAP31	gi|48794808|gb|CO096122.1|CO096122	100	78	0	0	18	95	95	172	8e-37	155	#gi|48794808:1-9 GR__Ea19C06.r GR__Ea Gossypium raimondii cDNA clone GR__Ea19C06 3', mRNA sequence
EYI1BW404JYBIR	gi|13246850|gb|BE055713.2|BE055713	100	78	0	0	1	78	40	117	4e-37	155	#gi|13246850:1-9 GA__Ea0035J04f Gossypium arboreum 7-10 dpa fiber library Gossypium arboreum cDNA clone GA__Ea0035J04f, mRNA sequence
EYI1BW404H40K0	gi|13356838|gb|BG447186.1|BG447186	100	55	0	0	137	191	196	250	9e-23	109	#gi|13356838:1-9 GA__Eb0040P04f Gossypium arboreum 7-10 dpa fiber library Gossypium arboreum cDNA clone GA__Eb0040P04f, mRNA sequence
EYI1BW404JMMJL	gi|84145401|gb|DN759643.1|DN759643	100	73	0	0	42	114	462	534	8e-34	145	#gi|84145401:1-9 G.hir-stem 2147 PCR amplified cotton stem cDNA Gossypium hirsutum cDNA, mRNA sequence
EYI1BW404JFWM1	gi|31072977|gb|CA993256.1|CA993256	100	138	0	0	1	138	602	739	2e-72	274	#gi|31072977:1-9 pAR06A12 pAR Gossypium hirsutum cDNA 5', mRNA sequence
EYI1BW404I8OYC	gi|72274733|gb|DT049805.1|DT049805	100	45	0	0	8	52	84	40	1e-17	89.7	#gi|72274733:1-9 COT_DR_E05 Fiber and Ovule of Xu-142 Lambda Zap Express Library Gossypium hirsutum cDNA 3' similar to unknown, mRNA sequence
EYI1BW404IB5CS	gi|84154568|gb|DN803923.1|DN803923	100	39	0	0	34	72	340	378	9e-14	77.8	#gi|84154568:1-9 G.hir-8-10 DAA bolls drought stressed799 8-10 DAA cotton bolls from drought stressed plants Gossypium hirsutum cDNA, mRNA sequence
EYI1BW404JX7RW	gi|366445755|gb|HO104079.1|HO104079	100	66	0	0	1	66	429	494	1e-29	131	#gi|366445755:1-9 p1_A08.ab1 cotton shoot apical meristems, buds and flowers Gossypium hirsutum cDNA 3', mRNA sequence
EYI1BW404JGGFJ	gi|13245217|gb|BE054870.2|BE054870	100	82	0	0	1	82	45	126	2e-39	163	#gi|13245217:1-9 GA__Ea0020F06f Gossypium arboreum 7-10 dpa fiber library Gossypium arboreum cDNA clone GA__Ea0020F06f, mRNA sequence
EYI1BW404JQZJB	gi|73860475|gb|DT463214.1|DT463214	100	108	0	0	1	108	626	733	9e-55	214	#gi|73860475:1-9 GH_CHX13D20.r GH_CHX Gossypium hirsutum cDNA clone GH_CHX13D20 3', mRNA sequence
EYI1BW404ISKIP	gi|84152292|gb|DN801647.1|DN801647	100	87	0	0	41	127	233	147	3e-42	172	#gi|84152292:1-9 G.hir-15-20 DAA bolls drought stressed 802 15-20 DAA bolls from drought stressed plants Gossypium hirsutum cDNA, mRNA sequence
EYI1BW404IYKCX	gi|48814643|gb|CO115956.1|CO115956	100	83	0	0	2	84	464	546	1e-39	165	#gi|48814643:1-9 GR__Eb017P17.f GR__Eb Gossypium raimondii cDNA clone GR__Eb017P17 5', mRNA sequence
EYI1BW404IO6ZR	gi|48747040|gb|CO077559.1|CO077559	100	119	0	0	1	119	268	386	3e-61	236	#gi|48747040:1-9 GR__Ea39G09.r GR__Ea Gossypium raimondii cDNA clone GR__Ea39G09 3', mRNA sequence
EYI1BW404JXZ4S	gi|72280688|gb|DT052619.1|DT052619	100	109	0	0	1	109	178	286	2e-55	216	#gi|72280688:1-9 COT_FE_E12 Fiber and Ovule of Xu-142 Lambda Zap Express Library Gossypium hirsutum cDNA 3' similar to (NM_101269) putative ribulose-1,5 bisphosphate carboxylase oxygenase large subunit N-methyltransferase; protein id: At1g14030.1 [Arabidopsis thaliana], mRNA sequence
EYI1BW404I5YKQ	gi|21096739|gb|BQ409052.1|BQ409052	100	36	0	0	4	39	86	51	5e-12	71.9	#gi|21096739:1-9 GA__Ed0015A01r Gossypium arboreum 7-10 dpa fiber library Gossypium arboreum cDNA clone GA__Ed0015A01r, mRNA sequence
EYI1BW404JLD5O	gi|164274403|gb|ES843460.1|ES843460	100	71	0	0	4	74	459	389	6e-33	141	#gi|164274403:1-9 UFL_100_19 Cotton fiber 0-10 day post anthesis Gossypium hirsutum cDNA, mRNA sequence
EYI1BW404IMAEC	gi|73860453|gb|DT463192.1|DT463192	100	78	0	0	1	78	236	313	1e-36	155	#gi|73860453:1-9 GH_CHX13D07.f GH_CHX Gossypium hirsutum cDNA clone GH_CHX13D07 5', mRNA sequence
EYI1BW404JPKXT	gi|84153898|gb|DN803253.1|DN803253	100	54	0	0	1	54	65	118	6e-23	107	#gi|84153898:1-9 G.hir-8-10 DAA bolls drought stressed129 8-10 DAA cotton bolls from drought stressed plants Gossypium hirsutum cDNA, mRNA sequence
EYI1BW404JR1DM	gi|109825602|gb|DW224327.1|DW224327	100	42	0	0	44	85	459	418	1e-15	83.8	#gi|109825602:1-9 GH_HYPS_01-01-09R_A10_InvR_14Apr04_080_F Stem - 7 weeks after planting Gossypium hirsutum cDNA, mRNA sequence
EYI1BW404JPP27	gi|31072977|gb|CA993256.1|CA993256	100	138	0	0	1	138	602	739	2e-72	274	#gi|31072977:1-9 pAR06A12 pAR Gossypium hirsutum cDNA 5', mRNA sequence
EYI1BW404IV3XL	gi|21099977|gb|BQ412290.1|BQ412290	100	120	0	0	1	120	137	18	7e-62	238	#gi|21099977:1-9 GA__Ed0056C05r Gossypium arboreum 7-10 dpa fiber library Gossypium arboreum cDNA clone GA__Ed0056C05r, mRNA sequence
EYI1BW404JZX2Y	gi|13245901|gb|BE054962.2|BE054962	100	104	0	0	1	104	170	67	2e-52	206	#gi|13245901:1-9 GA__Ea0032D12f Gossypium arboreum 7-10 dpa fiber library Gossypium arboreum cDNA clone GA__Ea0032D12f, mRNA sequence
EYI1BW404JD1GE	gi|11201046|gb|BF270051.1|BF270051	100	80	0	0	8	87	238	159	3e-38	159	#gi|11201046:1-9 GA__Eb0006I11f Gossypium arboreum 7-10 dpa fiber library Gossypium arboreum cDNA clone GA__Eb0006I11f, mRNA sequence
EYI1BW404IAJO8	gi|21097210|gb|BQ409523.1|BQ409523	100	40	0	0	40	79	436	397	2e-14	79.8	#gi|21097210:1-9 GA__Ed0021B10r Gossypium arboreum 7-10 dpa fiber library Gossypium arboreum cDNA clone GA__Ed0021B10r, mRNA sequence
EYI1BW404JDCG7	gi|109869399|gb|DW498375.1|DW498375	100	49	0	0	1	49	87	135	8e-20	97.6	#gi|109869399:1-9 GH_TMIRS_025_C12_F Cotton Normalized Library dT primed Gossypium hirsutum cDNA, mRNA sequence
EYI1BW404IZ6BU	gi|13245184|gb|BE053725.2|BE053725	100	101	0	0	1	101	119	219	1e-50	200	#gi|13245184:1-9 GA__Ea0019F13f Gossypium arboreum 7-10 dpa fiber library Gossypium arboreum cDNA clone GA__Ea0019F13f, mRNA sequence
EYI1BW404JFR85	gi|164366085|gb|ES840335.1|ES840335	100	232	0	0	1	232	329	560	2e-128	460	#gi|164366085:1-9 UFL_063_95 Cotton fiber 0-10 day post anthesis Gossypium hirsutum cDNA, mRNA sequence
EYI1BW404JQQYP	gi|73863314|gb|DT466053.1|DT466053	100	32	0	0	1	32	66	35	1e-09	63.9	#gi|73863314:1-9 GH_CHX18F08.f GH_CHX Gossypium hirsutum cDNA clone GH_CHX18F08 5', mRNA sequence
EYI1BW404JGETS	gi|11208442|gb|BF277372.1|BF277372	100	130	0	0	1	130	39	168	7e-68	258	#gi|11208442:1-9 GA__Eb0027K05f Gossypium arboreum 7-10 dpa fiber library Gossypium arboreum cDNA clone GA__Eb0027K05f, mRNA sequence
EYI1BW404JVAPE	gi|54122946|gb|CO498455.1|CO498455	100	63	0	0	1	63	445	507	3e-28	125	#gi|54122946:1-9 G.h.fbr-sw07845 G.h.fbr-sw Gossypium hirsutum cDNA, mRNA sequence
EYI1BW404JXFLG	gi|164347056|gb|ES808697.1|ES808697	100	147	0	0	1	147	155	9	1e-77	291	#gi|164347056:1-9 UFL_210_56 Cotton fiber 0-10 day post anthesis Gossypium hirsutum cDNA, mRNA sequence
EYI1BW404IEWTP	gi|21103878|gb|BQ416191.1|BQ416191	100	116	0	0	3	118	187	72	3e-59	230	#gi|21103878:1-9 GA__Ed0108B02r Gossypium arboreum 7-10 dpa fiber library Gossypium arboreum cDNA clone GA__Ed0108B02r, mRNA sequence
EYI1BW404IVBRV	gi|48743596|gb|CO074115.1|CO074115	100	105	0	0	1	105	105	1	5e-53	208	#gi|48743596:1-9 GR__Ea34A22.f GR__Ea Gossypium raimondii cDNA clone GR__Ea34A22 5', mRNA sequence
EYI1BW404H46UL	gi|13245156|gb|BE052683.2|BE052683	100	51	0	0	1	51	555	605	3e-21	101	#gi|13245156:1-9 GA__Ea0018F22f Gossypium arboreum 7-10 dpa fiber library Gossypium arboreum cDNA clone GA__Ea0018F22f, mRNA sequence
EYI1BW404IT67N	gi|48748021|gb|CO078540.1|CO078540	100	65	0	0	1	65	104	40	3e-29	129	#gi|48748021:1-9 GR__Ea40N21.f GR__Ea Gossypium raimondii cDNA clone GR__Ea40N21 5', mRNA sequence
EYI1BW404JIBLP	gi|73859515|gb|DT462254.1|DT462254	100	45	0	0	1	45	145	101	1e-17	89.7	#gi|73859515:1-9 GH_CHX10E10.x GH_CHX Gossypium hirsutum cDNA clone GH_CHX10E10 5', mRNA sequence
EYI1BW404IMPBW	gi|164268137|gb|EX169422.1|EX169422	100	219	0	0	1	219	410	192	1e-120	434	#gi|164268137:1-9 C08_R-29_056 Cotton 1-14 day post anthesis Lambda Zap Express Library Gossypium hirsutum cDNA, mRNA sequence
EYI1BW404I37NO	gi|72283967|gb|DT054252.1|DT054252	100	27	0	0	52	78	326	352	1e-06	54	#gi|72283967:1-9 NHF01_E12 Fiber and Ovule of Xu-142 Lambda Zap Express Library Gossypium hirsutum cDNA clone cot_DI_E01 3' similar to unknown, mRNA sequence
EYI1BW404H3UVN	gi|18101426|gb|BM360680.1|BM360680	100	121	0	0	1	121	347	227	2e-62	240	#gi|18101426:1-9 GA__Ea0033P21r Gossypium arboreum 7-10 dpa fiber library Gossypium arboreum cDNA clone GA__Ea0033P21r, mRNA sequence
EYI1BW404JPV82	gi|366450289|gb|HO097725.1|HO097725	100	78	0	0	1	78	318	395	4e-37	155	#gi|366450289:1-9 rayctn0_0111_G02.ab1 cotton shoot apical meristems, buds and flowers Gossypium hirsutum cDNA 3', mRNA sequence
EYI1BW404I7JGE	gi|13352191|gb|BG442539.1|BG442539	100	237	0	0	1	237	381	145	2e-131	470	#gi|13352191:1-9 GA__Ea0017G05f Gossypium arboreum 7-10 dpa fiber library Gossypium arboreum cDNA clone GA__Ea0017G05f, mRNA sequence
EYI1BW404I8LBG	gi|164336759|gb|EX171234.1|EX171234	100	109	0	0	1	109	464	572	3e-55	216	#gi|164336759:1-9 D03_F-17_027 Cotton 1-14 day post anthesis Lambda Zap Express Library Gossypium hirsutum cDNA, mRNA sequence
EYI1BW404JI7J7	gi|48813612|gb|CO114925.1|CO114925	100	200	0	0	1	200	696	497	2e-109	396	#gi|48813612:1-9 GR__Eb016F17.f GR__Eb Gossypium raimondii cDNA clone GR__Eb016F17 5', mRNA sequence
EYI1BW404I7OX8	gi|21089631|gb|BQ401944.1|BQ401944	100	243	0	0	1	243	13	255	6e-135	482	#gi|21089631:1-9 GA__Ed0046F10f Gossypium arboreum 7-10 dpa fiber library Gossypium arboreum cDNA clone GA__Ed0046F10f, mRNA sequence
EYI1BW404JABUE	gi|13354478|gb|BG444826.1|BG444826	100	170	0	0	1	170	200	369	1e-91	337	#gi|13354478:1-9 GA__Ea0025L15f Gossypium arboreum 7-10 dpa fiber library Gossypium arboreum cDNA clone GA__Ea0025L15f, mRNA sequence
EYI1BW404JMEZT	gi|109881116|gb|DW510086.1|DW510086	100	192	0	0	1	192	102	293	1e-104	381	#gi|109881116:1-9 GH_TMIRS_140_B10_F Cotton Normalized Library dT primed Gossypium hirsutum cDNA, mRNA sequence
EYI1BW404I0N69	gi|72284002|gb|DT054270.1|DT054270	100	247	0	0	1	247	375	129	2e-137	490	#gi|72284002:1-9 NHF01_G12 Fiber and Ovule of Xu-142 Lambda Zap Express Library Gossypium hirsutum cDNA clone cot_DM_D01 3' similar to (NM_112806) hypothetical protein; protein id: At3g19190.1 [Arabidopsis thaliana], mRNA sequence
EYI1BW404JBYND	gi|366460530|gb|HO110659.1|HO110659	100	64	0	0	1	64	148	85	8e-29	127	#gi|366460530:1-9 rcrycc0_0053_G11.ab1 cotton shoot apical meristems, buds and flowers Gossypium hirsutum cDNA 3', mRNA sequence
EYI1BW404JBA07	gi|3325882|gb|AI054768.1|AI054768	100	132	0	0	1	132	429	298	5e-69	262	#gi|3325882:1-9 coau0002A06 Cotton Boll Abscission Zone cDNA Library Gossypium hirsutum cDNA clone coau0002A06 5', mRNA sequence
EYI1BW404I9QOT	gi|366419345|gb|HO098472.1|HO098472	100	267	0	0	1	267	270	4	4e-124	446	#gi|366419345:1-9 rayctn0_0120_F12.ab1 cotton shoot apical meristems, buds and flowers Gossypium hirsutum cDNA 3', mRNA sequence
EYI1BW404ITXDZ	gi|21101526|gb|BQ413839.1|BQ413839	100	123	0	0	1	123	241	119	1e-63	244	#gi|21101526:1-9 GA__Ed0079D07r Gossypium arboreum 7-10 dpa fiber library Gossypium arboreum cDNA clone GA__Ed0079D07r, mRNA sequence
EYI1BW404JWXNE	gi|48790858|gb|CO092172.1|CO092172	100	68	0	0	1	68	469	402	5e-31	135	#gi|48790858:1-9 GR__Ea13A22.f GR__Ea Gossypium raimondii cDNA clone GR__Ea13A22 5', mRNA sequence
EYI1BW404I71SI	gi|21096901|gb|BQ409214.1|BQ409214	100	151	0	0	1	151	344	194	3e-80	299	#gi|21096901:1-9 GA__Ed0017F03r Gossypium arboreum 7-10 dpa fiber library Gossypium arboreum cDNA clone GA__Ed0017F03r, mRNA sequence
EYI1BW404I8A8I	gi|5046005|gb|AI727153.1|AI727153	100	89	0	0	1	89	407	319	2e-43	176	#gi|5046005:1-9 BNLGHi7456 Six-day Cotton fiber Gossypium hirsutum cDNA 5' similar to UBIQUITIN-CONJUGATING ENZYME E2-17 KD 8, mRNA sequence
EYI1BW404JTLIJ	gi|11205981|gb|BF274911.1|BF274911	100	94	0	0	1	94	103	10	2e-46	186	#gi|11205981:1-9 GA__Eb0022H24f Gossypium arboreum 7-10 dpa fiber library Gossypium arboreum cDNA clone GA__Eb0022H24f, mRNA sequence
EYI1BW404JCPXY	gi|366454160|gb|HO107444.1|HO107444	100	47	0	0	1	47	573	619	2e-18	93.7	#gi|366454160:1-9 rcrycc0_0012_A11.ab1 cotton shoot apical meristems, buds and flowers Gossypium hirsutum cDNA 3', mRNA sequence
EYI1BW404H3UO2	gi|31073891|gb|CA994170.1|CA994170	100	247	0	0	1	247	505	751	2e-137	490	#gi|31073891:1-9 A1727 Pst1-A fragment Gossypium herbaceum subsp. africanum cDNA 5', mRNA sequence
EYI1BW404JTJD9	gi|366410301|gb|HO104364.1|HO104364	100	26	0	0	37	62	122	97	4e-06	52	#gi|366410301:1-9 ps_02_C07.ab1 cotton shoot apical meristems, buds and flowers Gossypium hirsutum cDNA 3', mRNA sequence
EYI1BW404IY29M	gi|73862494|gb|DT465233.1|DT465233	100	30	0	0	1	30	45	16	2e-08	60	#gi|73862494:1-9 GH_CHX17A06.r GH_CHX Gossypium hirsutum cDNA clone GH_CHX17A06 3', mRNA sequence
EYI1BW404JKOZC	gi|48752816|gb|CO083335.1|CO083335	100	62	0	0	1	62	574	513	6e-27	123	#gi|48752816:1-9 GR__Ea48F18.f GR__Ea Gossypium raimondii cDNA clone GR__Ea48F18 5', mRNA sequence
EYI1BW404JYG7Q	gi|72283967|gb|DT054252.1|DT054252	100	31	0	0	4	34	356	326	4e-09	61.9	#gi|72283967:1-9 NHF01_E12 Fiber and Ovule of Xu-142 Lambda Zap Express Library Gossypium hirsutum cDNA clone cot_DI_E01 3' similar to unknown, mRNA sequence
EYI1BW404IDIX2	gi|21089989|gb|BQ402302.1|BQ402302	100	34	0	0	1	34	52	19	6e-11	67.9	#gi|21089989:1-9 GA__Ed0048G11r Gossypium arboreum 7-10 dpa fiber library Gossypium arboreum cDNA clone GA__Ed0048G11r, mRNA sequence
EYI1BW404JM8TU	gi|13352191|gb|BG442539.1|BG442539	100	237	0	0	1	237	381	145	2e-131	470	#gi|13352191:1-9 GA__Ea0017G05f Gossypium arboreum 7-10 dpa fiber library Gossypium arboreum cDNA clone GA__Ea0017G05f, mRNA sequence
EYI1BW404H3ZZA	gi|72271605|gb|DT048242.1|DT048242	100	127	0	0	1	127	149	23	5e-66	252	#gi|72271605:1-9 COT_CY_B11 Fiber and Ovule of Xu-142 Lambda Zap Express Library Gossypium hirsutum cDNA 3' similar to (AF262934) ubiquitin conjugating protein [Avicennia marina], mRNA sequence
EYI1BW404H6EWC	gi|164240081|gb|ES852411.1|ES852411	100	238	0	0	1	238	358	121	5e-132	472	#gi|164240081:1-9 UFL_692_62 Cotton fiber 0-10 day post anthesis Gossypium hirsutum cDNA, mRNA sequence
EYI1BW404JGND4	gi|164266564|gb|ES851516.1|ES851516	100	241	0	0	1	241	114	354	9e-134	478	#gi|164266564:1-9 UFL_681_09 Cotton fiber 0-10 day post anthesis Gossypium hirsutum cDNA, mRNA sequence
EYI1BW404JSY2Q	gi|21097342|gb|BQ409655.1|BQ409655	100	43	0	0	1	43	72	30	4e-16	85.7	#gi|21097342:1-9 GA__Ed0022F08r Gossypium arboreum 7-10 dpa fiber library Gossypium arboreum cDNA clone GA__Ed0022F08r, mRNA sequence
EYI1BW404JGT55	gi|109886240|gb|DW515210.1|DW515210	100	213	0	0	9	221	150	362	4e-117	422	#gi|109886240:1-9 GH_TMIRS_189_C10_F Cotton Normalized Library dT primed Gossypium hirsutum cDNA, mRNA sequence
EYI1BW404ILF9T	gi|48791525|gb|CO092839.1|CO092839	100	44	0	0	1	44	776	819	8e-17	87.7	#gi|48791525:1-9 GR__Ea14B18.r GR__Ea Gossypium raimondii cDNA clone GR__Ea14B18 3', mRNA sequence
EYI1BW404JQ1GZ	gi|164369823|gb|ES850721.1|ES850721	100	235	0	0	1	235	529	295	3e-130	466	#gi|164369823:1-9 UFL_653_64 Cotton fiber 0-10 day post anthesis Gossypium hirsutum cDNA, mRNA sequence
EYI1BW404JQ2M7	gi|164254775|gb|ES831999.1|ES831999	100	235	0	0	10	244	391	157	3e-130	466	#gi|164254775:1-9 UFL_397_78 Cotton fiber 0-10 day post anthesis Gossypium hirsutum cDNA, mRNA sequence
EYI1BW404H3PPW	gi|21102543|gb|BQ414856.1|BQ414856	100	170	0	0	1	170	185	16	2e-91	337	#gi|21102543:1-9 GA__Ed0091H07r Gossypium arboreum 7-10 dpa fiber library Gossypium arboreum cDNA clone GA__Ed0091H07r, mRNA sequence
EYI1BW404I7AYA	gi|78345828|gb|DT566102.1|DT566102	100	232	0	0	1	232	483	252	2e-128	460	#gi|78345828:1-9 EST1076742 GH_TMO Gossypium hirsutum cDNA, mRNA sequence
EYI1BW404JLHZG	gi|109850492|gb|DW479471.1|DW479471	100	99	0	0	71	169	141	239	4e-49	196	#gi|109850492:1-9 GH_RMIRS_019_H12_082_F Cotton Normalized Library random primed Gossypium hirsutum cDNA, mRNA sequence
EYI1BW404JJS43	gi|164257540|gb|ES817959.1|ES817959	100	231	0	0	7	237	9	239	8e-128	458	#gi|164257540:1-9 UFL_229_82 Cotton fiber 0-10 day post anthesis Gossypium hirsutum cDNA, mRNA sequence
EYI1BW404JSSK5	gi|3325572|gb|AI054458.1|AI054458	100	34	0	0	1	34	248	215	8e-11	67.9	#gi|3325572:1-9 coau0001A19 Cotton Boll Abscission Zone cDNA Library Gossypium hirsutum cDNA clone coau0001A19 5', mRNA sequence
EYI1BW404I52A8	gi|13351256|gb|BG441604.1|BG441604	100	134	0	0	5	138	454	321	3e-70	266	#gi|13351256:1-9 GA__Ea0013P09f Gossypium arboreum 7-10 dpa fiber library Gossypium arboreum cDNA clone GA__Ea0013P09f, mRNA sequence
EYI1BW404H7K1M	gi|48813528|gb|CO114841.1|CO114841	100	121	0	0	1	121	220	340	2e-62	240	#gi|48813528:1-9 GR__Eb016D12.r GR__Eb Gossypium raimondii cDNA clone GR__Eb016D12 3', mRNA sequence
EYI1BW404ICJJJ	gi|13247732|gb|BF271987.2|BF271987	100	48	0	0	1	48	182	229	6e-19	95.6	#gi|13247732:1-9 GA__Eb0013G19f Gossypium arboreum 7-10 dpa fiber library Gossypium arboreum cDNA clone GA__Eb0013G19f, mRNA sequence
EYI1BW404JE9HB	gi|109876897|gb|DW505871.1|DW505871	100	70	0	0	1	70	498	567	3e-32	139	#gi|109876897:1-9 GH_TMIRS_098_A12_F Cotton Normalized Library dT primed Gossypium hirsutum cDNA, mRNA sequence
EYI1BW404H6JB3	gi|164364823|gb|EX164048.1|EX164048	100	54	0	0	5	58	68	121	2e-22	107	#gi|164364823:1-9 G09_P-30_070 Cotton 1-14 day post anthesis Lambda Zap Express Library Gossypium hirsutum cDNA, mRNA sequence
EYI1BW404I8HE2	gi|164253825|gb|ES839370.1|ES839370	100	107	0	0	1	107	459	565	3e-54	212	#gi|164253825:1-9 UFL_053_50 Cotton fiber 0-10 day post anthesis Gossypium hirsutum cDNA, mRNA sequence
EYI1BW404H2QGW	gi|13244559|gb|BE055548.2|BE055548	100	207	0	0	1	207	221	15	1e-113	410	#gi|13244559:1-9 GA__Ea0004L19f Gossypium arboreum 7-10 dpa fiber library Gossypium arboreum cDNA clone GA__Ea0004L19f, mRNA sequence
EYI1BW404ILCD5	gi|164327441|gb|ES818754.1|ES818754	100	252	0	0	1	252	414	665	2e-140	500	#gi|164327441:1-9 UFL_212_63 Cotton fiber 0-10 day post anthesis Gossypium hirsutum cDNA, mRNA sequence
EYI1BW404IUSQ8	gi|325465374|gb|JG450454.1|JG450454	100	54	0	0	1	54	280	227	6e-23	107	#gi|325465374:1-9 2P23-D12-T3 Subtracted cDNA library from Gossypium hirsutum L. variety Bikaneri Narma Gossypium hirsutum cDNA, mRNA sequence
EYI1BW404JN2OE	gi|13245116|gb|BE053042.2|BE053042	100	154	0	0	1	154	137	290	5e-82	305	#gi|13245116:1-9 GA__Ea0017K12f Gossypium arboreum 7-10 dpa fiber library Gossypium arboreum cDNA clone GA__Ea0017K12f, mRNA sequence
EYI1BW404JYT6F	gi|48741891|gb|CO072410.1|CO072410	100	85	0	0	1	85	318	234	1e-40	168	#gi|48741891:1-9 GR__Ea31J07.f GR__Ea Gossypium raimondii cDNA clone GR__Ea31J07 5', mRNA sequence
EYI1BW404IJA83	gi|164282181|gb|ES792203.1|ES792203	100	63	0	0	1	63	451	389	4e-28	125	#gi|164282181:1-9 UFL_231_28 Cotton fiber 0-10 day post anthesis Gossypium hirsutum cDNA, mRNA sequence
EYI1BW404IAMMY	gi|11203020|gb|BF272025.1|BF272025	100	103	0	0	1	103	304	406	1e-51	204	#gi|11203020:1-9 GA__Eb0013J05f Gossypium arboreum 7-10 dpa fiber library Gossypium arboreum cDNA clone GA__Eb0013J05f, mRNA sequence
EYI1BW404I5TF8	gi|164262612|gb|ES844445.1|ES844445	100	53	0	0	13	65	337	285	3e-22	105	#gi|164262612:1-9 UFL_110_83 Cotton fiber 0-10 day post anthesis Gossypium hirsutum cDNA, mRNA sequence
EYI1BW404JI2R8	gi|72283967|gb|DT054252.1|DT054252	100	33	0	0	1	33	358	326	2e-10	65.9	#gi|72283967:1-9 NHF01_E12 Fiber and Ovule of Xu-142 Lambda Zap Express Library Gossypium hirsutum cDNA clone cot_DI_E01 3' similar to unknown, mRNA sequence
EYI1BW404IR2L3	gi|84164067|gb|DR452715.1|DR452715	100	30	0	0	40	69	245	216	2e-08	60	#gi|84164067:1-9 CM005F02 Cotton Lambda Zap Express Library Gossypium hirsutum cDNA, mRNA sequence
EYI1BW404ISQWH	gi|164282447|gb|ES815294.1|ES815294	100	64	0	0	1	64	522	585	8e-29	127	#gi|164282447:1-9 UFL_277_81 Cotton fiber 0-10 day post anthesis Gossypium hirsutum cDNA, mRNA sequence
EYI1BW404JDT7B	gi|73859166|gb|DT461905.1|DT461905	100	281	0	0	1	281	33	313	1e-157	557	#gi|73859166:1-9 GH_CHX06B08.x GH_CHX Gossypium hirsutum cDNA clone GH_CHX06B08 5', mRNA sequence
EYI1BW404JNTDZ	gi|109824095|gb|DW008940.1|DW008940	100	192	0	0	1	192	341	150	1e-104	381	#gi|109824095:1-9 GH_FFF_01-01-12R_F01_InvR_29Mar04_005_R.x fiber-five days after anthesis Gossypium hirsutum cDNA, mRNA sequence
EYI1BW404ICZ1Z	gi|72272686|gb|DT048776.1|DT048776	100	49	0	0	1	49	87	39	7e-20	97.6	#gi|72272686:1-9 COT_DE_G01 Fiber and Ovule of Xu-142 Lambda Zap Express Library Gossypium hirsutum cDNA 3' similar to unknown, mRNA sequence
EYI1BW404IJNHV	gi|164284963|gb|ES796996.1|ES796996	100	82	0	0	163	244	698	617	7e-39	163	#gi|164284963:1-9 UFL_606_27 Cotton fiber 0-10 day post anthesis Gossypium hirsutum cDNA, mRNA sequence
EYI1BW404JG6P5	gi|21097595|gb|BQ409908.1|BQ409908	100	117	0	0	4	120	133	17	6e-60	232	#gi|21097595:1-9 GA__Ed0025G11r Gossypium arboreum 7-10 dpa fiber library Gossypium arboreum cDNA clone GA__Ed0025G11r, mRNA sequence
EYI1BW404IP8YD	gi|109830078|gb|DW228637.1|DW228637	100	251	0	0	1	251	333	83	1e-139	498	#gi|109830078:1-9 GH_ONEFM_01-01-08R_C09_InvR_17Feb04_075_R Fiber - 1 day after anthesis Gossypium hirsutum cDNA, mRNA sequence
EYI1BW404I5T6B	gi|21097430|gb|BQ409743.1|BQ409743	100	71	0	0	1	71	192	122	6e-33	141	#gi|21097430:1-9 GA__Ed0024A01r Gossypium arboreum 7-10 dpa fiber library Gossypium arboreum cDNA clone GA__Ed0024A01r, mRNA sequence
EYI1BW404IV5VZ	gi|109880459|gb|DW509429.1|DW509429	100	132	0	0	1	132	237	368	6e-69	262	#gi|109880459:1-9 GH_TMIRS_133_H02_F Cotton Normalized Library dT primed Gossypium hirsutum cDNA, mRNA sequence
EYI1BW404JDMPP	gi|78347501|gb|DT567775.1|DT567775	100	99	0	0	1	99	99	1	5e-49	196	#gi|78347501:1-9 EST1078415 GH_TMO Gossypium hirsutum cDNA, mRNA sequence
EYI1BW404JI0RF	gi|109889261|gb|DW518229.1|DW518229	100	259	0	0	1	259	326	68	2e-144	513	#gi|109889261:1-9 GH_TMIRS_219_A07_R Cotton Normalized Library dT primed Gossypium hirsutum cDNA, mRNA sequence
EYI1BW404IL4II	gi|109868406|gb|DW497382.1|DW497382	100	162	0	0	1	162	438	599	9e-87	321	#gi|109868406:1-9 GH_TMIRS_015_F06_F Cotton Normalized Library dT primed Gossypium hirsutum cDNA, mRNA sequence
EYI1BW404IT9O9	gi|73865479|gb|DT468217.1|DT468217	100	190	0	0	1	190	784	595	2e-103	377	#gi|73865479:1-9 GH_CHX21I23.f GH_CHX Gossypium hirsutum cDNA clone GH_CHX21I23 5', mRNA sequence
EYI1BW404IXNFA	gi|11205981|gb|BF274911.1|BF274911	100	94	0	0	1	94	103	10	2e-46	186	#gi|11205981:1-9 GA__Eb0022H24f Gossypium arboreum 7-10 dpa fiber library Gossypium arboreum cDNA clone GA__Eb0022H24f, mRNA sequence
EYI1BW404JQF7Z	gi|11201139|gb|BF270144.1|BF270144	100	125	0	0	1	125	131	255	7e-65	248	#gi|11201139:1-9 GA__Eb0006O18f Gossypium arboreum 7-10 dpa fiber library Gossypium arboreum cDNA clone GA__Eb0006O18f, mRNA sequence
EYI1BW404IUI6J	gi|72272686|gb|DT048776.1|DT048776	100	49	0	0	1	49	87	39	7e-20	97.6	#gi|72272686:1-9 COT_DE_G01 Fiber and Ovule of Xu-142 Lambda Zap Express Library Gossypium hirsutum cDNA 3' similar to unknown, mRNA sequence
EYI1BW404H60TI	gi|72283967|gb|DT054252.1|DT054252	100	33	0	0	1	33	358	326	2e-10	65.9	#gi|72283967:1-9 NHF01_E12 Fiber and Ovule of Xu-142 Lambda Zap Express Library Gossypium hirsutum cDNA clone cot_DI_E01 3' similar to unknown, mRNA sequence
EYI1BW404H9KK4	gi|366431646|gb|HO112099.1|HO112099	100	70	0	0	1	70	416	485	2e-32	139	#gi|366431646:1-9 rcrycc0_0070_D07.ab1 cotton shoot apical meristems, buds and flowers Gossypium hirsutum cDNA 3', mRNA sequence
EYI1BW404I9GRW	gi|21090716|gb|BQ403029.1|BQ403029	100	78	0	0	1	78	506	583	5e-37	155	#gi|21090716:1-9 GA__Ed0053A10f Gossypium arboreum 7-10 dpa fiber library Gossypium arboreum cDNA clone GA__Ed0053A10f, mRNA sequence
EYI1BW404H545A	gi|109825660|gb|DW224384.1|DW224384	100	226	0	0	1	226	482	257	7e-125	448	#gi|109825660:1-9 GH_HYPS_01-01-09R_F10_InvR_14Apr04_070_F Stem - 7 weeks after planting Gossypium hirsutum cDNA, mRNA sequence
EYI1BW404IK3TZ	gi|13247924|gb|BF273098.2|BF273098	100	30	0	0	1	30	367	396	5e-08	60	#gi|13247924:1-9 GA__Eb0016M15f Gossypium arboreum 7-10 dpa fiber library Gossypium arboreum cDNA clone GA__Eb0016M15f, mRNA sequence
EYI1BW404IRLAO	gi|21101835|gb|BQ414148.1|BQ414148	100	116	0	0	1	116	155	270	2e-59	230	#gi|21101835:1-9 GA__Ed0083C04r Gossypium arboreum 7-10 dpa fiber library Gossypium arboreum cDNA clone GA__Ed0083C04r, mRNA sequence
EYI1BW404JL6KS	gi|366436818|gb|HO110603.1|HO110603	100	226	0	0	1	226	319	94	8e-125	448	#gi|366436818:1-9 rcrycc0_0053_B11.ab1 cotton shoot apical meristems, buds and flowers Gossypium hirsutum cDNA 3', mRNA sequence
EYI1BW404JB6M9	gi|13352191|gb|BG442539.1|BG442539	100	237	0	0	1	237	381	145	2e-131	470	#gi|13352191:1-9 GA__Ea0017G05f Gossypium arboreum 7-10 dpa fiber library Gossypium arboreum cDNA clone GA__Ea0017G05f, mRNA sequence
EYI1BW404JCGKL	gi|325465029|gb|JG451127.1|JG451127	100	67	0	0	1	67	245	311	2e-30	133	#gi|325465029:1-9 2P61-62-63-E7-T3 Subtracted cDNA library from Gossypium hirsutum L. variety Bikaneri Narma Gossypium hirsutum cDNA, mRNA sequence
EYI1BW404IIEEJ	gi|48808383|gb|CO109697.1|CO109697	100	148	0	0	1	148	171	318	2e-78	293	#gi|48808383:1-9 GR__Eb0042D22.r GR__Eb Gossypium raimondii cDNA clone GR__Eb0042D22 3', mRNA sequence
EYI1BW404I8PY5	gi|18101128|gb|BM360382.1|BM360382	100	166	0	0	49	214	406	241	4e-89	329	#gi|18101128:1-9 GA__Ea0031A18r Gossypium arboreum 7-10 dpa fiber library Gossypium arboreum cDNA clone GA__Ea0031A18r, mRNA sequence
EYI1BW404I81HV	gi|164259485|gb|ES820022.1|ES820022	100	63	0	0	1	63	94	32	4e-28	125	#gi|164259485:1-9 UFL_397_23 Cotton fiber 0-10 day post anthesis Gossypium hirsutum cDNA, mRNA sequence
EYI1BW404JO9SN	gi|11205947|gb|BF274877.1|BF274877	100	191	0	0	1	191	195	5	5e-104	379	#gi|11205947:1-9 GA__Eb0022G01f Gossypium arboreum 7-10 dpa fiber library Gossypium arboreum cDNA clone GA__Eb0022G01f, mRNA sequence
EYI1BW404IBB24	gi|48741757|gb|CO072276.1|CO072276	100	32	0	0	1	32	32	1	1e-09	63.9	#gi|48741757:1-9 GR__Ea31F21.f GR__Ea Gossypium raimondii cDNA clone GR__Ea31F21 5', mRNA sequence
EYI1BW404JF5FP	gi|164349226|gb|ES805138.1|ES805138	100	55	0	0	1	55	699	645	2e-23	109	#gi|164349226:1-9 UFL_635_94 Cotton fiber 0-10 day post anthesis Gossypium hirsutum cDNA, mRNA sequence
EYI1BW404I4J5F	gi|164254775|gb|ES831999.1|ES831999	100	239	0	0	1	239	140	378	1e-132	474	#gi|164254775:1-9 UFL_397_78 Cotton fiber 0-10 day post anthesis Gossypium hirsutum cDNA, mRNA sequence
EYI1BW404JSDO1	gi|109863616|gb|DW492593.1|DW492593	100	145	0	0	1	145	172	28	9e-77	287	#gi|109863616:1-9 GH_RMIRS_092_C10_F Cotton Normalized Library random primed Gossypium hirsutum cDNA, mRNA sequence
EYI1BW404IC0R0	gi|109825382|gb|DW224115.1|DW224115	100	130	0	0	1	130	195	66	8e-68	258	#gi|109825382:1-9 GH_HYPS_01-01-06R_A10_InvR_14Apr04_080_F Stem - 7 weeks after planting Gossypium hirsutum cDNA, mRNA sequence
EYI1BW404JNHIS	gi|109880800|gb|DW509770.1|DW509770	100	47	0	0	1	47	322	368	8e-19	93.7	#gi|109880800:1-9 GH_TMIRS_137_C05_F Cotton Normalized Library dT primed Gossypium hirsutum cDNA, mRNA sequence
EYI1BW404I4HJI	gi|11209383|gb|BF278313.1|BF278313	100	45	0	0	1	45	328	284	3e-17	89.7	#gi|11209383:1-9 GA__Eb0032F23f Gossypium arboreum 7-10 dpa fiber library Gossypium arboreum cDNA clone GA__Eb0032F23f, mRNA sequence
EYI1BW404JUQQP	gi|164284580|gb|ES814622.1|ES814622	100	241	0	0	1	241	716	476	9e-134	478	#gi|164284580:1-9 UFL_274_84 Cotton fiber 0-10 day post anthesis Gossypium hirsutum cDNA, mRNA sequence
EYI1BW404I7XKC	gi|48747547|gb|CO078066.1|CO078066	100	286	0	0	1	286	373	658	1e-160	567	#gi|48747547:1-9 GR__Ea40C12.f GR__Ea Gossypium raimondii cDNA clone GR__Ea40C12 5', mRNA sequence
EYI1BW404IJULE	gi|21097430|gb|BQ409743.1|BQ409743	100	96	0	0	1	96	192	97	2e-47	190	#gi|21097430:1-9 GA__Ed0024A01r Gossypium arboreum 7-10 dpa fiber library Gossypium arboreum cDNA clone GA__Ed0024A01r, mRNA sequence
EYI1BW404JQHIR	gi|366447231|gb|HO089468.1|HO089468	100	156	0	0	1	156	248	93	3e-83	309	#gi|366447231:1-9 rayctn0_0003_G02.ab1 cotton shoot apical meristems, buds and flowers Gossypium hirsutum cDNA 3', mRNA sequence
EYI1BW404JUHFR	gi|13248601|gb|BF276443.2|BF276443	100	55	0	0	1	55	440	494	2e-23	109	#gi|13248601:1-9 GA__Eb0028M21f Gossypium arboreum 7-10 dpa fiber library Gossypium arboreum cDNA clone GA__Eb0028M21f, mRNA sequence
EYI1BW404JR9ML	gi|18100695|gb|BM359949.1|BM359949	100	70	0	0	1	70	203	272	4e-32	139	#gi|18100695:1-9 GA__Ea0025F21r Gossypium arboreum 7-10 dpa fiber library Gossypium arboreum cDNA clone GA__Ea0025F21r, mRNA sequence
EYI1BW404JTHQY	gi|18100618|gb|BM359872.1|BM359872	100	252	0	0	10	261	325	74	3e-140	500	#gi|18100618:1-9 GA__Ea0024I08r Gossypium arboreum 7-10 dpa fiber library Gossypium arboreum cDNA clone GA__Ea0024I08r, mRNA sequence
EYI1BW404JMNXJ	gi|31072574|gb|CA992853.1|CA992853	100	29	0	0	175	203	644	672	3e-07	58	#gi|31072574:1-9 pAR03-2 pAR Gossypium hirsutum cDNA 5', mRNA sequence
EYI1BW404JLQU7	gi|21089485|gb|BQ401798.1|BQ401798	100	176	0	0	13	188	18	193	4e-95	349	#gi|21089485:1-9 GA__Ed0045G05r Gossypium arboreum 7-10 dpa fiber library Gossypium arboreum cDNA clone GA__Ed0045G05r, mRNA sequence
EYI1BW404IOW3H	gi|13246567|gb|BE054734.2|BE054734	100	69	0	0	1	69	386	454	1e-31	137	#gi|13246567:1-9 GA__Ea0034J12f Gossypium arboreum 7-10 dpa fiber library Gossypium arboreum cDNA clone GA__Ea0034J12f, mRNA sequence
EYI1BW404JMDHG	gi|78335382|gb|DT555656.1|DT555656	100	51	0	0	1	51	498	548	3e-21	101	#gi|78335382:1-9 EST1066296 GH_TMO Gossypium hirsutum cDNA, mRNA sequence
EYI1BW404IIX5D	gi|11199681|gb|BF268686.1|BF268686	100	52	0	0	1	52	525	576	1e-21	103	#gi|11199681:1-9 GA__Eb0002J05f Gossypium arboreum 7-10 dpa fiber library Gossypium arboreum cDNA clone GA__Eb0002J05f, mRNA sequence
EYI1BW404JSV5P	gi|13349765|gb|BG440115.1|BG440115	100	125	0	0	58	182	458	334	1e-64	248	#gi|13349765:1-9 GA__Ea0005P10f Gossypium arboreum 7-10 dpa fiber library Gossypium arboreum cDNA clone GA__Ea0005P10f, mRNA sequence
EYI1BW404H5987	gi|21094902|gb|BQ407215.1|BQ407215	100	270	0	0	1	270	22	291	3e-115	416	#gi|21094902:1-9 GA__Ed0104B03f Gossypium arboreum 7-10 dpa fiber library Gossypium arboreum cDNA clone GA__Ed0104B03f, mRNA sequence
EYI1BW404I7DNN	gi|84174203|gb|DR462851.1|DR462851	100	72	0	0	1	72	362	433	2e-33	143	#gi|84174203:1-9 CM112C05 Cotton Lambda Zap Express Library Gossypium hirsutum cDNA, mRNA sequence
EYI1BW404IVAJJ	gi|21101084|gb|BQ413397.1|BQ413397	100	89	0	0	1	89	185	273	1e-43	176	#gi|21101084:1-9 GA__Ed0074C12r Gossypium arboreum 7-10 dpa fiber library Gossypium arboreum cDNA clone GA__Ed0074C12r, mRNA sequence
EYI1BW404JMI8M	gi|109884051|gb|DW513021.1|DW513021	100	97	0	0	1	97	123	27	3e-48	192	#gi|109884051:1-9 GH_TMIRS_168_H06_F Cotton Normalized Library dT primed Gossypium hirsutum cDNA, mRNA sequence
EYI1BW404I6ZXH	gi|258645038|gb|GD254647.1|GD254647	100	46	0	0	1	46	357	402	1e-17	91.7	#gi|258645038:1-9 EST288 SSH library of genes involved in cotton response to Verticillium dahliae Gossypium barbadense cDNA clone Ve-2-21G, mRNA sequence
EYI1BW404JJLIZ	gi|72284002|gb|DT054270.1|DT054270	100	247	0	0	1	247	375	129	2e-137	490	#gi|72284002:1-9 NHF01_G12 Fiber and Ovule of Xu-142 Lambda Zap Express Library Gossypium hirsutum cDNA clone cot_DM_D01 3' similar to (NM_112806) hypothetical protein; protein id: At3g19190.1 [Arabidopsis thaliana], mRNA sequence
EYI1BW404IWL15	gi|54122692|gb|CO498201.1|CO498201	100	67	0	0	1	67	194	128	5e-30	133	#gi|54122692:1-9 G.h.fbr-sw07591 G.h.fbr-sw Gossypium hirsutum cDNA, mRNA sequence
EYI1BW404IXG63	gi|164338674|gb|ES814427.1|ES814427	100	240	0	0	1	240	335	574	3e-133	476	#gi|164338674:1-9 UFL_303_77 Cotton fiber 0-10 day post anthesis Gossypium hirsutum cDNA, mRNA sequence
EYI1BW404H84IY	gi|11202906|gb|BF271911.1|BF271911	100	244	0	0	1	244	344	587	1e-135	484	#gi|11202906:1-9 GA__Eb0013C12f Gossypium arboreum 7-10 dpa fiber library Gossypium arboreum cDNA clone GA__Eb0013C12f, mRNA sequence
EYI1BW404JKDCO	gi|48744779|gb|CO075298.1|CO075298	100	87	0	0	1	87	338	424	3e-42	172	#gi|48744779:1-9 GR__Ea35O10.r GR__Ea Gossypium raimondii cDNA clone GR__Ea35O10 3', mRNA sequence
EYI1BW404I7N2F	gi|72283967|gb|DT054252.1|DT054252	100	31	0	0	1	31	358	328	3e-09	61.9	#gi|72283967:1-9 NHF01_E12 Fiber and Ovule of Xu-142 Lambda Zap Express Library Gossypium hirsutum cDNA clone cot_DI_E01 3' similar to unknown, mRNA sequence
EYI1BW404I8IBB	gi|84164756|gb|DR453404.1|DR453404	100	86	0	0	1	86	87	2	1e-41	170	#gi|84164756:1-9 CM012H01 Cotton Lambda Zap Express Library Gossypium hirsutum cDNA, mRNA sequence
EYI1BW404IZW2F	gi|109890459|gb|DW519423.1|DW519423	100	118	0	0	30	147	482	365	1e-60	234	#gi|109890459:1-9 GH_TMIRS_230_H01_F Cotton Normalized Library dT primed Gossypium hirsutum cDNA, mRNA sequence
EYI1BW404JHSNZ	gi|84145433|gb|DN759675.1|DN759675	100	53	0	0	1	53	389	441	4e-22	105	#gi|84145433:1-9 G.hir-stem 2179 PCR amplified cotton stem cDNA Gossypium hirsutum cDNA, mRNA sequence
EYI1BW404JWKW7	gi|54117678|gb|CO493187.1|CO493187	100	68	0	0	96	163	147	80	1e-30	135	#gi|54117678:1-9 G.h.fbr-sw02577 G.h.fbr-sw Gossypium hirsutum cDNA, mRNA sequence
EYI1BW404H04RH	gi|73866061|gb|DT468799.1|DT468799	100	109	0	0	28	136	333	441	3e-55	216	#gi|73866061:1-9 GH_CHX22H12.f GH_CHX Gossypium hirsutum cDNA clone GH_CHX22H12 5', mRNA sequence
EYI1BW404IJ6LB	gi|366445521|gb|HO094216.1|HO094216	100	244	0	0	1	244	248	5	1e-135	484	#gi|366445521:1-9 rayctn0_0065_G05.ab1 cotton shoot apical meristems, buds and flowers Gossypium hirsutum cDNA 3', mRNA sequence
EYI1BW404JJXJF	gi|73865125|gb|DT467864.1|DT467864	100	230	0	0	1	230	155	384	3e-127	456	#gi|73865125:1-9 GH_CHX21A18.r GH_CHX Gossypium hirsutum cDNA clone GH_CHX21A18 3', mRNA sequence
EYI1BW404JHGDW	gi|48829488|gb|CO127878.1|CO127878	100	106	0	0	104	209	370	265	3e-53	210	#gi|48829488:1-9 GR__Eb12K21.r GR__Eb Gossypium raimondii cDNA clone GR__Eb12K21 3', mRNA sequence
EYI1BW404ITNX7	gi|11199201|gb|BF268170.1|BF268170	100	55	0	0	12	66	455	509	4e-23	109	#gi|11199201:1-9 GA__Eb0001C22f Gossypium arboreum 7-10 dpa fiber library Gossypium arboreum cDNA clone GA__Eb0001C22f, mRNA sequence
EYI1BW404JJTHF	gi|13353480|gb|BG443828.1|BG443828	100	232	0	0	1	232	355	124	2e-128	460	#gi|13353480:1-9 GA__Ea0022E07f Gossypium arboreum 7-10 dpa fiber library Gossypium arboreum cDNA clone GA__Ea0022E07f, mRNA sequence
EYI1BW404JHQSP	gi|21102855|gb|BQ415168.1|BQ415168	100	41	0	0	1	41	60	20	7e-15	81.8	#gi|21102855:1-9 GA__Ed0095H05r Gossypium arboreum 7-10 dpa fiber library Gossypium arboreum cDNA clone GA__Ed0095H05r, mRNA sequence
EYI1BW404H63HG	gi|48812001|gb|CO113314.1|CO113314	100	29	0	0	1	29	191	219	7e-08	58	#gi|48812001:1-9 GR__Eb013H20.r GR__Eb Gossypium raimondii cDNA clone GR__Eb013H20 3', mRNA sequence
EYI1BW404I2MB3	gi|21091544|gb|BQ403857.1|BQ403857	100	250	0	0	1	250	177	426	4e-139	496	#gi|21091544:1-9 GA__Ed0063B08f Gossypium arboreum 7-10 dpa fiber library Gossypium arboreum cDNA clone GA__Ed0063B08f, mRNA sequence
EYI1BW404I7L46	gi|164275817|gb|ES826925.1|ES826925	100	184	0	0	1	184	262	79	7e-100	365	#gi|164275817:1-9 UFL_412_21 Cotton fiber 0-10 day post anthesis Gossypium hirsutum cDNA, mRNA sequence
EYI1BW404JWN9O	gi|11209122|gb|BF277956.1|BF277956	100	143	0	0	1	143	275	133	1e-75	283	#gi|11209122:1-9 GA__Eb0038F17f Gossypium arboreum 7-10 dpa fiber library Gossypium arboreum cDNA clone GA__Eb0038F17f, mRNA sequence
EYI1BW404IJDR0	gi|164302305|gb|ES834867.1|ES834867	100	72	0	0	1	72	66	137	2e-33	143	#gi|164302305:1-9 UFL_002_89 Cotton fiber 0-10 day post anthesis Gossypium hirsutum cDNA, mRNA sequence
EYI1BW404JF1WB	gi|164358123|gb|ES850265.1|ES850265	100	231	0	0	1	231	627	397	8e-128	458	#gi|164358123:1-9 UFL_660_91 Cotton fiber 0-10 day post anthesis Gossypium hirsutum cDNA, mRNA sequence
EYI1BW404JG6FI	gi|13351305|gb|BG441653.1|BG441653	100	236	0	0	1	236	368	603	8e-131	468	#gi|13351305:1-9 GA__Ea0014C02f Gossypium arboreum 7-10 dpa fiber library Gossypium arboreum cDNA clone GA__Ea0014C02f, mRNA sequence
EYI1BW404IC2XM	gi|72270495|gb|DT047682.1|DT047682	100	193	0	0	1	193	256	448	3e-105	383	#gi|72270495:1-9 COT_CR_A02 Fiber and Ovule of Xu-142 Lambda Zap Express Library Gossypium hirsutum cDNA 3' similar to (AY086408) putative carrier protein [Arabidopsis thaliana], mRNA sequence
EYI1BW404JXQ1V	gi|109828252|gb|DW226879.1|DW226879	100	160	0	0	109	268	231	390	2e-85	317	#gi|109828252:1-9 GH_HYPT_01-01-27R_A12_InvR_29Apr04_096_F Stem - 3 weeks after planting Gossypium hirsutum cDNA, mRNA sequence
EYI1BW404IACKH	gi|109887283|gb|DW516252.1|DW516252	100	77	0	0	1	77	323	399	2e-36	153	#gi|109887283:1-9 GH_TMIRS_199_H02_F Cotton Normalized Library dT primed Gossypium hirsutum cDNA, mRNA sequence
EYI1BW404IPEKI	gi|164310439|gb|ES835519.1|ES835519	100	181	0	0	29	209	585	405	5e-98	359	#gi|164310439:1-9 UFL_009_91 Cotton fiber 0-10 day post anthesis Gossypium hirsutum cDNA, mRNA sequence
EYI1BW404I366Q	gi|11199464|gb|BF268469.1|BF268469	100	218	0	0	1	218	35	252	4e-120	432	#gi|11199464:1-9 GA__Eb0001N24f Gossypium arboreum 7-10 dpa fiber library Gossypium arboreum cDNA clone GA__Eb0001N24f, mRNA sequence
EYI1BW404JI0Q5	gi|13352107|gb|BG442359.1|BG442359	100	227	0	0	1	227	10	236	2e-125	450	#gi|13352107:1-9 GA__Ea0017B07f Gossypium arboreum 7-10 dpa fiber library Gossypium arboreum cDNA clone GA__Ea0017B07f, mRNA sequence
EYI1BW404JOXCZ	gi|21102054|gb|BQ414367.1|BQ414367	100	143	0	0	1	143	161	19	2e-75	283	#gi|21102054:1-9 GA__Ed0085H01r Gossypium arboreum 7-10 dpa fiber library Gossypium arboreum cDNA clone GA__Ed0085H01r, mRNA sequence
EYI1BW404JYXLH	gi|21100253|gb|BQ412578.1|BQ412578	100	240	0	0	1	240	102	341	3e-133	476	#gi|21100253:1-9 GA__Ed0059E01r Gossypium arboreum 7-10 dpa fiber library Gossypium arboreum cDNA clone GA__Ed0059E01r, mRNA sequence
EYI1BW404IECG4	gi|109878950|gb|DW507920.1|DW507920	100	102	0	0	1	102	276	377	5e-51	202	#gi|109878950:1-9 GH_TMIRS_119_A08_F Cotton Normalized Library dT primed Gossypium hirsutum cDNA, mRNA sequence
EYI1BW404JUKEB	gi|13248601|gb|BF276443.2|BF276443	100	60	0	0	1	60	440	499	2e-26	119	#gi|13248601:1-9 GA__Eb0028M21f Gossypium arboreum 7-10 dpa fiber library Gossypium arboreum cDNA clone GA__Eb0028M21f, mRNA sequence
EYI1BW404IIQWY	gi|366412315|gb|HO108368.1|HO108368	100	194	0	0	19	212	394	587	1e-105	385	#gi|366412315:1-9 rcrycc0_0022_H02.ab1 cotton shoot apical meristems, buds and flowers Gossypium hirsutum cDNA 3', mRNA sequence
EYI1BW404JR8LH	gi|366422354|gb|HO090956.1|HO090956	100	143	0	0	1	143	232	374	1e-75	283	#gi|366422354:1-9 rayctn0_0022_H02.ab1 cotton shoot apical meristems, buds and flowers Gossypium hirsutum cDNA 3', mRNA sequence
EYI1BW404I9RIN	gi|11201714|gb|BF270719.1|BF270719	100	47	0	0	94	140	219	265	4e-18	93.7	#gi|11201714:1-9 GA__Eb0009E12f Gossypium arboreum 7-10 dpa fiber library Gossypium arboreum cDNA clone GA__Eb0009E12f, mRNA sequence
EYI1BW404H22WL	gi|21094034|gb|BQ406359.1|BQ406359	100	113	0	0	1	113	200	312	9e-58	224	#gi|21094034:1-9 GA__Ed0093E09f Gossypium arboreum 7-10 dpa fiber library Gossypium arboreum cDNA clone GA__Ed0093E09f, mRNA sequence
EYI1BW404IPWDR	gi|72283967|gb|DT054252.1|DT054252	100	33	0	0	1	33	358	326	2e-10	65.9	#gi|72283967:1-9 NHF01_E12 Fiber and Ovule of Xu-142 Lambda Zap Express Library Gossypium hirsutum cDNA clone cot_DI_E01 3' similar to unknown, mRNA sequence
EYI1BW404IHXBM	gi|109869909|gb|DW498885.1|DW498885	100	238	0	0	1	238	368	131	5e-132	472	#gi|109869909:1-9 GH_TMIRS_030_E10_R Cotton Normalized Library dT primed Gossypium hirsutum cDNA, mRNA sequence
EYI1BW404IDF06	gi|109872772|gb|DW501747.1|DW501747	100	202	0	0	1	202	235	436	1e-110	400	#gi|109872772:1-9 GH_TMIRS_059_F11_F Cotton Normalized Library dT primed Gossypium hirsutum cDNA, mRNA sequence
EYI1BW404JMOOP	gi|13244884|gb|BE053244.2|BE053244	100	113	0	0	1	113	362	474	1e-57	224	#gi|13244884:1-9 GA__Ea0012B01f Gossypium arboreum 7-10 dpa fiber library Gossypium arboreum cDNA clone GA__Ea0012B01f, mRNA sequence
EYI1BW404H8OCL	gi|13244889|gb|BE053531.2|BE053531	100	107	0	0	1	107	498	604	5e-54	212	#gi|13244889:1-9 GA__Ea0012C03f Gossypium arboreum 7-10 dpa fiber library Gossypium arboreum cDNA clone GA__Ea0012C03f, mRNA sequence
EYI1BW404H11MZ	gi|109871199|gb|DW500175.1|DW500175	100	174	0	0	8	181	244	417	8e-94	345	#gi|109871199:1-9 GH_TMIRS_043_H03_F Cotton Normalized Library dT primed Gossypium hirsutum cDNA, mRNA sequence
EYI1BW404I5OH0	gi|366430936|gb|HO094158.1|HO094158	100	112	0	0	1	112	316	205	4e-57	222	#gi|366430936:1-9 rayctn0_0065_A05.ab1 cotton shoot apical meristems, buds and flowers Gossypium hirsutum cDNA 3', mRNA sequence
EYI1BW404JJLJF	gi|73865213|gb|DT467951.1|DT467951	100	150	0	0	1	150	286	137	1e-79	297	#gi|73865213:1-9 GH_CHX21C23.f GH_CHX Gossypium hirsutum cDNA clone GH_CHX21C23 5', mRNA sequence
EYI1BW404IEHO2	gi|48803010|gb|CO104324.1|CO104324	100	63	0	0	3	65	144	82	3e-28	125	#gi|48803010:1-9 GR__Eb0033M17.f GR__Eb Gossypium raimondii cDNA clone GR__Eb0033M17 5', mRNA sequence
EYI1BW404JX2ZD	gi|31072977|gb|CA993256.1|CA993256	100	138	0	0	1	138	602	739	2e-72	274	#gi|31072977:1-9 pAR06A12 pAR Gossypium hirsutum cDNA 5', mRNA sequence
EYI1BW404JOVPQ	gi|366440603|gb|HO110997.1|HO110997	100	68	0	0	1	68	308	375	4e-31	135	#gi|366440603:1-9 rcrycc0_0057_G08.ab1 cotton shoot apical meristems, buds and flowers Gossypium hirsutum cDNA 3', mRNA sequence
EYI1BW404IDIO5	gi|73860037|gb|DT462776.1|DT462776	100	76	0	0	41	116	76	1	1e-35	151	#gi|73860037:1-9 GH_CHX12J12.f GH_CHX Gossypium hirsutum cDNA clone GH_CHX12J12 5', mRNA sequence
EYI1BW404IO60G	gi|21093161|gb|BQ405474.1|BQ405474	100	61	0	0	1	61	378	438	2e-26	121	#gi|21093161:1-9 GA__Ed0083C02f Gossypium arboreum 7-10 dpa fiber library Gossypium arboreum cDNA clone GA__Ed0083C02f, mRNA sequence
EYI1BW404IDO3O	gi|73849058|gb|DT458078.1|DT458078	100	179	0	0	5	183	239	417	6e-97	355	#gi|73849058:1-9 GH_ON35I21.f GH_ON Gossypium hirsutum cDNA clone GH_ON35I21 5', mRNA sequence
EYI1BW404JNVH1	gi|109828192|gb|DW226821.1|DW226821	100	86	0	0	152	237	499	414	3e-41	170	#gi|109828192:1-9 GH_HYPT_01-01-26R_C09_InvR_29Apr04_075_R Stem - 3 weeks after planting Gossypium hirsutum cDNA, mRNA sequence
EYI1BW404JGS1O	gi|18099173|gb|BM358427.1|BM358427	100	167	0	0	8	174	167	1	1e-89	331	#gi|18099173:1-9 GA__Ea0009C17r Gossypium arboreum 7-10 dpa fiber library Gossypium arboreum cDNA clone GA__Ea0009C17r, mRNA sequence
EYI1BW404JPCCI	gi|13353875|gb|BG444223.1|BG444223	100	175	0	0	1	175	303	477	1e-94	347	#gi|13353875:1-9 GA__Ea0023K19f Gossypium arboreum 7-10 dpa fiber library Gossypium arboreum cDNA clone GA__Ea0023K19f, mRNA sequence
EYI1BW404IIU1N	gi|21089485|gb|BQ401798.1|BQ401798	100	175	0	0	15	189	19	193	2e-94	347	#gi|21089485:1-9 GA__Ed0045G05r Gossypium arboreum 7-10 dpa fiber library Gossypium arboreum cDNA clone GA__Ed0045G05r, mRNA sequence
EYI1BW404JEQGR	gi|13246508|gb|BE053860.2|BE053860	100	254	0	0	1	254	463	210	2e-141	504	#gi|13246508:1-9 GA__Ea0034G02f Gossypium arboreum 7-10 dpa fiber library Gossypium arboreum cDNA clone GA__Ea0034G02f, mRNA sequence
EYI1BW404IC1BI	gi|48815845|gb|CO117158.1|CO117158	100	262	0	0	1	262	446	707	3e-146	519	#gi|48815845:1-9 GR__Eb019M15.r GR__Eb Gossypium raimondii cDNA clone GR__Eb019M15 3', mRNA sequence
EYI1BW404H9ON5	gi|164284659|gb|ES832543.1|ES832543	100	109	0	0	1	109	530	638	2e-55	216	#gi|164284659:1-9 UFL_417_16 Cotton fiber 0-10 day post anthesis Gossypium hirsutum cDNA, mRNA sequence
EYI1BW404JX11T	gi|13354600|gb|BG444948.1|BG444948	100	69	0	0	1	69	186	254	2e-31	137	#gi|13354600:1-9 GA__Ea0026C20f Gossypium arboreum 7-10 dpa fiber library Gossypium arboreum cDNA clone GA__Ea0026C20f, mRNA sequence
EYI1BW404JI97C	gi|21089631|gb|BQ401944.1|BQ401944	100	242	0	0	1	242	13	254	2e-134	480	#gi|21089631:1-9 GA__Ed0046F10f Gossypium arboreum 7-10 dpa fiber library Gossypium arboreum cDNA clone GA__Ed0046F10f, mRNA sequence
EYI1BW404IJVCH	gi|13248601|gb|BF276443.2|BF276443	100	60	0	0	1	60	440	499	2e-26	119	#gi|13248601:1-9 GA__Eb0028M21f Gossypium arboreum 7-10 dpa fiber library Gossypium arboreum cDNA clone GA__Eb0028M21f, mRNA sequence
EYI1BW404IVHO3	gi|72272686|gb|DT048776.1|DT048776	100	49	0	0	1	49	87	39	7e-20	97.6	#gi|72272686:1-9 COT_DE_G01 Fiber and Ovule of Xu-142 Lambda Zap Express Library Gossypium hirsutum cDNA 3' similar to unknown, mRNA sequence
EYI1BW404H1ZB0	gi|109826269|gb|DW224990.1|DW224990	100	56	0	0	1	56	83	138	8e-24	111	#gi|109826269:1-9 GH_HYPT_01-01-02R_G07_InvR_13Apr04_051_R Stem - 3 weeks after planting Gossypium hirsutum cDNA, mRNA sequence
EYI1BW404IF45V	gi|48752672|gb|CO083191.1|CO083191	100	211	0	0	1	211	468	258	6e-116	418	#gi|48752672:1-9 GR__Ea48C13.r GR__Ea Gossypium raimondii cDNA clone GR__Ea48C13 3', mRNA sequence
EYI1BW404I0DEH	gi|109868364|gb|DW497340.1|DW497340	100	111	0	0	1	111	182	292	1e-56	220	#gi|109868364:1-9 GH_TMIRS_015_C04_F Cotton Normalized Library dT primed Gossypium hirsutum cDNA, mRNA sequence
EYI1BW404JV5BG	gi|342340825|gb|GW691213.1|GW691213	100	60	0	0	1	60	389	448	2e-26	119	#gi|342340825:1-9 CRNS177 Cotton root NaCl treated suppression subtractive hybridization cDNA library Gossypium hirsutum cDNA clone SF352C, mRNA sequence
EYI1BW404ICP5A	gi|164297362|gb|ES813934.1|ES813934	100	248	0	0	1	248	351	104	6e-138	492	#gi|164297362:1-9 UFL_295_26 Cotton fiber 0-10 day post anthesis Gossypium hirsutum cDNA, mRNA sequence
EYI1BW404ID3CU	gi|164241514|gb|ES793548.1|ES793548	100	63	0	0	1	63	101	163	3e-28	125	#gi|164241514:1-9 UFL_511_32 Cotton fiber 0-10 day post anthesis Gossypium hirsutum cDNA, mRNA sequence
EYI1BW404IKPRN	gi|72268342|gb|DT046716.1|DT046716	100	212	0	0	14	225	290	501	2e-116	420	#gi|72268342:1-9 COT_CB_F10 Fiber and Ovule of Xu-142 Lambda Zap Express Library Gossypium hirsutum cDNA 3' similar to (AY136414) cytoplasmic aconitate hydratase [Arabidopsis thaliana], mRNA sequence
EYI1BW404IP0SS	gi|21096901|gb|BQ409214.1|BQ409214	100	137	0	0	1	137	176	312	6e-72	272	#gi|21096901:1-9 GA__Ed0017F03r Gossypium arboreum 7-10 dpa fiber library Gossypium arboreum cDNA clone GA__Ed0017F03r, mRNA sequence
EYI1BW404IEOW8	gi|13246423|gb|BE052204.2|BE052204	100	201	0	0	4	204	176	376	7e-110	398	#gi|13246423:1-9 GA__Ea0034A24f Gossypium arboreum 7-10 dpa fiber library Gossypium arboreum cDNA clone GA__Ea0034A24f, mRNA sequence
EYI1BW404JPSPS	gi|31072705|gb|CA992984.1|CA992984	100	165	0	0	1	165	218	54	2e-88	327	#gi|31072705:1-9 pAR04-11 pAR Gossypium hirsutum cDNA 5', mRNA sequence
EYI1BW404JNP9B	gi|48799401|gb|CO100715.1|CO100715	100	55	0	0	1	55	476	530	1e-23	109	#gi|48799401:1-9 GR__Eb0026F17.r GR__Eb Gossypium raimondii cDNA clone GR__Eb0026F17 3', mRNA sequence
EYI1BW404I01O9	gi|72281932|gb|DT053226.1|DT053226	100	161	0	0	3	163	163	3	3e-86	319	#gi|72281932:1-9 COT_FM_F02 Fiber and Ovule of Xu-142 Lambda Zap Express Library Gossypium hirsutum cDNA 3' similar to (NM_106441) bZIP transcription factor, bZIP50; protein id: At1g77920.1, supported by cDNA: gi_16209662 [Arabidopsis thaliana], mRNA sequence
EYI1BW404JPT8Z	gi|366419002|gb|HO098245.1|HO098245	100	265	0	0	1	265	283	19	4e-148	525	#gi|366419002:1-9 rayctn0_0118_A04.ab1 cotton shoot apical meristems, buds and flowers Gossypium hirsutum cDNA 3', mRNA sequence
EYI1BW404IORCU	gi|21101084|gb|BQ413397.1|BQ413397	100	89	0	0	1	89	185	273	1e-43	176	#gi|21101084:1-9 GA__Ed0074C12r Gossypium arboreum 7-10 dpa fiber library Gossypium arboreum cDNA clone GA__Ed0074C12r, mRNA sequence
EYI1BW404JCY4U	gi|109828154|gb|DW226787.1|DW226787	100	245	0	0	1	245	371	615	4e-136	486	#gi|109828154:1-9 GH_HYPT_01-01-25R_G12_InvR_29Apr04_084_R Stem - 3 weeks after planting Gossypium hirsutum cDNA, mRNA sequence
EYI1BW404I48M9	gi|73848462|gb|DT457482.1|DT457482	100	35	0	0	34	68	588	554	2e-11	69.9	#gi|73848462:1-9 GH_ON34K03.r GH_ON Gossypium hirsutum cDNA clone GH_ON34K03 3', mRNA sequence
EYI1BW404IY6RE	gi|109873463|gb|DW502438.1|DW502438	100	256	0	0	1	256	375	120	1e-142	507	#gi|109873463:1-9 GH_TMIRS_066_D08_F Cotton Normalized Library dT primed Gossypium hirsutum cDNA, mRNA sequence
EYI1BW404I8EPH	gi|21098646|gb|BQ410959.1|BQ410959	100	105	0	0	5	109	527	631	1e-52	208	#gi|21098646:1-9 GA__Ed0035F06r Gossypium arboreum 7-10 dpa fiber library Gossypium arboreum cDNA clone GA__Ed0035F06r, mRNA sequence
EYI1BW404JAE5N	gi|109825671|gb|DW224395.1|DW224395	100	246	0	0	1	246	281	36	9e-137	488	#gi|109825671:1-9 GH_HYPS_01-01-09R_G11_InvR_14Apr04_083_R Stem - 7 weeks after planting Gossypium hirsutum cDNA, mRNA sequence
EYI1BW404I375N	gi|13244647|gb|BE053536.2|BE053536	100	106	0	0	63	168	247	352	2e-53	210	#gi|13244647:1-9 GA__Ea0005A17f Gossypium arboreum 7-10 dpa fiber library Gossypium arboreum cDNA clone GA__Ea0005A17f, mRNA sequence
EYI1BW404H3JNN	gi|73865435|gb|DT468173.1|DT468173	100	89	0	0	56	144	109	21	3e-43	176	#gi|73865435:1-9 GH_CHX21H24.f GH_CHX Gossypium hirsutum cDNA clone GH_CHX21H24 5', mRNA sequence
EYI1BW404JT58A	gi|11206891|gb|BF275905.1|BF275905	100	42	0	0	1	42	421	462	1e-15	83.8	#gi|11206891:1-9 GA__Eb0025B22f Gossypium arboreum 7-10 dpa fiber library Gossypium arboreum cDNA clone GA__Eb0025B22f, mRNA sequence
EYI1BW404JED1Z	gi|48744779|gb|CO075298.1|CO075298	100	31	0	0	1	31	525	555	6e-09	61.9	#gi|48744779:1-9 GR__Ea35O10.r GR__Ea Gossypium raimondii cDNA clone GR__Ea35O10 3', mRNA sequence
EYI1BW404IXNAB	gi|164353917|gb|EX172513.1|EX172513	100	248	0	0	1	248	548	301	6e-138	492	#gi|164353917:1-9 H11_F-29_096 Cotton 1-14 day post anthesis Lambda Zap Express Library Gossypium hirsutum cDNA, mRNA sequence
EYI1BW404H44IE	gi|73865953|gb|DT468691.1|DT468691	100	129	0	0	1	129	164	36	5e-67	256	#gi|73865953:1-9 GH_CHX22E17.f GH_CHX Gossypium hirsutum cDNA clone GH_CHX22E17 5', mRNA sequence
EYI1BW404JM22S	gi|366431646|gb|HO112099.1|HO112099	100	139	0	0	1	139	492	354	3e-73	276	#gi|366431646:1-9 rcrycc0_0070_D07.ab1 cotton shoot apical meristems, buds and flowers Gossypium hirsutum cDNA 3', mRNA sequence
EYI1BW404ITWVC	gi|31407049|gb|CD486084.1|CD486084	100	136	0	0	1	136	320	455	2e-71	270	#gi|31407049:1-9 CFUS5.4G12 Cotton Root and Hypocotyl tissues infected with Fusarium oxysporum f.sp. vasinfectum (Fov) Lambda ZIPLOX Library (CFUS) Gossypium hirsutum cDNA clone CFUS5.4G12 5' similar to glycine-rich RNA-binding protein, mRNA sequence
EYI1BW404ITXVA	gi|73859515|gb|DT462254.1|DT462254	100	41	0	0	4	44	141	101	3e-15	81.8	#gi|73859515:1-9 GH_CHX10E10.x GH_CHX Gossypium hirsutum cDNA clone GH_CHX10E10 5', mRNA sequence
EYI1BW404JQ824	gi|11208775|gb|BF277705.1|BF277705	100	86	0	0	1	86	624	539	2e-41	170	#gi|11208775:1-9 GA__Eb0031F08f Gossypium arboreum 7-10 dpa fiber library Gossypium arboreum cDNA clone GA__Eb0031F08f, mRNA sequence
EYI1BW404JRIEV	gi|84145372|gb|DN759614.1|DN759614	100	129	0	0	153	281	7	135	7e-67	256	#gi|84145372:1-9 G.hir-stem 2118 PCR amplified cotton stem cDNA Gossypium hirsutum cDNA, mRNA sequence
EYI1BW404IT9PN	gi|109873356|gb|DW502331.1|DW502331	100	228	0	0	1	228	426	199	5e-126	452	#gi|109873356:1-9 GH_TMIRS_065_D04_F Cotton Normalized Library dT primed Gossypium hirsutum cDNA, mRNA sequence
EYI1BW404H8G01	gi|78344033|gb|DT564307.1|DT564307	100	262	0	0	1	262	551	290	3e-146	519	#gi|78344033:1-9 EST1074947 GH_TMO Gossypium hirsutum cDNA, mRNA sequence
EYI1BW404ILC8M	gi|13245199|gb|BE055644.2|BE055644	100	111	0	0	39	149	235	125	2e-56	220	#gi|13245199:1-9 GA__Ea0019M19f Gossypium arboreum 7-10 dpa fiber library Gossypium arboreum cDNA clone GA__Ea0019M19f, mRNA sequence
EYI1BW404JRBVL	gi|13244373|gb|BE053080.2|BE053080	100	56	0	0	1	56	437	382	5e-24	111	#gi|13244373:1-9 GA__Ea0004C15f Gossypium arboreum 7-10 dpa fiber library Gossypium arboreum cDNA clone GA__Ea0004C15f, mRNA sequence
EYI1BW404IW5A7	gi|48808383|gb|CO109697.1|CO109697	100	148	0	0	1	148	171	318	2e-78	293	#gi|48808383:1-9 GR__Eb0042D22.r GR__Eb Gossypium raimondii cDNA clone GR__Eb0042D22 3', mRNA sequence
EYI1BW404IVM5O	gi|13243582|gb|BE054160.2|BE054160	100	107	0	0	8	114	4	110	3e-54	212	#gi|13243582:1-9 GA__Ea0001D03f Gossypium arboreum 7-10 dpa fiber library Gossypium arboreum cDNA clone GA__Ea0001D03f, mRNA sequence
EYI1BW404I9NJA	gi|366398687|gb|HO091858.1|HO091858	100	96	0	0	1	96	146	51	2e-47	190	#gi|366398687:1-9 rayctn0_0035_A06.ab1 cotton shoot apical meristems, buds and flowers Gossypium hirsutum cDNA 3', mRNA sequence
EYI1BW404IBWYV	gi|48881223|gb|CO132245.1|CO132245	100	236	0	0	1	236	133	368	8e-131	468	#gi|48881223:1-9 GR__Eb44P09.r GR__Eb Gossypium raimondii cDNA clone GR__Eb44P09 3', mRNA sequence
EYI1BW404INAP5	gi|78340023|gb|DT560297.1|DT560297	100	231	0	0	1	231	651	881	8e-128	458	#gi|78340023:1-9 EST1070937 GH_TMO Gossypium hirsutum cDNA, mRNA sequence
EYI1BW404JK01Z	gi|84151864|gb|DN801219.1|DN801219	100	27	0	0	4	30	73	47	1e-06	54	#gi|84151864:1-9 G.hir-15-20 DAA bolls drought stressed 374 15-20 DAA bolls from drought stressed plants Gossypium hirsutum cDNA, mRNA sequence
EYI1BW404IOR6O	gi|73859515|gb|DT462254.1|DT462254	100	45	0	0	1	45	145	101	1e-17	89.7	#gi|73859515:1-9 GH_CHX10E10.x GH_CHX Gossypium hirsutum cDNA clone GH_CHX10E10 5', mRNA sequence
EYI1BW404JOQP6	gi|78340644|gb|DT560918.1|DT560918	100	230	0	0	1	230	654	883	3e-127	456	#gi|78340644:1-9 EST1071558 GH_TMO Gossypium hirsutum cDNA, mRNA sequence
EYI1BW404IBRKM	gi|11203980|gb|BF272910.1|BF272910	100	42	0	0	1	42	205	246	2e-15	83.8	#gi|11203980:1-9 GA__Eb0016E02f Gossypium arboreum 7-10 dpa fiber library Gossypium arboreum cDNA clone GA__Eb0016E02f, mRNA sequence
EYI1BW404IO04L	gi|21089631|gb|BQ401944.1|BQ401944	100	242	0	0	1	242	13	254	2e-134	480	#gi|21089631:1-9 GA__Ed0046F10f Gossypium arboreum 7-10 dpa fiber library Gossypium arboreum cDNA clone GA__Ed0046F10f, mRNA sequence
EYI1BW404I9U2V	gi|109825334|gb|DW224067.1|DW224067	100	76	0	0	1	76	87	12	7e-36	151	#gi|109825334:1-9 GH_HYPS_01-01-04R_D11_InvR_13Apr04_089_R Stem - 7 weeks after planting Gossypium hirsutum cDNA, mRNA sequence
EYI1BW404JEZN4	gi|78330101|gb|DT550375.1|DT550375	100	190	0	0	37	226	399	210	2e-103	377	#gi|78330101:1-9 EST1061015 GH_TMO Gossypium hirsutum cDNA, mRNA sequence
EYI1BW404ISEAW	gi|366400895|gb|HO105157.1|HO105157	100	36	0	0	1	36	251	216	9e-12	71.9	#gi|366400895:1-9 rmhcyd0_000957.y1.scf cotton shoot apical meristems, buds and flowers Gossypium hirsutum cDNA 3', mRNA sequence
EYI1BW404H7OAK	gi|21090065|gb|BQ402378.1|BQ402378	100	58	0	0	1	58	90	33	3e-25	115	#gi|21090065:1-9 GA__Ed0049C05r Gossypium arboreum 7-10 dpa fiber library Gossypium arboreum cDNA clone GA__Ed0049C05r, mRNA sequence
EYI1BW404IK5FN	gi|84144163|gb|DN758405.1|DN758405	100	32	0	0	1	32	510	541	1e-09	63.9	#gi|84144163:1-9 G.hir-stem 909 PCR amplified cotton stem cDNA Gossypium hirsutum cDNA, mRNA sequence
EYI1BW404JXYN0	gi|325466332|gb|JG454220.1|JG454220	100	175	0	0	1	175	167	341	2e-94	347	#gi|325466332:1-9 1P17-18-B10-T3 Subtracted cDNA library from Gossypium hirsutum L. variety Bikaneri Narma Gossypium hirsutum cDNA, mRNA sequence
EYI1BW404ICEJP	gi|31407262|gb|CD486297.1|CD486297	100	85	0	0	1	85	456	540	6e-41	168	#gi|31407262:1-9 CFUS8.3H04 Cotton Root and Hypocotyl tissues infected with Fusarium oxysporum f.sp. vasinfectum (Fov) Lambda ZIPLOX Library (CFUS) Gossypium hirsutum cDNA clone CFUS8.3H04 5' similar to late embryogenesis-abundant protein, mRNA sequence
EYI1BW404ID4E7	gi|109891000|gb|DW519963.1|DW519963	100	243	0	0	1	243	532	290	6e-135	482	#gi|109891000:1-9 GH_TMIRS_236_A12_F Cotton Normalized Library dT primed Gossypium hirsutum cDNA, mRNA sequence
EYI1BW404JZH4E	gi|21090222|gb|BQ402535.1|BQ402535	100	63	0	0	1	63	563	625	3e-28	125	#gi|21090222:1-9 GA__Ed0050B07r Gossypium arboreum 7-10 dpa fiber library Gossypium arboreum cDNA clone GA__Ed0050B07r, mRNA sequence
EYI1BW404JQUF2	gi|13246134|gb|BE054291.2|BE054291	100	48	0	0	1	48	345	298	2e-19	95.6	#gi|13246134:1-9 GA__Ea0032P10f Gossypium arboreum 7-10 dpa fiber library Gossypium arboreum cDNA clone GA__Ea0032P10f, mRNA sequence
EYI1BW404JVU51	gi|21100788|gb|BQ413101.1|BQ413101	100	138	0	0	1	138	165	28	2e-72	274	#gi|21100788:1-9 GA__Ed0068F05r Gossypium arboreum 7-10 dpa fiber library Gossypium arboreum cDNA clone GA__Ed0068F05r, mRNA sequence
EYI1BW404IZ0ND	gi|21089485|gb|BQ401798.1|BQ401798	100	175	0	0	14	188	19	193	2e-94	347	#gi|21089485:1-9 GA__Ed0045G05r Gossypium arboreum 7-10 dpa fiber library Gossypium arboreum cDNA clone GA__Ed0045G05r, mRNA sequence
EYI1BW404I8RZN	gi|21090987|gb|BQ403300.1|BQ403300	100	248	0	0	1	248	256	9	6e-138	492	#gi|21090987:1-9 GA__Ed0056B02f Gossypium arboreum 7-10 dpa fiber library Gossypium arboreum cDNA clone GA__Ed0056B02f, mRNA sequence
EYI1BW404IRNUC	gi|109878307|gb|DW507278.1|DW507278	100	260	0	0	1	260	53	312	4e-145	515	#gi|109878307:1-9 GH_TMIRS_112_H01_F Cotton Normalized Library dT primed Gossypium hirsutum cDNA, mRNA sequence
EYI1BW404JF4H0	gi|109848119|gb|DW477099.1|DW477099	100	242	0	0	1	242	438	197	2e-134	480	#gi|109848119:1-9 GH_RMIRS_006_G02_F Cotton Normalized Library random primed Gossypium hirsutum cDNA, mRNA sequence
EYI1BW404H82YS	gi|24976769|gb|AJ513286.1|AJ513286	100	63	0	0	1	63	416	354	3e-28	125	#gi|24976769:1-9 AJ513286 Gossypium hirsutum ovule first day the flower opens Gossypium hirsutum cDNA clone su203d08r3, mRNA sequence
EYI1BW404JCVWF	gi|11209749|gb|BF278763.1|BF278763	100	251	0	0	1	251	314	564	1e-139	498	#gi|11209749:1-9 GA__Eb0033K18f Gossypium arboreum 7-10 dpa fiber library Gossypium arboreum cDNA clone GA__Eb0033K18f, mRNA sequence
EYI1BW404JNS3U	gi|78324598|gb|DT544872.1|DT544872	100	284	0	0	3	286	1	284	2e-159	563	#gi|78324598:1-9 EST1055512 GH_TMO Gossypium hirsutum cDNA, mRNA sequence
EYI1BW404IPTSW	gi|84156267|gb|DN817493.1|DN817493	100	37	0	0	37	73	89	53	1e-12	73.8	#gi|84156267:1-9 G.hir-seedling 693 3 and 5 week old seedlings Gossypium hirsutum cDNA, mRNA sequence
EYI1BW404JPSDJ	gi|164359399|gb|ES835347.1|ES835347	100	254	0	0	1	254	382	129	2e-141	504	#gi|164359399:1-9 UFL_008_09 Cotton fiber 0-10 day post anthesis Gossypium hirsutum cDNA, mRNA sequence
EYI1BW404JNMN9	gi|366444237|gb|HO100332.1|HO100332	100	231	0	0	1	231	432	202	8e-128	458	#gi|366444237:1-9 rayctn0_0144_C04.ab1 cotton shoot apical meristems, buds and flowers Gossypium hirsutum cDNA 3', mRNA sequence
EYI1BW404ITNT1	gi|18101128|gb|BM360382.1|BM360382	100	166	0	0	46	211	406	241	4e-89	329	#gi|18101128:1-9 GA__Ea0031A18r Gossypium arboreum 7-10 dpa fiber library Gossypium arboreum cDNA clone GA__Ea0031A18r, mRNA sequence
EYI1BW404H9CSF	gi|109833851|gb|DW232416.1|DW232416	100	109	0	0	146	254	530	638	6e-55	216	#gi|109833851:1-9 GH_OVFIB_01-01-14R_D07_InvR_23Jan04_057_F Ovules - day of anthesis Gossypium hirsutum cDNA, mRNA sequence
EYI1BW404H34CF	gi|109891329|gb|DW520292.1|DW520292	100	260	0	0	1	260	72	331	4e-145	515	#gi|109891329:1-9 GH_TMIRS_239_D07_F Cotton Normalized Library dT primed Gossypium hirsutum cDNA, mRNA sequence
EYI1BW404JHZ2M	gi|109866755|gb|DW495731.1|DW495731	100	259	0	0	1	259	391	133	2e-144	513	#gi|109866755:1-9 GH_TMIRS_001_C12_F Cotton Normalized Library dT primed Gossypium hirsutum cDNA, mRNA sequence
EYI1BW404H35CS	gi|366407963|gb|HO106859.1|HO106859	100	138	0	0	23	160	144	7	2e-72	274	#gi|366407963:1-9 rcrycc0_0004_B12.ab1 cotton shoot apical meristems, buds and flowers Gossypium hirsutum cDNA 3', mRNA sequence
EYI1BW404IXPK9	gi|5050292|gb|AI731440.1|AI731440	100	228	0	0	1	228	481	254	5e-126	452	#gi|5050292:1-9 BNLGHi9782 Six-day Cotton fiber Gossypium hirsutum cDNA 5' similar to (AF107464) serine/threonine protein phosphatase type 2A [Hevea brasiliensis], mRNA sequence
EYI1BW404H4Q4U	gi|109824198|gb|DW009038.1|DW009038	100	105	0	0	1	105	157	53	3e-40	167	#gi|109824198:1-9 GH_FFF_01-01-13R_H01_InvR_29Mar04_001_R.x fiber-five days after anthesis Gossypium hirsutum cDNA, mRNA sequence
EYI1BW404JCG98	gi|13244241|gb|BE052947.2|BE052947	100	31	0	0	1	31	280	310	6e-09	61.9	#gi|13244241:1-9 GA__Ea0003G07f Gossypium arboreum 7-10 dpa fiber library Gossypium arboreum cDNA clone GA__Ea0003G07f, mRNA sequence
EYI1BW404I1HTC	gi|48802799|gb|CO104113.1|CO104113	100	38	0	0	1	38	287	250	4e-13	75.8	#gi|48802799:1-9 GR__Eb0033B12.f GR__Eb Gossypium raimondii cDNA clone GR__Eb0033B12 5', mRNA sequence
EYI1BW404JEZH4	gi|84151021|gb|DN800376.1|DN800376	100	258	0	0	1	258	227	484	7e-144	511	#gi|84151021:1-9 G.hir-drought stressed seedling 291 5 week old drought stressed seedling Gossypium hirsutum cDNA, mRNA sequence
EYI1BW404IYR6Q	gi|84164364|gb|DR453012.1|DR453012	100	59	0	0	133	191	419	361	4e-25	117	#gi|84164364:1-9 CM008G01 Cotton Lambda Zap Express Library Gossypium hirsutum cDNA, mRNA sequence
EYI1BW404ITHAH	gi|78332016|gb|DT552290.1|DT552290	100	90	0	0	71	160	91	2	7e-44	178	#gi|78332016:1-9 EST1062930 GH_TMO Gossypium hirsutum cDNA, mRNA sequence
EYI1BW404H0GKE	gi|84165736|gb|DR454384.1|DR454384	100	101	0	0	1	101	334	434	1e-50	200	#gi|84165736:1-9 CM023C01 Cotton Lambda Zap Express Library Gossypium hirsutum cDNA, mRNA sequence
EYI1BW404JCJMO	gi|73860312|gb|DT463051.1|DT463051	100	240	0	0	1	240	555	316	3e-133	476	#gi|73860312:1-9 GH_CHX12P21.f GH_CHX Gossypium hirsutum cDNA clone GH_CHX12P21 5', mRNA sequence
EYI1BW404H69VJ	gi|13356608|gb|BG446968.1|BG446968	100	114	0	0	8	121	282	169	2e-58	226	#gi|13356608:1-9 GA__Eb0039O18f Gossypium arboreum 7-10 dpa fiber library Gossypium arboreum cDNA clone GA__Eb0039O18f, mRNA sequence
EYI1BW404IRW9U	gi|164267559|gb|ES851531.1|ES851531	100	246	0	0	1	246	21	266	9e-137	488	#gi|164267559:1-9 UFL_679_09 Cotton fiber 0-10 day post anthesis Gossypium hirsutum cDNA, mRNA sequence
EYI1BW404IZBXG	gi|21095573|gb|BQ407886.1|BQ407886	100	108	0	0	1	108	150	43	1e-54	214	#gi|21095573:1-9 GA__Ed0003G04r Gossypium arboreum 7-10 dpa fiber library Gossypium arboreum cDNA clone GA__Ed0003G04r, mRNA sequence
EYI1BW404JY142	gi|78322842|gb|DT543116.1|DT543116	100	235	0	0	1	235	670	436	3e-130	466	#gi|78322842:1-9 EST1053756 GH_TMO Gossypium hirsutum cDNA, mRNA sequence
EYI1BW404H1H1G	gi|21103100|gb|BQ415413.1|BQ415413	100	231	0	0	1	231	94	324	8e-128	458	#gi|21103100:1-9 GA__Ed0098G11r Gossypium arboreum 7-10 dpa fiber library Gossypium arboreum cDNA clone GA__Ed0098G11r, mRNA sequence
EYI1BW404IESDT	gi|164318513|gb|EV492071.1|EV492071	100	253	0	0	1	253	268	520	6e-141	502	#gi|164318513:1-9 224F09 Cotton Lambda Zap Express Library Gossypium hirsutum cDNA, mRNA sequence
EYI1BW404IZ7GQ	gi|73862284|gb|DT465023.1|DT465023	100	257	0	0	1	257	275	19	3e-143	509	#gi|73862284:1-9 GH_CHX16K16.f GH_CHX Gossypium hirsutum cDNA clone GH_CHX16K16 5', mRNA sequence
EYI1BW404I4Z38	gi|21089631|gb|BQ401944.1|BQ401944	100	243	0	0	1	243	13	255	6e-135	482	#gi|21089631:1-9 GA__Ed0046F10f Gossypium arboreum 7-10 dpa fiber library Gossypium arboreum cDNA clone GA__Ed0046F10f, mRNA sequence
EYI1BW404ID03N	gi|109874963|gb|DW503937.1|DW503937	100	34	0	0	259	292	217	184	3e-10	67.9	#gi|109874963:1-9 GH_TMIRS_079_C09_F Cotton Normalized Library dT primed Gossypium hirsutum cDNA, mRNA sequence
EYI1BW404JIULH	gi|21094055|gb|BQ406272.1|BQ406272	100	240	0	0	1	240	71	310	3e-133	476	#gi|21094055:1-9 GA__Ed0093G09f Gossypium arboreum 7-10 dpa fiber library Gossypium arboreum cDNA clone GA__Ed0093G09f, mRNA sequence
EYI1BW404I2NW8	gi|164273766|gb|EV496132.1|EV496132	100	90	0	0	1	90	154	243	5e-44	178	#gi|164273766:1-9 sg080C10 Cotton Lambda Zap Express Library Gossypium hirsutum cDNA, mRNA sequence
EYI1BW404JH1BZ	gi|164284604|gb|ES816671.1|ES816671	100	251	0	0	1	251	104	354	1e-139	498	#gi|164284604:1-9 UFL_295_02 Cotton fiber 0-10 day post anthesis Gossypium hirsutum cDNA, mRNA sequence
EYI1BW404IRDX6	gi|84169913|gb|DR458561.1|DR458561	100	116	0	0	125	240	242	357	3e-59	230	#gi|84169913:1-9 CM067A09 Cotton Lambda Zap Express Library Gossypium hirsutum cDNA, mRNA sequence
EYI1BW404INJPQ	gi|13349651|gb|BG440001.1|BG440001	100	76	0	0	5	80	609	684	1e-35	151	#gi|13349651:1-9 GA__Ea0005I17f Gossypium arboreum 7-10 dpa fiber library Gossypium arboreum cDNA clone GA__Ea0005I17f, mRNA sequence
EYI1BW404I8UW7	gi|18099040|gb|BM358294.1|BM358294	100	215	0	0	1	215	311	97	3e-118	426	#gi|18099040:1-9 GA__Ea0007F11r Gossypium arboreum 7-10 dpa fiber library Gossypium arboreum cDNA clone GA__Ea0007F11r, mRNA sequence
EYI1BW404JRWLG	gi|11201647|gb|BF270556.1|BF270556	100	223	0	0	16	238	172	394	5e-123	442	#gi|11201647:1-9 GA__Eb0009A08f Gossypium arboreum 7-10 dpa fiber library Gossypium arboreum cDNA clone GA__Eb0009A08f, mRNA sequence
EYI1BW404IKKR8	gi|366431646|gb|HO112099.1|HO112099	100	138	0	0	1	138	491	354	2e-72	274	#gi|366431646:1-9 rcrycc0_0070_D07.ab1 cotton shoot apical meristems, buds and flowers Gossypium hirsutum cDNA 3', mRNA sequence
EYI1BW404JDXYU	gi|72283854|gb|DT054195.1|DT054195	100	238	0	0	1	238	211	448	5e-132	472	#gi|72283854:1-9 COT_EV_C07 Fiber and Ovule of Xu-142 Lambda Zap Express Library Gossypium hirsutum cDNA 3' similar to (AP002071) ESTs AU082471(C61852),AU082572(S11858), AU082461(C11566),C26065(C11566),C28634(C61852), AU082573(S11858) correspond to a region of the predicted gene.~Similar to Arabidopsis thaliana chromosome 1 BAC F20N2; beta transducin like, mRNA sequence
EYI1BW404IHA97	gi|72283967|gb|DT054252.1|DT054252	100	31	0	0	1	31	358	328	3e-09	61.9	#gi|72283967:1-9 NHF01_E12 Fiber and Ovule of Xu-142 Lambda Zap Express Library Gossypium hirsutum cDNA clone cot_DI_E01 3' similar to unknown, mRNA sequence
EYI1BW404JBNOO	gi|11202843|gb|BF271848.1|BF271848	100	132	0	0	1	132	26	157	5e-69	262	#gi|11202843:1-9 GA__Eb0012O15f Gossypium arboreum 7-10 dpa fiber library Gossypium arboreum cDNA clone GA__Eb0012O15f, mRNA sequence
EYI1BW404JPBMU	gi|109827952|gb|DW226604.1|DW226604	100	55	0	0	39	93	502	556	4e-23	109	#gi|109827952:1-9 GH_HYPT_01-01-23R_F01_InvR_29Apr04_005_R Stem - 3 weeks after planting Gossypium hirsutum cDNA, mRNA sequence
EYI1BW404JI4R4	gi|21098846|gb|BQ411159.1|BQ411159	100	197	0	0	1	197	9	205	1e-107	391	#gi|21098846:1-9 GA__Ed0037B01f Gossypium arboreum 7-10 dpa fiber library Gossypium arboreum cDNA clone GA__Ed0037B01f, mRNA sequence
EYI1BW404JOHC1	gi|109884051|gb|DW513021.1|DW513021	100	97	0	0	1	97	123	27	3e-48	192	#gi|109884051:1-9 GH_TMIRS_168_H06_F Cotton Normalized Library dT primed Gossypium hirsutum cDNA, mRNA sequence
EYI1BW404IV7MF	gi|73861830|gb|DT464569.1|DT464569	100	234	0	0	1	234	635	402	1e-129	464	#gi|73861830:1-9 GH_CHX15O05.r GH_CHX Gossypium hirsutum cDNA clone GH_CHX15O05 3', mRNA sequence
EYI1BW404IMN69	gi|164349598|gb|ES815710.1|ES815710	100	253	0	0	1	253	694	946	6e-141	502	#gi|164349598:1-9 UFL_334_86 Cotton fiber 0-10 day post anthesis Gossypium hirsutum cDNA, mRNA sequence
EYI1BW404JZEJK	gi|109888089|gb|DW517058.1|DW517058	100	60	0	0	1	60	717	776	2e-26	119	#gi|109888089:1-9 GH_TMIRS_207_F08_F Cotton Normalized Library dT primed Gossypium hirsutum cDNA, mRNA sequence
EYI1BW404IJVIP	gi|72283967|gb|DT054252.1|DT054252	100	31	0	0	1	31	358	328	3e-09	61.9	#gi|72283967:1-9 NHF01_E12 Fiber and Ovule of Xu-142 Lambda Zap Express Library Gossypium hirsutum cDNA clone cot_DI_E01 3' similar to unknown, mRNA sequence
EYI1BW404IDR0R	gi|13355216|gb|BG445468.1|BG445468	100	166	0	0	29	194	132	297	5e-89	329	#gi|13355216:1-9 GA__Ea0028K24f Gossypium arboreum 7-10 dpa fiber library Gossypium arboreum cDNA clone GA__Ea0028K24f, mRNA sequence
EYI1BW404I45EQ	gi|164347159|gb|ES829463.1|ES829463	100	102	0	0	1	102	688	789	5e-51	202	#gi|164347159:1-9 UFL_290_88 Cotton fiber 0-10 day post anthesis Gossypium hirsutum cDNA, mRNA sequence
EYI1BW404IYVTF	gi|13350265|gb|BG440614.1|BG440614	100	106	0	0	1	106	52	157	1e-53	210	#gi|13350265:1-9 GA__Ea0009A22f Gossypium arboreum 7-10 dpa fiber library Gossypium arboreum cDNA clone GA__Ea0009A22f, mRNA sequence
EYI1BW404ISB2S	gi|21099977|gb|BQ412290.1|BQ412290	100	121	0	0	1	121	137	17	2e-62	240	#gi|21099977:1-9 GA__Ed0056C05r Gossypium arboreum 7-10 dpa fiber library Gossypium arboreum cDNA clone GA__Ed0056C05r, mRNA sequence
EYI1BW404JEVJS	gi|3325635|gb|AI054521.1|AI054521	100	68	0	0	1	68	72	139	3e-31	135	#gi|3325635:1-9 coau0001D17 Cotton Boll Abscission Zone cDNA Library Gossypium hirsutum cDNA clone coau0001D17 5', mRNA sequence
EYI1BW404IKA3A	gi|73861737|gb|DT464476.1|DT464476	100	241	0	0	1	241	406	166	9e-134	478	#gi|73861737:1-9 GH_CHX15L11.f GH_CHX Gossypium hirsutum cDNA clone GH_CHX15L11 5', mRNA sequence
EYI1BW404JCAV3	gi|84148221|gb|DN779521.1|DN779521	100	131	0	0	1	131	297	427	2e-68	260	#gi|84148221:1-9 G.hir-Cotyledon 49 cDNA from Cotyledons Gossypium hirsutum cDNA, mRNA sequence
EYI1BW404IHRLA	gi|164261263|gb|ES811005.1|ES811005	100	33	0	0	1	33	388	420	2e-10	65.9	#gi|164261263:1-9 UFL_174_73 Cotton fiber 0-10 day post anthesis Gossypium hirsutum cDNA, mRNA sequence
EYI1BW404IUKAU	gi|11199476|gb|BF268481.1|BF268481	100	81	0	0	1	81	261	341	1e-38	161	#gi|11199476:1-9 GA__Eb0001O12f Gossypium arboreum 7-10 dpa fiber library Gossypium arboreum cDNA clone GA__Eb0001O12f, mRNA sequence
EYI1BW404ITLPA	gi|78332888|gb|DT553162.1|DT553162	100	228	0	0	1	228	253	26	5e-126	452	#gi|78332888:1-9 EST1063802 GH_TMO Gossypium hirsutum cDNA, mRNA sequence
EYI1BW404JZ6OJ	gi|109825660|gb|DW224384.1|DW224384	100	226	0	0	1	226	482	257	7e-125	448	#gi|109825660:1-9 GH_HYPS_01-01-09R_F10_InvR_14Apr04_070_F Stem - 7 weeks after planting Gossypium hirsutum cDNA, mRNA sequence
EYI1BW404IMJU1	gi|21096472|gb|BQ408785.1|BQ408785	100	150	0	0	1	150	232	83	1e-79	297	#gi|21096472:1-9 GA__Ed0011G09r Gossypium arboreum 7-10 dpa fiber library Gossypium arboreum cDNA clone GA__Ed0011G09r, mRNA sequence
EYI1BW404JXIRK	gi|164250043|gb|ES797931.1|ES797931	100	265	0	0	1	265	275	539	4e-148	525	#gi|164250043:1-9 UFL_523_74 Cotton fiber 0-10 day post anthesis Gossypium hirsutum cDNA, mRNA sequence
EYI1BW404JL4EL	gi|11201111|gb|BF270128.1|BF270128	100	191	0	0	59	249	254	64	6e-104	379	#gi|11201111:1-9 GA__Eb0006M22f Gossypium arboreum 7-10 dpa fiber library Gossypium arboreum cDNA clone GA__Eb0006M22f, mRNA sequence
EYI1BW404JOB5M	gi|48880083|gb|CO131105.1|CO131105	100	249	0	0	5	253	484	732	2e-138	494	#gi|48880083:1-9 GR__Eb43D16.r GR__Eb Gossypium raimondii cDNA clone GR__Eb43D16 3', mRNA sequence
EYI1BW404ILY7H	gi|18098747|gb|BM358001.1|BM358001	100	168	0	0	1	168	183	16	2e-90	333	#gi|18098747:1-9 GA__Ea0003M03r Gossypium arboreum 7-10 dpa fiber library Gossypium arboreum cDNA clone GA__Ea0003M03r, mRNA sequence
EYI1BW404I0RNA	gi|164352283|gb|EX171485.1|EX171485	100	253	0	0	1	253	310	562	6e-141	502	#gi|164352283:1-9 A05_F-20_034 Cotton 1-14 day post anthesis Lambda Zap Express Library Gossypium hirsutum cDNA, mRNA sequence
EYI1BW404I7XP6	gi|109866692|gb|DW495668.1|DW495668	100	86	0	0	2	87	613	698	1e-41	170	#gi|109866692:1-9 GH_TMIRS_001_A01_F Cotton Normalized Library dT primed Gossypium hirsutum cDNA, mRNA sequence
EYI1BW404INP18	gi|21095359|gb|BQ407672.1|BQ407672	100	49	0	0	1	49	68	20	5e-20	97.6	#gi|21095359:1-9 GA__Ed0001H10r Gossypium arboreum 7-10 dpa fiber library Gossypium arboreum cDNA clone GA__Ed0001H10r, mRNA sequence
EYI1BW404I8GB5	gi|109851161|gb|DW480140.1|DW480140	100	207	0	0	1	207	188	394	1e-113	410	#gi|109851161:1-9 GH_RMIRS_023_G02_R Cotton Normalized Library random primed Gossypium hirsutum cDNA, mRNA sequence
EYI1BW404I1H02	gi|164300350|gb|ES790738.1|ES790738	100	149	0	0	1	149	244	392	4e-79	295	#gi|164300350:1-9 UFL_601_13 Cotton fiber 0-10 day post anthesis Gossypium hirsutum cDNA, mRNA sequence
EYI1BW404H79NH	gi|164251310|gb|ES806330.1|ES806330	100	148	0	0	1	148	294	147	2e-78	293	#gi|164251310:1-9 UFL_629_28 Cotton fiber 0-10 day post anthesis Gossypium hirsutum cDNA, mRNA sequence
EYI1BW404INMZV	gi|21096445|gb|BQ408758.1|BQ408758	100	200	0	0	10	209	296	495	2e-109	396	#gi|21096445:1-9 GA__Ed0011F02r Gossypium arboreum 7-10 dpa fiber library Gossypium arboreum cDNA clone GA__Ed0011F02r, mRNA sequence
EYI1BW404IF0VZ	gi|109864095|gb|DW493071.1|DW493071	100	30	0	0	1	30	292	321	2e-08	60	#gi|109864095:1-9 GH_RMIRS_094_H03_F Cotton Normalized Library random primed Gossypium hirsutum cDNA, mRNA sequence
EYI1BW404IFNME	gi|72272686|gb|DT048776.1|DT048776	100	49	0	0	1	49	87	39	7e-20	97.6	#gi|72272686:1-9 COT_DE_G01 Fiber and Ovule of Xu-142 Lambda Zap Express Library Gossypium hirsutum cDNA 3' similar to unknown, mRNA sequence
EYI1BW404ICTTY	gi|73860312|gb|DT463051.1|DT463051	100	240	0	0	1	240	555	316	3e-133	476	#gi|73860312:1-9 GH_CHX12P21.f GH_CHX Gossypium hirsutum cDNA clone GH_CHX12P21 5', mRNA sequence
EYI1BW404JE8ZL	gi|5047025|gb|AI728173.1|AI728173	100	264	0	0	1	264	150	413	2e-147	523	#gi|5047025:1-9 BNLGHi10025 Six-day Cotton fiber Gossypium hirsutum cDNA 5' similar to (AF013293) No definition line found [Arabidopsis thaliana], mRNA sequence
EYI1BW404ILI7H	gi|72271605|gb|DT048242.1|DT048242	100	127	0	0	1	127	149	23	6e-66	252	#gi|72271605:1-9 COT_CY_B11 Fiber and Ovule of Xu-142 Lambda Zap Express Library Gossypium hirsutum cDNA 3' similar to (AF262934) ubiquitin conjugating protein [Avicennia marina], mRNA sequence
EYI1BW404IXMFB	gi|48775476|gb|CO084842.1|CO084842	100	206	0	0	58	263	608	403	7e-113	408	#gi|48775476:1-9 GR__Ea01K19.f GR__Ea Gossypium raimondii cDNA clone GR__Ea01K19 5', mRNA sequence
EYI1BW404H91OT	gi|109837914|gb|DW236475.1|DW236475	100	79	0	0	1	79	81	3	2e-37	157	#gi|109837914:1-9 GH_RTMF_05R_C12_InvR_27Jul04_092_R Root (free) - 3 weeks after planting Gossypium hirsutum cDNA, mRNA sequence
EYI1BW404IUKFG	gi|73847289|gb|DT456309.1|DT456309	100	159	0	0	1	159	15	173	6e-85	315	#gi|73847289:1-9 GH_ON14C02.f GH_ON Gossypium hirsutum cDNA clone GH_ON14C02 5', mRNA sequence
EYI1BW404JWK5O	gi|11201909|gb|BF270914.1|BF270914	100	280	0	0	1	280	330	51	5e-157	555	#gi|11201909:1-9 GA__Eb0010A05f Gossypium arboreum 7-10 dpa fiber library Gossypium arboreum cDNA clone GA__Eb0010A05f, mRNA sequence
EYI1BW404IA827	gi|72275883|gb|DT050356.1|DT050356	100	273	0	0	1	273	345	73	8e-153	541	#gi|72275883:1-9 COT_DY_D02 Fiber and Ovule of Xu-142 Lambda Zap Express Library Gossypium hirsutum cDNA 3' similar to (AF499724) aluminum-induced protein-like protein [Thellungiella halophila], mRNA sequence
EYI1BW404H8C62	gi|13353837|gb|BG444185.1|BG444185	100	159	0	0	1	159	466	624	5e-85	315	#gi|13353837:1-9 GA__Ea0023I21f Gossypium arboreum 7-10 dpa fiber library Gossypium arboreum cDNA clone GA__Ea0023I21f, mRNA sequence
EYI1BW404JT6A6	gi|109888089|gb|DW517058.1|DW517058	100	279	0	0	1	279	530	252	2e-156	553	#gi|109888089:1-9 GH_TMIRS_207_F08_F Cotton Normalized Library dT primed Gossypium hirsutum cDNA, mRNA sequence
EYI1BW404JUXYB	gi|73866200|gb|DT468938.1|DT468938	100	216	0	0	1	216	590	375	6e-119	428	#gi|73866200:1-9 GH_CHX22L03.r GH_CHX Gossypium hirsutum cDNA clone GH_CHX22L03 3', mRNA sequence
EYI1BW404H87EC	gi|366444587|gb|HO100945.1|HO100945	100	279	0	0	1	279	293	15	2e-156	553	#gi|366444587:1-9 rayctn0_0152_B12.ab1 cotton shoot apical meristems, buds and flowers Gossypium hirsutum cDNA 3', mRNA sequence
EYI1BW404IORBK	gi|366455138|gb|HO091620.1|HO091620	100	51	0	0	1	51	52	2	9e-21	101	#gi|366455138:1-9 rayctn0_0031_D10.ab1 cotton shoot apical meristems, buds and flowers Gossypium hirsutum cDNA 3', mRNA sequence
EYI1BW404H3ESR	gi|13350015|gb|BG440364.1|BG440364	100	258	0	0	1	258	258	1	7e-144	511	#gi|13350015:1-9 GA__Ea0007L01f Gossypium arboreum 7-10 dpa fiber library Gossypium arboreum cDNA clone GA__Ea0007L01f, mRNA sequence
EYI1BW404I4RSR	gi|109882742|gb|DW511712.1|DW511712	100	101	0	0	1	101	534	634	1e-50	200	#gi|109882742:1-9 GH_TMIRS_156_B08_F Cotton Normalized Library dT primed Gossypium hirsutum cDNA, mRNA sequence
EYI1BW404IDZNC	gi|31072977|gb|CA993256.1|CA993256	100	138	0	0	1	138	602	739	2e-72	274	#gi|31072977:1-9 pAR06A12 pAR Gossypium hirsutum cDNA 5', mRNA sequence
EYI1BW404I3X8I	gi|72283967|gb|DT054252.1|DT054252	100	33	0	0	1	33	358	326	2e-10	65.9	#gi|72283967:1-9 NHF01_E12 Fiber and Ovule of Xu-142 Lambda Zap Express Library Gossypium hirsutum cDNA clone cot_DI_E01 3' similar to unknown, mRNA sequence
EYI1BW404IOF7Y	gi|109875184|gb|DW504158.1|DW504158	100	101	0	0	1	101	307	407	1e-50	200	#gi|109875184:1-9 GH_TMIRS_081_D07_F Cotton Normalized Library dT primed Gossypium hirsutum cDNA, mRNA sequence
EYI1BW404JS9GF	gi|164368695|gb|ES850691.1|ES850691	100	262	0	0	1	262	269	530	9e-134	478	#gi|164368695:1-9 UFL_681_39 Cotton fiber 0-10 day post anthesis Gossypium hirsutum cDNA, mRNA sequence
EYI1BW404IW7AM	gi|78324905|gb|DT545179.1|DT545179	100	192	0	0	73	264	896	705	6e-92	339	#gi|78324905:1-9 EST1055819 GH_TMO Gossypium hirsutum cDNA, mRNA sequence
EYI1BW404I223Z	gi|13246109|gb|BE053757.2|BE053757	100	139	0	0	1	139	520	658	4e-73	276	#gi|13246109:1-9 GA__Ea0032N16f Gossypium arboreum 7-10 dpa fiber library Gossypium arboreum cDNA clone GA__Ea0032N16f, mRNA sequence
EYI1BW404IJVN6	gi|366444686|gb|HO093888.1|HO093888	100	203	0	0	1	203	251	49	3e-111	402	#gi|366444686:1-9 rayctn0_0061_D05.ab1 cotton shoot apical meristems, buds and flowers Gossypium hirsutum cDNA 3', mRNA sequence
EYI1BW404JBOFE	gi|109889356|gb|DW518324.1|DW518324	100	254	0	0	1	254	60	313	2e-141	504	#gi|109889356:1-9 GH_TMIRS_220_A05_F Cotton Normalized Library dT primed Gossypium hirsutum cDNA, mRNA sequence
EYI1BW404IJENW	gi|189098637|gb|FG551789.1|FG551789	100	54	0	0	30	83	113	60	2e-22	107	#gi|189098637:1-9 rmhcyh0_000127 SSH library of cotton somatic embryogenesis Gossypium hirsutum cDNA, mRNA sequence
EYI1BW404JTYNX	gi|366418526|gb|HO097954.1|HO097954	100	214	0	0	1	214	217	4	1e-117	424	#gi|366418526:1-9 rayctn0_0114_D07.ab1 cotton shoot apical meristems, buds and flowers Gossypium hirsutum cDNA 3', mRNA sequence
EYI1BW404IHOTC	gi|72272686|gb|DT048776.1|DT048776	100	49	0	0	1	49	87	39	7e-20	97.6	#gi|72272686:1-9 COT_DE_G01 Fiber and Ovule of Xu-142 Lambda Zap Express Library Gossypium hirsutum cDNA 3' similar to unknown, mRNA sequence
EYI1BW404IK1PO	gi|109889641|gb|DW518609.1|DW518609	100	98	0	0	1	98	457	554	2e-48	194	#gi|109889641:1-9 GH_TMIRS_222_F09_F Cotton Normalized Library dT primed Gossypium hirsutum cDNA, mRNA sequence
EYI1BW404H4UB2	gi|164245399|gb|EV493260.1|EV493260	100	229	0	0	1	229	179	407	1e-126	454	#gi|164245399:1-9 248G07 Cotton Lambda Zap Express Library Gossypium hirsutum cDNA, mRNA sequence
EYI1BW404JQFZS	gi|109836109|gb|DW234670.1|DW234670	100	59	0	0	7	65	68	10	7e-26	117	#gi|109836109:1-9 GH_RTFR_24R_D11_InvR_13Sep04_089_R Root (free) - 7-10 weeks after planting Gossypium hirsutum cDNA, mRNA sequence
EYI1BW404JUI9L	gi|90523343|gb|DY985201.1|DY985201	100	155	0	0	75	229	270	116	2e-82	307	#gi|90523343:1-9 COT_FP_E01 Fiber and Ovule of Xu-142 Lambda Zap Express Library Gossypium hirsutum cDNA 3' similar to unknown, mRNA sequence
EYI1BW404IMLYR	gi|84145401|gb|DN759643.1|DN759643	100	65	0	0	51	115	464	528	4e-29	129	#gi|84145401:1-9 G.hir-stem 2147 PCR amplified cotton stem cDNA Gossypium hirsutum cDNA, mRNA sequence
EYI1BW404IN8C9	gi|82756509|gb|DV850071.1|DV850071	100	269	0	0	1	269	329	61	2e-150	533	#gi|82756509:1-9 GH_LSL27G05.f GH_LSL Gossypium hirsutum cDNA clone GH_LSL27G05 5', mRNA sequence
EYI1BW404JEKX3	gi|78342781|gb|DT563055.1|DT563055	100	162	0	0	1	162	162	1	1e-86	321	#gi|78342781:1-9 EST1073695 GH_TMO Gossypium hirsutum cDNA, mRNA sequence
EYI1BW404JG11O	gi|164362493|gb|ES802274.1|ES802274	100	161	0	0	72	232	698	858	4e-86	319	#gi|164362493:1-9 UFL_567_66 Cotton fiber 0-10 day post anthesis Gossypium hirsutum cDNA, mRNA sequence
EYI1BW404IJ18Y	gi|164258599|gb|ES830277.1|ES830277	100	233	0	0	1	233	515	283	5e-129	462	#gi|164258599:1-9 UFL_176_91 Cotton fiber 0-10 day post anthesis Gossypium hirsutum cDNA, mRNA sequence
EYI1BW404I6CF3	gi|48805763|gb|CO107077.1|CO107077	100	40	0	0	1	40	226	187	3e-14	79.8	#gi|48805763:1-9 GR__Eb0038A13.f GR__Eb Gossypium raimondii cDNA clone GR__Eb0038A13 5', mRNA sequence
EYI1BW404I8N13	gi|48745838|gb|CO076357.1|CO076357	100	237	0	0	1	237	620	384	2e-131	470	#gi|48745838:1-9 GR__Ea37K14.f GR__Ea Gossypium raimondii cDNA clone GR__Ea37K14 5', mRNA sequence
EYI1BW404I05EY	gi|366448615|gb|HO110369.1|HO110369	100	259	0	0	1	259	195	453	2e-144	513	#gi|366448615:1-9 rcrycc0_0050_E04.ab1 cotton shoot apical meristems, buds and flowers Gossypium hirsutum cDNA 3', mRNA sequence
EYI1BW404JPI5V	gi|5044946|gb|AI726094.1|AI726094	100	258	0	0	1	258	115	372	7e-144	511	#gi|5044946:1-9 BNLGHi5013 Six-day Cotton fiber Gossypium hirsutum cDNA 5' similar to (AC005309) unknown protein [Arabidopsis thaliana], mRNA sequence
EYI1BW404H5S9G	gi|109868417|gb|DW497393.1|DW497393	100	252	0	0	1	252	2	253	2e-140	500	#gi|109868417:1-9 GH_TMIRS_015_G05_F Cotton Normalized Library dT primed Gossypium hirsutum cDNA, mRNA sequence
EYI1BW404JD1U1	gi|13245529|gb|BE054807.2|BE054807	100	130	0	0	82	211	238	367	1e-67	258	#gi|13245529:1-9 GA__Ea0029O22f Gossypium arboreum 7-10 dpa fiber library Gossypium arboreum cDNA clone GA__Ea0029O22f, mRNA sequence
EYI1BW404I7DWZ	gi|78353115|gb|DT573389.1|DT573389	100	263	0	0	1	263	427	689	7e-147	521	#gi|78353115:1-9 EST1084029 GH_TMO Gossypium hirsutum cDNA, mRNA sequence
EYI1BW404IWXVD	gi|72283967|gb|DT054252.1|DT054252	100	27	0	0	160	186	326	352	3e-06	54	#gi|72283967:1-9 NHF01_E12 Fiber and Ovule of Xu-142 Lambda Zap Express Library Gossypium hirsutum cDNA clone cot_DI_E01 3' similar to unknown, mRNA sequence
EYI1BW404IM5NR	gi|13353351|gb|BG443699.1|BG443699	100	255	0	0	1	255	27	281	4e-142	505	#gi|13353351:1-9 GA__Ea0021L08f Gossypium arboreum 7-10 dpa fiber library Gossypium arboreum cDNA clone GA__Ea0021L08f, mRNA sequence
EYI1BW404H1D79	gi|21102169|gb|BQ414482.1|BQ414482	100	35	0	0	262	296	538	504	9e-11	69.9	#gi|21102169:1-9 GA__Ed0087C06r Gossypium arboreum 7-10 dpa fiber library Gossypium arboreum cDNA clone GA__Ed0087C06r, mRNA sequence
EYI1BW404I4WJA	gi|72272686|gb|DT048776.1|DT048776	100	49	0	0	1	49	87	39	7e-20	97.6	#gi|72272686:1-9 COT_DE_G01 Fiber and Ovule of Xu-142 Lambda Zap Express Library Gossypium hirsutum cDNA 3' similar to unknown, mRNA sequence
EYI1BW404IUXPU	gi|21102949|gb|BQ415262.1|BQ415262	100	187	0	0	1	187	292	106	2e-101	371	#gi|21102949:1-9 GA__Ed0097A12r Gossypium arboreum 7-10 dpa fiber library Gossypium arboreum cDNA clone GA__Ed0097A12r, mRNA sequence
EYI1BW404I9C8I	gi|13351662|gb|BG442010.1|BG442010	100	57	0	0	1	57	224	280	3e-24	113	#gi|13351662:1-9 GA__Ea0015G24f Gossypium arboreum 7-10 dpa fiber library Gossypium arboreum cDNA clone GA__Ea0015G24f, mRNA sequence
EYI1BW404IF1HH	gi|18099969|gb|BM359223.1|BM359223	100	110	0	0	1	110	255	364	6e-56	218	#gi|18099969:1-9 GA__Ea0018A03r Gossypium arboreum 7-10 dpa fiber library Gossypium arboreum cDNA clone GA__Ea0018A03r, mRNA sequence
EYI1BW404JBW63	gi|109868504|gb|DW497480.1|DW497480	100	75	0	0	1	75	373	447	4e-35	149	#gi|109868504:1-9 GH_TMIRS_016_F11_F Cotton Normalized Library dT primed Gossypium hirsutum cDNA, mRNA sequence
EYI1BW404JVKOW	gi|78354684|gb|DT574958.1|DT574958	100	71	0	0	25	95	263	193	8e-33	141	#gi|78354684:1-9 EST1085598 GH_TMO Gossypium hirsutum cDNA, mRNA sequence
EYI1BW404H9VH2	gi|109837344|gb|DW235905.1|DW235905	100	95	0	0	1	95	272	366	7e-47	188	#gi|109837344:1-9 GH_RTMB_16R_F09_InvR_16Jul04_069_F Root (mb) - 3 weeks after planting Gossypium hirsutum cDNA, mRNA sequence
EYI1BW404H28Z9	gi|31072637|gb|CA992916.1|CA992916	100	256	0	0	1	256	393	138	1e-142	507	#gi|31072637:1-9 pAR03B06 pAR Gossypium hirsutum cDNA 5', mRNA sequence
EYI1BW404IB9I6	gi|109870487|gb|DW499463.1|DW499463	100	37	0	0	162	198	540	504	6e-12	73.8	#gi|109870487:1-9 GH_TMIRS_036_D04_F Cotton Normalized Library dT primed Gossypium hirsutum cDNA, mRNA sequence
EYI1BW404H3BA7	gi|5050877|gb|AI732025.1|AI732025	100	107	0	0	3	109	234	128	3e-54	212	#gi|5050877:1-9 BNLGHi6569 Six-day Cotton fiber Gossypium hirsutum cDNA 5' similar to UBIQUITIN-LIKE PROTEIN SMT3 gi|1668773|gnl|PID|e259739 (X99608) ubiquitin-like protein [Oryza sativa], mRNA sequence
EYI1BW404IHAOO	gi|78337635|gb|DT557909.1|DT557909	100	276	0	0	1	276	441	166	1e-154	547	#gi|78337635:1-9 EST1068549 GH_TMO Gossypium hirsutum cDNA, mRNA sequence
EYI1BW404JF6QF	gi|325466332|gb|JG454220.1|JG454220	100	175	0	0	1	175	167	341	2e-94	347	#gi|325466332:1-9 1P17-18-B10-T3 Subtracted cDNA library from Gossypium hirsutum L. variety Bikaneri Narma Gossypium hirsutum cDNA, mRNA sequence
EYI1BW404I2GV6	gi|72284002|gb|DT054270.1|DT054270	100	247	0	0	1	247	375	129	2e-137	490	#gi|72284002:1-9 NHF01_G12 Fiber and Ovule of Xu-142 Lambda Zap Express Library Gossypium hirsutum cDNA clone cot_DM_D01 3' similar to (NM_112806) hypothetical protein; protein id: At3g19190.1 [Arabidopsis thaliana], mRNA sequence
EYI1BW404JAX3S	gi|109877807|gb|DW506780.1|DW506780	100	162	0	0	1	162	163	2	1e-86	321	#gi|109877807:1-9 GH_TMIRS_107_C08_R Cotton Normalized Library dT primed Gossypium hirsutum cDNA, mRNA sequence
EYI1BW404IFU4O	gi|164276554|gb|ES825981.1|ES825981	100	129	0	0	1	129	447	575	4e-67	256	#gi|164276554:1-9 UFL_412_68 Cotton fiber 0-10 day post anthesis Gossypium hirsutum cDNA, mRNA sequence
EYI1BW404JNTCK	gi|11207690|gb|BF276620.1|BF276620	100	216	0	0	1	216	497	282	6e-119	428	#gi|11207690:1-9 GA__Eb0029L23f Gossypium arboreum 7-10 dpa fiber library Gossypium arboreum cDNA clone GA__Eb0029L23f, mRNA sequence
EYI1BW404JF91A	gi|21099706|gb|BQ412019.1|BQ412019	100	79	0	0	1	79	105	27	1e-37	157	#gi|21099706:1-9 GA__Ed0053A09r Gossypium arboreum 7-10 dpa fiber library Gossypium arboreum cDNA clone GA__Ed0053A09r, mRNA sequence
EYI1BW404I3RZU	gi|109885752|gb|DW514722.1|DW514722	100	243	0	0	1	243	243	485	6e-135	482	#gi|109885752:1-9 GH_TMIRS_184_H04_R Cotton Normalized Library dT primed Gossypium hirsutum cDNA, mRNA sequence
EYI1BW404JT9KT	gi|13247109|gb|BF268623.2|BF268623	100	55	0	0	1	55	536	590	1e-23	109	#gi|13247109:1-9 GA__Eb0002F21f Gossypium arboreum 7-10 dpa fiber library Gossypium arboreum cDNA clone GA__Eb0002F21f, mRNA sequence
EYI1BW404I34TD	gi|164358017|gb|ES820736.1|ES820736	100	236	0	0	1	236	469	234	8e-131	468	#gi|164358017:1-9 UFL_416_05 Cotton fiber 0-10 day post anthesis Gossypium hirsutum cDNA, mRNA sequence
EYI1BW404I2I7O	gi|109826947|gb|DW225656.1|DW225656	100	179	0	0	1	179	653	475	6e-97	355	#gi|109826947:1-9 GH_HYPT_01-01-11R_D11_InvR_21Apr04_089_F Stem - 3 weeks after planting Gossypium hirsutum cDNA, mRNA sequence
[truncated: 20,118 more rows]

## Sheet: GujCot-21 contig (cotton EST)
Additional file 8: BLASTN analysis of contigs of GujCot-21 against publicly available Cotton EST sequences.
[truncated: 780 more rows]

## Sheet: GujCot-21 singleton(cotton EST)
Additional file 8: BLASTN analysis of singletons of GujCot-21 against publicly available Cotton EST sequences.
[truncated: 14,477 more rows]

[truncated: 2 more sheets: RAHS-IPS-187 contig(cotton EST), RAHS-IPS-187singlet(cotton EST)]
